# Supplementary material for: Unraveling Immune-Related lncRNAs in Breast Cancer Molecular Subtypes
Source: Front Oncol. 2021 May 31;11:692170. doi: 10.3389/fonc.2021.692170 (PMC8202402; doi:10.3389/fonc.2021.692170)
Supplement: Supplementary Table 1 — Breast cancer cohort stratification into the immune subtypes. [file Table_1.xlsx]

## Sheet: Página1
	Basal (n=169)	Normal (n=136)	LumA (n=499)	LumB (n=184)	Her2 (n=72)
C1	59 (34.9%)	42 (30.9%)	171 (34.3%)	59 (32.1%)	32 (44.4%)
C2	103 (60.9%)	46 (33.8%)	112 (22.4%)	87 (47.3%)	35 (48.6%)
C3	2 (1.2%)	31 (22.8%)	145 (29.1%)	7 (3.8%)	2 (2.7%)
C4	4 (2.4%)	10 (7.4%)	42 (8.4%)	28 (15.2%)	2 (2.7%)
C5	0	0	0	0	0
C6	1 (0.6%)	6 (4.4%)	29 (5.8%)	3 (1.6%)	1 (1.4%)
