# Supplementary material for: Unraveling Immune-Related lncRNAs in Breast Cancer Molecular Subtypes
Source: Front Oncol. 2021 May 31;11:692170. doi: 10.3389/fonc.2021.692170 (PMC8202402; doi:10.3389/fonc.2021.692170)
Supplement: Supplementary Table 2 — Ensembl and HGNC Symbol from lncRNAs used in this study. [file Table_2.xlsx]

## Sheet: Sheet1
Gene stable ID	HGNC symbol	Gene name	Gene type	Name used
ENSG00000226004	LINC02528	LINC02528	lncRNA	LINC02528
ENSG00000226005	LINC02660	LINC02660	lncRNA	LINC02660
ENSG00000226833		AC092164.1	lncRNA	AC092164.1
ENSG00000230266	XXYLT1-AS2	XXYLT1-AS2	lncRNA	XXYLT1-AS2
ENSG00000230630	DNM3OS	DNM3OS	lncRNA	DNM3OS
ENSG00000231367	LINC02613	LINC02613	lncRNA	LINC02613
ENSG00000245025		AC107959.1	lncRNA	AC107959.1
ENSG00000245213		AC105285.1	lncRNA	AC105285.1
ENSG00000251301	LINC02384	LINC02384	lncRNA	LINC02384
ENSG00000253522	MIR3142HG	MIR3142HG	lncRNA	MIR3142HG
ENSG00000259834		AL365361.1	lncRNA	AL365361.1
ENSG00000267452	LINC02073	LINC02073	lncRNA	LINC02073
ENSG00000268941	LINC01711	LINC01711	lncRNA	LINC01711
ENSG00000273472		AC096733.2	lncRNA	AC096733.2
ENSG00000276980		AC008760.2	lncRNA	AC008760.2
ENSG00000175779	LINC02694	LINC02694	lncRNA	LINC02694
ENSG00000214548	MEG3	MEG3	lncRNA	MEG3
ENSG00000224137	LINC01857	LINC01857	lncRNA	LINC01857
ENSG00000224397	PELATON	PELATON	lncRNA	PELATON
ENSG00000224666	ETV7-AS1	ETV7-AS1	lncRNA	ETV7-AS1
ENSG00000225768	LINC02620	LINC02620	lncRNA	LINC02620
ENSG00000231028	LINC00271	LINC00271	lncRNA	LINC00271
ENSG00000231290	APCDD1L-DT	APCDD1L-DT	lncRNA	APCDD1L-DT
ENSG00000231680	LINC02723	LINC02723	lncRNA	LINC02723
ENSG00000234390	USP27X-AS1	USP27X-AS1	lncRNA	USP27X-AS1
ENSG00000235576	LINC01871	LINC01871	lncRNA	LINC01871
ENSG00000251611	FAM160A1-DT	FAM160A1-DT	lncRNA	FAM160A1-DT
ENSG00000253838		AC007991.2	lncRNA	AC007991.2
ENSG00000255850	RXYLT1-AS1	RXYLT1-AS1	lncRNA	RXYLT1-AS1
ENSG00000256039	LINC02446	LINC02446	lncRNA	LINC02446
ENSG00000256262	USP30-AS1	USP30-AS1	lncRNA	USP30-AS1
ENSG00000257551	HLX-AS1	HLX-AS1	lncRNA	HLX-AS1
ENSG00000258810		AL133371.2	lncRNA	AL133371.2
ENSG00000259969		AL049838.1	lncRNA	AL049838.1
ENSG00000261061		AC092718.3	lncRNA	AC092718.3
ENSG00000281649	EBLN3P	EBLN3P	lncRNA	EBLN3P
ENSG00000212766	EWSAT1	EWSAT1	lncRNA	EWSAT1
ENSG00000225886		AL445490.1	lncRNA	AL445490.1
ENSG00000231999	LRRC8C-DT	LRRC8C-DT	lncRNA	LRRC8C-DT
ENSG00000233521	LINC01638	LINC01638	lncRNA	LINC01638
ENSG00000235314	LINC00957	LINC00957	lncRNA	LINC00957
ENSG00000236304		AP001189.1	lncRNA	AP001189.1
ENSG00000242048		AC093583.1	lncRNA	AC093583.1
ENSG00000247317	LY6E-DT	LY6E-DT	lncRNA	LY6E-DT
ENSG00000250155		AC008957.1	lncRNA	AC008957.1
ENSG00000258789		AL162171.1	lncRNA	AL162171.1
ENSG00000260228		AC009119.1	lncRNA	AC009119.1
ENSG00000261039	LINC02544	LINC02544	lncRNA	LINC02544
ENSG00000266120		AC104984.4	lncRNA	AC104984.4
ENSG00000272821		U62317.1	lncRNA	U62317.1
ENSG00000272841	MAP3K4-AS1	MAP3K4-AS1	lncRNA	MAP3K4-AS1
ENSG00000273272		U62317.3	lncRNA	U62317.3
ENSG00000274173		AL035661.1	lncRNA	AL035661.1
