# Supplementary material for: Unraveling Immune-Related lncRNAs in Breast Cancer Molecular Subtypes
Source: Front Oncol. 2021 May 31;11:692170. doi: 10.3389/fonc.2021.692170 (PMC8202402; doi:10.3389/fonc.2021.692170)
Supplement: Supplementary Table 3 — First and second SNR calculated for lncRNAs for each molecular subtype. [file Table_3.xlsx]

## Sheet: Intro
Supplementary Table 3 - Signal to Noise Ratio (SNR) results
Sheets	Description
1SNR	First SNR for each BRCA molecular subtypes. The 0.95 quantile cutoff was used for selection of lncRNAs for the second SNR and relates to Venn diagram (Figure 2A).
BRCA.LumA	Second SNR for LumA lncRNAs above 0.95 quantile from the first SNR. Relates to Figure 2B.
BRCA.LumB	Second SNR for LumB lncRNAs above 0.95 quantile from the first SNR. Relates to Figure 2B.
BRCA.Normal	Second SNR for Normal lncRNAs above 0.95 quantile from the first SNR. Relates to Figure 2B.
BRCA.Basal	Second SNR for Basal lncRNAs above 0.95 quantile from the first SNR. Relates to Figure 2B.
BRCA.Her2	Second SNR for Her2 lncRNAs above 0.95 quantile from the first SNR. Relates to Figure 2B.

## Sheet: 1SNR
Above 0,95 quantile		Signal to Noise Ratio (SNR) for each molecular subtype – related to Figure 2A
Above 0,90 quantile
		BRCA Basal		BRCA LumA		BRCA LumB		BRCA Normal		BRCA Her2
Gene stable ID	Gene names	SNR	Quantile	SNR	Quantile	SNR	Quantile	SNR	Quantile	SNR	Quantile
ENSG00000280916	FOXCUT	1.40948	1	-0.519951	0.000379399	-0.458785	0.0013279	-0.0192228	0.417718	-0.37531	0.0261785
ENSG00000261175	LINC02188	1.21507	0.999905	-0.450507	0.00142274	-0.475281	0.0011382	0.0894061	0.909134	-0.317923	0.0521673
ENSG00000258910	LINC01956	1.08746	0.99981	-0.467512	0.000758797	-0.393214	0.00436308	-0.00983788	0.471972	-0.0816935	0.444845
ENSG00000179066	AC020907.1	1.07646	0.999715	-0.498633	0.000569098	-0.232854	0.0506497	-0.00672999	0.48914	-0.197931	0.178697
ENSG00000227036	LINC00511	1.0111	0.999621	-0.494433	0.000663948	-0.297423	0.0206772	-0.00838142	0.47975	0.066159	0.81675
ENSG00000257271	KIRREL3-AS1	1.00498	0.999526	-0.466182	0.000853647	-0.349724	0.00939012	0.00902311	0.570426	-0.16205	0.241772
ENSG00000234899	SOX9-AS1	0.984614	0.999431	-0.373858	0.00322489	-0.454141	0.00170729	0.0846493	0.893958	-0.373336	0.0275064
ENSG00000228639	ROCR	0.984347	0.999336	-0.25368	0.0280755	-0.643972	9.48497e-05	0.10709	0.946315	-0.555531	0.00256094
ENSG00000229124	VIM-AS1	0.931488	0.999241	-0.223672	0.0414493	-0.370795	0.00654463	-0.00171421	0.515318	-0.212301	0.156123
ENSG00000271936	AC012073.1	0.906108	0.999146	-0.576279	0.000284549	0.0717135	0.830978	-0.106539	0.100161	0.183988	0.950773
ENSG00000272269	NUP153-AS1	0.905516	0.999052	-0.320329	0.00967467	-0.335511	0.0115717	-0.0592062	0.235132	-0.0297961	0.59907
ENSG00000254607	AP001783.1	0.899105	0.998957	-0.41365	0.00161244	-0.360427	0.00720857	0.0105215	0.578393	-0.173465	0.219387
ENSG00000253348	AC008514.1	0.864831	0.998862	-0.425378	0.00151759	-0.415406	0.00313004	0.0140682	0.597553	-0.139495	0.292232
ENSG00000185904	LINC00839	0.834106	0.998767	-0.360669	0.00445793	-0.259338	0.0360429	0.0782859	0.874419	-0.33877	0.0398369
ENSG00000229891	LINC01315	0.834099	0.998672	-0.361625	0.00436308	-0.377476	0.00597553	0.0438869	0.745234	0.191599	0.954757
ENSG00000275874	PICSAR	0.827547	0.998577	-0.357542	0.00483733	-0.503181	0.000853647	0.0744127	0.863227	-0.164949	0.234943
ENSG00000267480	AP001542.3	0.827133	0.998482	0	0.00398369	-0.209077	0.0700939	0.00759198	0.562933	-0.00449284	0.668406
ENSG00000226419	SLC16A1-AS1	0.82202	0.998388	-0.352309	0.00559613	-0.195991	0.081381	0.00791659	0.565589	-0.258518	0.0986436
ENSG00000261061	AC092718.3	0.819254	0.998293	-0.62545	0.000189699	0.153992	0.954567	-0.0707478	0.191881	0.445913	0.997629
ENSG00000204446	LINC02872	0.814145	0.998198	-0.364398	0.00407854	-0.385806	0.00512188	-0.0164303	0.433084	-0.267629	0.0893484
ENSG00000234753	FOXP4-AS1	0.810979	0.998103	-0.367928	0.00379399	-0.115763	0.204306	-0.129531	0.0615574	0.0415142	0.769515
ENSG00000272192	AC100812.1	0.781047	0.998008	-0.358699	0.00464763	-0.195955	0.0814759	-0.0209928	0.408992	-0.0466807	0.551551
ENSG00000268496	AC245884.9	0.780214	0.997913	-0.385224	0.00256094	-0.354277	0.00844162	0.0133738	0.59319	-0.316578	0.0529261
ENSG00000231367	LINC02613	0.77397	0.997818	-0.270945	0.0216257	-0.537608	0.000474248	0.12572	0.966423	-0.385402	0.0229536
ENSG00000254035	AC104117.3	0.769175	0.997724	-0.246077	0.0311107	-0.439747	0.00227639	0.0739875	0.861709	-0.219839	0.144077
ENSG00000246228	CASC8	0.767117	0.997629	-0.412513	0.00170729	-0.287855	0.023997	0.0586979	0.812482	-0.149735	0.26814
ENSG00000239445	ST3GAL6-AS1	0.760233	0.997534	-0.313359	0.0115717	-0.399496	0.00369914	0.110425	0.949825	-0.224695	0.137911
ENSG00000225177	AL590617.2	0.758059	0.997439	-0.318925	0.0100541	-0.22103	0.059945	-0.0857049	0.145594	0.142878	0.920137
ENSG00000224854	CDKN2A-DT	0.755052	0.997344	-0.35109	0.00597553	-0.277495	0.027791	-0.111752	0.0902969	-0.0505496	0.53941
ENSG00000276529	AP001505.1	0.754963	0.997249	-0.314831	0.0109077	-0.0353477	0.468178	-0.143151	0.0469506	-0.0387841	0.57384
ENSG00000254416	LINC02732	0.753887	0.997155	-0.398198	0.00227639	-0.318674	0.0160296	-0.0391455	0.320402	-0.186082	0.198141
ENSG00000203688	LINC02487	0.74672	0.99706	-0.412202	0.00180214	-0.337017	0.0112871	-0.0139139	0.44788	-0.307482	0.0581428
ENSG00000225194	LINC00092	0.743342	0.996965	-0.350958	0.00607038	-0.350079	0.00929527	0.0169562	0.612065	-0.334326	0.041639
ENSG00000254027	AC009902.2	0.741128	0.99687	-0.355377	0.00493218	-0.134348	0.166841	0.00968285	0.574315	-0.269061	0.0880205
ENSG00000253217	AP001574.1	0.740867	0.996775	-0.345489	0.00663948	-0.241596	0.0455278	-0.0474393	0.283126	0.0722112	0.828796
ENSG00000231106	LINC01436	0.740852	0.99668	-0.319993	0.00976952	-0.269968	0.0322489	-0.00484541	0.498056	-0.113898	0.353125
ENSG00000224739	AC016735.1	0.731893	0.996585	-0.229807	0.0381296	-0.539316	0.000379399	0.0354578	0.704448	-0.244751	0.114484
ENSG00000255133	LINC02721	0.730616	0.996491	-0.35458	0.00502703	-0.259853	0.0357583	-0.00230145	0.512188	-0.27161	0.0854595
ENSG00000164385	LINC01600	0.729427	0.996396	-0.344161	0.00682918	-0.226741	0.0554871	0.0200114	0.629707	-0.343128	0.0372759
ENSG00000232739	AL607028.1	0.72774	0.996301	-0.37647	0.00313004	-0.3085	0.0180214	0.0244225	0.650574	-0.0108726	0.64953
ENSG00000231826	LINC01819	0.725964	0.996206	-0.215159	0.0464763	-0.582391	0.000189699	0.0775303	0.872617	-0.233964	0.12634
ENSG00000271826	PLS3-AS1	0.724852	0.996111	-0.370328	0.00331974	-0.250476	0.039742	0.0130317	0.591008	-0.170568	0.224699
ENSG00000248538	AC022784.1	0.717242	0.996016	-0.368072	0.00369914	-0.258723	0.0363274	-0.0529663	0.259129	-0.0121789	0.646875
ENSG00000253509	AC104393.1	0.712692	0.995921	-0.334132	0.00777767	-0.327218	0.0135635	0.0456019	0.754908	-0.312431	0.0553922
ENSG00000255202	AL049629.1	0.701807	0.995827	-0.353809	0.00521673	-0.285877	0.0247558	-0.0158975	0.435929	-0.0364445	0.580764
ENSG00000273203	AC006946.2	0.697839	0.995732	-0.241076	0.0332922	-0.231006	0.0519776	0.109703	0.949445	-0.332505	0.042872
ENSG00000232803	SLCO4A1-AS1	0.697245	0.995637	-0.378645	0.00284549	-0.307155	0.0185905	0.0487044	0.770369	-0.0135575	0.642796
ENSG00000224397	PELATON	0.697163	0.995542	-0.463126	0.00104335	-0.0080714	0.576591	-0.0277311	0.373897	0.37489	0.994404
ENSG00000241155	ARHGAP31-AS1	0.697085	0.995447	-0.34549	0.00654463	-0.0358176	0.466281	-0.00460367	0.498909	-0.148939	0.269088
ENSG00000224853	LINC00393	0.694723	0.995352	-0.402678	0.00208669	-0.346332	0.00986436	0.0431998	0.740396	-0.244012	0.115432
ENSG00000272476	AL024507.2	0.693242	0.995258	-0.464594	0.000948497	-0.146519	0.145784	0.0115498	0.58342	0.385516	0.994783
ENSG00000225472	AL136366.1	0.688649	0.995163	-0.329906	0.00825192	-0.385824	0.00493218	0.0505761	0.778716	-0.00728019	0.660723
ENSG00000256916	AP000851.1	0.686227	0.995068	-0.204129	0.0550128	-0.525494	0.000569098	0.0890292	0.907711	-0.420676	0.0144171
ENSG00000275186	AC018445.1	0.683989	0.994973	-0.323819	0.00910557	-0.299784	0.0200133	-0.0501173	0.269468	-0.300399	0.0636441
ENSG00000270362	HMGN3-AS1	0.679236	0.994878	-0.285579	0.0172626	-0.244311	0.0438205	0.0173606	0.614152	0.0331194	0.753865
ENSG00000246334	PRR7-AS1	0.67228	0.994783	-0.2867	0.0165038	-0.17741	0.099687	-0.0365162	0.333112	-0.0851	0.433368
ENSG00000231817	LINC01198	0.669489	0.994688	-0.351584	0.00578583	-0.360848	0.00711372	0.0441886	0.746846	-0.297937	0.064972
ENSG00000260577	AC126773.4	0.665915	0.994594	-0.289963	0.0158399	-0.350128	0.00910557	0.0871773	0.902495	0.10271	0.875747
ENSG00000253164	AC023403.1	0.664858	0.994499	-0.36025	0.00455278	-0.305864	0.0189699	-0.0048883	0.497866	-0.213011	0.155269
ENSG00000237751	LINC01143	0.663465	0.994404	-0.346621	0.00644978	-0.204499	0.0739827	-0.00893354	0.476525	0.0550677	0.793892
ENSG00000266846	AP001021.3	0.661985	0.994309	-0.254962	0.027791	-0.325728	0.0140378	0.00322723	0.541212	-0.163646	0.237598
ENSG00000273387	AC005005.3	0.661497	0.994214	-0.224608	0.0408802	-0.297347	0.0208669	0.0196554	0.626482	-0.261387	0.0953239
ENSG00000266010	GATA6-AS1	0.661105	0.994119	-0.273353	0.0208669	-0.333712	0.0122356	-0.094385	0.123399	-0.133741	0.304942
ENSG00000278200	LINC01971	0.658821	0.994024	-0.363568	0.00426823	-0.100073	0.244997	-0.0561917	0.247558	-0.19473	0.182965
ENSG00000228649	SNHG26	0.657883	0.99393	-0.18077	0.0760694	-0.539501	0.000284549	0.193071	0.995637	-0.434748	0.0118562
ENSG00000237989	LINC01679	0.65758	0.993835	-0.313798	0.011382	-0.27868	0.0270322	0.0368424	0.710329	0.042672	0.772361
ENSG00000272666	KLHDC7B-DT	0.655913	0.99374	-0.387234	0.00237124	-0.0742848	0.323627	-0.0556842	0.248791	0.234047	0.97183
ENSG00000231609	AC007098.1	0.654236	0.993645	-0.252749	0.0285497	-0.30804	0.0182111	0.0199259	0.628664	-0.251009	0.106896
ENSG00000235545	AC103923.1	0.651553	0.99355	-0.294265	0.0146068	-0.29803	0.0205824	0.00720211	0.561225	-0.146906	0.272788
ENSG00000259230	LINC02323	0.65081	0.993455	-0.324538	0.00891587	-0.273184	0.0307313	-0.0427216	0.304847	-0.210172	0.159253
ENSG00000280594	BTG3-AS1	0.649725	0.993361	-0.313944	0.0112871	-0.326877	0.0137532	0.00958689	0.573366	0.0824658	0.846154
ENSG00000273209	AC069148.1	0.649393	0.993266	-0.166393	0.0893484	-0.394692	0.00417339	-0.0165668	0.431661	-0.146196	0.274685
ENSG00000251161	AC020661.1	0.646466	0.993171	-0.411878	0.00189699	-0.10497	0.232097	-0.089363	0.136489	0.221882	0.967941
ENSG00000205334	LINC01460	0.646217	0.993076	-0.334934	0.00758797	-0.238088	0.0477094	-0.0631402	0.220336	-0.192959	0.186569
ENSG00000229692	SOS1-IT1	0.64583	0.992981	-0.403157	0.00199184	-0.0777799	0.311866	0.0412523	0.730437	0.118352	0.89576
ENSG00000272620	AFAP1-AS1	0.644702	0.992886	-0.379302	0.00275064	-0.236178	0.0488476	0.00020158	0.5267	-0.0148804	0.639476
ENSG00000231768	LINC01354	0.636162	0.992791	-0.269766	0.0223845	-0.504486	0.000758797	0.0982263	0.929147	-0.0348379	0.584843
ENSG00000245248	USP2-AS1	0.633802	0.992697	-0.317612	0.0103386	-0.0244619	0.508489	-0.0625978	0.222328	-0.207541	0.163995
ENSG00000228109	MELTF-AS1	0.630553	0.992602	-0.184574	0.0728445	-0.0557534	0.388789	-0.142157	0.0484682	-0.230095	0.131082
ENSG00000263588	AC091043.1	0.630458	0.992507	-0.354445	0.00512188	-0.247735	0.0417339	-0.0252307	0.386512	-0.170675	0.224319
ENSG00000232325	AC093627.1	0.629453	0.992412	-0.323014	0.00920042	-0.268773	0.0325334	-0.0935052	0.125296	-0.204302	0.168643
ENSG00000265415	AC099850.3	0.626292	0.992317	-0.666246	9.48497e-05	0.348187	0.999241	-0.0375048	0.328844	0.333215	0.990989
ENSG00000276649	AL117335.1	0.626255	0.992222	-0.288127	0.0160296	-0.352675	0.00863132	0.0958969	0.925733	-0.142917	0.28379
ENSG00000184068	SREBF2-AS1	0.625216	0.992127	-0.305574	0.0133738	-0.0761736	0.316893	-0.0752321	0.176136	0.161266	0.936071
ENSG00000231566	LINC02595	0.623172	0.992033	-0.272909	0.0210566	-0.385776	0.00521673	0.0482319	0.767808	-0.156069	0.252869
ENSG00000225096	AL445250.1	0.622819	0.991938	-0.193862	0.0636441	-0.34324	0.0103386	0.0702451	0.849189	-0.23486	0.125581
ENSG00000233654	AC108047.1	0.622644	0.991843	-0.244336	0.0319643	-0.14672	0.14512	-0.0522301	0.261785	-0.0405168	0.568529
ENSG00000269210	AC019171.1	0.621024	0.991748	-0.314018	0.0111923	-0.284168	0.0251352	-0.0103068	0.469506	-0.00469265	0.668216
ENSG00000261116	AL049555.1	0.619282	0.991653	-0.291038	0.0155553	-0.142786	0.151759	0.0639333	0.831168	0.119502	0.897088
ENSG00000224666	ETV7-AS1	0.616139	0.991558	-0.332618	0.00806222	-0.153598	0.133453	-0.0209018	0.409371	0.0506376	0.785829
ENSG00000260552	COSMOC	0.615708	0.991464	-0.24876	0.0301622	-0.152244	0.136109	0.0218464	0.638907	-0.12707	0.320307
ENSG00000237976	RFX5-AS1	0.615297	0.991369	-0.189894	0.0673433	-0.248292	0.0411648	-0.0438468	0.299725	-0.0980785	0.396946
ENSG00000255750	AC022509.1	0.614021	0.991274	-0.269972	0.0221	-0.352943	0.00853647	-0.026605	0.379968	-0.267003	0.0899175
ENSG00000224717	LEMD1-DT	0.613011	0.991179	-0.351263	0.00588068	-0.268408	0.032818	-0.0302708	0.361567	-0.161068	0.243479
ENSG00000248846	LINC02065	0.610767	0.991084	-0.341074	0.00720857	-0.294947	0.0218154	0.0251622	0.654937	-0.149549	0.268519
ENSG00000230082	PRRT3-AS1	0.609437	0.990989	-0.241346	0.0331974	-0.134435	0.166461	-0.0451858	0.293465	-0.0221177	0.62117
ENSG00000244676	AL109761.1	0.608952	0.990894	-0.297487	0.0140378	-0.227167	0.0552025	-0.0374333	0.329128	-0.0758079	0.461918
ENSG00000273321	AC023983.2	0.608212	0.9908	-0.256899	0.0266528	-0.0988254	0.247842	-0.0902884	0.133738	-0.226711	0.13535
ENSG00000255224	AC109322.1	0.608115	0.990705	-0.328114	0.00834677	0.0471433	0.76648	-0.151416	0.0376553	0.0582849	0.800816
ENSG00000260807	CEROX1	0.607621	0.99061	-0.220316	0.0437257	-0.372811	0.00635493	0.0724919	0.856872	-0.266885	0.090202
ENSG00000239311	AC092916.1	0.606363	0.990515	-0.369867	0.00350944	-0.261895	0.0342407	-0.0136936	0.449398	-0.208736	0.161719
ENSG00000263893	AC080037.2	0.606075	0.99042	-0.399906	0.00218154	-0.156812	0.128996	-0.00121046	0.518448	-0.0523923	0.533719
ENSG00000257718	CPNE8-AS1	0.604332	0.990325	-0.222813	0.0423029	-0.415851	0.00303519	0.0639065	0.831073	-0.00622874	0.663568
ENSG00000183674	LINC00518	0.596774	0.99023	-0.342544	0.00701888	-0.241747	0.045433	-0.00117746	0.518543	-0.178128	0.210946
ENSG00000240859	AC093627.4	0.593728	0.990136	-0.147448	0.1105	-0.334001	0.0120459	0.0245315	0.651427	-0.121412	0.334061
ENSG00000228624	HDAC2-AS2	0.591998	0.990041	-0.316812	0.0106232	-0.161852	0.119795	0.0470028	0.761548	0.0353754	0.757944
ENSG00000233682	AL356417.2	0.591924	0.989946	-0.193073	0.0645926	-0.317619	0.0165038	-0.0440104	0.299156	-0.121035	0.334819
ENSG00000272825	AL844908.1	0.591811	0.989851	-0.277982	0.0194442	-0.159911	0.123779	-0.0483059	0.278668	-0.0114125	0.648297
ENSG00000237943	PRKCQ-AS1	0.591628	0.989756	-0.282754	0.0184008	-0.241215	0.0458124	0.0667572	0.83942	-0.0601657	0.511429
ENSG00000259704	AC124248.1	0.590313	0.989661	-0.326235	0.00853647	-0.218254	0.0624111	0.101137	0.934554	0.0966334	0.866262
ENSG00000253196	AC083841.1	0.588539	0.989567	-0.325943	0.00863132	-0.149918	0.139903	-0.0733578	0.181258	-0.0746333	0.464953
ENSG00000253522	MIR3142HG	0.587401	0.989472	-0.255207	0.0276013	-0.204207	0.0742673	0.014362	0.599355	-0.0409558	0.566537
ENSG00000223695	FO393418.1	0.586874	0.989377	-0.309014	0.0123305	-0.124423	0.187518	-0.0183441	0.422935	0.00278888	0.685194
ENSG00000280206	AC026401.3	0.58679	0.989282	-0.243849	0.0320592	0.0281902	0.711847	-0.110764	0.0920042	-0.115179	0.349142
ENSG00000280832	GSEC	0.585652	0.989187	-0.215468	0.0461918	-0.109339	0.219387	-0.0921428	0.128901	-0.0751568	0.463341
ENSG00000239213	NCK1-DT	0.584658	0.989092	-0.381867	0.00265579	0.133111	0.934459	-0.056587	0.246135	-0.0177018	0.632268
ENSG00000279949	AC022784.6	0.584634	0.988997	-0.305721	0.0131841	-0.126388	0.18287	-0.0634727	0.218913	0.021321	0.727497
ENSG00000237523	LINC00857	0.584609	0.988903	-0.330098	0.00815707	-0.276486	0.0284549	0.0734593	0.859812	0.0653952	0.815138
ENSG00000257829	AC121757.1	0.58415	0.988808	-0.306589	0.0128996	-0.233324	0.0503652	0.128556	0.969079	0.0657658	0.816087
ENSG00000251136	AF117829.1	0.583849	0.988713	-0.311067	0.0118562	0.0404099	0.749407	-0.0362905	0.334061	-0.194888	0.182775
ENSG00000272155	AC055822.1	0.583185	0.988618	-0.270348	0.0219103	-0.0665841	0.350944	-0.0687651	0.1989	0.0314609	0.750925
ENSG00000213468	FIRRE	0.581667	0.988523	-0.334269	0.00768282	-0.128815	0.178412	-0.0189267	0.41971	0.0503397	0.785166
ENSG00000243384	AC119424.1	0.580302	0.988428	-0.257529	0.0262734	-0.305192	0.0191596	0.0340258	0.697714	-0.352478	0.0345253
ENSG00000259604	AC015712.4	0.57923	0.988333	-0.23648	0.0351892	-0.420998	0.00284549	0.130123	0.970691	-0.275687	0.0824244
ENSG00000224687	RASAL2-AS1	0.578693	0.988239	-0.205795	0.0531158	-0.348597	0.00976952	0.10833	0.948497	-0.113034	0.355497
ENSG00000245614	DDX11-AS1	0.575766	0.988144	-0.318585	0.0101489	0.0995247	0.890354	-0.167042	0.0257043	-0.123103	0.329792
ENSG00000257060	AC091078.1	0.574745	0.988049	-0.283915	0.0179266	-0.262884	0.0337665	-0.0619482	0.225268	-0.22626	0.13573
ENSG00000205325	AC005863.1	0.573289	0.987954	-0.307283	0.0127099	-0.296518	0.0212463	0.0183929	0.619084	-0.0914103	0.414967
ENSG00000248515	AC024230.1	0.571299	0.987859	-0.367576	0.00388884	-0.0655062	0.355971	0.0306467	0.681685	0.0640544	0.812387
ENSG00000230257	NFE4	0.570403	0.987764	-0.308254	0.0124253	-0.254805	0.0379399	-0.0712242	0.189415	-0.136359	0.299156
ENSG00000261189	AL031058.1	0.568978	0.98767	-0.275787	0.0201081	-0.0730117	0.329413	-0.0369099	0.3315	0.0685885	0.821114
ENSG00000236404	VLDLR-AS1	0.568231	0.987575	-0.276871	0.0198236	-0.29528	0.0217206	-0.0348204	0.339751	0.117264	0.894243
ENSG00000235078	AC231981.1	0.566021	0.98748	-0.281391	0.0186854	-0.151845	0.136773	0.0667836	0.839514	-0.111761	0.359101
ENSG00000233081	AL353764.1	0.565929	0.987385	-0.252127	0.0289291	-0.245705	0.0426823	0.0105351	0.578488	0.102782	0.875842
ENSG00000167912	AC090152.1	0.562581	0.98729	-0.25284	0.0284549	-0.256144	0.0375605	0.0554244	0.798919	0.0388325	0.764204
ENSG00000235009	LINC01883	0.562419	0.987195	-0.307691	0.012615	-0.331449	0.012615	0.107297	0.946979	-0.351384	0.034715
ENSG00000280693	SH3PXD2A-AS1	0.561915	0.9871	-0.314232	0.0110974	-0.295627	0.0215309	0.0357202	0.705681	-0.0757879	0.462013
ENSG00000226953	NCKAP5-AS2	0.561662	0.987006	-0.270229	0.0220051	-0.227477	0.054918	0.0811277	0.884378	-0.262334	0.0944703
ENSG00000267287	AC068473.3	0.561327	0.986911	-0.223112	0.0420184	-0.397095	0.00398369	0.0182559	0.61823	-0.188225	0.194442
ENSG00000269846	AL136172.1	0.561257	0.986816	-0.307766	0.0125202	-0.0237613	0.51124	-0.11359	0.0871668	-0.0505096	0.539695
ENSG00000232445	EMSLR	0.560234	0.986721	-0.242164	0.0329128	0.0223911	0.690506	-0.107298	0.098454	-0.202901	0.17035
ENSG00000277463	AC080038.2	0.559895	0.986626	-0.307129	0.0128047	-0.133706	0.167884	-0.0404596	0.314711	-0.139902	0.291283
ENSG00000206249	AL359555.1	0.559481	0.986531	-0.31435	0.0110026	-0.253254	0.0386987	0.0449906	0.751114	-0.156902	0.251731
ENSG00000232028	AC007391.1	0.556256	0.986436	-0.238446	0.0342407	-0.226167	0.0558665	0.000665014	0.52983	-0.00568378	0.664896
ENSG00000267432	DNAH17-AS1	0.555725	0.986342	-0.310041	0.0120459	-0.100351	0.244143	-0.0752307	0.176231	-0.233946	0.126435
ENSG00000180458	AC022148.1	0.555268	0.986247	-0.298384	0.0139429	-0.162371	0.119226	-0.0114324	0.461918	-0.0947593	0.407095
ENSG00000231764	DLX6-AS1	0.555128	0.986152	-0.292344	0.0150811	-0.27826	0.0276013	0.0185122	0.619843	-0.280638	0.0793892
ENSG00000277829	AL031651.2	0.553831	0.986057	-0.176218	0.0798634	-0.455587	0.00151759	0.0963398	0.926586	-0.211309	0.156976
ENSG00000204682	MIR1915HG	0.553414	0.985962	-0.218272	0.044769	-0.203674	0.0748364	0.00710343	0.560656	-0.147044	0.272313
ENSG00000235072	ARNILA	0.552819	0.985867	-0.2043	0.0548231	-0.279636	0.0267476	0.0439308	0.745518	-0.104757	0.378735
ENSG00000243176	AC092944.1	0.552572	0.985773	-0.190828	0.0658257	-0.199605	0.078251	0.0286923	0.672105	-0.19611	0.181353
ENSG00000238279	BX470102.1	0.550044	0.985678	-0.208229	0.0510291	-0.163309	0.117708	-0.0218193	0.404154	-0.111687	0.359291
ENSG00000240086	AC092969.1	0.549949	0.985583	-0.305652	0.013279	-0.0204214	0.525467	-0.0647477	0.213317	-0.109919	0.364318
ENSG00000229896	AL157373.2	0.547682	0.985488	-0.320994	0.00957982	-0.137096	0.162288	-0.0775123	0.168074	0.213942	0.964621
ENSG00000236508	ATP13A5-AS1	0.547183	0.985393	-0.368811	0.00360429	-0.18395	0.0926681	0.00920337	0.57128	0.253709	0.977426
ENSG00000251396	LINC01301	0.546861	0.985298	-0.226091	0.040406	-0.144649	0.148819	0.0182255	0.617946	-0.123551	0.328654
ENSG00000212719	LINC02693	0.545744	0.985203	-0.150923	0.105663	-0.445996	0.00189699	0.176535	0.992222	-0.0925603	0.412311
ENSG00000215866	LINC01356	0.545573	0.985109	-0.208531	0.0507446	-0.21909	0.0617471	-0.0294429	0.365645	-0.278544	0.0809068
ENSG00000176236	RPP38-DT	0.544382	0.985014	-0.227453	0.0391729	-0.0605093	0.37219	-0.0825736	0.154131	-0.140228	0.290619
ENSG00000272431	ZNF454-DT	0.54433	0.984919	-0.176105	0.0803377	-0.296955	0.0210566	0.00865355	0.569098	-0.272899	0.084511
ENSG00000271659	AL161729.4	0.544305	0.984824	-0.295717	0.0143223	-0.0307166	0.485346	-0.0391292	0.320497	-0.10283	0.385279
ENSG00000267470	ZNF571-AS1	0.544217	0.984729	-0.224818	0.0407854	-0.210786	0.0688609	-0.0158444	0.436214	-0.138944	0.293844
ENSG00000270419	CAHM	0.542387	0.984634	-0.0580775	0.295552	-0.27895	0.0268425	-0.0861681	0.144835	-0.243157	0.11657
ENSG00000237923	LINC02570	0.539993	0.98454	-0.348424	0.00626008	-0.250884	0.0396472	0.0222498	0.64014	-0.12298	0.330077
ENSG00000203362	POLH-AS1	0.539595	0.984445	-0.335297	0.00739827	0.112017	0.909893	-0.0205387	0.411648	-0.207259	0.164469
ENSG00000258314	AL589182.1	0.53834	0.98435	-0.346744	0.00635493	-0.128787	0.178602	-0.0700891	0.193873	0.116412	0.892915
ENSG00000263680	AC007639.1	0.537909	0.984255	-0.334987	0.00749312	-0.246483	0.0423978	-0.00803546	0.482216	0.102614	0.875652
ENSG00000267321	SNHG30	0.537855	0.98416	-0.209839	0.0497961	-0.113644	0.209144	-0.058588	0.23665	0.071099	0.825761
ENSG00000232598	AL122034.1	0.537043	0.984065	-0.302648	0.0135635	-0.284298	0.0250403	0.010719	0.579247	-0.238585	0.121502
ENSG00000234264	DEPDC1-AS1	0.533342	0.98397	-0.378568	0.00294034	-0.0445848	0.42872	-0.0161586	0.434791	0.114141	0.88969
ENSG00000223799	IL10RB-DT	0.53318	0.983876	-0.259949	0.0255146	-0.333285	0.0124253	0.101251	0.934838	0.185648	0.951532
ENSG00000226101	LINC02097	0.533077	0.983781	-0.211886	0.048563	-0.33532	0.0117614	0.0912478	0.91454	-0.278115	0.0812862
ENSG00000272425	AC009902.3	0.532988	0.983686	-0.270742	0.0217206	-0.0881538	0.27791	0.0250331	0.653988	-0.304525	0.061178
ENSG00000256234	AC022509.2	0.531642	0.983591	-0.0954501	0.199184	-0.293886	0.0221	-0.0341066	0.342976	-0.453204	0.0101489
ENSG00000255717	SNHG1	0.531591	0.983496	-0.266685	0.0236176	0.0653186	0.815707	-0.100621	0.111069	-0.058585	0.516172
ENSG00000224167	LINC01357	0.52972	0.983401	-0.204715	0.0544437	-0.173103	0.105093	-0.0475378	0.282652	-0.185096	0.199279
ENSG00000270071	AP001172.1	0.528843	0.983306	-0.234869	0.0356635	-0.373311	0.00626008	0.0600086	0.818553	-0.227602	0.134497
ENSG00000266278	LINC01910	0.528504	0.983212	-0.316816	0.0105283	-0.232208	0.0510291	0.0405849	0.727497	-0.190222	0.191122
ENSG00000187185	AC092118.1	0.527081	0.983117	-0.284883	0.0175472	-0.388599	0.00474248	0.114978	0.95599	-0.0656161	0.495495
ENSG00000233593	LINC02609	0.527032	0.983022	-0.136938	0.124348	-0.303975	0.0193493	0.0862038	0.89889	-0.352907	0.0341459
ENSG00000261762	AC027228.2	0.525946	0.982927	-0.499497	0.000474248	0.13351	0.935218	0.0705135	0.850327	0.108786	0.88324
ENSG00000187951	AC091057.1	0.525809	0.982832	-0.455227	0.00123305	0.304634	0.997629	-0.122634	0.0705681	0.0457222	0.777483
ENSG00000260015	AC010547.2	0.523766	0.982737	-0.263553	0.0244712	-0.142503	0.152329	0.0164249	0.609125	-0.158264	0.248886
ENSG00000235192	AC009495.3	0.523589	0.982643	-0.293687	0.0147965	-0.27385	0.0301622	0.157584	0.986247	0.243656	0.975244
ENSG00000272549	LINC02538	0.523453	0.982548	-0.273851	0.0206772	-0.289238	0.0235227	-0.0255499	0.384615	-0.251006	0.10699
ENSG00000262050	AC005696.1	0.523355	0.982453	-0.180281	0.0765437	-0.104526	0.232951	-0.0957896	0.120364	-0.127196	0.320023
ENSG00000281655	AP000851.2	0.518367	0.982358	-0.172856	0.0830883	-0.338615	0.0110026	0.105642	0.943375	-0.233503	0.126814
ENSG00000223461	AC004471.1	0.518221	0.982263	-0.279924	0.0190648	-0.0825535	0.298397	-0.0625427	0.222992	0.148567	0.925258
ENSG00000267147	LINC01842	0.51808	0.982168	-0.376476	0.00303519	-0.00937736	0.570995	0.0219397	0.639192	0.121143	0.89889
ENSG00000276850	AC245041.2	0.517342	0.982073	-0.229051	0.0386038	-0.390543	0.00455278	0.0933667	0.920231	-0.215548	0.15119
ENSG00000256124	LINC01152	0.516998	0.981979	-0.186314	0.0715166	-0.391807	0.00445793	0.173224	0.991179	-0.484598	0.00673433
ENSG00000230834	AC068580.2	0.516028	0.981884	-0.246138	0.0310158	-0.216131	0.0636441	-0.00422931	0.501755	-0.116404	0.345253
ENSG00000258623	AL121820.1	0.515955	0.981789	-0.198708	0.059945	-0.248393	0.0410699	0.0597205	0.817414	-0.254466	0.102438
ENSG00000237128	LINC02652	0.515904	0.981694	-0.315144	0.0108129	-0.254251	0.0384141	0.0426393	0.73793	0.16748	0.941288
ENSG00000254208	AC011773.1	0.515723	0.981599	-0.316353	0.010718	0.0230346	0.692497	-0.0408197	0.312909	-0.0638857	0.500806
ENSG00000198221	AFDN-DT	0.513513	0.981504	-0.216049	0.0459072	-0.0517445	0.401404	-0.0486592	0.27734	-0.129714	0.31253
ENSG00000229588	AL596087.2	0.513393	0.981409	-0.257342	0.0264631	-0.204027	0.0745518	-0.0708189	0.191501	-0.0990799	0.39429
ENSG00000265487	AP001021.2	0.512152	0.981315	-0.201341	0.0570046	-0.299907	0.0199184	0.0933742	0.920326	-0.204753	0.167789
ENSG00000228718	LINC02521	0.511419	0.98122	-0.239272	0.0341459	-0.194817	0.0824244	-0.0373084	0.329603	-0.020166	0.626103
ENSG00000268601	AC115522.1	0.511113	0.981125	-0.211911	0.0484682	-0.204107	0.074457	0.0415804	0.73167	-0.17287	0.220525
ENSG00000223784	LINP1	0.509787	0.98103	-0.295507	0.0144171	-0.28876	0.0237124	0.00972171	0.57441	-0.0140947	0.641563
ENSG00000226856	THORLNC	0.509187	0.980935	-0.261008	0.0253249	-0.180681	0.0957033	-0.0298762	0.363654	0.22828	0.970217
ENSG00000261373	VPS9D1-AS1	0.508308	0.98084	-0.18113	0.0755003	0.0332735	0.727592	-0.0634943	0.218534	-0.389383	0.0217206
ENSG00000242540	AC010729.2	0.508262	0.980746	-0.454746	0.0013279	-0.188005	0.0885896	-0.0742533	0.178792	0.577397	0.999336
ENSG00000229431	MED8-AS1	0.507638	0.980651	-0.201823	0.0566252	-0.109142	0.220336	-0.0710742	0.190458	0.0390621	0.765152
ENSG00000274825	AL023803.2	0.50742	0.980556	-0.459505	0.0011382	0.23736	0.991084	-0.130778	0.0598501	0.175431	0.946505
ENSG00000260420	LINC02182	0.506331	0.980461	-0.225293	0.0406905	-0.284986	0.0248506	-0.0267067	0.379494	-0.154064	0.256948
ENSG00000229162	RUNX3-AS1	0.505849	0.980366	-0.220779	0.0434411	-0.281912	0.0255146	0.107876	0.947928	-0.144746	0.279332
ENSG00000224817	AC010789.1	0.50295	0.980271	-0.337978	0.00730342	-0.177927	0.099023	-0.0122336	0.457081	-0.0650087	0.497581
ENSG00000266936	AC011442.1	0.502531	0.980176	-0.202582	0.0560562	-0.268695	0.0326283	0.102802	0.937589	-0.237594	0.122261
ENSG00000250509	AC034213.1	0.502214	0.980082	-0.281267	0.0188751	-0.224094	0.0577634	-0.0308018	0.359196	-0.0931974	0.410889
ENSG00000230090	AC108025.1	0.502154	0.979987	-0.31998	0.00986436	-0.202156	0.0757849	-0.104246	0.103766	0.111725	0.887129
ENSG00000231789	PIK3CD-AS2	0.502109	0.979892	-0.0897858	0.213317	-0.358554	0.00768282	0.0719722	0.855449	-0.145898	0.275443
ENSG00000237436	CAMTA1-DT	0.50064	0.979797	-0.161381	0.0936166	-0.0852305	0.288628	-0.149775	0.0393626	-0.0461753	0.552879
ENSG00000273001	PFKP-DT	0.500426	0.979702	-0.22357	0.0415442	-0.217716	0.0626956	0.0144209	0.59945	0.0979421	0.868444
ENSG00000260924	LINC01311	0.500371	0.979607	-0.187845	0.0696197	-0.0408196	0.443991	-0.187512	0.0141326	0.0132469	0.710329
ENSG00000274026	FAM27E3	0.500037	0.979512	-0.286528	0.0167884	0.00844605	0.639192	-0.0566241	0.24585	-0.128658	0.315185
ENSG00000231107	LINC01508	0.500004	0.979418	-0.319893	0.00995921	-0.10141	0.241108	0.0101884	0.576401	0.069148	0.822062
ENSG00000258604	AL161668.4	0.499852	0.979323	-0.221795	0.042872	-0.343039	0.0104335	0.119295	0.960068	-0.373568	0.0272219
ENSG00000266441	AP005205.2	0.499468	0.979228	-0.142337	0.116665	-0.365996	0.00682918	-0.0389018	0.32173	-0.0847309	0.435265
ENSG00000230105	AL354793.1	0.49916	0.979133	-0.277201	0.0196339	-0.136483	0.163711	-0.0384192	0.325145	-0.172782	0.22062
ENSG00000254626	AP003100.1	0.498797	0.979038	-0.246999	0.030921	-0.238973	0.04733	-0.0446196	0.296121	-0.0981651	0.396472
ENSG00000225335	AC016027.1	0.497085	0.978943	-0.322407	0.00939012	-0.123255	0.189984	-0.0138026	0.448829	0.299527	0.986531
ENSG00000234199	LINC01191	0.496658	0.978849	-0.212489	0.0478991	-0.23376	0.0502703	-0.0471265	0.284549	-0.0810917	0.446552
ENSG00000236311	TLX1NB	0.496557	0.978754	-0.253394	0.0281703	-0.20616	0.0719909	-0.0703991	0.193019	0.00538721	0.692497
ENSG00000233221	AC133785.1	0.495746	0.978659	-0.353636	0.00540643	-0.087421	0.280755	-0.0470588	0.284834	0.14971	0.926492
ENSG00000272808	AC015712.6	0.494951	0.978564	-0.204757	0.0543489	-0.230707	0.0521673	0.0534054	0.789813	-0.0617659	0.507066
ENSG00000228192	AL512353.1	0.494446	0.978469	-0.158384	0.0967467	-0.152133	0.136394	0.0195881	0.626103	-0.291527	0.0704733
ENSG00000258077	AC078923.1	0.492854	0.978374	-0.257943	0.0261785	-0.200365	0.0773973	-0.00306012	0.508868	-0.134469	0.303329
ENSG00000272142	LYRM4-AS1	0.491972	0.978279	-0.357767	0.00474248	-0.0391231	0.4512	0.0665472	0.838756	0.143631	0.92118
ENSG00000276131	AC009118.2	0.491212	0.978185	-0.324804	0.00882102	0.0337478	0.728825	-0.117101	0.0809068	0.164571	0.938822
ENSG00000184224	C11orf72	0.4894	0.97809	-0.286234	0.0170729	-0.192857	0.0842265	0.0415205	0.731386	0.193121	0.955136
ENSG00000236145	AC079988.1	0.489161	0.977995	-0.253268	0.0282652	-0.234581	0.0497961	-0.0455144	0.292042	-0.208461	0.162098
ENSG00000228288	PCAT6	0.487873	0.9779	-0.271006	0.0215309	-0.0624896	0.366878	-0.111141	0.0913402	0.297552	0.985962
ENSG00000254814	AP003031.1	0.486425	0.977805	-0.264993	0.0240918	-0.171162	0.107939	0.078791	0.876601	-0.106814	0.374656
ENSG00000266913	LINC01841	0.485053	0.97771	-0.226534	0.0398369	-0.166598	0.11344	0.0751006	0.865693	-0.00270614	0.673433
ENSG00000243230	AC011005.4	0.484906	0.977615	-0.15481	0.100825	-0.210622	0.0690506	0.0124244	0.587119	-0.120093	0.336906
ENSG00000226816	AC005082.1	0.484161	0.977521	-0.200706	0.0576686	-0.325646	0.0141326	0.0501833	0.776914	-0.119395	0.338613
ENSG00000165511	ZNF22-AS1	0.483833	0.977426	-0.118104	0.155364	-0.282879	0.0253249	0.0560243	0.801669	-0.147454	0.27127
ENSG00000240006	LINC02004	0.483463	0.977331	-0.191589	0.0651617	-0.257406	0.0369914	0.0285944	0.671915	0.0858384	0.852129
ENSG00000242516	LINC00960	0.483421	0.977236	-0.185376	0.071896	-0.23518	0.0493218	0.0843146	0.893104	-0.146996	0.272503
ENSG00000234160	AL513165.1	0.483136	0.977141	-0.0864529	0.221664	-0.170002	0.109267	-0.0759117	0.17348	-0.160487	0.244522
ENSG00000281398	SNHG4	0.482889	0.977046	-0.223158	0.0419236	0.0631897	0.811059	-0.0410736	0.31215	-0.281028	0.0791995
ENSG00000278192	AL118505.1	0.482529	0.976952	-0.158787	0.0963673	-0.355176	0.00834677	0.133024	0.972114	-0.408664	0.0167884
ENSG00000260498	AC126696.3	0.482305	0.976857	-0.282334	0.0185905	-0.0655312	0.355591	0.00365935	0.543394	-0.06072	0.509627
ENSG00000255910	AC024901.1	0.482083	0.976762	-0.248599	0.030257	-0.201092	0.0765437	0.0384501	0.718012	-0.0939672	0.409181
ENSG00000228142	AL354861.2	0.481671	0.976667	-0.244981	0.0316798	-0.248499	0.0409751	0.0697515	0.847482	-0.0427741	0.561889
ENSG00000197989	SNHG12	0.480441	0.976572	-0.14453	0.11363	-0.0692941	0.342028	-0.113405	0.0873565	-0.103006	0.384615
ENSG00000276408	AC025287.2	0.480359	0.976477	-0.164998	0.0905814	-0.191739	0.0849853	-0.0165167	0.432325	-0.127654	0.31879
ENSG00000253417	LINC02159	0.478616	0.976382	-0.348814	0.00616523	-0.212233	0.0673433	0.0143378	0.599165	0.10514	0.879067
ENSG00000273107	AL512598.1	0.477966	0.976288	-0.0932553	0.204591	-0.275646	0.029024	0.0256282	0.656929	-0.340649	0.0388884
ENSG00000204528	PSORS1C3	0.475874	0.976193	-0.184425	0.0730342	-0.299185	0.020203	0.0186001	0.620791	-0.153842	0.257422
ENSG00000236663	FRGCA	0.475725	0.976098	-0.219299	0.0442948	-0.0829908	0.296405	-0.0866951	0.143223	-0.152815	0.260457
ENSG00000182648	LINC01006	0.475419	0.976003	-0.256516	0.0268425	-0.0241499	0.509912	-0.0849275	0.148345	0.116464	0.893199
ENSG00000242125	SNHG3	0.475039	0.975908	-0.237481	0.034715	0.00554499	0.627146	-0.0799041	0.16077	0.0211613	0.727307
ENSG00000214919	AC104472.1	0.473306	0.975813	-0.385544	0.00246609	0.0187735	0.677701	-0.0792735	0.163331	0.177013	0.947169
ENSG00000222044	AL031587.1	0.472504	0.975718	-0.268591	0.0226691	-0.319853	0.015745	0.0943927	0.922223	-0.182281	0.204875
ENSG00000267466	AC021683.1	0.472455	0.975624	-0.243383	0.032154	-0.239429	0.0471403	-0.00735216	0.484871	-0.151412	0.263682
ENSG00000238266	LINC00707	0.47161	0.975529	-0.286543	0.0166935	-0.258717	0.0364223	0.0203952	0.631509	-0.211568	0.156502
ENSG00000243629	LINC00880	0.471379	0.975434	-0.251445	0.0291188	-0.171764	0.107275	-0.0103592	0.469221	0.0884551	0.855734
ENSG00000260448	LCMT1-AS1	0.470793	0.975339	-0.174233	0.0817604	-0.0788229	0.309684	-0.0630999	0.220525	-0.13811	0.295172
ENSG00000270547	LINC01235	0.470742	0.975244	-0.241391	0.0331025	-0.385823	0.00502703	0.197606	0.996016	0.0485751	0.782225
ENSG00000254006	AC104232.1	0.470439	0.975149	-0.264016	0.0243764	-0.169496	0.110405	0.0666006	0.838945	0.0299297	0.74751
ENSG00000245648	KLRK1-AS1	0.470039	0.975055	-0.243181	0.0324386	-0.222591	0.0587119	0.00853468	0.568339	0.0165813	0.717727
ENSG00000237685	AL139039.3	0.468785	0.97496	-0.290471	0.0156502	-0.0987465	0.248032	0.0116374	0.58361	0.142998	0.920516
ENSG00000274922	AL139384.1	0.468058	0.974865	-0.152598	0.103576	-0.177711	0.0992127	0.00103609	0.531727	-0.110838	0.361946
ENSG00000271576	AL359504.1	0.467095	0.97477	-0.144293	0.114199	-0.255488	0.037845	-0.0335224	0.345632	-0.0199491	0.626767
ENSG00000251259	AC004069.1	0.466848	0.974675	-0.179099	0.0774922	-0.163548	0.117329	-0.0271296	0.377027	0.0306568	0.749312
ENSG00000251165	F11-AS1	0.466584	0.97458	-0.255737	0.0274116	-0.138016	0.159822	-0.0376201	0.32799	-0.213517	0.154131
ENSG00000232656	IDI2-AS1	0.466307	0.974485	-0.295842	0.0142274	-0.15259	0.135445	0.0138823	0.59613	0.0100963	0.702551
ENSG00000243795	LINC02044	0.466296	0.974391	-0.19637	0.0619368	-0.20135	0.0764488	-0.0123223	0.456417	-0.0779411	0.456606
ENSG00000236751	LINC01186	0.465766	0.974296	-0.177755	0.0787252	-0.345925	0.00995921	-0.0159431	0.435739	-0.0288558	0.601726
ENSG00000267506	AC021683.2	0.465052	0.974201	-0.268228	0.0228588	-0.216688	0.0632647	-0.0171654	0.428436	-0.120217	0.336337
ENSG00000233029	AC244453.2	0.464884	0.974106	-0.306413	0.0129944	-0.0520758	0.40055	0.0197826	0.62781	-0.0831294	0.440292
ENSG00000225764	P3H2-AS1	0.464503	0.974011	-0.192101	0.064972	-0.33419	0.0119511	0.0689708	0.845205	-0.290379	0.0716115
ENSG00000250579	CTD-2297D10.2	0.463114	0.973916	-0.161438	0.0935218	-0.269978	0.032154	-0.125701	0.0667742	-0.223846	0.139619
ENSG00000255355	AP000640.2	0.463055	0.973821	-0.193039	0.0646875	-0.11923	0.197572	-0.0112975	0.462772	-0.0699805	0.480508
ENSG00000259583	AC015712.2	0.462443	0.973727	-0.0994205	0.191596	-0.442936	0.00218154	0.160924	0.987385	-0.104051	0.380442
ENSG00000235337	AC093083.1	0.462286	0.973632	-0.250316	0.0295931	-0.215464	0.0644029	-0.0392189	0.320212	0.0262736	0.740586
ENSG00000166770	ZNF667-AS1	0.461154	0.973537	-0.0615488	0.286446	-0.356438	0.00815707	0.138425	0.976667	-0.152183	0.26169
ENSG00000250988	SNHG21	0.460727	0.973442	-0.115159	0.161244	-0.0860019	0.285213	-0.0997795	0.112587	-0.217568	0.148819
ENSG00000277342	AC048344.4	0.460503	0.973347	-0.193511	0.0640235	-0.144956	0.14825	0.0485056	0.769326	-0.211486	0.156786
ENSG00000272763	AC103702.2	0.459094	0.973252	-0.274373	0.0203927	-0.164663	0.115527	0.00136872	0.53315	-0.0233816	0.617282
ENSG00000232194	Z99943.1	0.458869	0.973158	-0.20453	0.0545386	-0.225825	0.0560562	0.0696489	0.847102	-0.176927	0.213412
ENSG00000273004	AL078644.1	0.45824	0.973063	-0.23541	0.0354738	0.0187139	0.677416	-0.119347	0.0770179	-0.00861358	0.657308
ENSG00000230790	AC012456.2	0.456543	0.972968	-0.286292	0.0169781	-0.125382	0.185621	0.0171966	0.613298	0.0518288	0.787821
ENSG00000273760	AC245041.1	0.456469	0.972873	-0.211716	0.0487527	-0.327393	0.0134687	0.0927084	0.918619	-0.22545	0.137247
ENSG00000227683	AL358394.1	0.455899	0.972778	-0.276756	0.0199184	-0.204168	0.0743621	0.0429633	0.739543	-0.0999213	0.392109
ENSG00000224349	FAM135A-AS1	0.455096	0.972683	-0.207387	0.0518828	-0.102742	0.237598	-0.111181	0.0910557	0.00737811	0.696102
ENSG00000234477	AC004231.1	0.454229	0.972588	-0.17774	0.0788201	-0.333571	0.0123305	0.0617128	0.823864	0.0890324	0.856872
ENSG00000225431	LINC01671	0.454117	0.972494	-0.256683	0.0267476	-0.307879	0.0184008	0.113126	0.953429	0.074346	0.832495
ENSG00000243155	AL162431.1	0.453858	0.972399	-0.139114	0.121028	-0.170865	0.108413	-0.0901252	0.134307	-0.016128	0.636821
ENSG00000275719	AC008622.2	0.453722	0.972304	-0.159755	0.0954188	-0.220691	0.0603244	-0.0486914	0.277056	0.0612337	0.80736
ENSG00000253824	AP003472.1	0.453442	0.972209	-0.264514	0.0242815	-0.158972	0.125581	-0.0493893	0.273546	0.106911	0.881153
ENSG00000240207	AC080013.1	0.453217	0.972114	-0.171861	0.083942	-0.272448	0.0310158	0.107511	0.947169	-0.0828118	0.44143
ENSG00000231291	AC106799.1	0.452624	0.972019	-0.211218	0.0490373	-0.254756	0.0380347	0.0715957	0.853932	-0.210555	0.158304
ENSG00000255135	AP002360.1	0.452283	0.971924	-0.15392	0.101774	-0.0949916	0.256568	-0.108919	0.0959879	0.100323	0.872807
ENSG00000233532	LINC00460	0.452158	0.97183	-0.173312	0.0825192	-0.352138	0.00882102	-0.0124848	0.455184	-0.0776147	0.457175
ENSG00000225298	LINC00113	0.451315	0.971735	-0.237111	0.0349047	-0.198989	0.0785355	-0.0124087	0.455942	-0.118485	0.341364
ENSG00000197813	AC011450.1	0.450227	0.97164	-0.276256	0.0200133	-0.0529304	0.39723	-0.0289808	0.367542	0.235991	0.972968
ENSG00000273174	AC108673.2	0.449812	0.971545	-0.325651	0.00872617	-0.175162	0.102722	-0.00416143	0.502134	0.410422	0.996301
ENSG00000260400	AL513534.2	0.449771	0.97145	-0.0919534	0.207816	-0.231048	0.0518828	-0.0236121	0.395523	-0.201255	0.173195
ENSG00000223393	AL118511.1	0.449261	0.971355	-0.154369	0.101015	-0.0869822	0.282178	-0.0617917	0.225932	-0.144445	0.280565
ENSG00000239322	ATP6V1B1-AS1	0.448815	0.971261	-0.207807	0.0515982	-0.0332046	0.476145	-0.0186918	0.421038	-0.358175	0.0326283
ENSG00000232233	LINC02043	0.447742	0.971166	-0.283117	0.018306	-0.115233	0.205824	-0.0870742	0.142274	0.108956	0.883335
ENSG00000224251	AL391427.1	0.447529	0.971071	-0.2744	0.0202978	-0.176456	0.101394	0.0169091	0.611496	0.132967	0.912074
ENSG00000258857	AL359397.1	0.447437	0.970976	-0.116508	0.158114	-0.137127	0.162003	-0.0699808	0.194252	-0.235407	0.124632
ENSG00000229619	MBNL1-AS1	0.446654	0.970881	-0.153737	0.102153	-0.305053	0.0192545	0.114057	0.954662	-0.241878	0.118278
ENSG00000223935	LGALSL-DT	0.44644	0.970786	-0.121917	0.149009	-0.292338	0.0225742	0.0578855	0.809542	-0.111158	0.360524
ENSG00000247317	LY6E-DT	0.446108	0.970691	-0.247205	0.0308261	-0.0125141	0.55819	0.0256338	0.657118	-0.210677	0.158209
ENSG00000255507	UVRAG-DT	0.445003	0.970597	-0.284994	0.0174523	-0.0397845	0.449018	0.0620468	0.824718	-0.037868	0.576496
ENSG00000224259	LINC01133	0.444653	0.970502	-0.285845	0.0171678	-0.31859	0.0161244	0.0936262	0.920801	0.321528	0.988713
ENSG00000242791	AC117395.1	0.444574	0.970407	-0.249694	0.0298776	0.00759471	0.635208	-0.023195	0.397705	-0.20558	0.166366
ENSG00000239415	AP001469.3	0.444564	0.970312	-0.187254	0.0700939	0.0776934	0.846533	-0.10397	0.104809	-0.29421	0.0682918
ENSG00000232671	ZNF687-AS1	0.444326	0.970217	-0.222098	0.0426823	0.0692138	0.824528	-0.159278	0.0318695	0.00318667	0.685953
ENSG00000257910	AC124784.1	0.443794	0.970122	-0.205116	0.0540643	-0.24001	0.046666	-0.00666387	0.489424	-0.00110425	0.676847
ENSG00000233953	AC009970.1	0.443695	0.970028	-0.211655	0.0488476	-0.244314	0.0437257	0.114388	0.954946	-0.108349	0.369439
ENSG00000272870	SAP30-DT	0.443476	0.969933	-0.170494	0.085175	-0.131907	0.171298	-0.00896268	0.476335	-0.0286722	0.602485
ENSG00000176912	TYMSOS	0.443146	0.969838	-0.353644	0.00531158	0.157616	0.957318	-0.0912687	0.131177	0.102356	0.875368
ENSG00000229167	AC114488.1	0.443082	0.969743	-0.205637	0.0534004	-0.144842	0.148535	0.0793915	0.878687	-0.0407158	0.56796
ENSG00000236740	AL033384.1	0.44295	0.969648	-0.283556	0.0180214	-0.313379	0.0174523	0.152314	0.983876	0.109231	0.883904
ENSG00000250764	AC025178.1	0.44295	0.969553	-0.168157	0.0875462	-0.111235	0.214645	-0.0954804	0.120744	0.013387	0.711183
ENSG00000234129	AC073529.1	0.442296	0.969458	-0.326938	0.00844162	0.0655385	0.815897	-0.00833513	0.480224	-0.037688	0.577634
ENSG00000256128	LINC00944	0.442196	0.969364	-0.235168	0.0355686	-0.191957	0.0848904	0.0143358	0.59907	0.0318633	0.751399
ENSG00000271855	AC073195.1	0.441745	0.969269	-0.244364	0.0318695	0.0075157	0.634924	-0.151052	0.0379399	0.154632	0.931234
ENSG00000272267	AC021242.3	0.441498	0.969174	-0.193239	0.0644029	-0.162958	0.118467	-0.0279495	0.372949	0.0357114	0.758892
ENSG00000272944	AC079834.1	0.44115	0.969079	-0.200932	0.057384	-0.212977	0.0663948	0.0567713	0.804705	-0.0494842	0.542919
ENSG00000266998	AC111182.1	0.441133	0.968984	-0.176141	0.0800531	-0.234953	0.0494167	-0.0122344	0.456986	-0.0533074	0.531063
ENSG00000246089	AC016065.1	0.44074	0.968889	-0.147094	0.111069	-0.116945	0.20184	-0.100571	0.111164	-0.0162711	0.635967
ENSG00000253591	KCNIP1-AS1	0.440654	0.968794	-0.256394	0.0269373	-0.209159	0.0698094	-0.00768027	0.483449	-0.123865	0.3278
ENSG00000237494	AL360007.1	0.440562	0.9687	-0.267524	0.023333	-0.0796019	0.306744	-0.0298865	0.363464	-0.0652531	0.496728
ENSG00000237594	AP000251.1	0.440451	0.968605	-0.333513	0.00787252	0.104749	0.899175	-0.165429	0.0270322	0.235018	0.972494
ENSG00000152931	PART1	0.439992	0.96851	-0.160009	0.0950394	-0.314575	0.0171678	0.0888151	0.906763	0.0868904	0.853932
ENSG00000226235	LEMD1-AS1	0.439942	0.968415	-0.227134	0.0394575	-0.210205	0.06943	0.036097	0.707673	-0.135567	0.300768
ENSG00000267272	LINC01140	0.439635	0.96832	-0.0472916	0.327895	-0.488462	0.000948497	0.121627	0.963009	-0.405516	0.0174523
ENSG00000228033	AC010967.1	0.439593	0.968225	-0.263284	0.0245661	-0.315125	0.0169781	0.071452	0.853268	0.0862444	0.852698
ENSG00000177699	AC011944.1	0.439323	0.968131	-0.292585	0.0149862	-0.146585	0.145594	0.0209612	0.63407	0.079045	0.839514
ENSG00000231999	LRRC8C-DT	0.437836	0.968036	-0.0972079	0.196244	-0.387455	0.00483733	0.123608	0.964716	-0.258798	0.0982643
ENSG00000258888	AC112693.1	0.437566	0.967941	-0.222698	0.0423978	-0.19589	0.0816656	-0.0499386	0.270227	-0.160436	0.244712
ENSG00000260920	AL031985.3	0.436926	0.967846	-0.268299	0.0227639	3.54198e-05	0.606753	-0.0151792	0.440387	0.071707	0.827374
ENSG00000257588	AC025154.2	0.436563	0.967751	-0.228002	0.0388884	-0.272337	0.0312055	0.0115058	0.583041	0.199265	0.95874
ENSG00000232640	AL354892.2	0.436393	0.967656	-0.0945217	0.201556	-0.069755	0.341174	-0.149658	0.0395523	-0.168575	0.227449
ENSG00000238062	SPATA3-AS1	0.436089	0.967561	-0.248381	0.0304467	-0.0511573	0.403965	-0.0951826	0.121123	-0.0176595	0.632458
ENSG00000260026	LINC02189	0.435797	0.967467	-0.287509	0.0163141	-0.307881	0.018306	0.162519	0.987954	-0.267256	0.0896329
ENSG00000227687	AL713965.1	0.435432	0.967372	-0.264979	0.0241867	-0.205213	0.0734136	-0.0275548	0.37513	-0.142043	0.286067
ENSG00000224020	MIR181A2HG	0.43535	0.967277	-0.126362	0.141136	-0.287488	0.0241867	0.0923524	0.917386	-0.118994	0.339467
ENSG00000273306	AC018690.1	0.435317	0.967182	-0.245095	0.0314901	0.0039415	0.620032	0.0184703	0.619653	-0.0518041	0.535995
ENSG00000272821	U62317.1	0.435235	0.967087	-0.169191	0.0862183	-0.0278855	0.497392	-0.195656	0.0114768	0.105684	0.879636
ENSG00000225255	PSLNR	0.434702	0.966992	-0.277058	0.0197287	-0.0646262	0.359385	-0.133297	0.057384	0.103427	0.87698
ENSG00000251320	AC011352.3	0.434315	0.966897	-0.197713	0.0607038	-0.208318	0.070663	0.0745891	0.86408	-0.0477376	0.54899
ENSG00000215417	MIR17HG	0.434153	0.966803	-0.191238	0.0655411	-0.0827831	0.296974	0.0100706	0.575737	-0.243736	0.115622
ENSG00000231290	APCDD1L-DT	0.433253	0.966708	-0.24016	0.0338613	-0.189623	0.087072	0.115542	0.957033	-0.284602	0.0760694
ENSG00000270006	AC010531.6	0.43305	0.966613	-0.158299	0.0969364	-0.0557103	0.389168	-0.148846	0.0400266	0.0389372	0.764583
ENSG00000228067	LINC01740	0.432714	0.966518	-0.167844	0.088305	-0.132459	0.169781	-0.0289292	0.368112	-0.0988074	0.395333
ENSG00000267052	AC005050.1	0.432658	0.966423	-0.221672	0.0430617	-0.196541	0.0809068	-0.00536405	0.495969	-0.0224388	0.619748
ENSG00000246877	DNM1P35	0.432489	0.966328	-0.190431	0.0664896	-0.05982	0.374656	0.00056714	0.529166	-0.403809	0.0181163
ENSG00000273032	DGCR5	0.432241	0.966234	-0.257484	0.0263682	-0.104057	0.23371	0.0170745	0.612634	0.0866368	0.853552
ENSG00000259985	AC017100.1	0.431923	0.966139	-0.261364	0.02523	0.0369986	0.737646	0.0409233	0.729489	-0.220095	0.143697
ENSG00000246528	AC079089.1	0.43052	0.966044	-0.296906	0.0141326	-0.0721659	0.332353	-0.00568821	0.494167	0.0219494	0.729015
ENSG00000272677	HNRNPD-DT	0.430376	0.965949	-0.137821	0.122451	-0.0963328	0.253343	-0.106955	0.0991179	-0.0500319	0.541022
ENSG00000234072	AC074117.1	0.430366	0.965854	-0.26764	0.0232382	0.0404311	0.749881	-0.133061	0.0575737	0.197187	0.957318
ENSG00000204685	STARD7-AS1	0.43026	0.965759	-0.0109989	0.445699	-0.238837	0.0474248	-0.0950448	0.121787	-0.251772	0.105947
ENSG00000253858	AC008619.1	0.429916	0.965664	-0.213508	0.0472351	-0.20087	0.0769231	-0.0167975	0.430143	-0.153085	0.259793
ENSG00000274038	AC007014.2	0.429589	0.96557	-0.286506	0.0168832	-0.00996972	0.568813	-0.0815356	0.157071	0.133015	0.912264
ENSG00000230730	AC074011.1	0.429528	0.965475	-0.205944	0.0529261	-0.287128	0.0242815	0.0477835	0.765152	0.0985855	0.869487
ENSG00000235086	FNDC1-IT1	0.429055	0.96538	-0.22735	0.0393626	-0.171876	0.107085	0.0446225	0.749217	-0.0335885	0.588258
ENSG00000248238	LINC02438	0.428979	0.965285	-0.313604	0.0114768	0.0175436	0.672958	0.00770866	0.564071	0.0631363	0.810585
ENSG00000246465	AC138904.1	0.428793	0.96519	-0.260414	0.0254197	0.0414614	0.752727	-0.167629	0.0254197	0.122594	0.900692
ENSG00000272121	AC006058.3	0.428322	0.965095	-0.240553	0.0335768	-0.132466	0.169686	-0.0177794	0.425211	-0.224507	0.138481
ENSG00000237499	WAKMAR2	0.42822	0.965	-0.165503	0.0901072	-0.263542	0.0335768	0.0906042	0.912738	0.0852782	0.851181
ENSG00000233785	AC131011.1	0.428068	0.964906	-0.243246	0.0323437	-0.140252	0.156692	-0.0378009	0.327042	0.13105	0.910367
ENSG00000224950	AL390066.1	0.42781	0.964811	-0.125152	0.143697	-0.323526	0.0147965	0.0332682	0.694015	0.068461	0.820829
ENSG00000272662	TIMMDC1-DT	0.427237	0.964716	-0.255748	0.0272219	0.11131	0.90828	-0.187268	0.0143223	0.0332502	0.754245
ENSG00000274259	SYNGAP1-AS1	0.426443	0.964621	-0.170921	0.0847007	-0.0525413	0.399127	-0.109795	0.0939012	-0.0948651	0.40681
ENSG00000231903	AC079354.1	0.42436	0.964526	-0.333359	0.00796737	0.0315682	0.720857	-0.0254094	0.385374	0.150784	0.927345
ENSG00000244998	AC100803.2	0.424138	0.964431	-0.265344	0.0239021	0.0642052	0.813336	-0.0551253	0.251257	-0.147073	0.272219
ENSG00000273428	AC004832.6	0.423747	0.964337	-0.156381	0.0989282	-0.100636	0.243289	-0.122503	0.0707578	-0.000145787	0.679503
ENSG00000259439	LINC01833	0.422917	0.964242	-0.220755	0.043536	-0.0755872	0.318885	-0.000183459	0.524424	0.00529513	0.692118
ENSG00000224128	LINC01248	0.422354	0.964147	-0.306373	0.0130893	-0.128548	0.179076	-0.0787483	0.164754	0.153503	0.930475
ENSG00000253838	AC007991.2	0.421719	0.964052	-0.236629	0.0350944	-0.107062	0.226311	-0.0116628	0.46059	-0.00607032	0.664042
ENSG00000120664	SPART-AS1	0.421527	0.963957	-0.111751	0.167694	-0.242868	0.0445793	0.0547533	0.795694	-0.134837	0.302381
ENSG00000253302	STAU2-AS1	0.421432	0.963862	-0.279512	0.0192545	-0.174928	0.103196	-0.0156961	0.436498	0.144764	0.922034
ENSG00000230002	ALMS1-IT1	0.421068	0.963767	-0.322875	0.00929527	0.103319	0.896993	0.00383679	0.544627	-0.0745868	0.465238
ENSG00000240405	SAMMSON	0.420781	0.963673	-0.267997	0.0231433	-0.242397	0.0449587	0.00299625	0.539789	0.0740682	0.831926
ENSG00000271335	AL117336.2	0.420283	0.963578	-0.0763956	0.245755	-0.129911	0.175946	-0.0856332	0.145974	-0.306204	0.0597553
ENSG00000234427	AL022724.2	0.42027	0.963483	-0.272791	0.0211515	-0.227674	0.0547283	-0.0233871	0.396851	0.0950061	0.864555
ENSG00000225187	AC073283.1	0.420127	0.963388	-0.234028	0.0360429	-0.166272	0.114009	0.0336401	0.695627	-0.0658818	0.494451
ENSG00000238099	LINC01625	0.419665	0.963293	-0.12344	0.14531	-0.194678	0.0828986	-0.0195129	0.417054	-0.177188	0.212748
ENSG00000271133	AC004130.2	0.419334	0.963198	-0.0188301	0.419805	-0.260522	0.0352841	-0.0309369	0.358721	-0.175827	0.215024
ENSG00000268818	AL049747.1	0.419182	0.963103	-0.242999	0.0326283	-0.142484	0.152518	-0.0097223	0.473015	0.0300762	0.747984
ENSG00000234476	LINC02765	0.419137	0.963009	-0.291674	0.0154605	-0.105322	0.231433	0.00646295	0.556768	-0.0661864	0.493692
ENSG00000261121	LINC02473	0.418635	0.962914	-0.268184	0.0229536	-0.251099	0.0395523	0.0791133	0.878023	0.163123	0.937304
ENSG00000281756	C2-AS1	0.418419	0.962819	-0.162533	0.0924784	-0.11678	0.202314	-0.0510086	0.266053	-0.21618	0.150337
ENSG00000229282	AL031963.2	0.417634	0.962724	-0.25968	0.0256094	-0.212051	0.0677227	0.00094611	0.530968	0.151567	0.928199
ENSG00000267892	AC022144.1	0.417502	0.962629	-0.14627	0.111923	0.0203315	0.683107	-0.142435	0.0478991	-0.254416	0.102627
ENSG00000272711	HK2-DT	0.417426	0.962534	-0.132547	0.130987	-0.0752644	0.320307	-0.0392296	0.320118	-0.178275	0.210566
ENSG00000261105	LMO7-AS1	0.416783	0.96244	-0.117514	0.156407	-0.286881	0.0243764	0.0921105	0.916627	-0.114777	0.350754
ENSG00000225077	LINC00337	0.416634	0.962345	-0.370141	0.00341459	0.0375915	0.740017	-0.0321054	0.352177	0.27303	0.981979
ENSG00000259370	AC103740.1	0.41584	0.96225	-0.248064	0.0305416	-0.449329	0.00180214	0.13256	0.971924	0.224403	0.968794
ENSG00000258512	LINC00239	0.415779	0.962155	-0.133079	0.130134	-0.218839	0.061842	0.0423504	0.735939	0.00179948	0.683012
ENSG00000204380	PKP4-AS1	0.414783	0.96206	-0.291911	0.0153656	-0.145526	0.147776	-0.0311	0.357488	0.234217	0.972019
ENSG00000236882	LINC01554	0.414739	0.961965	-0.26187	0.0249455	-0.3187	0.0159347	0.134861	0.974106	0.0907821	0.859148
ENSG00000245526	LINC00461	0.414635	0.96187	-0.283979	0.0178317	-0.0652369	0.357014	0.0641378	0.831926	-0.137902	0.295646
ENSG00000261329	AC016597.1	0.41447	0.961776	-0.184384	0.0731291	-0.227852	0.0546334	0.0537253	0.790951	-0.240844	0.119511
ENSG00000273056	AL354694.1	0.41404	0.961681	-0.159523	0.0956085	-0.202782	0.0753106	-0.0288811	0.368396	-0.0235421	0.616902
ENSG00000245904	AC025164.1	0.413745	0.961586	-0.177481	0.0789149	-0.220456	0.0607038	0.118955	0.959879	-0.135447	0.301148
ENSG00000259341	AC015660.1	0.413565	0.961491	-0.241986	0.0330077	-0.189989	0.0867874	0.0259234	0.658921	-0.046371	0.55231
ENSG00000254675	AP003032.1	0.413483	0.961396	-0.18652	0.0712321	-0.125591	0.184767	0.0422886	0.735749	-0.320755	0.0505549
ENSG00000256733	AP003721.2	0.413163	0.961301	-0.173644	0.0821398	-0.229394	0.0534004	-0.00377971	0.5046	-0.106478	0.375036
ENSG00000243797	AC004917.1	0.412612	0.961206	-0.229985	0.0380347	-0.17158	0.107465	-0.0231701	0.397799	-0.0740933	0.467229
ENSG00000230735	AC093423.2	0.412588	0.961112	-0.0942561	0.202219	-0.277197	0.0278858	0.078969	0.877359	-0.358277	0.0324386
ENSG00000218018	RBM38-AS1	0.412505	0.961017	-0.159993	0.0951342	-0.152266	0.136014	0.0119328	0.584843	0.00439153	0.689367
ENSG00000272970	AC107294.2	0.412062	0.960922	-0.108488	0.173575	-0.247049	0.0421133	0.00479316	0.549085	-0.221452	0.142085
ENSG00000272455	MRPL20-DT	0.411897	0.960827	-0.207368	0.0519776	-0.105917	0.230295	-0.00931093	0.475292	0.14469	0.921939
ENSG00000146521	LINC01558	0.411348	0.960732	-0.193557	0.0639287	-0.164176	0.116096	0.0872512	0.902589	-0.217212	0.149199
ENSG00000272931	LRRC8D-DT	0.411314	0.960637	-0.131919	0.132126	-0.196286	0.0810965	-0.0647547	0.213222	-0.0982264	0.396377
ENSG00000267226	AC104971.1	0.410013	0.960543	-0.177434	0.0791046	-0.159801	0.124253	0.0115966	0.583515	0.0840687	0.849094
ENSG00000170919	TPT1-AS1	0.409928	0.960448	0.0042797	0.497676	-0.430572	0.00256094	0.0626515	0.826425	-0.368514	0.0296879
ENSG00000267374	MIR924HG	0.409631	0.960353	-0.351814	0.00569098	0.207936	0.982832	-0.0339533	0.344209	-0.0445508	0.556388
ENSG00000228801	AC064807.1	0.40944	0.960258	-0.191398	0.0652566	0.0336309	0.728445	-0.0471693	0.284264	-0.20652	0.165418
ENSG00000271754	AL355802.3	0.408998	0.960163	-0.312979	0.0116665	0.0994143	0.890069	-0.055078	0.251636	0.100503	0.873091
ENSG00000261616	AC036108.3	0.408818	0.960068	-0.137105	0.124158	-0.41416	0.00322489	0.172322	0.991084	-0.333531	0.0421133
ENSG00000243069	ARHGEF26-AS1	0.408084	0.959973	-0.228871	0.0387935	-0.103746	0.235037	0.00629166	0.555345	0.0412474	0.768946
ENSG00000268734	AC245128.3	0.407773	0.959879	-0.194358	0.0631699	-0.10281	0.237504	0.0183463	0.618989	-0.00735912	0.660438
ENSG00000272764	AL596094.1	0.407317	0.959784	-0.188426	0.0689557	-0.0245966	0.508204	-0.0890218	0.137153	0.0277261	0.744001
ENSG00000272703	AP005137.2	0.40648	0.959689	-0.245269	0.0313952	-0.245237	0.0431566	0.0102166	0.576591	0.0127696	0.709001
ENSG00000228917	NECTIN4-AS1	0.406365	0.959594	-0.2265	0.0400266	-0.142568	0.152044	1.31381e-05	0.525562	0.11703	0.893863
ENSG00000260423	LINC02367	0.406232	0.959499	-0.23446	0.0358532	-0.0516702	0.402352	-0.0745627	0.177843	-0.0725997	0.471877
ENSG00000280734	LINC01232	0.406172	0.959404	-0.345456	0.00673433	-0.144366	0.149104	0.0926307	0.91824	0.308102	0.98729
ENSG00000233354	LINC00028	0.406158	0.959309	-0.206784	0.052357	-0.232962	0.0505549	0.0387041	0.719719	-0.145828	0.275633
ENSG00000226917	LINC01276	0.405642	0.959215	-0.261851	0.0250403	-0.228266	0.054254	-0.0128541	0.453002	0.0319777	0.751589
ENSG00000272853	SUV39H2-DT	0.405624	0.95912	-0.123075	0.146543	-0.00264709	0.596794	-0.2249	0.00426823	-0.0531968	0.531443
ENSG00000255337	AP001830.1	0.405407	0.959025	-0.15536	0.100256	-0.278102	0.0276961	0.0570734	0.806127	0.166211	0.94015
ENSG00000272800	AC021851.1	0.405046	0.95893	-0.189537	0.0681969	-0.0479058	0.416864	-0.0412854	0.311107	-0.0198277	0.627241
ENSG00000228223	HCG11	0.40492	0.958835	-0.133824	0.12928	-0.245464	0.0429669	0.187557	0.994688	-0.0804288	0.44826
ENSG00000236968	AL451164.1	0.404555	0.95874	-0.168096	0.0879256	-0.20699	0.0713269	-0.0507378	0.267097	-0.201598	0.171962
ENSG00000277453	AC010271.2	0.4043	0.958646	-0.221547	0.0432514	-0.00575263	0.585317	-0.10932	0.0951342	0.0485819	0.78232
ENSG00000271888	AL136162.1	0.403457	0.958551	-0.277499	0.019539	0.0820118	0.858105	-0.162256	0.0294982	0.109473	0.884094
ENSG00000260509	AL590787.1	0.402377	0.958456	-0.190167	0.066869	-0.1603	0.122925	0.0603195	0.819786	0.00802183	0.698094
ENSG00000250620	LINC02515	0.401783	0.958361	-0.225365	0.0405957	-0.229169	0.0534952	0.113925	0.954472	-0.118492	0.341269
ENSG00000233725	NRAD1	0.401313	0.958266	-0.278631	0.0193493	-0.209198	0.0697145	0.0650788	0.834392	-0.0123352	0.646306
ENSG00000272715	AL157904.1	0.401275	0.958171	-0.164679	0.0911505	-0.198394	0.0790098	0.0297685	0.677132	-0.0521187	0.534573
ENSG00000273297	AC009275.1	0.401134	0.958076	-0.224348	0.0410699	-0.141305	0.154415	0.0386596	0.71953	0.0600953	0.804989
ENSG00000276166	AC092118.2	0.400826	0.957982	-0.137739	0.122925	-0.16621	0.114104	-0.0895877	0.135635	0.0553189	0.794461
ENSG00000261447	AL162412.1	0.400644	0.957887	-0.168611	0.0869771	-0.16002	0.123494	0.0339604	0.697335	-0.0846165	0.43555
ENSG00000267365	KCNJ2-AS1	0.400036	0.957792	-0.141586	0.117614	-0.477061	0.00104335	0.164518	0.989187	-0.119835	0.33757
ENSG00000228973	AC009955.1	0.39975	0.957697	-0.167437	0.0885896	-0.0959134	0.254387	-0.0166019	0.431376	-0.115732	0.34715
ENSG00000272716	SLC30A6-DT	0.399334	0.957602	-0.195347	0.0628853	-0.0390886	0.451295	-0.132603	0.058048	0.151881	0.928768
ENSG00000281162	LINC01127	0.39918	0.957507	-0.29197	0.0152708	-0.21133	0.0683866	0.0831663	0.888931	0.0287589	0.746087
ENSG00000232835	AC107057.1	0.39908	0.957413	-0.269928	0.0221948	-0.065186	0.357299	-0.0978218	0.117234	0.0196287	0.724082
ENSG00000273117	INSIG1-DT	0.398598	0.957318	-0.309114	0.0122356	0.111453	0.90866	-0.101767	0.108982	0.165016	0.939107
ENSG00000240057	AC078785.1	0.398569	0.957223	-0.106334	0.179456	-0.319614	0.0158399	0.143738	0.980176	-0.244495	0.114863
ENSG00000230366	DSCR9	0.398462	0.957128	-0.271042	0.021436	0.0225313	0.690885	-0.0738626	0.179645	0.0423243	0.771697
ENSG00000273403	AC107294.3	0.398177	0.957033	-0.115674	0.159917	-0.262602	0.034051	0.0393339	0.723039	-0.196987	0.17974
ENSG00000250295	RDH10-AS1	0.397679	0.956938	-0.230971	0.0375605	-0.0769956	0.313858	-0.00610319	0.492175	-0.00072601	0.677701
ENSG00000257135	ODC1-DT	0.397601	0.956843	-0.143726	0.114768	-0.272037	0.0314901	0.0687058	0.844826	-0.00119403	0.676373
ENSG00000245910	SNHG6	0.397408	0.956749	-0.185569	0.0718012	0.102139	0.894337	-0.079542	0.162193	-0.221509	0.14199
ENSG00000259362	AC046168.1	0.39734	0.956654	-0.294178	0.0147017	-0.0494257	0.411268	-0.0154413	0.43849	0.0373622	0.761453
ENSG00000266446	AL449423.1	0.396898	0.956559	-0.180431	0.076354	-0.00315081	0.595087	-0.144437	0.045433	-0.0787733	0.453002
ENSG00000234327	ZNF232-AS1	0.396618	0.956464	-0.172582	0.0833729	-0.00416289	0.590913	-0.0826309	0.153846	-0.112071	0.357963
ENSG00000254602	AP000662.1	0.396159	0.956369	-0.164425	0.0914351	-0.314615	0.0170729	0.112712	0.95286	-0.255052	0.101869
ENSG00000260708	AL118516.1	0.395735	0.956274	-0.182516	0.0745518	-0.0413912	0.441715	-0.109398	0.0947548	0.149578	0.926302
ENSG00000226197	AL583785.1	0.395725	0.956179	-0.0699818	0.263492	-0.454978	0.00161244	0.130006	0.970407	-0.243424	0.116191
ENSG00000233064	AL136307.1	0.395546	0.956085	-0.220177	0.0439154	-0.104837	0.232287	-0.0579345	0.23997	-3.20303e-05	0.679788
ENSG00000224541	AP001439.1	0.39524	0.95599	-0.13774	0.12283	-0.181412	0.0949445	0.00947663	0.572607	-0.15524	0.254576
ENSG00000267038	AC105094.1	0.39505	0.955895	-0.272247	0.0212463	-0.251762	0.0390781	0.0922836	0.917101	-0.0475968	0.549274
ENSG00000258088	AC078820.1	0.395049	0.9558	-0.196003	0.0622214	-0.15724	0.128237	-0.0140775	0.446552	-0.0626996	0.503936
ENSG00000276980	AC008760.2	0.394455	0.955705	-0.133884	0.12909	-0.260084	0.0356635	0.0339873	0.697619	-0.0972144	0.40055
ENSG00000258777	HIF1A-AS1	0.394287	0.95561	-0.227423	0.0392678	-0.2149	0.0648772	0.0125735	0.588163	0.194026	0.955895
ENSG00000233067	PTCHD1-AS	0.394009	0.955516	-0.200451	0.0578583	-0.200077	0.0776819	0.00732867	0.561795	-0.0294028	0.600019
ENSG00000236502	SIX3-AS1	0.393696	0.955421	-0.243156	0.0325334	-0.0910142	0.269942	0.0448475	0.750545	-0.0788613	0.452717
ENSG00000240889	NDUFB2-AS1	0.39352	0.955326	-0.102376	0.186	-0.064002	0.362136	-0.127839	0.0640235	-0.17513	0.216826
ENSG00000225675	LINC01771	0.39281	0.955231	-0.271183	0.0213412	0.0253958	0.701793	0.00345433	0.542161	-0.0106532	0.64991
ENSG00000237605	DYRK3-AS1	0.392726	0.955136	-0.272963	0.0209618	0.0694898	0.825002	0.0065352	0.557147	-0.0702289	0.480034
ENSG00000239523	MYLK-AS1	0.392475	0.955041	-0.186798	0.070663	-0.0518726	0.401024	-0.115194	0.084511	0.10922	0.883714
ENSG00000248362	AC011352.1	0.39215	0.954946	-0.177951	0.0785355	-0.187576	0.0892535	0.0476912	0.764488	-0.0765086	0.460021
ENSG00000273214	AL031587.4	0.391465	0.954852	-0.229782	0.0382244	-0.233807	0.0500806	0.055204	0.797875	-0.208061	0.162667
ENSG00000231742	LINC01273	0.390614	0.954757	-0.113815	0.164185	-0.146518	0.145879	-0.0302715	0.361472	-0.117935	0.342312
ENSG00000224965	LINC02586	0.390593	0.954662	-0.156954	0.098454	-0.187765	0.0886844	0.0354081	0.704354	0.0394063	0.766006
ENSG00000267607	AC011511.5	0.390565	0.954567	-0.174696	0.0810965	-0.225738	0.0562459	0.0242739	0.64972	0.0572392	0.797686
ENSG00000245651	AC083805.1	0.389883	0.954472	-0.154978	0.100541	-0.139254	0.158114	-0.0597022	0.233615	4.98716e-05	0.680262
ENSG00000232956	SNHG15	0.388932	0.954377	-0.165401	0.090202	0.0364202	0.735939	-0.0947453	0.12283	-0.120886	0.335199
ENSG00000206195	DUXAP8	0.388123	0.954282	-0.312469	0.0117614	0.0811145	0.856018	0.0397256	0.724841	-0.0161674	0.636441
ENSG00000270277	AC009948.1	0.388016	0.954188	-0.232741	0.036612	-0.0452179	0.42597	0.0193563	0.625059	-0.0288779	0.601631
ENSG00000215458	AATBC	0.387288	0.954093	-0.150417	0.106042	-0.194245	0.0831832	0.0307177	0.682064	0.122516	0.900408
ENSG00000267461	AC079210.1	0.386676	0.953998	-0.159131	0.0959879	-0.169351	0.110595	-0.0243124	0.391634	-0.0477087	0.549085
ENSG00000235576	LINC01871	0.386584	0.953903	-0.209691	0.0498909	-0.176298	0.101489	0.0601509	0.818932	0.175353	0.94641
ENSG00000246095	LINC01096	0.386185	0.953808	-0.204077	0.0551077	-0.16244	0.118941	0.024815	0.65285	-0.0185139	0.629897
ENSG00000267879	AC011483.1	0.385235	0.953713	-0.135857	0.125771	-0.222458	0.0589016	0.022771	0.642606	-0.204193	0.168927
ENSG00000231134	TCF7L1-IT1	0.38505	0.953619	-0.145615	0.112587	-0.214711	0.0650669	0.0299769	0.678365	-0.111926	0.358532
ENSG00000236144	TMEM147-AS1	0.384888	0.953524	-0.0391997	0.352366	-0.11673	0.202409	-0.145198	0.0444845	-0.215936	0.150716
ENSG00000253844	AC064807.2	0.384876	0.953429	-0.255655	0.0275064	-0.0861338	0.284928	-0.0213427	0.406905	0.0127536	0.708812
ENSG00000275216	AL161431.1	0.384793	0.953334	-0.25131	0.0293085	-0.212601	0.0669639	0.0270369	0.664896	-0.192448	0.187328
ENSG00000276931	AC009041.3	0.38455	0.953239	-0.290212	0.015745	-0.065743	0.354927	0.0848287	0.894717	0.155407	0.932182
ENSG00000273272	U62317.3	0.38421	0.953144	-0.269778	0.0222897	-0.0102738	0.567675	-0.118304	0.0784407	0.254897	0.977995
ENSG00000277901	AL390037.1	0.383946	0.953049	-0.183262	0.0738879	-0.068028	0.345727	-0.0605406	0.23039	-0.0204176	0.625154
ENSG00000247151	CSTF3-DT	0.383908	0.952955	-0.192909	0.0647823	-0.0285437	0.494736	0.0176995	0.615764	-0.210285	0.159063
ENSG00000272071	AC122710.2	0.383382	0.95286	-0.258028	0.0260837	0.0261433	0.704733	-0.0586841	0.236365	-0.0199009	0.626956
ENSG00000272922	AC107294.1	0.383106	0.952765	-0.129687	0.13592	-0.177011	0.100161	-0.00203628	0.513421	-0.237594	0.122166
ENSG00000232560	LINC01549	0.382788	0.95267	-0.257342	0.0265579	-0.169557	0.109836	-0.010519	0.467229	0.131304	0.910557
ENSG00000256271	CACNA1C-AS2	0.382156	0.952575	-0.10837	0.173859	-0.21332	0.0659205	-0.0641385	0.215878	-0.163251	0.238831
ENSG00000223485	LINC01615	0.382109	0.95248	-0.130469	0.134402	-0.186459	0.0903917	-0.038592	0.323817	-0.00398504	0.669639
ENSG00000274104	AC020910.5	0.382027	0.952385	-0.089021	0.215214	-0.174786	0.103481	-0.0494134	0.273357	-0.0331145	0.58987
ENSG00000234880	LINC00163	0.381835	0.952291	-0.189986	0.0672484	-0.22188	0.0593759	-0.0261786	0.381675	-0.180207	0.207721
ENSG00000278910	BANCR	0.381782	0.952196	-0.219269	0.0443896	-0.18869	0.0879256	0.00555907	0.552404	-0.201417	0.172626
ENSG00000226824	AC006001.2	0.381759	0.952101	-0.120484	0.151096	-0.0679361	0.346106	-0.110819	0.0919093	-0.0689849	0.484018
ENSG00000258279	LINC00592	0.381696	0.952006	-0.265447	0.0238073	0.00551202	0.626861	-0.00309977	0.508679	0.084357	0.849663
ENSG00000249816	LINC00964	0.381544	0.951911	-0.302261	0.0136584	-0.11862	0.1989	0.0717256	0.854216	0.202325	0.959973
ENSG00000236366	AL359313.1	0.381456	0.951816	-0.229672	0.0383193	-0.156723	0.129375	-0.0675034	0.203263	0.0612805	0.807455
ENSG00000271155	AL161729.1	0.38132	0.951722	-0.0805687	0.235417	-0.268286	0.0329128	0.0769997	0.87091	-0.21539	0.151665
ENSG00000267260	AC020928.1	0.381213	0.951627	-0.190738	0.0660154	-0.0649343	0.358342	-0.0665847	0.206677	-0.0384232	0.574694
ENSG00000230534	AL392046.1	0.381129	0.951532	-0.200163	0.0583325	-0.0659121	0.354263	-0.0176027	0.42616	-0.0619859	0.506118
ENSG00000226601	AL359979.1	0.380929	0.951437	-0.206642	0.0527364	-0.13062	0.174144	-0.00367805	0.505074	-0.024564	0.613962
ENSG00000261786	AC006058.1	0.380849	0.951342	-0.130732	0.133928	-0.261636	0.0344304	0.0460437	0.756331	-0.314822	0.0540643
ENSG00000227308	LINC02832	0.380798	0.951247	-0.129191	0.136868	-0.0660467	0.3536	-0.0528112	0.259793	-0.246619	0.112112
ENSG00000241679	AC018450.1	0.380542	0.951152	-0.134963	0.127193	-0.25191	0.0389832	0.0482605	0.767998	-0.188248	0.194252
ENSG00000257530	AC048344.1	0.380376	0.951058	-0.19648	0.0617471	-0.184044	0.0925733	-0.0170824	0.428626	-0.158278	0.248791
ENSG00000225889	AC012368.1	0.380038	0.950963	-0.0700591	0.263018	-0.359428	0.00749312	0.0900424	0.911316	-0.184039	0.201271
ENSG00000273442	AC006946.3	0.379948	0.950868	-0.0934937	0.203737	-0.215579	0.0642132	0.112992	0.953334	-0.346334	0.0358532
ENSG00000230825	AC005532.1	0.379556	0.950773	-0.178492	0.078251	-0.180927	0.0956085	-0.0626186	0.222233	0.0854382	0.85156
ENSG00000270504	AL391422.4	0.379534	0.950678	-0.0672555	0.270227	-0.457578	0.00142274	0.0985456	0.929716	0.0968268	0.866736
ENSG00000264449	AP001021.1	0.378712	0.950583	-0.217806	0.0449587	-0.228905	0.0536849	0.0672623	0.840937	-0.205293	0.16703
ENSG00000255271	AL137224.1	0.378706	0.950488	-0.238031	0.0344304	-0.170984	0.108318	-0.000929336	0.519776	-0.130647	0.310633
ENSG00000272168	CASC15	0.378642	0.950394	-0.113069	0.165133	-0.281785	0.0256094	0.0925884	0.91805	-0.0373326	0.578583
ENSG00000280719	PCAT5	0.378405	0.950299	-0.262342	0.0247558	-0.154574	0.131462	-0.0683608	0.200038	0.0996453	0.871479
ENSG00000234694	AL139289.1	0.378261	0.950204	-0.195807	0.0625059	0.0868543	0.867021	-0.0848609	0.148535	-0.140335	0.290335
ENSG00000272583	AL592494.2	0.378176	0.950109	-0.19424	0.0633596	0.0444776	0.760694	-0.0752806	0.175567	-0.107485	0.372095
ENSG00000256287	LINC02398	0.378142	0.950014	-0.170789	0.0849853	-0.159335	0.124917	0.0396918	0.724651	-0.0832538	0.439818
ENSG00000261402	AL591222.1	0.378139	0.949919	-0.152068	0.10424	-0.223646	0.0581428	-0.0507342	0.267192	-0.178141	0.210851
ENSG00000275097	AC024940.5	0.377152	0.949825	-0.190332	0.0666793	-0.106351	0.228683	0.0310351	0.683487	0.0130585	0.70976
ENSG00000196756	SNHG17	0.377126	0.94973	-0.187207	0.0702836	0.0697021	0.825951	-0.132082	0.0586171	-0.0410828	0.566252
ENSG00000272682	AC004471.2	0.377096	0.949635	-0.218054	0.0448639	-0.0884344	0.277151	0.0423352	0.735844	0.0226047	0.731101
ENSG00000185332	TMEM105	0.377085	0.94954	-0.223384	0.0417339	-0.0169864	0.540169	-0.0651886	0.21142	0.091269	0.860286
ENSG00000260077	AC104794.3	0.376893	0.949445	-0.122993	0.146827	-0.166176	0.114199	0.0593279	0.815612	-0.0543218	0.528028
ENSG00000234883	MIR155HG	0.376574	0.94935	-0.21685	0.0455278	-0.109925	0.217395	0.033939	0.69724	0.147843	0.924595
ENSG00000260944	FOXC2-AS1	0.376035	0.949255	-0.0843685	0.226596	-0.328312	0.0131841	0.0175899	0.615005	-0.224136	0.139239
ENSG00000230773	AC092650.1	0.375826	0.949161	-0.198115	0.0604192	-0.0665092	0.351418	-0.00361772	0.505549	0.0586624	0.801669
ENSG00000228956	SATB1-AS1	0.375651	0.949066	-0.208342	0.0509343	-0.132403	0.169876	0.0486379	0.769895	-0.0718504	0.474817
ENSG00000233429	HOTAIRM1	0.375428	0.948971	-0.0252905	0.396472	-0.444098	0.00208669	0.1111	0.950868	-0.144389	0.28104
ENSG00000275576	AL049539.1	0.374634	0.948876	-0.217757	0.0450536	0.0701516	0.826994	-0.101606	0.109362	-0.0705806	0.479086
ENSG00000260422	Z97205.2	0.374533	0.948781	-0.201144	0.0571943	-0.189201	0.0874514	0.0558218	0.800721	-0.099208	0.394006
ENSG00000232732	AC097717.1	0.374528	0.948686	-0.207669	0.0516931	-0.0765648	0.31528	0.00836843	0.567201	-0.021683	0.622403
ENSG00000228295	LINC00392	0.374507	0.948591	-0.254037	0.0278858	-0.199895	0.0779664	0.00101283	0.531538	-0.121494	0.333681
ENSG00000247853	AC006064.2	0.374367	0.948497	-0.258078	0.0259888	-0.00949343	0.570426	-0.00690737	0.488286	-0.0311014	0.595371
ENSG00000231407	GORAB-AS1	0.374066	0.948402	-0.322004	0.00948497	-0.0359266	0.465807	0.025584	0.656739	0.250203	0.976857
ENSG00000224509	MRPS9-AS2	0.373985	0.948307	-0.166171	0.0895381	-0.128988	0.177938	0.0318366	0.687376	-0.164833	0.235227
ENSG00000272606	PPP4R3B-DT	0.37348	0.948212	-0.134286	0.128616	-0.0426215	0.437162	-0.137199	0.0534004	0.0284604	0.745234
ENSG00000272537	AC005014.3	0.373381	0.948117	-0.0998109	0.191027	-0.184668	0.0919093	0.0539558	0.791805	-0.225923	0.136584
ENSG00000259732	AC092757.2	0.372862	0.948022	-0.196472	0.061842	-0.177587	0.0993076	0.145359	0.98103	-0.0886683	0.422176
ENSG00000229335	DANT1	0.372264	0.947928	-0.237547	0.0346201	-0.191393	0.0856492	-0.0345743	0.34051	-0.0161464	0.636631
ENSG00000254287	AC007991.4	0.372228	0.947833	-0.208511	0.0508394	-0.127945	0.18012	-0.0579564	0.239685	0.0335885	0.754908
ENSG00000231840	TMEM139-AS1	0.372169	0.947738	-0.201026	0.0572892	0.0955182	0.882671	-0.107561	0.0982643	-0.157345	0.250593
ENSG00000235023	AP001626.1	0.371582	0.947643	-0.210029	0.0497012	-0.190312	0.086408	0.0367418	0.70995	-0.126678	0.320876
ENSG00000273064	AC017083.1	0.371566	0.947548	-0.184324	0.0732239	-0.0171705	0.539125	-0.168065	0.0250403	0.173479	0.945272
ENSG00000246090	AP002026.1	0.371434	0.947453	-0.0972429	0.196054	-0.307116	0.0186854	0.148059	0.982073	-0.231903	0.128711
ENSG00000273096	AL021707.8	0.371055	0.947358	-0.116231	0.158968	-0.155159	0.130893	-0.00396985	0.503177	-0.0316678	0.593854
ENSG00000267659	LINC01482	0.370847	0.947264	-0.20624	0.0528313	-0.228426	0.0539695	0.0571265	0.806317	-0.096517	0.402352
ENSG00000237222	LINC01968	0.370766	0.947169	-0.240523	0.0336716	-0.00407635	0.591388	-0.0282634	0.371431	0.0264293	0.741155
ENSG00000224885	EIPR1-IT1	0.370515	0.947074	-0.210323	0.0495115	-0.0386289	0.453287	-0.125961	0.0659205	0.168898	0.942521
ENSG00000253582	AC090579.1	0.370227	0.946979	-0.154585	0.10092	-0.123143	0.190174	0.0613398	0.822631	-0.0793894	0.451484
ENSG00000267216	ZNF8-ERVK3-1	0.370226	0.946884	-0.215958	0.0460021	0.00130185	0.610737	-0.015479	0.438016	-0.0359556	0.582092
ENSG00000233625	AL035045.1	0.369741	0.946789	-0.149611	0.107654	-0.273453	0.0305416	0.115762	0.957223	-0.145547	0.276392
ENSG00000189238	LINC00943	0.36969	0.946694	-0.162449	0.0925733	-0.168427	0.111448	-0.000991834	0.519207	-0.0401005	0.569762
ENSG00000266969	AP002449.1	0.369413	0.9466	-0.230866	0.0376553	0.113795	0.911505	-0.07567	0.174523	-0.136667	0.298682
ENSG00000248668	OXCT1-AS1	0.368583	0.946505	-0.118019	0.155459	-0.265866	0.0331974	0.110852	0.950678	-0.134011	0.304467
ENSG00000259727	AC103740.2	0.367917	0.94641	-0.292021	0.0151759	-0.201813	0.0761643	0.0199422	0.628853	0.334659	0.991558
ENSG00000265096	C1QTNF1-AS1	0.367549	0.946315	-0.132552	0.130893	-0.158699	0.126055	-0.00175831	0.514844	-0.212861	0.155459
ENSG00000272021	AC008592.4	0.367293	0.94622	-0.294369	0.014512	-0.239537	0.0468557	0.128049	0.967846	0.16742	0.941193
ENSG00000254024	AP001207.3	0.367207	0.946125	-0.171427	0.0842265	-0.153006	0.134592	-0.0103743	0.469032	0.173413	0.945082
ENSG00000269745	AC006262.3	0.367053	0.946031	-0.234629	0.0357583	-0.220183	0.0608935	0.0394392	0.723513	-0.114826	0.350375
ENSG00000247081	BAALC-AS1	0.366979	0.945936	-0.213582	0.0471403	0.0797709	0.852414	0.0144848	0.599924	-0.220856	0.142559
ENSG00000237009	GLIS3-AS1	0.366972	0.945841	-0.242571	0.032818	-0.2257	0.0563407	0.0555015	0.799488	0.00788808	0.697619
ENSG00000224812	TMEM72-AS1	0.366943	0.945746	-0.132872	0.130513	-0.274463	0.0295931	0.00465765	0.548231	-0.134068	0.304278
ENSG00000241770	AC104411.1	0.36682	0.945651	-0.208019	0.0512188	-0.0690367	0.342692	-0.0224495	0.401309	0.127304	0.907047
ENSG00000227954	TARID	0.366794	0.945556	-0.209658	0.0499858	-0.152925	0.134876	0.0104927	0.578109	-0.21792	0.147491
ENSG00000125462	MIR9-1HG	0.366676	0.945461	-0.220235	0.0438205	-0.165977	0.114389	-0.0169101	0.429574	-0.04049	0.568719
ENSG00000240040	AC244205.1	0.366346	0.945367	-0.237363	0.0348098	-0.141017	0.154984	0.0330416	0.692972	0.168231	0.941952
ENSG00000262358	AC116914.1	0.366335	0.945272	-0.250184	0.0296879	0.0620338	0.807265	-0.0819281	0.155648	0.0309668	0.749692
ENSG00000257004	AC008115.2	0.365873	0.945177	-0.317952	0.0102438	0.0837802	0.86114	-0.0312962	0.35635	0.0856231	0.85175
ENSG00000229869	AL359878.2	0.365164	0.945082	-0.207957	0.0514085	0.039344	0.745708	-0.0896786	0.13535	-0.0428569	0.56151
ENSG00000228124	AL096678.1	0.364922	0.944987	-0.240597	0.0334819	-0.0208541	0.52376	0.0702502	0.849284	-0.0364048	0.580859
ENSG00000236481	LINC02195	0.364297	0.944892	-0.25266	0.0288343	-0.00605038	0.584179	-0.0681101	0.200607	0.16806	0.941857
ENSG00000227933	AL357874.1	0.36418	0.944797	-0.0611959	0.287205	-0.211605	0.0681021	0.000377271	0.527649	-0.15863	0.248222
ENSG00000258545	RHOXF1-AS1	0.363823	0.944703	-0.136762	0.124727	-0.32537	0.0143223	0.112726	0.952955	-0.325958	0.0478991
ENSG00000266947	AC022916.1	0.363192	0.944608	-0.0856699	0.223656	-0.245848	0.0425875	0.000978219	0.531348	0.124801	0.904012
ENSG00000235586	AC011247.1	0.363068	0.944513	-0.184658	0.0727497	-0.11719	0.201271	0.0259565	0.65911	0.0547127	0.792564
ENSG00000224478	AL356417.1	0.363068	0.944418	-0.182695	0.0742673	-0.121022	0.194252	0.061168	0.822347	-0.0887347	0.422081
ENSG00000236153	AC104076.1	0.362538	0.944323	-0.149519	0.107749	-0.165408	0.115147	0.0657637	0.836859	-0.0183075	0.630561
ENSG00000262712	AC012676.1	0.362411	0.944228	-0.135912	0.125676	0.0326897	0.725695	-0.143732	0.0465712	-0.182512	0.204401
ENSG00000227407	AC245884.1	0.362389	0.944134	-0.131124	0.133453	-0.126428	0.18268	-0.0152122	0.440197	-0.109787	0.365076
ENSG00000267191	AC006213.3	0.362369	0.944039	-0.165597	0.0900123	-0.021505	0.519966	-0.0124921	0.455089	-0.158471	0.248696
ENSG00000215808	LINC01139	0.362359	0.943944	-0.139147	0.120933	-0.038528	0.45433	-0.0183078	0.423219	-0.193373	0.18581
ENSG00000226193	AL049548.1	0.361001	0.943849	-0.216642	0.0457175	-0.194625	0.0829935	0.0180839	0.616902	-0.1632	0.239211
ENSG00000268654	MIMT1	0.36094	0.943754	-0.193098	0.0644978	-0.0505442	0.407095	-0.0632446	0.219672	-0.144909	0.278668
ENSG00000231871	IPO9-AS1	0.360885	0.943659	-0.144431	0.113914	-0.0559223	0.388315	-0.111851	0.0898226	-0.0371533	0.579057
ENSG00000254391	AC011363.1	0.360624	0.943564	-0.165065	0.0904866	-0.195821	0.0817604	-0.000891852	0.519966	-0.128063	0.317462
ENSG00000233321	LINC02669	0.360372	0.94347	-0.221773	0.0429669	-0.160803	0.122356	0.00274609	0.538746	-0.00891099	0.65636
ENSG00000281392	LINC00506	0.360281	0.943375	-0.0934068	0.203927	-0.365596	0.00692403	0.165365	0.989282	-0.240453	0.119795
ENSG00000269971	AL020997.2	0.359965	0.94328	-0.118675	0.154415	-0.123746	0.189035	0.00268749	0.538367	-0.122615	0.330741
ENSG00000248476	BACH1-IT1	0.359896	0.943185	-0.150719	0.105947	-0.196319	0.0810016	0.0800498	0.880679	0.0206783	0.726264
ENSG00000280798	LINC00294	0.359489	0.94309	-0.219169	0.0444845	0.0809712	0.855639	-0.00219993	0.512852	-0.171773	0.222517
ENSG00000232692	AP001596.1	0.359118	0.942995	-0.197554	0.0607986	-0.271477	0.0318695	0.0314087	0.684909	0.0858755	0.852224
ENSG00000265451	AC012447.1	0.358271	0.942901	-0.178042	0.0784407	-0.12748	0.181068	-0.00840277	0.479655	0.0968589	0.866831
ENSG00000266397	AP000919.2	0.358157	0.942806	-0.196087	0.0620317	-0.165179	0.115242	7.66532e-05	0.526036	-0.0885121	0.42265
ENSG00000272762	AC115284.1	0.357313	0.942711	-0.172189	0.0836574	-0.148577	0.142085	0.00490623	0.549749	-0.0119045	0.647634
ENSG00000259772	AC012236.1	0.357257	0.942616	-0.223775	0.0413545	-0.100789	0.24272	-0.0689765	0.198141	0.240327	0.974391
ENSG00000278291	AL161772.1	0.357108	0.942521	-0.187256	0.0699991	0.0316057	0.721047	-0.0399069	0.316798	-0.142972	0.283695
ENSG00000248554	C5orf34-AS1	0.357082	0.942426	-0.163052	0.0922887	-0.159037	0.125296	-0.0271784	0.376743	-0.199704	0.176231
ENSG00000275092	AL031710.2	0.35675	0.942331	-0.243305	0.0322489	0.0950879	0.881912	-0.116694	0.0816656	0.0420926	0.770938
ENSG00000273063	AC007250.1	0.356464	0.942237	-0.218877	0.0445793	-0.00824884	0.575832	-0.0685608	0.199374	0.019247	0.723798
ENSG00000260190	AL807752.5	0.356346	0.942142	-0.211974	0.0483733	0.0702286	0.827374	-0.05882	0.236271	-0.0449829	0.555629
ENSG00000226328	NUP50-DT	0.356312	0.942047	-0.176127	0.080148	0.0442609	0.76022	-0.114396	0.0858389	-0.0285591	0.602864
ENSG00000269989	AC036176.3	0.355791	0.941952	-0.180981	0.0758797	-0.132519	0.169591	0.0575247	0.807835	-0.177098	0.213032
ENSG00000250166	AC053513.1	0.355473	0.941857	-0.137137	0.124063	-0.193667	0.0834677	0.0189903	0.623542	-0.108287	0.369724
ENSG00000234292	AC123595.1	0.355411	0.941762	-0.23558	0.0353789	-0.286843	0.0244712	0.189443	0.995163	0.119935	0.897562
ENSG00000255327	LINC02697	0.354967	0.941667	-0.18979	0.0677227	-0.141778	0.153467	-0.00195226	0.513895	-0.0672952	0.489329
ENSG00000234913	AC016027.2	0.354789	0.941573	-0.230524	0.0377502	-0.054586	0.392298	-0.00473822	0.49853	0.127871	0.907806
ENSG00000228079	AC012368.2	0.354664	0.941478	-0.111601	0.167884	-0.218638	0.0620317	0.0202457	0.630655	-0.0482722	0.546808
ENSG00000273179	AC092535.5	0.353676	0.941383	-0.0139237	0.436024	-0.358986	0.00758797	-0.0661537	0.208574	-0.0239867	0.615385
ENSG00000270457	AC093424.1	0.353556	0.941288	-0.176964	0.0793892	-0.124318	0.187992	0.0463464	0.757849	-0.0257018	0.611116
ENSG00000260805	AC092803.1	0.353294	0.941193	-0.164827	0.090866	0.0521291	0.780328	-0.175355	0.0203927	0.0390848	0.765247
ENSG00000233797	UFL1-AS1	0.35326	0.941098	-0.107384	0.177843	-0.157828	0.127478	-0.0191535	0.417908	-0.0717605	0.475102
ENSG00000254501	AP003068.1	0.353167	0.941004	-0.153253	0.102532	0.0470965	0.76629	-0.137129	0.0534952	-0.0995801	0.392772
ENSG00000272540	AL662797.1	0.352844	0.940909	-0.20507	0.0541592	0.0792855	0.850991	-0.146006	0.0434411	0.0557835	0.795314
ENSG00000269246	AC011445.1	0.352415	0.940814	-0.171292	0.0843214	-0.00521468	0.587119	-0.131353	0.059281	0.0851786	0.850991
ENSG00000225744	AC017002.1	0.352389	0.940719	-0.198839	0.0596604	-0.133484	0.168168	0.0175977	0.6151	0.0509753	0.786683
ENSG00000253837	AC090197.1	0.352307	0.940624	-0.091699	0.208195	-0.293064	0.0222897	0.0400918	0.725979	-0.152971	0.260078
ENSG00000206573	THUMPD3-AS1	0.352078	0.940529	-0.178673	0.0779664	0.025154	0.70056	-0.124439	0.0681969	0.082385	0.845774
ENSG00000266978	AC011511.2	0.352065	0.940434	-0.155121	0.100351	-0.210257	0.0692403	-0.033584	0.345537	-0.0675528	0.489045
ENSG00000232211	AL353613.1	0.351855	0.94034	-0.190496	0.0663948	-0.176911	0.100446	-0.0266183	0.379873	-0.1798	0.208195
ENSG00000258256	AC011773.3	0.351843	0.940245	-0.195974	0.0624111	-0.083332	0.295552	-0.0551706	0.250877	0.0549666	0.793417
ENSG00000277491	AC087392.5	0.351806	0.94015	-0.0408704	0.346865	-0.292871	0.0224794	0.0468633	0.761074	-0.218243	0.146638
ENSG00000273391	AC083880.1	0.35167	0.940055	-0.212072	0.0482785	0.0607235	0.803282	-0.142183	0.0483733	0.137587	0.917196
ENSG00000267575	AC006504.5	0.351505	0.93996	-0.0469068	0.328654	-0.17503	0.103102	-0.093432	0.125391	-0.0985718	0.395713
ENSG00000237491	LINC01409	0.351305	0.939865	-0.0897236	0.213791	-0.150093	0.139808	0.0115349	0.583136	-0.226666	0.135445
ENSG00000229656	ITGB1-DT	0.351265	0.93977	-0.167363	0.0886844	-0.182191	0.0940909	0.0245444	0.651712	0.0388827	0.764393
ENSG00000273394	AC128687.2	0.350985	0.939676	-0.214295	0.0469506	0.0971673	0.885327	-0.116494	0.0821398	-0.0269306	0.607228
ENSG00000276809	AL138955.1	0.35097	0.939581	-0.195517	0.0626956	-0.161586	0.120838	0.0870568	0.902115	0.0605721	0.806222
ENSG00000239462	AC091212.1	0.350865	0.939486	-0.185199	0.0721806	-0.0926146	0.263492	0.0462673	0.757564	-0.109534	0.365835
ENSG00000249898	MCPH1-AS1	0.350817	0.939391	-0.0980589	0.194632	-0.230069	0.0527364	0.0332252	0.693825	-0.0237963	0.615669
ENSG00000229672	AL450322.2	0.350648	0.939296	-0.231373	0.0372759	-0.171849	0.10718	0.0601771	0.819027	0.00275495	0.684909
ENSG00000230176	LINC01433	0.350458	0.939201	-0.181657	0.0752158	-0.072137	0.332638	-0.000213947	0.524044	-0.00893954	0.656265
ENSG00000239332	LINC01119	0.350189	0.939107	-0.0969123	0.196813	-0.274702	0.0294034	0.106554	0.945177	-0.0216498	0.622593
ENSG00000271086	NAMA	0.350166	0.939012	-0.183895	0.0734136	-0.10639	0.228588	0.0843029	0.89301	-0.162043	0.241867
ENSG00000267746	AC104985.1	0.350138	0.938917	-0.135154	0.126814	-0.158021	0.127193	-0.0586205	0.236555	-0.161904	0.242056
ENSG00000273132	AL355312.3	0.349978	0.938822	-0.352596	0.00550128	-0.125303	0.185716	0.0234057	0.646306	0.474787	0.998482
ENSG00000234283	LINC01731	0.349889	0.938727	-0.127541	0.138386	-0.221335	0.0597553	0.00455034	0.547567	-0.0592234	0.51399
ENSG00000249436	LINCR-0003	0.349862	0.938632	-0.180953	0.0759746	-0.244298	0.0439154	0.00783974	0.56483	-0.108441	0.369155
ENSG00000227193	AC244453.1	0.349755	0.938537	-0.160222	0.0945651	-0.130871	0.17367	0.0256722	0.657403	-0.0905965	0.417623
ENSG00000277581	AL023803.3	0.349637	0.938443	-0.28348	0.0181163	0.0977017	0.88675	-0.0954661	0.120838	0.142665	0.919947
ENSG00000278456	AC015712.7	0.349526	0.938348	-0.151736	0.104904	-0.324933	0.0144171	0.152732	0.98397	0.00435727	0.689178
ENSG00000236226	AC073127.1	0.349214	0.938253	-0.168121	0.0878308	-0.161913	0.1197	-0.0495068	0.272788	-0.137866	0.295836
ENSG00000236166	AL021408.1	0.349106	0.938158	-0.0837153	0.227829	-0.385489	0.00531158	0.141265	0.978659	-0.337206	0.0406905
ENSG00000259676	AC103982.1	0.349067	0.938063	-0.193833	0.063739	-0.174164	0.104145	-0.0267073	0.379399	-0.150891	0.26482
ENSG00000233907	LINC01761	0.349056	0.937968	-0.169716	0.0857441	-0.249586	0.0403111	0.0580225	0.809921	-0.271049	0.0859338
ENSG00000203809	LIN28B-AS1	0.347851	0.937873	-0.240187	0.0337665	-0.14742	0.143887	-0.00604048	0.49227	-0.0667114	0.491132
ENSG00000232618	AL355304.1	0.347782	0.937779	-0.184448	0.0729394	-0.124975	0.186664	0.0638292	0.830883	0.0578728	0.799962
ENSG00000253301	LINC01606	0.34773	0.937684	-0.262067	0.0248506	-0.0968636	0.252205	0.037256	0.712795	0.0341732	0.755667
ENSG00000264026	LINC02003	0.347686	0.937589	-0.232301	0.0367068	-0.104411	0.23314	-0.0997576	0.112681	0.0446675	0.775491
ENSG00000228701	TNKS2-AS1	0.347574	0.937494	-0.245602	0.0313004	-0.0952866	0.255904	0.061381	0.822726	0.210116	0.962914
ENSG00000241135	LINC00881	0.347491	0.937399	-0.186762	0.0707578	-0.191089	0.0859338	-0.00939644	0.474817	0.137106	0.916532
ENSG00000225107	AC092484.1	0.347472	0.937304	-0.231183	0.0373708	-0.0890249	0.275443	0.0524788	0.786683	-0.0740991	0.467135
ENSG00000236856	AC105393.2	0.347363	0.93721	-0.18999	0.0670587	-0.196729	0.0807171	0.0171168	0.612919	-0.0895262	0.419994
ENSG00000258068	AC079600.3	0.347078	0.937115	-0.128091	0.138101	-0.205283	0.0733188	-0.0736667	0.180309	-0.0166908	0.634829
ENSG00000227496	AC099066.2	0.34707	0.93702	-0.171492	0.0841317	-0.230253	0.0526416	0.0626259	0.826235	0.147382	0.924405
ENSG00000228436	AL139260.1	0.346896	0.936925	-0.107967	0.175851	-0.212889	0.0665845	0.092686	0.918334	-0.116206	0.345442
ENSG00000251310	AC107391.1	0.346882	0.93683	-0.19018	0.0667742	-0.186486	0.0902969	-0.0397332	0.317746	0.0227179	0.73167
ENSG00000182057	OGFRP1	0.346609	0.936735	-0.261691	0.0251352	-0.0179742	0.536185	0.0656074	0.836195	0.0890945	0.856967
ENSG00000270720	AC104785.1	0.346449	0.93664	-0.115429	0.16058	-0.230489	0.0524519	0.0522791	0.785071	-0.0236003	0.616428
ENSG00000243224	AC006252.1	0.346179	0.936546	-0.191924	0.0650669	0.0447196	0.761453	-0.0796158	0.161814	-0.018334	0.630466
ENSG00000237036	ZEB1-AS1	0.34571	0.936451	-0.126723	0.140283	-0.006965	0.580764	-0.0482056	0.279332	-0.288811	0.0728445
ENSG00000266283	AC091588.3	0.345661	0.936356	-0.194046	0.0635493	-0.168111	0.111923	0.0466788	0.76003	0.028515	0.745424
ENSG00000272371	AL591167.1	0.345628	0.936261	-0.182411	0.0746467	-0.103993	0.233899	-0.0150946	0.440766	0.0218904	0.72892
ENSG00000240498	CDKN2B-AS1	0.34546	0.936166	-0.233914	0.0361377	0.139918	0.941573	-0.150032	0.0390781	-0.052401	0.533624
ENSG00000269439	AC010618.3	0.345302	0.936071	0.00360149	0.495115	-0.107377	0.225268	-0.102343	0.108034	-0.428157	0.0127099
ENSG00000273124	AL365434.2	0.345198	0.935976	-0.124689	0.144171	-0.291436	0.0228588	0.100037	0.932467	-0.269524	0.0872617
ENSG00000235295	LINC01634	0.344795	0.935882	-0.275021	0.020203	-0.132377	0.169971	0.0234052	0.646211	0.0782326	0.838092
ENSG00000249738	AC008691.1	0.344712	0.935787	-0.157497	0.0976003	-0.130852	0.173765	-0.000396875	0.523191	0.021331	0.727592
ENSG00000267787	AC027097.2	0.344605	0.935692	-0.0633692	0.28066	-0.145824	0.147302	0.0884443	0.906004	-0.382839	0.0240918
ENSG00000272209	AL023583.1	0.344489	0.935597	-0.0949872	0.200607	-0.116483	0.202883	-0.0177758	0.425306	-0.154485	0.256379
ENSG00000230432	AC114803.1	0.344263	0.935502	-0.256235	0.0270322	0.0317729	0.721806	-0.0161515	0.434886	0.0688853	0.821683
ENSG00000205740	AL359878.1	0.344118	0.935407	-0.144214	0.114294	0.0341294	0.729963	-0.0688431	0.198615	-0.243558	0.115906
ENSG00000238755	LINC02006	0.343874	0.935313	-0.19101	0.0657308	-0.129911	0.175851	0.0329255	0.692118	0.0113588	0.705681
ENSG00000272502	AC104958.2	0.342928	0.935218	-0.158822	0.0962724	-0.129986	0.175472	0.0215854	0.6372	0.0334161	0.754624
ENSG00000204183	GDF5-AS1	0.34286	0.935123	-0.146351	0.111828	-0.117818	0.200133	-0.0282325	0.371716	-0.231605	0.12928
ENSG00000275038	AC091980.2	0.342371	0.935028	-0.252699	0.0286446	-0.159759	0.124443	0.0229795	0.64365	0.0454174	0.777293
ENSG00000267304	AC004637.1	0.342254	0.934933	-0.168266	0.0873565	-0.223406	0.0582377	0.0256305	0.657024	-0.151756	0.262923
ENSG00000272247	AC080013.4	0.342213	0.934838	-0.165623	0.0899175	-0.0702974	0.339088	-0.0342145	0.342123	0.0150713	0.714977
ENSG00000259408	AC010809.2	0.341629	0.934743	-0.0985544	0.193493	-0.143546	0.150147	-0.0298946	0.363369	-0.0331093	0.589965
ENSG00000274964	AC026356.1	0.341589	0.934649	-0.109727	0.171488	-0.138201	0.159442	0.0842394	0.892725	-0.186382	0.197667
ENSG00000242207	HOXB-AS4	0.341585	0.934554	-0.226829	0.0396472	-0.146671	0.14531	0.0342652	0.698947	0.00607642	0.69373
ENSG00000257849	AC012038.2	0.341319	0.934459	-0.200138	0.0584274	-0.193594	0.0836574	-0.0506199	0.267761	0.10016	0.872332
ENSG00000250899	AC125807.2	0.340841	0.934364	-0.137234	0.123684	-0.139096	0.158209	0.0326049	0.69079	-0.0491883	0.544153
ENSG00000260581	AC011374.1	0.340786	0.934269	-0.175766	0.0806222	-0.280779	0.0259888	0.0743836	0.863037	0.00492873	0.690695
ENSG00000231724	AC112907.1	0.34022	0.934174	-0.238285	0.0343356	-0.0390473	0.451579	0.0175597	0.614816	0.0690238	0.821872
ENSG00000228944	AC004485.1	0.339915	0.934079	-0.168228	0.0874514	-0.203919	0.0747415	-0.025418	0.385279	-0.156095	0.25268
ENSG00000244268	AC117394.2	0.339638	0.933985	-0.230126	0.0379399	-0.0655493	0.355402	0.109189	0.949161	0.0204037	0.725695
ENSG00000223342	AL158817.1	0.339577	0.93389	-0.202436	0.0564355	-0.18431	0.0922887	-0.00841441	0.47937	-0.0953967	0.405387
ENSG00000234171	RNASEH1-AS1	0.339388	0.933795	-0.142389	0.11657	0.0142294	0.661007	-0.0965388	0.119605	-0.0465965	0.55174
ENSG00000225439	BOLA3-AS1	0.339248	0.9337	-0.132285	0.131651	0.0664959	0.818363	0.00987208	0.575168	-0.459344	0.00948497
ENSG00000260704	LINC00543	0.339082	0.933605	-0.211719	0.0486579	-0.0820985	0.29982	-0.0437343	0.300009	0.0734862	0.831073
ENSG00000261821	AC090826.1	0.338476	0.93351	-0.137319	0.123494	-0.188958	0.0876411	-0.00469108	0.49872	-0.191392	0.189415
ENSG00000263727	AP001178.1	0.338309	0.933416	-0.224315	0.0412596	0.120698	0.920706	-0.0777615	0.16722	-0.122186	0.332258
ENSG00000232807	AL137186.2	0.338296	0.933321	-0.136104	0.125296	-0.283211	0.02523	0.0433506	0.74125	0.203094	0.960448
ENSG00000236996	MLIP-IT1	0.337514	0.933226	-0.16915	0.0863132	-0.251488	0.0393626	0.052081	0.784217	0.0811891	0.843877
ENSG00000254372	AC040914.1	0.33629	0.933131	-0.177891	0.0786304	-0.118461	0.199184	0.0344999	0.700939	-0.084975	0.433842
ENSG00000270069	MIR222HG	0.336283	0.933036	-0.0538961	0.307882	-0.217012	0.063075	0.0684006	0.843972	-0.247992	0.110879
ENSG00000215014	AL645728.1	0.336241	0.932941	-0.120767	0.150621	-0.182786	0.0936166	0.0488061	0.771223	-0.0107495	0.64972
ENSG00000233755	AL050344.1	0.336068	0.932846	-0.0922232	0.207057	-0.214577	0.0651617	-0.014387	0.44456	-0.138465	0.294603
ENSG00000267079	AP001269.2	0.336046	0.932752	-0.111055	0.168927	-0.224205	0.0575737	-0.0436255	0.300294	-0.0104732	0.650479
ENSG00000236013	AL357146.1	0.335728	0.932657	-0.213162	0.0474248	-0.237503	0.0481836	0.0481645	0.767334	-0.0205156	0.624964
ENSG00000236064	AL109946.1	0.335367	0.932562	-0.161948	0.0928578	-0.149203	0.141231	0.0318735	0.687565	-0.0661199	0.493787
ENSG00000266573	AC018697.1	0.335074	0.932467	-0.0942178	0.202409	-0.198384	0.0791046	0.0427278	0.738499	-0.281396	0.0787252
ENSG00000226445	BX322234.1	0.334867	0.932372	0.0483726	0.636346	-0.305988	0.0188751	0.0121446	0.585507	-0.307633	0.0579531
ENSG00000272008	AL139274.2	0.334833	0.932277	-0.201755	0.0567201	0.0316237	0.721142	0.00120766	0.532486	-0.0736681	0.468747
ENSG00000262133	AC087392.2	0.334739	0.932182	-0.149097	0.108318	-0.253486	0.0386038	0.0225259	0.641373	-0.155285	0.254482
ENSG00000275180	AC048341.2	0.334499	0.932088	-0.0387822	0.35341	-0.0655067	0.355876	-0.133041	0.0578583	-0.200179	0.175472
ENSG00000176984	AP000679.1	0.334376	0.931993	-0.11251	0.166271	-0.281079	0.025894	0.134747	0.973916	-0.203239	0.169971
ENSG00000272512	AL645608.7	0.334259	0.931898	-0.123387	0.145499	-0.0708824	0.337096	-0.153239	0.0362326	0.0712473	0.82633
ENSG00000228478	AL138885.2	0.334174	0.931803	-0.180263	0.0766385	-0.067086	0.349331	-0.0127084	0.454045	-0.00832283	0.658067
ENSG00000260269	AC105036.3	0.334146	0.931708	-0.144451	0.11382	-0.0645417	0.359765	0.0406538	0.727687	-0.168185	0.228019
ENSG00000259446	RYR3-DT	0.333789	0.931613	-0.139176	0.120838	-0.28231	0.0254197	0.0366665	0.709475	-0.251958	0.105663
ENSG00000260589	STAM-AS1	0.33333	0.931519	-0.144829	0.113345	0.107676	0.903064	-0.19578	0.011382	-0.197165	0.17955
ENSG00000253641	LINCR-0001	0.33313	0.931424	-0.120143	0.15157	-0.132072	0.170919	0.0260899	0.659774	-0.186894	0.196529
ENSG00000231755	CHODL-AS1	0.333003	0.931329	-0.222891	0.0421133	-0.206904	0.0716115	0.0754854	0.867116	-0.159431	0.246704
ENSG00000237819	CDK6-AS1	0.332795	0.931234	-0.110683	0.169496	-0.249751	0.0402163	0.0404759	0.727118	-0.186917	0.196434
ENSG00000275457	AL117332.1	0.332646	0.931139	-0.0464919	0.330077	-0.194714	0.0828038	-0.045854	0.289766	-0.0811205	0.446457
ENSG00000260025	CRIM1-DT	0.332596	0.931044	0.0330194	0.591483	-0.356641	0.00796737	0.112684	0.952575	-0.268097	0.0888741
ENSG00000272057	AC016575.1	0.332484	0.930949	-0.0588904	0.292896	-0.154326	0.13222	-0.0823593	0.1547	-0.221728	0.1418
ENSG00000273958	AC009560.1	0.332314	0.930855	-0.156578	0.0987385	-0.127359	0.181447	0.0486546	0.76999	-0.0652557	0.496633
ENSG00000276334	AL133243.2	0.332297	0.93076	-0.157303	0.09779	-0.020618	0.525088	0.00571685	0.553448	-0.129904	0.311961
ENSG00000260123	CARMAL	0.331822	0.930665	-0.13704	0.124253	-0.223212	0.0583325	0.0484082	0.768946	-0.204921	0.167505
ENSG00000248693	LINC02100	0.331764	0.93057	-0.265228	0.023997	0.0556435	0.789244	-0.00745974	0.484302	0.0681079	0.819975
ENSG00000205057	CLLU1-AS1	0.331619	0.930475	-0.231827	0.0370862	-0.174516	0.103576	0.0753839	0.866357	0.120906	0.898606
ENSG00000264443	NCMAP-DT	0.330526	0.93038	-0.129812	0.13554	-0.211132	0.0685763	0.0132644	0.592241	-0.135613	0.300484
ENSG00000273855	AC020658.5	0.330244	0.930285	-0.105472	0.181258	-0.132711	0.169307	0.0113578	0.581998	-0.0801272	0.448923
ENSG00000258673	LINC01397	0.33007	0.930191	-0.208957	0.0503652	-0.053676	0.394859	0.0600215	0.818742	-0.0120392	0.647159
ENSG00000259094	AC013457.1	0.329959	0.930096	-0.222856	0.0422081	-0.100575	0.243479	-0.0433319	0.302001	-0.0961005	0.40368
ENSG00000203808	BVES-AS1	0.329774	0.930001	-0.158503	0.0966518	-0.252561	0.0387935	0.11591	0.957507	-0.201544	0.172247
ENSG00000268621	IGFL2-AS1	0.329655	0.929906	-0.216374	0.0458124	-0.178395	0.0982643	0.0705369	0.850422	0.00519721	0.691644
ENSG00000272457	AC113194.1	0.32964	0.929811	-0.221625	0.0431566	-0.114684	0.206772	-0.0207408	0.410889	-0.0208246	0.6243
ENSG00000266830	AC061975.6	0.329479	0.929716	-0.202803	0.0559613	-0.0947632	0.256853	-0.0625655	0.222802	0.0719297	0.827658
ENSG00000226833	AC092164.1	0.329146	0.929622	-0.109928	0.170635	-0.323464	0.0148914	0.133725	0.973063	-0.0575279	0.519302
ENSG00000225982	AL355482.2	0.329112	0.929527	-0.135095	0.127004	-0.180196	0.0962724	0.0482774	0.768093	-0.0280767	0.604382
ENSG00000259584	AC021755.2	0.328979	0.929432	-0.168929	0.0865977	-0.147883	0.143223	0.0573764	0.807265	-0.0448029	0.555914
ENSG00000226581	LINC02848	0.328345	0.929337	-0.118473	0.1547	-0.155744	0.130418	0.0530956	0.78877	-0.224145	0.139144
ENSG00000272567	AC109347.2	0.328239	0.929242	-0.10894	0.172721	-0.0654172	0.35635	-0.0126599	0.454425	-0.153187	0.259509
ENSG00000229967	MAGEA4-AS1	0.327857	0.929147	-0.26818	0.0230485	-0.178552	0.0979797	0.0106168	0.579057	0.0836858	0.848335
ENSG00000255921	AC026310.1	0.327773	0.929052	-0.20252	0.0563407	-0.0916225	0.267761	0.0221317	0.639856	0.11092	0.88618
ENSG00000229751	AC044781.1	0.327613	0.928958	-0.135604	0.12615	-0.207595	0.0709475	0.0292309	0.67495	-0.18175	0.205634
ENSG00000247095	MIR210HG	0.327129	0.928863	-0.199127	0.059281	0.00387691	0.619653	-0.178843	0.0186854	0.293184	0.985488
ENSG00000231896	AC019185.1	0.326576	0.928768	-0.165864	0.0896329	-0.129429	0.17661	-0.0311773	0.356824	0.0276514	0.743621
ENSG00000163597	SNHG16	0.326547	0.928673	-0.317518	0.0104335	0.227817	0.988808	0.00467639	0.548421	-0.0615742	0.50773
ENSG00000257924	LINC02416	0.326252	0.928578	-0.259302	0.0257043	-0.000282115	0.60571	0.0116713	0.5838	0.154724	0.931519
ENSG00000238290	AL034417.2	0.326026	0.928483	-0.0749791	0.250024	-0.308557	0.0179266	0.0449761	0.75102	-0.126524	0.321446
ENSG00000245857	GS1-24F4.2	0.325987	0.928389	-0.109441	0.171962	-0.270686	0.0319643	0.0480597	0.766575	0.0617395	0.808404
ENSG00000223734	LAPTM4A-DT	0.325384	0.928294	-0.141779	0.117329	-0.0664315	0.351987	-0.0174186	0.427108	-0.0698575	0.481077
ENSG00000251533	LINC00605	0.325365	0.928199	-0.164204	0.0915299	-0.0435468	0.433842	-0.0339712	0.34402	-0.0782651	0.455373
ENSG00000177335	C8orf31	0.325174	0.928104	-0.146755	0.111259	-0.100272	0.244333	-0.0381254	0.325714	-0.196914	0.179835
ENSG00000223635	AL121990.1	0.324995	0.928009	-0.202917	0.0555819	-0.00422764	0.590629	-0.0583555	0.237504	0.0933295	0.862847
ENSG00000223598	AL138733.1	0.324939	0.927914	-0.18656	0.0711372	-0.0317699	0.481552	0.00335354	0.541592	-0.00907084	0.655696
ENSG00000261730	AL034346.1	0.324741	0.927819	-0.140356	0.119226	-0.21391	0.0658257	-0.0236157	0.395428	-0.157745	0.249929
ENSG00000250303	LINC02762	0.324451	0.927725	-0.0666422	0.271839	-0.103495	0.235607	-0.00981279	0.472351	-0.360134	0.032154
ENSG00000260442	ATP2A1-AS1	0.32405	0.92763	-0.16364	0.0919093	0.0626039	0.809257	-0.15642	0.0337665	0.0170569	0.718866
ENSG00000258483	LINC02251	0.323782	0.927535	-0.116433	0.158494	-0.150507	0.138955	-0.0339809	0.34383	-0.169062	0.22688
ENSG00000258938	AL162311.3	0.323659	0.92744	-0.0723479	0.256473	-0.0976948	0.250308	-0.0571796	0.243195	-0.3108	0.0563407
ENSG00000271192	AC006058.2	0.322759	0.927345	-0.160182	0.0947548	-0.156672	0.12947	-0.0131164	0.452148	-0.194237	0.184103
ENSG00000271803	AL121906.1	0.322518	0.92725	-0.241043	0.0333871	0.123147	0.923551	-0.101066	0.11012	0.0190712	0.723418
ENSG00000233230	AC079807.1	0.322356	0.927155	-0.0826749	0.230959	-0.14235	0.152613	-0.0544995	0.253628	0.034771	0.756995
ENSG00000241313	WWTR1-AS1	0.322277	0.927061	-0.0894704	0.214171	-0.161666	0.120459	-0.0345925	0.340321	0.0767948	0.8361
ENSG00000242370	KCNAB1-AS1	0.322167	0.926966	-0.179355	0.0770179	-0.243275	0.0441999	0.143784	0.980271	-0.242518	0.117234
ENSG00000225867	AL022315.1	0.322156	0.926871	-0.305013	0.0134687	-0.226516	0.0555819	0.107718	0.947643	0.23991	0.974011
ENSG00000228203	GRASLND	0.322124	0.926776	-0.113285	0.164659	-0.274832	0.0293085	0.0376682	0.714787	0.127797	0.907711
ENSG00000262903	AC027796.4	0.321869	0.926681	-0.0309686	0.378355	-0.110977	0.215024	-0.158234	0.0324386	-0.144599	0.279996
ENSG00000272663	PPP1R21-DT	0.321605	0.926586	-0.285571	0.0173575	0.0467688	0.765057	-0.0464678	0.287015	0.2482	0.976288
ENSG00000229587	AL158825.2	0.32129	0.926492	-0.187946	0.0695248	0.0885364	0.870246	-0.0343949	0.341174	-0.24247	0.117424
ENSG00000274528	AC090970.2	0.321272	0.926397	-0.266311	0.0237124	0.00275652	0.615574	-0.0280365	0.372475	0.212116	0.963767
ENSG00000278238	AL359513.1	0.321152	0.926302	-0.244708	0.0317746	0.122366	0.922887	-0.122074	0.0714218	0.139335	0.91805
ENSG00000236355	AL391415.1	0.320922	0.926207	-0.129769	0.13573	-0.160969	0.122072	-0.0552909	0.250403	0.00757602	0.696576
ENSG00000225156	AC012354.1	0.320878	0.926112	-0.232129	0.0368965	-0.127906	0.180214	0.046497	0.758418	-0.0159013	0.637105
ENSG00000257127	CLLU1	0.320715	0.926017	-0.223439	0.041639	-0.186712	0.090202	0.0890873	0.907901	-0.0983984	0.396092
ENSG00000225279	AL121987.1	0.32064	0.925922	-0.212188	0.0480888	-0.156255	0.129849	0.0348122	0.702077	0.0753367	0.833823
ENSG00000235126	AC128709.2	0.320625	0.925828	-0.188321	0.0692403	-0.100042	0.245186	-0.0260097	0.382434	0.0102958	0.703121
ENSG00000226956	AP000432.1	0.320568	0.925733	-0.168546	0.087072	-0.128108	0.179645	-0.0204488	0.412122	-0.140681	0.289576
ENSG00000234601	CHRM3-AS1	0.320539	0.925638	-0.202978	0.0554871	-0.138468	0.158968	0.0674644	0.841411	-0.173061	0.220051
ENSG00000257167	TMPO-AS1	0.320373	0.925543	-0.364158	0.00417339	0.361072	0.99981	-0.154748	0.0351892	0.0535579	0.790572
ENSG00000231877	AL359551.1	0.320262	0.925448	-0.158257	0.0970312	-0.0608321	0.371052	0.0443055	0.74751	-0.190295	0.190838
ENSG00000162913	OBSCN-AS1	0.319984	0.925353	-0.093394	0.204022	-0.0458104	0.423978	-0.0400571	0.316134	-0.278428	0.0810965
ENSG00000269486	ERVK9-11	0.319507	0.925258	-0.132156	0.131746	-0.0731367	0.328844	0.05882	0.813241	-0.34549	0.0363274
ENSG00000243349	AL358394.2	0.319353	0.925164	-0.19059	0.0662051	-0.157677	0.127668	0.0408755	0.729015	-0.137766	0.296121
ENSG00000226699	AL360181.1	0.319275	0.925069	-0.103064	0.185052	-0.191725	0.0850801	0.0387885	0.720193	-0.0608479	0.509058
ENSG00000237167	AC128709.3	0.319158	0.924974	-0.142446	0.116381	-0.149724	0.140283	-0.0472607	0.283885	-0.0310829	0.595466
ENSG00000272279	AL512329.2	0.318499	0.924879	0.0354464	0.59926	-0.262973	0.0336716	-0.00395067	0.503462	-0.379581	0.0254197
ENSG00000279206	AC004943.3	0.318455	0.924784	-0.184989	0.0722754	0.0543116	0.786209	-0.0928181	0.127288	-0.0388473	0.573556
ENSG00000260366	AC026803.1	0.318346	0.924689	-0.0777831	0.242531	-0.122476	0.191407	-0.105602	0.101774	-0.0296085	0.59964
ENSG00000235285	SMIM2-IT1	0.317993	0.924595	-0.227692	0.0390781	-0.254333	0.0383193	0.077903	0.873281	0.246402	0.975718
ENSG00000227634	LINC01714	0.317754	0.9245	-0.152827	0.103102	-0.214872	0.064972	-0.0215374	0.405957	0.120654	0.898131
ENSG00000205837	LINC00487	0.317696	0.924405	-0.156406	0.0988333	-0.0344801	0.470929	-0.124877	0.0677227	0.0737936	0.831547
ENSG00000273129	PACERR	0.317682	0.92431	-0.125336	0.143413	-0.275244	0.0291188	0.0633526	0.828607	-0.154291	0.256568
ENSG00000256083	AC090673.1	0.317619	0.924215	-0.172671	0.083278	-0.0500627	0.408897	-0.0135829	0.449872	-0.108491	0.36887
ENSG00000197934	CYYR1-AS1	0.317567	0.92412	-0.20281	0.0558665	-0.163054	0.118183	0.0441568	0.746657	0.105181	0.879162
ENSG00000272086	AC025181.2	0.317502	0.924025	-0.0541198	0.307597	-0.158021	0.127099	-0.11806	0.0789149	0.0264958	0.741345
ENSG00000240093	AC093627.3	0.317261	0.923931	-0.108357	0.174049	-0.155729	0.130513	-0.02428	0.392014	-0.12807	0.317272
ENSG00000258521	AL157871.2	0.317094	0.923836	-0.200372	0.058048	-0.0380577	0.456417	0.0374355	0.713744	-0.0407182	0.567865
ENSG00000232876	AL353596.1	0.316992	0.923741	-0.163498	0.0920042	-0.136027	0.164564	0.0501193	0.776439	-0.00212659	0.674855
ENSG00000249352	LINC02198	0.316698	0.923646	-0.200019	0.0585222	-0.145224	0.14806	0.0462163	0.757375	0.0603316	0.805558
ENSG00000240423	LINC00636	0.316656	0.923551	-0.106722	0.178602	-0.211	0.068766	0.0869178	0.901831	-0.18932	0.19245
ENSG00000242048	AC093583.1	0.3166	0.923456	-0.28915	0.0159347	-0.0176197	0.537418	0.0388351	0.720573	0.220801	0.967372
ENSG00000228135	LINC01494	0.316091	0.923361	-0.130437	0.134497	-0.0385427	0.45414	-0.0832763	0.152234	-0.0228387	0.618515
ENSG00000253730	AC015909.2	0.316023	0.923267	-0.158511	0.096557	-0.0872384	0.281324	-0.0225592	0.400645	-0.17058	0.224604
ENSG00000241544	LINC02029	0.315861	0.923172	-0.189541	0.0681021	-0.0739327	0.325429	-0.00272705	0.510386	-0.00943102	0.654083
ENSG00000224843	LINC00240	0.315673	0.923077	-0.060663	0.288722	-0.104272	0.233425	-0.0478444	0.28066	-0.201469	0.172532
ENSG00000249492	AC114956.2	0.315586	0.922982	-0.122296	0.14806	-0.0701802	0.339657	0.000219701	0.52689	-0.262012	0.0947548
ENSG00000259959	AC107068.1	0.315579	0.922887	-0.195217	0.0629802	0.0577651	0.79503	0.0437532	0.744001	-0.248085	0.110784
ENSG00000220891	LL22NC03-63E9.3	0.315466	0.922792	-0.214618	0.0468557	0.0807516	0.854785	-0.0493088	0.274116	-0.0668285	0.490752
ENSG00000237505	PKN2-AS1	0.315303	0.922698	-0.146161	0.112112	-0.144614	0.148914	0.0645149	0.832685	-0.17034	0.225268
ENSG00000232936	AL157400.2	0.315293	0.922603	-0.253103	0.02836	0.0659988	0.81694	-0.0325028	0.35028	0.0613731	0.807645
ENSG00000228470	AL929236.1	0.314881	0.922508	-0.154052	0.101679	-0.0938873	0.259793	-0.00555825	0.494831	-0.0556544	0.524613
ENSG00000249375	CASC11	0.314714	0.922413	-0.201582	0.0569098	-0.064947	0.358247	-0.0083814	0.479844	-0.209507	0.16058
ENSG00000281207	SLFNL1-AS1	0.314466	0.922318	-0.0673051	0.270132	-0.0921451	0.264915	-0.0234505	0.396377	-0.1891	0.193019
ENSG00000232891	AL450344.3	0.31439	0.922223	-0.0788064	0.239875	-0.249195	0.0405957	0.0814562	0.885042	-0.208074	0.162572
ENSG00000273017	AP000240.1	0.314186	0.922128	-0.0802063	0.236176	-0.17008	0.109077	0.000112125	0.526226	-0.0187181	0.629707
ENSG00000255867	DENND5B-AS1	0.314166	0.922034	-0.156334	0.099023	-0.156166	0.130039	0.0387642	0.720099	-0.0812719	0.445793
ENSG00000179141	MTUS2-AS1	0.314105	0.921939	-0.174576	0.081381	-0.0493601	0.411648	0.0188812	0.622309	-0.0994112	0.393342
ENSG00000227959	AL451042.2	0.313929	0.921844	-0.0273881	0.388884	-0.413966	0.00331974	0.101611	0.935597	-0.0914239	0.414683
ENSG00000228742	LINC02577	0.313735	0.921749	-0.188011	0.0693351	-0.1421	0.153087	-0.0638529	0.217016	0.00193744	0.683487
ENSG00000225880	LINC00115	0.313653	0.921654	-0.062761	0.281988	-0.0911433	0.268899	-0.135329	0.0551077	-0.0110092	0.649151
ENSG00000254635	WAC-AS1	0.31353	0.921559	-0.10857	0.173385	-0.0309102	0.484587	-0.060923	0.228588	-0.161868	0.242246
ENSG00000271778	AC080013.2	0.313141	0.921464	-0.107929	0.175946	-0.229715	0.0532107	0.103003	0.937873	-0.0650469	0.497297
ENSG00000234998	AC244453.3	0.313042	0.92137	-0.176602	0.0795789	-0.109906	0.217585	0.100064	0.932562	-0.111912	0.358627
ENSG00000257526	AC107032.2	0.312133	0.921275	-0.146993	0.111164	-0.0455478	0.424642	-0.00980193	0.472446	-0.00647787	0.66262
ENSG00000253266	AC100860.1	0.312009	0.92118	-0.187238	0.0701888	-0.0315266	0.482595	0.0323076	0.689557	-0.15028	0.266717
ENSG00000231613	AC099568.1	0.311969	0.921085	-0.110295	0.169876	-0.177463	0.0995921	0.0132917	0.592621	-0.0720966	0.473869
ENSG00000227512	AL592301.1	0.311815	0.92099	-0.17746	0.0790098	-0.140782	0.155459	0.000238539	0.526985	0.0446845	0.775586
ENSG00000260604	AL590004.3	0.311705	0.920895	-0.180673	0.0761643	-0.256587	0.0370862	0.0479339	0.765816	0.107757	0.881817
ENSG00000246731	MGC16275	0.311506	0.920801	-0.159241	0.0957982	-0.18108	0.0955136	0.100543	0.933416	-0.0219065	0.621645
ENSG00000256714	AC087318.1	0.311483	0.920706	-0.189873	0.0674381	-0.0664058	0.352082	0.0372305	0.712416	0.0522538	0.78877
ENSG00000253715	AC083841.2	0.311283	0.920611	-0.208728	0.05046	-0.188191	0.0883999	0.0485418	0.76942	0.0238104	0.734705
ENSG00000227188	MGAT3-AS1	0.310897	0.920516	-0.108308	0.174334	-0.187565	0.0893484	0.0381535	0.716779	-0.232863	0.127573
ENSG00000226180	AC010536.1	0.310813	0.920421	-0.214897	0.046666	0.0574333	0.794176	-0.0798424	0.161055	0.0561278	0.795884
ENSG00000237399	PITRM1-AS1	0.31044	0.920326	-0.103938	0.183155	-0.149706	0.140472	0.0353771	0.704259	-0.0766869	0.459736
ENSG00000236451	AC067956.1	0.310349	0.920231	-0.15925	0.0957033	-0.123464	0.189794	-0.0422476	0.307408	-0.0370834	0.579342
ENSG00000225833	GS1-594A7.3	0.310241	0.920137	-0.282337	0.0184957	-0.195115	0.0823295	0.00791167	0.565494	0.354815	0.992886
ENSG00000231527	FAM27C	0.310141	0.920042	-0.156706	0.0986436	-0.0352676	0.468368	0.0324375	0.690126	-0.114808	0.350564
ENSG00000254367	AC087269.1	0.309943	0.919947	-0.323936	0.00901072	-0.0846864	0.290619	-0.0034527	0.506118	0.235795	0.972873
ENSG00000260896	ARLNC1	0.309279	0.919852	-0.211174	0.0491321	-0.127477	0.181163	0.00692119	0.559708	0.0548177	0.792943
ENSG00000263884	AP000845.1	0.309014	0.919757	-0.0968273	0.197003	0.0248548	0.699327	-0.118827	0.0776819	-0.226175	0.13592
ENSG00000248690	HAS2-AS1	0.309014	0.919662	-0.0834206	0.228398	-0.240388	0.0462866	0.0585598	0.812008	-0.190939	0.189604
ENSG00000186019	AC021092.1	0.308951	0.919567	-0.161194	0.0939012	-0.115106	0.206298	-0.0454098	0.292516	0.0557349	0.79522
ENSG00000226846	LINC00348	0.308899	0.919473	-0.173149	0.0828986	-0.12934	0.1768	-0.0259313	0.382908	-0.0724089	0.47292
ENSG00000224919	AL591684.1	0.308508	0.919378	-0.17461	0.0812862	-0.152398	0.135825	-0.0122877	0.456701	-0.0454333	0.554586
ENSG00000267440	LINC02594	0.308391	0.919283	-0.107036	0.178317	-0.220486	0.0606089	0.0562956	0.802713	-0.0965729	0.402068
ENSG00000268038	LINC01785	0.308255	0.919188	-0.202845	0.0557716	-0.171057	0.108223	0.0599486	0.818363	-0.167971	0.228398
ENSG00000264464	LINC02837	0.308173	0.919093	-0.200263	0.0582377	-0.152413	0.13573	0.0103514	0.57754	-0.154774	0.25581
ENSG00000274414	AL121772.1	0.307965	0.918998	-0.116452	0.158304	-0.145546	0.147681	-0.0168759	0.429669	-0.0202976	0.625628
ENSG00000228414	LINC01185	0.307716	0.918904	-0.140121	0.119985	-0.143935	0.149673	0.0278124	0.668026	0.0130907	0.70995
ENSG00000245311	ARNTL2-AS1	0.307605	0.918809	-0.161604	0.0933321	-0.166388	0.113914	0.0261519	0.660059	-0.00917583	0.655506
ENSG00000227392	HPN-AS1	0.307214	0.918714	0.0221422	0.557052	-0.0917022	0.267381	-0.129866	0.0607986	-0.513138	0.00483733
ENSG00000267095	AC025048.1	0.306782	0.918619	-0.21044	0.0494167	-0.0716385	0.33444	-0.0250209	0.388125	0.0102293	0.702836
ENSG00000259342	AC025580.1	0.306742	0.918524	-0.0593413	0.292232	-0.272135	0.0313004	0.0720845	0.855639	-0.191392	0.18932
ENSG00000226526	AL049569.1	0.306731	0.918429	-0.073891	0.252205	-0.196115	0.0811913	-0.0413015	0.310917	-0.103472	0.382813
ENSG00000175772	LINC01106	0.306721	0.918334	-0.0541211	0.307503	-0.152974	0.134687	-0.0207961	0.410509	-0.167711	0.229252
ENSG00000264808	AC068025.1	0.306596	0.91824	-0.342722	0.00692403	0.0772997	0.8453	0.00255974	0.537608	0.221041	0.967561
ENSG00000272002	AC010904.2	0.306449	0.918145	-0.150121	0.106516	-0.189157	0.0875462	0.0735813	0.860097	0.114825	0.890449
ENSG00000250072	SH3TC2-DT	0.306426	0.91805	-0.151787	0.104809	-0.272432	0.0311107	0.116096	0.957697	-0.110582	0.362705
ENSG00000260978	AC126407.1	0.306371	0.917955	-0.157118	0.0981694	0.0110533	0.648203	-0.0533871	0.257232	-0.0338147	0.587594
ENSG00000233705	SLC26A4-AS1	0.306072	0.91786	-0.174472	0.0816656	-0.122856	0.190553	0.0603684	0.819975	-0.0443345	0.556957
ENSG00000232788	ITGA6-AS1	0.306008	0.917765	-0.16415	0.0916248	-0.131754	0.171583	0.00999877	0.575453	0.188576	0.952765
ENSG00000273492	APP-DT	0.305884	0.91767	-0.0282842	0.385943	-0.15881	0.125866	-0.0424217	0.306744	-0.177137	0.212937
ENSG00000233845	AC093732.1	0.305712	0.917576	-0.161036	0.0941857	-0.18857	0.0880205	0.0371406	0.711942	-0.109425	0.366404
ENSG00000260971	AC119674.1	0.305448	0.917481	-0.219328	0.0441999	-0.241019	0.0460021	0.0794128	0.878782	0.252055	0.977236
ENSG00000239498	AC019211.1	0.30519	0.917386	-0.15697	0.0983591	-0.0746238	0.322584	-0.0473983	0.283411	0.0259652	0.739922
ENSG00000273483	AL354760.1	0.305146	0.917291	-0.130183	0.134876	-0.0257265	0.503652	-0.0966544	0.119416	0.0260272	0.740017
ENSG00000260256	AP001063.1	0.305051	0.917196	-0.21266	0.0477094	-0.0337718	0.4733	-0.0327878	0.348952	-0.00207043	0.67495
ENSG00000205424	PCBP3-AS1	0.305045	0.917101	-0.186459	0.0714218	-0.109974	0.217206	-0.0580588	0.239306	-0.12326	0.329223
ENSG00000271734	Z98200.1	0.305028	0.917007	-0.132322	0.131556	-0.0912029	0.268804	0.023126	0.644314	0.0074665	0.696481
ENSG00000277089	AC243829.4	0.304848	0.916912	-0.173222	0.0827089	-0.112757	0.21123	-0.0203872	0.412406	0.154009	0.930855
ENSG00000224738	AC099850.1	0.304743	0.916817	-0.208648	0.0505549	0.0744363	0.837997	-0.0188978	0.419805	-0.0245719	0.613867
ENSG00000205853	RFPL3S	0.304665	0.916722	-0.182162	0.0748364	-0.0193508	0.529735	-0.0801101	0.160106	0.112775	0.888267
ENSG00000248517	LINC02437	0.304549	0.916627	-0.287562	0.0162193	-0.137365	0.161244	0.0719721	0.855354	0.253991	0.977615
ENSG00000234362	LINC01914	0.30434	0.916532	-0.183375	0.0736982	-0.110327	0.216447	-0.0301575	0.361946	0.104509	0.878118
ENSG00000260493	AC011773.4	0.303995	0.916437	-0.174529	0.0814759	0.0940612	0.880205	-0.0862798	0.144551	-0.186854	0.196813
ENSG00000259869	AL022344.1	0.303855	0.916343	-0.075661	0.247937	-0.335388	0.0116665	0.0999224	0.932182	-0.110301	0.363654
ENSG00000267801	AC087289.5	0.303453	0.916248	-0.058415	0.294034	-0.00279302	0.59613	-0.166236	0.0264631	-0.205271	0.167125
ENSG00000236197	PPP1R9A-AS1	0.303267	0.916153	-0.190513	0.0662999	-0.193524	0.0837523	0.0503985	0.777957	-0.125	0.325239
ENSG00000272024	AC064807.4	0.303131	0.916058	-0.110228	0.170065	0.0188554	0.677891	-0.0894347	0.136109	-0.168167	0.228113
ENSG00000234928	LINC01659	0.303116	0.915963	-0.15189	0.104619	-0.0587377	0.378166	0.00583704	0.553827	-0.0127571	0.644788
ENSG00000277459	AP001527.2	0.303032	0.915868	-0.0473175	0.3278	-0.260977	0.0349995	0.00599976	0.554491	-0.0122812	0.64659
ENSG00000230641	USP12-AS2	0.302934	0.915773	-0.121376	0.149862	-0.0850428	0.289481	-0.0752445	0.175946	0.079732	0.840937
ENSG00000244649	LINC02086	0.302875	0.915679	-0.235985	0.0352841	-0.0876839	0.279617	0.0455978	0.754719	0.105286	0.879351
ENSG00000248468	AC107027.1	0.302731	0.915584	-0.0953005	0.199943	-0.116357	0.203453	0.00381644	0.544437	-0.200697	0.174808
ENSG00000258082	AL391832.3	0.302569	0.915489	-0.143131	0.115242	-0.223909	0.058048	0.106078	0.944228	0.0843277	0.849568
ENSG00000227220	AL133346.1	0.302392	0.915394	0.0180838	0.544247	-0.37183	0.00644978	0.049949	0.775681	-0.357059	0.0330077
ENSG00000248240	AC114956.1	0.302363	0.915299	-0.138119	0.121977	-0.0993715	0.246704	-0.00972791	0.47292	-0.254357	0.102722
ENSG00000228590	MIR4432HG	0.30236	0.915204	-0.208098	0.051124	-0.17282	0.105378	0.147232	0.981694	0.050392	0.78526
ENSG00000244184	AC091153.3	0.302337	0.91511	-0.242677	0.0327231	0.147628	0.948212	-0.137358	0.053021	0.0992414	0.87072
ENSG00000227963	RBM15-AS1	0.302085	0.915015	-0.215182	0.0463815	0.0776983	0.846628	-0.0918049	0.129944	0.108743	0.882956
ENSG00000225129	AL035250.1	0.301816	0.91492	-0.157711	0.0974106	-0.100387	0.243953	-0.0642737	0.215024	-0.106732	0.374846
ENSG00000267397	AC090229.1	0.300905	0.914825	-0.20709	0.0520725	-0.0741529	0.324291	0.0701055	0.84862	0.0462957	0.778526
ENSG00000255874	PRECSIT	0.300747	0.91473	-0.16378	0.0918145	-0.066524	0.351323	0.0355128	0.704733	0.0209849	0.726928
ENSG00000258631	AC110023.1	0.30074	0.914635	-0.151289	0.105283	-0.211638	0.0680072	0.0397926	0.725126	-0.215475	0.15138
ENSG00000234789	AL590369.1	0.300553	0.91454	-0.117147	0.157071	-0.153774	0.133074	0.00810469	0.566347	0.0768333	0.836195
ENSG00000223725	AC009226.1	0.299892	0.914446	-0.18278	0.0740776	-0.129141	0.177464	0.0489299	0.771697	0.145925	0.923361
ENSG00000273314	AC005229.3	0.299555	0.914351	-0.158147	0.0971261	0.0241445	0.696955	-0.105917	0.10092	0.0325745	0.752537
ENSG00000232192	KIF26B-AS1	0.29952	0.914256	-0.147323	0.11069	-0.204779	0.0736982	0.0284141	0.670492	-0.0891453	0.420848
ENSG00000269495	AC011483.2	0.299449	0.914161	-0.216872	0.045433	-0.24285	0.044769	0.125655	0.966328	-0.0708022	0.478042
ENSG00000261959	AC015909.3	0.299434	0.914066	-0.122338	0.147871	-0.289521	0.0232382	0.0780746	0.87385	-0.284386	0.076354
ENSG00000275356	C7orf77	0.299359	0.913971	-0.135389	0.126435	-0.109082	0.22062	-0.0716816	0.187423	-0.134173	0.304088
ENSG00000244383	FAM3D-AS1	0.299292	0.913877	-0.115035	0.161719	-0.0453475	0.425306	-0.00085169	0.520535	-0.39565	0.0199184
ENSG00000276115	AC026356.2	0.29878	0.913782	-0.0492745	0.322299	-0.173871	0.104335	0.0124616	0.587404	-0.2098	0.160296
ENSG00000274943	AC079684.1	0.29866	0.913687	-0.196908	0.0612729	0.0127585	0.654652	-0.0065789	0.490183	0.0474668	0.780138
ENSG00000237753	AC079922.2	0.298628	0.913592	-0.0740791	0.251731	0.0940904	0.8803	-0.26225	0.00104335	-0.201207	0.17329
ENSG00000240288	GHRLOS	0.29833	0.913497	-0.0433788	0.338993	-0.122679	0.190838	-0.106501	0.100256	-0.107129	0.373613
ENSG00000243819	RN7SL832P	0.298183	0.913402	-0.221989	0.0427772	0.0353773	0.733093	-0.0476321	0.281988	0.126399	0.906478
ENSG00000233527	ZNF529-AS1	0.297806	0.913307	-0.00128584	0.477663	-0.188187	0.0884947	-0.00584271	0.493313	-0.297132	0.0655411
ENSG00000275557	AC242842.1	0.297749	0.913213	0.0599325	0.668975	-0.321446	0.0154605	-0.10983	0.0938063	-0.0241146	0.615005
ENSG00000237461	AL359710.1	0.297589	0.913118	-0.115975	0.159253	-0.162427	0.119131	0.0909206	0.913592	-0.0470065	0.550792
ENSG00000269842	AC011453.1	0.297393	0.913023	-0.126926	0.139524	-0.143231	0.150716	-0.116537	0.0819501	-0.115226	0.348952
ENSG00000279375	AC244517.7	0.297036	0.912928	-0.150386	0.106137	-0.084041	0.292422	0.120647	0.962345	-0.129631	0.312814
ENSG00000214184	GCC2-AS1	0.2967	0.912833	-0.0232899	0.404439	-0.169352	0.1105	-0.0719113	0.186474	-0.117554	0.343071
ENSG00000224613	AC095032.1	0.296347	0.912738	-0.141431	0.117898	-0.200622	0.0771128	0.0742756	0.862468	-0.0849346	0.434317
ENSG00000233423	AC005482.1	0.296174	0.912643	-0.205146	0.0537798	-0.140402	0.156312	-0.0496919	0.27146	0.11838	0.895855
ENSG00000257443	AC068305.2	0.296144	0.912549	-0.2841	0.0177369	-0.187379	0.0896329	0.0952579	0.924215	0.259566	0.978754
ENSG00000246273	SBF2-AS1	0.295979	0.912454	-0.226101	0.0403111	0.147357	0.948117	-0.0143209	0.445224	-0.133087	0.305985
ENSG00000280384	FP325332.1	0.295875	0.912359	-0.100386	0.189984	-0.136142	0.164374	0.0534814	0.790003	-0.14174	0.28711
ENSG00000233723	LINC01122	0.295645	0.912264	-0.100635	0.189415	-0.10593	0.230105	0.0573722	0.807171	-0.244492	0.114958
ENSG00000232939	AL158829.1	0.295439	0.912169	-0.212694	0.0476145	-0.158632	0.126245	-0.0401565	0.315849	0.124105	0.902969
ENSG00000256499	LINC02468	0.295294	0.912074	-0.124524	0.144266	-0.107561	0.224794	0.0432337	0.740871	-0.107138	0.373518
ENSG00000234678	ELF3-AS1	0.295165	0.91198	-0.117796	0.155933	0.0279168	0.710898	-0.153773	0.0360429	-0.00617189	0.663758
ENSG00000270137	AF230666.2	0.294893	0.911885	-0.212413	0.0479939	0.0690817	0.823959	0.060848	0.821683	-0.219246	0.14531
ENSG00000274798	AC025166.1	0.294868	0.91179	-0.0955736	0.198805	-0.142564	0.152139	-0.0936431	0.124917	0.170004	0.942806
ENSG00000257225	AC079601.1	0.294696	0.911695	-0.18281	0.0739827	-0.0639689	0.362421	-0.0106827	0.466565	0.0919598	0.861235
ENSG00000234810	AL603840.1	0.294323	0.9116	-0.111963	0.16741	-0.298084	0.0204875	0.107976	0.948117	-0.281256	0.0789149
ENSG00000246820	RIC3-DT	0.294292	0.911505	-0.190752	0.0659205	-0.16411	0.116191	0.0116833	0.583989	-0.150306	0.266622
ENSG00000281692	PACRG-AS1	0.294035	0.91141	-0.117851	0.155838	-0.148669	0.141895	0.0264538	0.661387	-0.299553	0.0641184
ENSG00000212978	AC016747.1	0.293787	0.911316	-0.198735	0.0598501	-0.109661	0.218344	0.124219	0.965285	0.198301	0.957982
ENSG00000250934	AC016924.1	0.293639	0.911221	-0.0140072	0.435645	-0.343679	0.0102438	0.0772757	0.872048	-0.306305	0.0594707
ENSG00000231990	AL442224.1	0.293446	0.911126	-0.212535	0.0478042	-0.053015	0.397041	-0.0968718	0.118752	0.0884855	0.855829
ENSG00000255094	AC090159.1	0.293387	0.911031	-0.21487	0.0467609	0.0748551	0.83904	-0.0980438	0.11657	-0.0246228	0.613582
ENSG00000261824	LINC00662	0.293382	0.910936	-0.0397062	0.35028	-0.184173	0.0923836	-0.022993	0.398179	-0.100096	0.391539
ENSG00000277144	AC092757.3	0.293216	0.910841	-0.138619	0.121408	-0.184332	0.0921939	0.105164	0.942521	-0.00356406	0.670872
ENSG00000232677	LINC00665	0.29319	0.910746	-0.117083	0.157166	0.0381834	0.741914	-0.0158834	0.436119	-0.289156	0.0726548
ENSG00000232721	AC239800.2	0.293133	0.910652	-0.112368	0.166556	-0.260251	0.0354738	0.0620505	0.824813	-0.233329	0.126909
ENSG00000281186	LINC00706	0.292953	0.910557	-0.201647	0.0568149	-0.145836	0.147207	0.014269	0.598691	-0.0513692	0.537513
ENSG00000233246	PHC2-AS1	0.292133	0.910462	-0.0626003	0.282652	-0.0612453	0.369724	-0.085025	0.147965	-0.166304	0.231907
ENSG00000233922	LINC01694	0.292017	0.910367	-0.262716	0.0246609	0.014613	0.662335	0.0289489	0.673717	-0.0512204	0.538082
ENSG00000275465	AL449403.2	0.291987	0.910272	-0.218757	0.0446742	-0.215854	0.0639287	0.129098	0.969458	-0.204513	0.168263
ENSG00000237248	LINC00987	0.29162	0.910177	-0.0577273	0.296785	-0.349031	0.00957982	0.163303	0.988618	-0.25927	0.09779
ENSG00000227356	LINC00866	0.291364	0.910083	-0.155488	0.100066	-0.14403	0.149578	0.0665083	0.838471	0.0394388	0.766101
ENSG00000246627	CACNA1C-AS1	0.291034	0.909988	-0.0424554	0.342692	-0.228982	0.0535901	-0.0675233	0.202978	-0.15283	0.260362
ENSG00000233175	AC008105.1	0.291013	0.909893	-0.0932978	0.204306	-0.0208314	0.523855	-0.063367	0.219008	-0.100667	0.390117
ENSG00000261798	AL033527.2	0.291003	0.909798	-0.0844355	0.226406	-0.0765709	0.315185	-0.109136	0.0957033	-0.0428948	0.561415
ENSG00000258572	AL133467.1	0.290662	0.909703	-0.113343	0.164564	-0.249008	0.0406905	0.0134347	0.593569	0.183653	0.950488
ENSG00000253476	AC091185.1	0.290628	0.909608	-0.0226376	0.406431	-0.211654	0.0679124	0.0372493	0.712606	-0.302816	0.0622214
ENSG00000225850	AL355490.1	0.29032	0.909513	-0.0864952	0.221379	-0.0976175	0.250498	0.0055561	0.55231	-0.137975	0.295457
ENSG00000253986	AC104561.3	0.290138	0.909419	-0.1337	0.129375	-0.149382	0.140947	0.0311853	0.683961	0.0644155	0.813241
ENSG00000272170	AL355385.1	0.290089	0.909324	-0.111131	0.168548	-0.159862	0.124063	-0.0199341	0.415442	0.0824161	0.845869
ENSG00000224220	DTNB-AS1	0.289572	0.909229	-0.186676	0.0710424	-0.137619	0.16058	-0.00383132	0.504411	0.267318	0.980461
ENSG00000267939	AC008946.1	0.289394	0.909134	-0.11453	0.162857	-0.0630932	0.364507	-0.00991322	0.471593	-0.0805321	0.44788
ENSG00000227479	AC124861.1	0.289058	0.909039	-0.139895	0.120459	-0.0839291	0.292896	0.00265765	0.538272	-0.173201	0.219862
ENSG00000271795	AC011337.1	0.289055	0.908944	-0.104809	0.182017	-0.23801	0.0478991	0.111447	0.950963	-0.0570859	0.52063
ENSG00000226950	DANCR	0.288855	0.908849	-0.132424	0.131272	-0.0401387	0.447596	-0.0431658	0.302665	0.0324015	0.752253
ENSG00000250274	AC034199.1	0.288359	0.908755	-0.187687	0.0697145	-0.0719648	0.333491	0.0701119	0.84881	0.0651164	0.814664
ENSG00000262147	AC124283.2	0.288303	0.90866	-0.287476	0.016409	0.20857	0.983022	-0.091936	0.12947	0.0638381	0.812103
ENSG00000227039	ITGB2-AS1	0.287857	0.908565	-0.0431312	0.340226	-0.221251	0.0598501	0.0152394	0.603528	-0.0268854	0.607322
ENSG00000237927	AL078604.2	0.287829	0.90847	-0.202858	0.0556768	-0.109088	0.220525	0.0549591	0.796358	-0.0535027	0.53002
ENSG00000231327	LINC01816	0.28769	0.908375	-0.157178	0.0980746	0.117083	0.916153	-0.144331	0.0458124	-0.0696995	0.481741
ENSG00000276384	AC016876.3	0.287535	0.90828	-0.0973987	0.195675	0.0091623	0.641848	-0.164821	0.0276013	-0.0510142	0.538556
ENSG00000227355	AL359644.1	0.28744	0.908186	-0.199321	0.0591862	-0.0602716	0.372854	0.0734364	0.859528	0.0231313	0.732808
ENSG00000232519	AL353807.2	0.287421	0.908091	-0.141982	0.117139	0.0117561	0.650858	-0.107052	0.0989282	0.0404687	0.767523
ENSG00000253315	LINC01932	0.287373	0.907996	-0.182672	0.0743621	-0.200145	0.0774922	0.0113947	0.582282	0.104341	0.877834
ENSG00000225446	LINC01763	0.287288	0.907901	-0.115543	0.160391	-0.0702427	0.339467	0.00933282	0.571849	-0.143852	0.282178
ENSG00000255689	AP003174.1	0.286954	0.907806	-0.173469	0.0823295	-0.0786962	0.310064	-0.107743	0.0980746	0.0351882	0.757849
ENSG00000240922	LSAMP-AS1	0.286724	0.907711	-0.174961	0.0809068	-0.0300719	0.488002	-0.0832564	0.152329	-0.0315376	0.594233
ENSG00000273243	Z82243.1	0.286638	0.907616	-0.176832	0.079484	0.0742293	0.837712	-0.0579517	0.23978	-0.0581545	0.5175
ENSG00000236548	RNF217-AS1	0.286389	0.907522	-0.120312	0.151475	-0.212894	0.0664896	0.0908282	0.913213	0.137047	0.916343
ENSG00000250237	AC010273.3	0.286186	0.907427	-0.210316	0.0496064	-0.136542	0.163616	0.0958507	0.925543	0.158449	0.93389
ENSG00000180066	LINC02870	0.286161	0.907332	-0.220034	0.0440102	0.0344148	0.730722	-0.0579606	0.23959	0.0812975	0.844257
ENSG00000270022	Z93241.1	0.28614	0.907237	-0.128763	0.137153	-0.111303	0.21455	0.0541547	0.792564	-0.0897582	0.419425
ENSG00000227627	AL080276.2	0.285911	0.907142	-0.189586	0.0679124	0.0587432	0.79797	-0.0137495	0.449113	-0.0560632	0.523665
ENSG00000259209	AC004943.1	0.285386	0.907047	-0.222559	0.0424926	0.0604957	0.802428	0.00771337	0.564166	-0.00123227	0.676183
ENSG00000230107	AL022316.1	0.285351	0.906952	-0.126971	0.139429	-0.186171	0.0906763	-0.00129214	0.517879	0.164189	0.938537
ENSG00000261478	AC013391.3	0.285157	0.906858	-0.190008	0.0669639	-0.0433439	0.434506	-0.0211846	0.407759	0.0673923	0.818742
ENSG00000233365	AL121956.1	0.285141	0.906763	-0.188977	0.068766	-0.149408	0.140852	0.000494927	0.528597	-0.0945737	0.407664
ENSG00000230515	AC092580.2	0.28506	0.906668	-0.165367	0.0902969	-0.123842	0.188656	-0.052133	0.262354	-0.0257098	0.611022
ENSG00000233694	LINC02579	0.284931	0.906573	-0.283142	0.0182111	-0.107687	0.224319	0.0122649	0.586361	0.406344	0.996016
ENSG00000256564	AC007552.2	0.284745	0.906478	-0.196002	0.0623162	-0.040209	0.447216	0.034046	0.697904	0.00974086	0.701698
ENSG00000250961	AC025470.2	0.284367	0.906383	-0.18187	0.0751209	-0.295343	0.0216257	0.191275	0.995542	-0.020163	0.626197
ENSG00000235888	AF064858.1	0.28436	0.906289	-0.0811954	0.233804	-0.257467	0.0368965	0.141004	0.978564	-0.137456	0.297069
ENSG00000231233	CFAP58-DT	0.284091	0.906194	-0.270562	0.0218154	0.128695	0.93038	0.00644551	0.556388	0.0376191	0.762117
ENSG00000272871	AL159169.2	0.283649	0.906099	0.0198016	0.550318	-0.146495	0.145974	-0.0631827	0.220146	-0.354795	0.0335768
ENSG00000242925	PLCH1-AS2	0.283517	0.906004	-0.226659	0.039742	-0.0381299	0.455753	0.0240648	0.648487	-0.0228088	0.61861
ENSG00000269793	ZIM2-AS1	0.283343	0.905909	-0.142783	0.115811	-0.0212131	0.521389	0.00408804	0.545765	-0.15233	0.261501
ENSG00000250519	AP002784.1	0.283248	0.905814	-0.198321	0.0602295	-0.00262702	0.596889	-0.0321752	0.351608	0.0628721	0.809921
ENSG00000272275	AC092687.3	0.283069	0.905719	-0.19942	0.0589965	-0.0180658	0.535237	0.00165109	0.533909	0.167646	0.941478
ENSG00000258384	RCCD1-AS1	0.283065	0.905625	-0.197866	0.0606089	0.0816824	0.857441	-0.0855379	0.146353	0.0709476	0.825382
ENSG00000251230	MIR3945HG	0.282983	0.90553	-0.152453	0.10405	-0.0499833	0.409466	-0.0325847	0.349995	0.0829318	0.847292
ENSG00000256940	PPP1R14B-AS1	0.282851	0.905435	-0.273931	0.0205824	-0.0826961	0.297449	-0.0112727	0.463151	0.567152	0.999241
ENSG00000260000	AL133338.1	0.282841	0.90534	-0.202534	0.0562459	0.018069	0.675709	-0.0893313	0.136584	0.221359	0.967656
ENSG00000244063	AC104653.2	0.282721	0.905245	-0.125281	0.143508	-0.149739	0.140188	0.044668	0.749597	0.0489843	0.783079
ENSG00000272690	LINC02018	0.282538	0.90515	-0.0533932	0.309305	-0.179097	0.0976003	0.0198337	0.628284	-0.194901	0.182586
ENSG00000259225	LINC02345	0.282461	0.905055	-0.222491	0.0425875	-0.0243852	0.508679	-0.00414015	0.502229	0.143328	0.920801
ENSG00000250192	AC105390.1	0.282378	0.904961	-0.112103	0.166935	-0.160763	0.122451	-0.004907	0.497771	-0.0492195	0.543963
ENSG00000265194	AL359922.2	0.282124	0.904866	-0.151568	0.105188	-0.146023	0.146922	0.117246	0.958835	-0.0523128	0.534098
ENSG00000246582	AC100861.1	0.282118	0.904771	-0.122255	0.148155	-0.109185	0.220146	-0.0424694	0.306364	0.161411	0.936166
ENSG00000249096	LINC02362	0.282009	0.904676	-0.213278	0.04733	-0.0993972	0.246609	0.0165173	0.609694	0.266111	0.980176
ENSG00000254919	AC090692.1	0.281921	0.904581	-0.154123	0.101489	-0.0961235	0.253628	-0.0278316	0.373518	-0.154872	0.25543
ENSG00000231890	DARS1-AS1	0.281907	0.904486	-0.162969	0.0923836	-0.102162	0.239021	0.012654	0.588922	0.14037	0.918998
ENSG00000273261	AC092953.2	0.281873	0.904392	-0.148883	0.108508	-0.158927	0.125676	0.193628	0.995732	-0.0632931	0.502988
ENSG00000253535	AC120193.1	0.281675	0.904297	-0.142916	0.115432	-0.14729	0.144361	0.0378983	0.715641	-0.0235427	0.616807
ENSG00000261008	LINC01572	0.281633	0.904202	-0.28128	0.0187802	0.147743	0.948497	-0.0426972	0.305131	0.122844	0.900882
ENSG00000255114	AP003392.3	0.281523	0.904107	-0.126753	0.140093	-0.0462213	0.42246	-0.120553	0.0738879	0.108552	0.882671
ENSG00000272202	AC097358.2	0.281427	0.904012	0.000602	0.483733	-0.0934443	0.260931	-0.166783	0.0260837	-0.155634	0.253723
ENSG00000237352	LINC01358	0.281344	0.903917	-0.179068	0.077587	-0.064268	0.360903	0.0465677	0.759082	0.0441963	0.774732
ENSG00000231662	AL357052.1	0.28134	0.903822	-0.125903	0.141895	-0.172443	0.106042	-0.00700936	0.487527	-0.101482	0.387461
ENSG00000224204	PHEX-AS1	0.281304	0.903728	-0.193302	0.0643081	-0.232228	0.0509343	0.153021	0.984255	-0.109915	0.364412
ENSG00000273338	AC103591.3	0.281199	0.903633	-0.0266704	0.391445	-0.197059	0.0803377	0.00357171	0.543014	-0.0679017	0.487907
ENSG00000267201	LINC01775	0.280829	0.903538	-0.227095	0.0395523	0.149959	0.950583	-0.0898023	0.134687	-0.00809801	0.658826
ENSG00000268218	AC137932.3	0.280795	0.903443	-0.10853	0.17348	-0.0664858	0.351513	-0.0187868	0.420469	-0.0583182	0.516836
ENSG00000235601	BARX1-DT	0.280777	0.903348	-0.245687	0.0312055	-0.114066	0.208005	0.0499898	0.77606	0.054743	0.792753
ENSG00000197568	HHLA3	0.280736	0.903253	-0.00433064	0.467324	-0.230057	0.0528313	-0.0137176	0.449208	-0.0373239	0.578678
ENSG00000232295	AL589935.1	0.280715	0.903158	-0.00850927	0.454709	-0.280748	0.0260837	0.0632323	0.828322	-0.282619	0.077587
ENSG00000224984	AL512363.1	0.280614	0.903064	-0.198787	0.0597553	-0.0535848	0.395428	0.0827981	0.888362	0.0153079	0.715546
ENSG00000224992	AL445645.1	0.280478	0.902969	-0.0490643	0.322868	-0.162783	0.118562	0.0459455	0.755762	-0.144644	0.279901
ENSG00000253256	AC134043.2	0.28034	0.902874	-0.204465	0.0546334	-0.206984	0.0714218	0.0436946	0.743242	0.10804	0.882102
ENSG00000226251	LINC02608	0.280223	0.902779	-0.116579	0.15802	-0.117084	0.20165	-0.00161412	0.515603	-0.126459	0.32154
ENSG00000236242	MYO16-AS1	0.279912	0.902684	-0.159889	0.0952291	-0.177279	0.0999715	0.0241237	0.648772	-0.171928	0.222043
ENSG00000176754	LINC00303	0.279677	0.902589	-0.0882109	0.217301	-0.144292	0.149293	-0.0358754	0.335483	0.00257821	0.68453
ENSG00000232298	GRHL3-AS1	0.279563	0.902495	-0.0153174	0.431187	-0.189698	0.0868823	-0.000523189	0.522527	-0.329968	0.0453381
ENSG00000237413	MGC27382	0.279445	0.9024	-0.181126	0.0755952	-0.162045	0.119511	0.0653282	0.835246	-0.0408743	0.566822
ENSG00000232762	AL355483.2	0.279429	0.902305	-0.220355	0.0436308	-0.0629936	0.365076	0.0308555	0.682728	0.0923542	0.861709
ENSG00000245322	H2AZ1-DT	0.279392	0.90221	-0.142145	0.11695	-0.0579033	0.38196	0.0694452	0.846249	-0.157652	0.250119
ENSG00000224292	AF196972.1	0.279371	0.902115	-0.12122	0.150052	-0.0182974	0.534383	-0.0186311	0.421607	-0.119068	0.339372
ENSG00000259182	AC019254.1	0.279339	0.90202	-0.0469902	0.328464	-0.220121	0.0610832	-0.0247743	0.389358	-0.086481	0.428815
ENSG00000228302	AL512770.1	0.279092	0.901925	-0.0406501	0.347529	-0.103911	0.234089	-0.0761316	0.172437	-0.154131	0.256758
ENSG00000236961	AL136131.2	0.279073	0.901831	-0.116369	0.158589	-0.197577	0.0797686	0.0149376	0.601916	-0.091248	0.415157
ENSG00000235840	AC012363.2	0.279041	0.901736	-0.0977503	0.195011	-0.289267	0.0234279	0.0581304	0.81049	-0.194708	0.18306
ENSG00000251027	LINC01950	0.279023	0.901641	-0.174677	0.0811913	-0.0383116	0.455089	-0.0334878	0.345822	-0.100932	0.389168
ENSG00000231050	AL109917.1	0.278826	0.901546	-0.123321	0.145784	0.0668872	0.819406	-0.0883842	0.138765	-0.147762	0.270701
ENSG00000237596	AL138828.1	0.278754	0.901451	-0.151945	0.104524	-0.157397	0.127857	-0.000309435	0.523855	-0.0344945	0.585412
ENSG00000269901	AC010531.5	0.27867	0.901356	-0.110358	0.169781	-0.0645105	0.360144	0.0126359	0.588732	-0.118432	0.341554
ENSG00000225778	PROSER2-AS1	0.278603	0.901262	-0.120597	0.150906	-0.0921257	0.26501	0.0164933	0.609409	-0.13826	0.294982
ENSG00000280721	LINC01943	0.278518	0.901167	-0.231431	0.0371811	-0.0439964	0.431187	0.0128208	0.589965	0.321549	0.988808
ENSG00000231889	TRAF3IP2-AS1	0.278162	0.901072	-0.0773367	0.243384	-0.217986	0.0625059	0.10142	0.935407	-0.102481	0.385754
ENSG00000261302	AC106779.1	0.277984	0.900977	-0.129304	0.136678	-0.0139769	0.552215	-0.067215	0.203832	-0.0101962	0.651143
ENSG00000267213	AC007773.1	0.277939	0.900882	-0.14749	0.110405	0.067148	0.819975	-0.169232	0.0241867	0.0633646	0.811249
ENSG00000248898	AC022126.1	0.277303	0.900787	-0.201838	0.0565304	0.0238879	0.696102	-0.0242443	0.392109	-0.0280858	0.604287
ENSG00000261366	MANEA-DT	0.277111	0.900692	-0.0602444	0.29005	-0.107465	0.224889	0.0284977	0.671346	-0.248469	0.110405
ENSG00000276508	AC243830.3	0.277049	0.900598	-0.157347	0.0976952	-0.0161518	0.542919	-0.00658528	0.490088	-0.177718	0.211894
ENSG00000227540	DNAJC9-AS1	0.276914	0.900503	-0.109782	0.170919	0.0254782	0.702077	-0.102702	0.107654	-0.0582986	0.51712
ENSG00000265800	AC022211.3	0.276913	0.900408	-0.267046	0.0235227	0.171893	0.966992	-0.133776	0.0567201	0.210837	0.963388
ENSG00000261604	AC114947.2	0.276602	0.900313	-0.194184	0.0634544	-0.0714488	0.335199	-0.0226947	0.399981	0.197294	0.957413
ENSG00000240770	C21orf91-OT1	0.276459	0.900218	-0.152573	0.103671	-0.135069	0.165608	0.0229831	0.643745	-0.105961	0.375794
ENSG00000272854	AC004839.2	0.276346	0.900123	-0.0554405	0.30314	-0.141368	0.154131	-0.0817505	0.156502	0.00794874	0.697809
ENSG00000245970	AP003352.1	0.276093	0.900028	-0.191012	0.065636	0.202931	0.981315	-0.142994	0.0472351	-0.116068	0.345822
ENSG00000248161	AC098487.1	0.275855	0.899934	-0.146464	0.111638	-0.110881	0.215498	0.00735099	0.561984	0.157862	0.93351
ENSG00000260249	AC007608.3	0.275851	0.899839	-0.173256	0.0826141	-0.0909044	0.270037	0.020976	0.634165	0.132286	0.911316
ENSG00000276627	AL117372.1	0.275644	0.899744	-0.155773	0.0997818	-0.132151	0.170445	-0.0396978	0.318031	-0.135637	0.300389
ENSG00000229613	LINC01501	0.27534	0.899649	-0.203386	0.0553922	-0.0863827	0.28398	0.0484563	0.769231	0.045744	0.777578
ENSG00000265975	AC002091.1	0.275335	0.899554	-0.14842	0.109267	-0.0687876	0.343071	0.0790827	0.877928	-0.0249823	0.612634
ENSG00000254574	AC105219.2	0.275289	0.899459	-0.189585	0.0680072	0.025636	0.702741	0.0268924	0.664232	-0.0780098	0.456322
ENSG00000224961	LINC01752	0.275025	0.899365	-0.0737632	0.252869	-0.238032	0.0478042	0.00450415	0.547283	-0.143747	0.282462
ENSG00000249602	AL589765.4	0.274818	0.89927	0.00794079	0.512662	-0.219622	0.0613677	-0.132181	0.0585222	0.0236725	0.734231
ENSG00000229116	AL137026.1	0.274763	0.899175	-0.0427265	0.341554	-0.276671	0.0279807	0.0142816	0.598786	-0.257693	0.0993076
ENSG00000228382	ITPKB-IT1	0.274655	0.89908	-0.107445	0.177653	-0.199788	0.0780613	0.0621936	0.825097	-0.0743291	0.466091
ENSG00000230928	AL139241.1	0.274622	0.898985	-0.140206	0.1197	-0.254408	0.0382244	0.121779	0.963198	-0.229878	0.131462
ENSG00000231881	AL109615.2	0.274559	0.89889	-0.274308	0.0204875	-0.078809	0.309779	-0.0507671	0.266907	0.432268	0.99687
ENSG00000272482	AC254633.1	0.274506	0.898795	-0.0784754	0.240728	-0.297385	0.0207721	0.199068	0.996301	-0.137637	0.296595
ENSG00000257830	AC021066.1	0.27439	0.898701	-0.172053	0.0838471	-0.160497	0.122641	0.0461919	0.75728	0.0963997	0.865977
ENSG00000269399	AC008764.6	0.274117	0.898606	-0.0766021	0.244997	0.0313872	0.720193	-0.175616	0.0202978	-0.0992734	0.393816
ENSG00000254873	AP001267.1	0.273953	0.898511	-0.102582	0.185431	-0.0425124	0.437541	-0.0975362	0.117424	0.0349333	0.757185
ENSG00000225243	AL021026.1	0.27367	0.898416	-0.251551	0.029024	-0.260811	0.0350944	0.0536019	0.790382	0.32645	0.989377
ENSG00000236892	AL357833.1	0.273663	0.898321	-0.155813	0.099687	-0.150589	0.138765	-0.00880878	0.477284	0.0246603	0.736887
ENSG00000273329	AC078846.1	0.273547	0.898226	-0.00460522	0.466755	-0.099951	0.245471	-0.104817	0.103102	-0.183163	0.203168
ENSG00000276672	AL161891.1	0.273524	0.898131	-0.269036	0.0224794	0.0905363	0.874514	0.0272464	0.66575	0.0478069	0.780992
ENSG00000232442	MHENCR	0.273378	0.898037	-0.155748	0.0998767	0.0881881	0.869677	-0.152295	0.0369914	0.0720218	0.828038
ENSG00000265888	DSCAS	0.273275	0.897942	-0.0570537	0.298871	-0.12519	0.186095	-0.024857	0.388884	-0.0824665	0.442379
ENSG00000257056	LINC02282	0.273275	0.897847	-0.179312	0.0772076	-0.111181	0.21474	0.0175093	0.614626	-0.123462	0.328939
ENSG00000234961	AL133415.1	0.273147	0.897752	-0.0310612	0.378071	-0.289126	0.0236176	0.119422	0.960258	-0.178657	0.210092
ENSG00000263207	AC109462.2	0.273082	0.897657	-0.212169	0.0481836	-0.182105	0.0942806	0.0423573	0.736128	0.170762	0.94328
ENSG00000251173	UCHL1-AS1	0.27301	0.897562	-0.205283	0.0536849	-0.0633385	0.363559	0.000734076	0.53002	0.116438	0.893104
ENSG00000248370	LINC02434	0.272866	0.897468	-0.149944	0.10699	-0.147872	0.143318	-0.0103808	0.468842	-0.122974	0.330172
ENSG00000273416	AL732292.2	0.27268	0.897373	-0.0570004	0.299061	-0.0676622	0.347339	-0.0983707	0.116001	-0.112893	0.355686
ENSG00000261618	LINC02605	0.272596	0.897278	-0.198699	0.0600398	-0.0772448	0.313288	0.0749474	0.865313	0.0550124	0.793702
ENSG00000235142	LINC02532	0.2723	0.897183	-0.157557	0.0975055	-0.139733	0.157356	-0.0412494	0.311202	0.119028	0.896614
ENSG00000233184	AC093157.1	0.272286	0.897088	-0.065135	0.275728	-0.149	0.141421	-0.030722	0.35948	0.044952	0.77625
ENSG00000273153	AC067747.1	0.272236	0.896993	0.0125055	0.52689	-0.273897	0.0300673	0.0338701	0.696955	-0.21644	0.150052
ENSG00000233936	AL390778.2	0.272102	0.896898	-0.0792292	0.238547	-0.189649	0.0869771	-0.109206	0.0953239	0.00580977	0.693066
ENSG00000234504	AL353801.2	0.272053	0.896804	-0.090358	0.21161	-0.139384	0.15783	0.00867784	0.569193	-0.106963	0.374277
ENSG00000278341	AC138028.6	0.271951	0.896709	-0.10263	0.185241	-0.0377876	0.457081	-0.120417	0.0742673	0.0497242	0.784217
ENSG00000241767	LINC01324	0.271914	0.896614	-0.147754	0.11012	-0.14504	0.148155	-0.0267945	0.379019	-0.133048	0.306175
ENSG00000235852	AC005540.1	0.271856	0.896519	-0.129501	0.136109	-0.139599	0.15745	0.0446922	0.749692	-0.107933	0.370672
ENSG00000229267	SNHG31	0.271817	0.896424	-0.258289	0.025894	0.00656918	0.631604	0.0744106	0.863132	0.124557	0.903538
ENSG00000204588	LINC01123	0.271791	0.896329	-0.0822911	0.231623	-0.0408167	0.444086	-0.0768765	0.169401	-0.142026	0.286161
ENSG00000256433	AC005840.2	0.271667	0.896234	-0.137142	0.123969	-0.0359915	0.465427	-0.00513341	0.496917	-0.0390313	0.572987
ENSG00000234636	MED14OS	0.271535	0.89614	-0.0847589	0.225837	-0.224343	0.057384	0.0745048	0.863891	0.04795	0.781087
ENSG00000253171	AC037450.1	0.271469	0.896045	-0.172796	0.0831832	-0.12071	0.194726	0.0420372	0.734705	-0.115896	0.346486
ENSG00000259921	AC022819.1	0.271431	0.89595	-0.108285	0.174523	-0.147027	0.144835	0.10429	0.93996	-0.0570315	0.52082
ENSG00000271989	AL139424.1	0.271203	0.895855	-0.13582	0.12596	0.0166061	0.669354	-0.121826	0.0718012	0.00270981	0.68472
ENSG00000281706	LINC01012	0.271025	0.89576	-0.110658	0.169591	-0.0296967	0.489614	-0.0388722	0.322109	-0.0722431	0.473679
ENSG00000263731	AC145207.5	0.271022	0.895665	-0.232258	0.0368017	0.163335	0.961017	-0.0993909	0.113725	0.0518406	0.787916
ENSG00000253647	KCNIP1-OT1	0.270629	0.895571	-0.091074	0.210092	-0.261374	0.034715	0.0945166	0.922698	-0.24515	0.11344
ENSG00000179935	LINC00652	0.270343	0.895476	-0.145539	0.112681	-0.00912836	0.572038	-0.0188221	0.420089	-0.0689004	0.484208
ENSG00000235688	SNTG2-AS1	0.270312	0.895381	-0.12341	0.145405	-0.0955309	0.255525	-0.0671777	0.204116	0.067142	0.818363
ENSG00000280587	LINC01348	0.27022	0.895286	-0.232983	0.0364223	-0.143442	0.150526	0.0164285	0.609219	0.327008	0.989472
ENSG00000230337	EXOSC10-AS1	0.269598	0.895191	-0.0901739	0.211989	-0.0808448	0.303424	-0.0888404	0.137722	0.0734467	0.830883
ENSG00000226012	AP001434.1	0.269429	0.895096	-0.247362	0.0307313	-0.0528647	0.397515	0.0799448	0.8803	0.315301	0.987954
ENSG00000251244	AC107208.1	0.269175	0.895001	-0.148737	0.108698	-0.136175	0.16428	-0.0474605	0.283031	-0.0405043	0.568624
ENSG00000234917	AC098484.2	0.269162	0.894907	-0.0176647	0.424168	-0.140874	0.155174	-0.0730722	0.183155	-0.0857999	0.430997
ENSG00000236021	AL591043.2	0.269023	0.894812	-0.0900455	0.212463	-0.0603782	0.372475	-0.0298564	0.363748	-0.0888959	0.421512
ENSG00000273320	AC007032.1	0.268806	0.894717	-0.109767	0.171204	-0.163593	0.117234	-0.0467226	0.285592	0.195947	0.956843
ENSG00000234520	HRAT17	0.268618	0.894622	-0.16988	0.0855544	-0.0301727	0.487243	-0.0238623	0.394385	-0.0804589	0.448165
ENSG00000214146	LINC02026	0.268475	0.894527	-0.111328	0.168358	0.0513395	0.777672	-0.0898452	0.134497	-0.153806	0.257612
ENSG00000259717	LINC00677	0.26836	0.894432	-0.103879	0.183344	-0.0823616	0.298776	0.00556069	0.552594	-0.0990014	0.394859
ENSG00000226762	LINC02668	0.268188	0.894337	-0.154363	0.10111	-0.0597853	0.374751	-0.0236751	0.395049	-0.181003	0.206772
ENSG00000276533	AC018926.2	0.268153	0.894243	-0.100553	0.18951	-0.00941959	0.570805	-0.08026	0.159727	-0.0577012	0.518543
ENSG00000267388	AF038458.2	0.26812	0.894148	-0.0803906	0.235891	-0.0448504	0.427393	-0.0824495	0.15451	-0.145974	0.275254
ENSG00000272844	AC074044.1	0.268	0.894053	-0.0250685	0.39761	-0.101569	0.240634	-0.100276	0.111448	-0.135285	0.301622
ENSG00000271781	AC026740.1	0.267903	0.893958	-0.0782389	0.241392	-0.00955949	0.570141	-0.163383	0.0284549	-0.0333545	0.589016
ENSG00000261437	AC108860.2	0.267883	0.893863	-0.311003	0.0119511	0.321139	0.998293	-0.174131	0.0207721	0.0867291	0.853647
ENSG00000263698	AC012417.1	0.267494	0.893768	-0.107627	0.177084	-0.166089	0.114294	0.0425747	0.737172	0.0234957	0.733852
ENSG00000255325	AC108136.1	0.267318	0.893674	-0.191333	0.0653514	-0.122467	0.191501	-0.00726757	0.485535	0.0281415	0.74476
ENSG00000179840	PIK3CD-AS1	0.26731	0.893579	-0.138237	0.121787	-0.136759	0.163141	0.0487758	0.771033	0.0120693	0.707199
ENSG00000267922	AC007785.1	0.267196	0.893484	-0.104953	0.181732	-0.172266	0.106516	0.0905167	0.912549	-0.0748929	0.464574
ENSG00000271947	AC017076.1	0.267063	0.893389	-0.0805073	0.235607	-0.189499	0.0872617	0.0419272	0.734231	-0.0310181	0.59594
ENSG00000225205	AC078883.1	0.267023	0.893294	-0.0857593	0.223181	-0.222214	0.0590913	0.0827382	0.888077	0.0759349	0.834677
ENSG00000237987	AL606970.4	0.266937	0.893199	-0.114606	0.162762	-0.244619	0.043536	0.0709446	0.85194	-0.217197	0.149293
ENSG00000262668	AJ003147.2	0.266915	0.893104	-0.172101	0.0837523	-0.0682769	0.344968	0.0370136	0.711467	0.0155471	0.71583
ENSG00000259602	AC091073.1	0.266757	0.89301	-0.151078	0.105473	-0.0939758	0.259509	0.0596727	0.81713	-0.203511	0.169591
ENSG00000250486	FAM218A	0.266659	0.892915	-0.0777155	0.242625	-0.0447996	0.427677	-0.0143729	0.44475	-0.210349	0.158873
ENSG00000264859	DSG2-AS1	0.266193	0.89282	-0.0642228	0.278763	-0.0752939	0.320212	0.0320726	0.688419	-0.35412	0.0338613
ENSG00000236677	SETD4-AS1	0.265927	0.892725	-0.121431	0.149768	-0.160457	0.122735	0.027022	0.664801	0.031414	0.75064
ENSG00000225258	AC009478.1	0.265855	0.89263	-0.279806	0.0191596	-0.0740596	0.32467	0.0295555	0.676278	0.19364	0.95561
ENSG00000231604	AL133232.1	0.265737	0.892535	-0.158144	0.0972209	-0.079414	0.307503	0.0581121	0.810396	-0.0453342	0.554871
ENSG00000247092	SNHG10	0.265537	0.89244	-0.0847782	0.225742	0.00131757	0.610927	-0.171053	0.0226691	0.0446023	0.775206
ENSG00000273313	RBAKDN	0.265326	0.892346	-0.0676548	0.269468	-0.13527	0.165513	-0.0421515	0.307692	-0.0930005	0.411078
ENSG00000226004	LINC02528	0.265148	0.892251	-0.255063	0.0276961	0.0341249	0.729868	-0.0139338	0.44769	0.222475	0.968415
ENSG00000281566	AL157778.1	0.265077	0.892156	-0.248584	0.0303519	-0.0287956	0.493598	-0.01676	0.430238	0.185031	0.951152
ENSG00000224883	Z99716.1	0.264916	0.892061	-0.173057	0.0829935	0.0726139	0.833729	-0.0452884	0.293085	-0.0830554	0.440861
ENSG00000273723	SUGT1-DT	0.264898	0.891966	-0.0387954	0.353315	0.00183318	0.612634	-0.184968	0.0153656	-0.153805	0.257707
ENSG00000258813	AL442663.3	0.264259	0.891871	-0.0754278	0.248411	-0.0260961	0.502608	-0.120143	0.0750261	-0.0389009	0.573271
ENSG00000228817	BACH1-IT2	0.263966	0.891777	-0.0788278	0.239685	-0.205788	0.0723703	0.0805013	0.882481	-0.039272	0.572228
ENSG00000255649	AC008114.1	0.263777	0.891682	-0.205908	0.053021	-0.0539758	0.393911	0.0628872	0.827279	0.108777	0.883145
ENSG00000273008	CSGALNACT2-DT	0.263708	0.891587	-0.0443094	0.336621	-0.0178574	0.536565	-0.21983	0.00531158	-0.0344418	0.585697
ENSG00000266196	AC090506.1	0.2637	0.891492	-0.149658	0.107465	-0.104804	0.232382	-0.0675573	0.202883	-0.115632	0.347339
ENSG00000261025	AL445471.1	0.263699	0.891397	-0.12631	0.141326	-0.133336	0.168453	-0.0684997	0.199564	-0.0963577	0.402921
ENSG00000281131	SCHLAP1	0.263498	0.891302	-0.280903	0.0189699	-0.12256	0.191217	0.0443514	0.7477	0.19474	0.956179
ENSG00000269919	AL022067.1	0.263451	0.891207	-0.12201	0.148819	-0.119287	0.197287	0.018145	0.617566	0.0969156	0.866926
ENSG00000175611	LINC00476	0.263364	0.891113	0.040029	0.612729	-0.276656	0.0280755	-0.0207469	0.410699	-0.101162	0.388789
ENSG00000203706	SERTAD4-AS1	0.262696	0.891018	0.0570798	0.662051	-0.286212	0.0245661	-0.0443388	0.297259	-0.165767	0.232951
ENSG00000250781	AC024022.1	0.262686	0.890923	-0.141297	0.118372	-0.136867	0.162857	-0.0393191	0.319549	-0.103172	0.383951
ENSG00000242147	LASTR	0.26258	0.890828	-0.0951927	0.200228	-0.171081	0.108129	-0.0445377	0.296405	0.0990782	0.870435
ENSG00000231210	COMETT	0.262552	0.890733	-0.142624	0.116286	-0.108486	0.222233	-0.0184528	0.422366	-0.00424263	0.66907
ENSG00000271955	AC007100.1	0.262344	0.890638	-0.200267	0.0581428	-0.218497	0.0623162	0.135899	0.97477	-0.0556299	0.524803
ENSG00000203650	LINC01285	0.26222	0.890543	-0.136845	0.124443	-0.0399751	0.448354	0.0274435	0.666793	-0.122273	0.3315
ENSG00000279141	LINC01451	0.262061	0.890449	-0.110208	0.17016	-0.25227	0.0388884	0.0897952	0.910652	-0.15585	0.253438
ENSG00000249628	LINC00942	0.261972	0.890354	-0.0893381	0.214645	-0.141589	0.153846	-0.0550949	0.251446	-0.0658272	0.494736
ENSG00000266578	AP001025.1	0.261465	0.890259	-0.130189	0.134781	-0.123699	0.18913	-0.0227857	0.399412	0.0536175	0.790951
ENSG00000240541	TM4SF1-AS1	0.260342	0.890164	-0.063642	0.279901	-0.222447	0.0589965	0.0284946	0.671251	0.0155953	0.715925
ENSG00000248319	LINC02275	0.260301	0.890069	-0.173315	0.0824244	-0.141762	0.153562	-0.0190493	0.419141	0.09549	0.865029
ENSG00000272979	AC093388.1	0.260187	0.889974	-0.125524	0.142844	0.0251848	0.700749	-0.0110628	0.464289	-0.15478	0.255715
ENSG00000248323	LUCAT1	0.2601	0.88988	-0.213676	0.0470454	-0.0759522	0.318126	0.0575074	0.80774	0.185125	0.951342
ENSG00000258525	AL049830.3	0.259967	0.889785	-0.148272	0.109741	-0.0190581	0.530589	0.00842684	0.56758	-0.0420962	0.564261
ENSG00000273619	AL121832.2	0.259893	0.88969	-0.103444	0.184388	0.0373904	0.738974	-0.201482	0.00976952	0.0899472	0.857726
ENSG00000229224	AC105398.1	0.259814	0.889595	-0.080017	0.236934	-0.332027	0.0125202	0.139747	0.977615	-0.315814	0.0533055
ENSG00000204277	LINC01993	0.25962	0.8895	-0.0453073	0.333397	-0.0829753	0.2965	-0.143935	0.0461918	-0.144045	0.281798
ENSG00000272088	AL512413.1	0.259566	0.889405	-0.0959542	0.198141	0.00707445	0.633027	-0.0622444	0.224414	-0.152439	0.261216
ENSG00000278075	AC114341.1	0.259087	0.88931	-0.0633143	0.280945	-0.0535944	0.395333	-0.0590062	0.235512	-0.104476	0.379209
ENSG00000234542	AL357127.1	0.25901	0.889216	-0.110965	0.169117	-0.0852543	0.288343	-0.066539	0.206962	-0.119097	0.339182
ENSG00000229962	AP000221.1	0.25864	0.889121	-0.148277	0.109646	-0.0766569	0.314806	-0.0864194	0.144171	-0.09392	0.409371
ENSG00000273374	AC069222.1	0.258573	0.889026	-0.0615061	0.286541	0.0375108	0.739353	-0.093231	0.12596	-0.372937	0.027791
ENSG00000253644	LINC02845	0.2584	0.888931	-0.25855	0.0257991	-0.18711	0.0901072	0.0161655	0.607891	0.217524	0.966044
ENSG00000230426	LINC01036	0.258215	0.888836	-0.184124	0.0733188	-0.141623	0.153751	0.00629834	0.555629	-0.034984	0.584464
ENSG00000261051	AC107021.2	0.258018	0.888741	-0.162143	0.092763	0.0529962	0.78232	0.0109815	0.58029	-0.11678	0.343925
ENSG00000257913	DDN-AS1	0.258016	0.888646	-0.171188	0.084511	0.0342886	0.730437	-0.0665839	0.206772	-0.0279789	0.604572
ENSG00000260922	AC009139.1	0.257993	0.888552	-0.136034	0.125391	-0.0515275	0.402827	0.0404891	0.727212	-0.225826	0.136868
ENSG00000228643	AC079779.2	0.25786	0.888457	-0.176581	0.0796737	-0.0217736	0.518923	0.0350507	0.703215	-0.147255	0.271649
ENSG00000278095	AC022509.4	0.257828	0.888362	-0.0701168	0.262923	-0.119555	0.196623	-0.050903	0.266243	-0.0216591	0.622498
ENSG00000232973	CYP1B1-AS1	0.257593	0.888267	-0.135978	0.125581	-0.280334	0.0264631	0.127582	0.967467	0.0577991	0.799583
ENSG00000236671	PRKG1-AS1	0.25743	0.888172	-0.17362	0.0822347	-0.150582	0.13886	-0.0523937	0.261121	0.237079	0.973252
ENSG00000228826	AL592494.1	0.257206	0.888077	-0.10582	0.180025	-0.139055	0.158494	0.0391542	0.722185	-0.0231979	0.617851
ENSG00000275636	AC021755.3	0.257153	0.887983	-0.113965	0.163805	-0.0345464	0.470644	-0.0850239	0.14806	-0.0338428	0.587404
ENSG00000232082	RPS6KA2-IT1	0.256803	0.887888	-0.148417	0.109362	-0.168197	0.111733	0.00873185	0.569477	0.192723	0.955041
ENSG00000235335	B3GALT1-AS1	0.256767	0.887793	-0.11969	0.152423	-0.119415	0.196813	-0.073133	0.182586	-0.125464	0.323817
ENSG00000253163	AC109479.1	0.25671	0.887698	-0.186018	0.0716115	0.0396187	0.746941	-0.0717657	0.186759	0.103207	0.876695
ENSG00000236854	LINC00486	0.256607	0.887603	-0.138313	0.121692	-0.0457798	0.424073	-0.0370414	0.330836	-0.0652523	0.496823
ENSG00000273486	AC096992.2	0.256178	0.887508	-0.199838	0.0586171	0.158922	0.957887	0.0149998	0.602201	-0.205389	0.166746
ENSG00000238018	AC093110.1	0.256172	0.887413	-0.0196872	0.417623	-0.225452	0.0565304	0.062692	0.826615	-0.26852	0.0883999
ENSG00000258851	AL139300.2	0.256045	0.887319	-0.133069	0.130229	-0.073638	0.326567	0.0095835	0.573271	-0.196151	0.181258
ENSG00000255129	AP000880.1	0.256022	0.887224	-0.200538	0.0577634	-0.0363165	0.464384	0.0397727	0.725031	0.190363	0.954282
ENSG00000254639	AC116021.1	0.255934	0.887129	-0.068295	0.268045	-0.0958401	0.254671	-0.0666709	0.206393	-0.162272	0.241298
ENSG00000236819	LINC01563	0.255914	0.887034	-0.115854	0.159632	-0.191342	0.0858389	0.0526013	0.787157	-0.064345	0.499763
ENSG00000229664	AL137186.1	0.255718	0.886939	-0.114526	0.162952	-0.104049	0.233804	0.0404571	0.726833	-0.0262001	0.609788
ENSG00000278611	ZNF426-DT	0.255682	0.886844	-0.0585781	0.293465	-0.100723	0.243005	-0.0100786	0.470739	-0.0964316	0.402637
ENSG00000233461	AL445524.1	0.25547	0.88675	-0.158301	0.0968415	-0.0219944	0.518259	-0.0595853	0.234184	0.188701	0.95286
ENSG00000261706	LINC00165	0.255317	0.886655	-0.0715106	0.259034	-0.313557	0.0173575	0.0881392	0.90515	-0.275938	0.0822347
ENSG00000253868	FER1L6-AS2	0.255085	0.88656	-0.189313	0.0685763	-0.0838892	0.29318	-0.0139352	0.447596	-0.0243462	0.614436
ENSG00000253395	AP003469.2	0.254999	0.886465	-0.284367	0.017642	0.242323	0.991748	-0.0374316	0.329223	0.0182313	0.721237
ENSG00000255521	AL356215.1	0.254996	0.88637	-0.0398473	0.3499	-0.141525	0.153941	-0.0497966	0.270891	-0.0773477	0.457934
ENSG00000258919	AL049836.1	0.254962	0.886275	-0.113849	0.16409	-0.107058	0.226501	-0.000973968	0.519586	0.0165961	0.717822
ENSG00000177340	FLJ13224	0.25463	0.88618	-0.155925	0.0994024	-0.0738074	0.325809	0.0197154	0.627336	0.12366	0.902305
ENSG00000273044	AL022334.2	0.254537	0.886086	-0.147097	0.110974	-0.0282372	0.495589	-0.00841173	0.479465	-0.000634823	0.67808
ENSG00000224945	AL353150.1	0.254489	0.885991	-0.1195	0.152803	-0.0327651	0.476999	-0.0746559	0.177559	-0.00581666	0.664327
ENSG00000240350	SOCAR	0.254462	0.885896	-0.184797	0.0724651	-0.0509127	0.405103	-0.00962386	0.473869	0.226461	0.969269
ENSG00000259744	AC009269.4	0.254231	0.885801	-0.0693623	0.265579	-0.162294	0.119321	0.0574173	0.807455	-0.133278	0.305606
ENSG00000235092	ID2-AS1	0.254071	0.885706	-0.231166	0.0374656	0.0984097	0.887888	-0.029	0.367448	0.0890097	0.856682
ENSG00000184385	UMODL1-AS1	0.25405	0.885611	-0.113673	0.164374	-0.0938838	0.259888	-0.0388078	0.322394	0.109772	0.884853
ENSG00000223432	AC009988.1	0.253915	0.885516	-0.118137	0.155269	-0.109328	0.219672	-0.0355511	0.337191	-0.102684	0.385659
ENSG00000222005	LINC01118	0.253876	0.885422	-0.0943169	0.202125	-0.133472	0.168263	-0.0390043	0.320876	-0.161795	0.242341
ENSG00000229178	AC233280.1	0.253609	0.885327	-0.111897	0.167599	0.0594333	0.799488	-0.226875	0.00417339	0.0209922	0.727023
ENSG00000264012	AC091588.1	0.253458	0.885232	-0.0860428	0.222707	-0.21277	0.0667742	0.018773	0.621645	0.0145294	0.713554
ENSG00000231081	AL078587.1	0.253139	0.885137	-0.132656	0.130703	-0.0536402	0.395049	-0.0834274	0.151854	0.112252	0.887793
ENSG00000255553	LINC02733	0.253002	0.885042	-0.121443	0.149673	-0.079211	0.308167	0.0324295	0.690031	-0.0602456	0.51124
ENSG00000274248	AJ011932.1	0.252793	0.884947	0.00198148	0.488665	-0.294817	0.0219103	0.00291262	0.539315	-0.129095	0.313952
ENSG00000261433	AC002347.1	0.25278	0.884853	-0.0786409	0.240349	-0.110077	0.217111	0.0129326	0.590534	-0.0836589	0.439059
ENSG00000258725	PRC1-AS1	0.252761	0.884758	-0.197138	0.061178	0.08009	0.852983	-0.00835365	0.480129	0.0234566	0.733757
ENSG00000272626	AC021146.12	0.252748	0.884663	-0.197484	0.0609883	-0.0771628	0.313573	-0.0531883	0.257991	0.333019	0.990894
ENSG00000204850	AC011484.1	0.252397	0.884568	-0.093268	0.204496	-0.187123	0.0900123	0.0908755	0.913497	-0.128327	0.316229
ENSG00000224535	LINC02771	0.252053	0.884473	-0.157299	0.0978849	-0.021903	0.518543	0.0114809	0.582851	0.0570134	0.797306
ENSG00000236081	ELFN1-AS1	0.251835	0.884378	-0.249749	0.0297828	0.0646087	0.814379	0.00506615	0.550318	0.0946814	0.864175
ENSG00000261342	AC006538.1	0.251834	0.884283	-0.148477	0.109077	-0.0197069	0.528313	-0.0679955	0.200986	0.158442	0.933795
ENSG00000266579	FO680682.1	0.251661	0.884189	-0.183301	0.073793	0.0289805	0.714313	-0.0245461	0.390306	0.0946009	0.863986
ENSG00000267519	MIR23AHG	0.251273	0.884094	0.0887928	0.741724	-0.32472	0.0146068	-0.00775496	0.483164	-0.219704	0.144456
ENSG00000261204	AC004449.1	0.251256	0.883999	-0.0444502	0.336242	-0.0489397	0.412975	-0.142949	0.04733	-0.0621401	0.505549
ENSG00000225206	MIR137HG	0.251086	0.883904	-0.185276	0.0720857	-0.129587	0.17642	0.0532044	0.789244	-0.0756603	0.462487
ENSG00000255119	AP003385.3	0.250985	0.883809	-0.203708	0.0552025	-0.099532	0.24623	0.0567396	0.80442	0.169171	0.942616
ENSG00000258868	AL110505.1	0.250923	0.883714	-0.172195	0.0835626	-0.113872	0.208669	0.022526	0.641468	-0.0968276	0.401499
ENSG00000269758	AC092070.4	0.250892	0.883619	-0.0691097	0.266053	-0.0978665	0.249739	-0.0852085	0.147302	-0.0533883	0.530494
ENSG00000272462	U91328.1	0.250568	0.883525	-0.0295655	0.382054	-0.0180334	0.535521	-0.00880075	0.477473	-0.458109	0.00957982
ENSG00000232190	LINC02181	0.250341	0.88343	-0.19909	0.0593759	-0.102193	0.238926	0.0628708	0.827184	-0.096155	0.403585
ENSG00000267291	AC008649.1	0.250289	0.883335	-0.169045	0.086408	0.00390602	0.619748	-0.0217607	0.404534	-0.0428545	0.561605
ENSG00000233684	LINC01865	0.250272	0.88324	-0.152943	0.102912	-0.137094	0.162383	0.0168245	0.611306	-0.10945	0.36612
ENSG00000234707	SEC61G-DT	0.249941	0.883145	-0.134417	0.128332	-0.0953163	0.25581	-0.0453296	0.292896	0.117693	0.895001
ENSG00000234142	LINC01675	0.249784	0.88305	-0.190714	0.0661102	-0.046101	0.422745	-0.015568	0.437541	0.148399	0.924879
ENSG00000271938	AC103724.4	0.249713	0.882956	-0.079846	0.237219	-0.0489922	0.412786	-0.0440746	0.298587	-0.116448	0.344968
ENSG00000261490	AC005674.1	0.24964	0.882861	-0.0311548	0.377502	-0.205839	0.0722754	0.0527655	0.788296	-0.287796	0.0733188
ENSG00000226862	AC104463.2	0.249621	0.882766	0.01959	0.549274	-0.156764	0.129185	-0.112695	0.0885896	-0.171837	0.222328
ENSG00000228444	AL137244.1	0.2496	0.882671	-0.0173919	0.424832	-0.14792	0.143128	0.0246458	0.652091	-0.294857	0.0676278
ENSG00000247675	LRP4-AS1	0.249575	0.882576	-0.0985528	0.193588	-0.000541887	0.604761	-0.0700438	0.193968	-0.0584309	0.516646
ENSG00000226686	LINC01535	0.249385	0.882481	-0.0617004	0.285877	-0.0446112	0.428531	-0.088881	0.137532	-0.10694	0.374372
ENSG00000257453	AC011611.3	0.249364	0.882386	-0.0538296	0.308167	-0.0852421	0.288438	-0.0498139	0.270796	-0.17186	0.222138
ENSG00000233256	AL355870.1	0.249098	0.882292	-0.0753601	0.248696	-0.244656	0.0434411	0.1033	0.938443	-0.0456033	0.554207
ENSG00000276727	AC137834.2	0.248864	0.882197	-0.181081	0.07569	-0.0578889	0.382149	-0.0310797	0.357868	0.168436	0.942237
ENSG00000227292	AC009229.1	0.248847	0.882102	-0.149125	0.108223	-0.179148	0.0975055	0.110457	0.949919	-0.0389286	0.573082
ENSG00000234567	AL024497.2	0.248607	0.882007	-0.163233	0.092099	-0.0754658	0.319643	0.0214987	0.636726	-0.0377476	0.57716
ENSG00000248456	LINC02485	0.248494	0.881912	-0.142908	0.115527	-0.0409839	0.443138	-0.0354968	0.33738	-0.0967359	0.401688
ENSG00000272967	AC073352.1	0.24847	0.881817	-0.0752545	0.24898	-0.0158394	0.544342	-0.0960271	0.120175	-0.151131	0.264346
ENSG00000267919	AC009955.2	0.24842	0.881722	-0.134728	0.127762	-0.0557069	0.389263	-0.0513447	0.265105	0.0999928	0.871953
ENSG00000243944	AC117386.2	0.248293	0.881628	-0.212941	0.0475197	-0.032232	0.478896	0.0271998	0.66556	0.0213318	0.727687
ENSG00000227145	IL21-AS1	0.247854	0.881533	-0.177252	0.0791995	-0.00393151	0.591672	-0.0117097	0.460305	0.119864	0.897468
ENSG00000261029	AC138304.1	0.24782	0.881438	-0.239742	0.0339562	-0.0738599	0.325619	0.00438545	0.546808	0.254849	0.9779
ENSG00000233517	AC005162.1	0.247746	0.881343	-0.204794	0.054254	-0.013636	0.553068	0.0478918	0.765721	0.117265	0.894337
ENSG00000269397	AC011503.2	0.247601	0.881248	-0.229003	0.0386987	0.105082	0.899744	-0.0138929	0.44807	0.0784484	0.838376
ENSG00000230352	AL035250.2	0.247527	0.881153	-0.167898	0.0880205	-0.0170514	0.539884	-0.0255249	0.38471	-0.138947	0.293749
ENSG00000249310	APOBEC3B-AS1	0.247374	0.881059	-0.125391	0.143128	-0.116629	0.202694	-0.0351302	0.338708	-0.0569173	0.521389
ENSG00000228629	AC092295.1	0.247345	0.880964	-0.131447	0.133074	0.0129465	0.655506	-0.0173784	0.427393	-0.0615257	0.50792
ENSG00000260142	AC068135.2	0.247238	0.880869	-0.184865	0.0723703	-0.0442799	0.430048	-0.0311767	0.356919	0.0557047	0.795125
ENSG00000253891	AC023202.1	0.247113	0.880774	-0.108666	0.17329	-0.173228	0.104904	0.0442315	0.747036	-0.0374668	0.578204
ENSG00000253642	AF279873.3	0.246914	0.880679	-0.126124	0.141611	-0.0722992	0.331974	-0.037564	0.32837	-0.0267034	0.607797
ENSG00000272468	AL021807.1	0.246897	0.880584	-0.20672	0.0524519	0.0827926	0.859528	-0.0810332	0.157925	0.18512	0.951247
ENSG00000226206	BX470209.1	0.246717	0.880489	-0.116774	0.15783	-0.162673	0.118847	0.0735957	0.860192	-0.0348677	0.584748
ENSG00000203930	LINC00632	0.246588	0.880395	-0.118016	0.155553	-0.00773335	0.577729	-0.0433484	0.301812	-0.00765494	0.659585
ENSG00000234902	AC007879.3	0.246537	0.8803	-0.187038	0.0703785	-0.149572	0.140757	0.106498	0.944987	0.185618	0.951437
ENSG00000267383	AC011447.3	0.24639	0.880205	-0.287814	0.0161244	0.103911	0.898037	-0.016566	0.431756	0.197982	0.957697
ENSG00000235997	LINC01936	0.246137	0.88011	-0.050293	0.319169	-0.329682	0.0129944	0.145861	0.981315	-0.0847394	0.43517
ENSG00000260949	AP006545.1	0.246131	0.880015	-0.199501	0.0588068	0.0625233	0.808973	-0.0140543	0.446837	0.0620638	0.809068
ENSG00000260838	AC022893.2	0.246028	0.87992	-0.141107	0.118657	-0.0735811	0.327042	-0.00962361	0.473964	-0.160901	0.243669
ENSG00000242154	AC004884.2	0.245758	0.879825	-0.223309	0.0418287	0.051953	0.779569	0.0506763	0.77919	0.0350622	0.757564
ENSG00000224652	LINC00885	0.245621	0.879731	-0.201236	0.0570995	-0.0279012	0.497202	0.0967021	0.927061	0.124111	0.903064
ENSG00000234206	AL121957.1	0.245559	0.879636	-0.0925508	0.206203	-0.17713	0.100066	0.0171669	0.613203	-0.0461002	0.553258
ENSG00000264956	AC138761.1	0.245244	0.879541	-0.118175	0.155079	-0.0472145	0.418666	-0.118083	0.0786304	-0.0547087	0.527364
ENSG00000226659	AC021028.1	0.245221	0.879446	-0.0506665	0.317652	-0.0698723	0.3407	-0.0465524	0.286446	-0.165078	0.234563
ENSG00000224269	AP000697.1	0.24499	0.879351	-0.0311854	0.377122	-0.147286	0.144456	-0.104221	0.10386	-0.00204891	0.675045
ENSG00000258342	AL133304.3	0.244867	0.879256	-0.148125	0.110026	-0.0473621	0.418287	-0.0235309	0.395902	-0.0196114	0.627525
ENSG00000223768	LINC00205	0.244783	0.879162	0.0171146	0.541022	-0.118812	0.198615	-0.129125	0.0622214	-0.0957823	0.404439
ENSG00000203739	PRDX6-AS1	0.244745	0.879067	-0.125975	0.1418	0.0401999	0.748648	-0.0414235	0.310538	-0.0660731	0.493977
ENSG00000261070	AP003071.2	0.244713	0.878972	-0.0848454	0.225458	-0.0942821	0.25894	0.00526101	0.551361	-0.127022	0.320402
ENSG00000255456	AC084125.3	0.244645	0.878877	-0.196747	0.0614626	0.052732	0.781466	0.0384565	0.718107	-0.0623195	0.505359
ENSG00000259245	LINC02853	0.244629	0.878782	-0.137539	0.123115	-0.0580997	0.38139	-0.0405407	0.314427	0.0360601	0.759556
ENSG00000272277	AL031963.3	0.244444	0.878687	-0.0967229	0.197192	0.00885018	0.640899	-0.142935	0.0474248	0.0182906	0.721332
ENSG00000234953	AL138799.3	0.24434	0.878592	-0.150171	0.106421	-0.156455	0.129659	0.0144619	0.59964	-0.131021	0.309969
ENSG00000250529	LINC02121	0.244162	0.878498	-0.125809	0.142085	-0.106344	0.228777	-0.083434	0.151759	-0.113369	0.354453
ENSG00000186235	LINC02610	0.244072	0.878403	-0.0831759	0.228967	-0.0965775	0.252585	-0.0150122	0.441051	-0.074365	0.465996
ENSG00000233359	AC114485.1	0.244023	0.878308	-0.142695	0.115906	-0.100627	0.243384	-0.0467773	0.285497	-0.104244	0.379873
ENSG00000260188	AC002464.1	0.243971	0.878213	-0.16852	0.0871668	-0.0136325	0.553163	-0.0193021	0.417623	-0.0716841	0.475481
ENSG00000237838	AC092422.1	0.243882	0.878118	-0.149409	0.108034	-0.0203258	0.525847	-0.0358698	0.335578	0.0709952	0.825666
ENSG00000232533	AC093673.1	0.243865	0.878023	-0.000673694	0.47956	-0.272713	0.030921	0.00457354	0.547757	0.0583278	0.801005
ENSG00000237870	AC073130.1	0.24372	0.877928	-0.204321	0.0547283	-0.030575	0.485915	0.0995675	0.931329	0.0711311	0.826141
ENSG00000233308	OSTN-AS1	0.24359	0.877834	-0.136597	0.124822	-0.112684	0.211515	-0.0117482	0.459736	0.127471	0.907332
ENSG00000263862	LINC01543	0.243566	0.877739	-0.14536	0.112966	-0.0898684	0.272977	0.0734043	0.859243	0.0329348	0.753296
ENSG00000233885	YEATS2-AS1	0.243553	0.877644	-0.0670247	0.270701	-0.0467195	0.420089	-0.0430256	0.303424	-0.110781	0.362231
ENSG00000250708	LINC02269	0.243334	0.877549	-0.141347	0.118088	-0.0358069	0.466471	-0.0140649	0.446647	-0.0454849	0.554491
ENSG00000261363	AC106745.1	0.243278	0.877454	-0.161877	0.0929527	-0.0895439	0.273926	0.0737978	0.860856	-0.115309	0.348478
ENSG00000258667	HIF1A-AS3	0.243255	0.877359	-0.224341	0.0411648	-0.0644239	0.360524	0.0762374	0.869297	0.232932	0.971355
ENSG00000231074	HCG18	0.243142	0.877265	-0.143579	0.114958	-0.00485065	0.588352	0.0380596	0.71621	-0.0410804	0.566347
ENSG00000266389	AC002091.2	0.243108	0.87717	-0.123106	0.146353	-0.0586488	0.378545	0.0805583	0.882956	-0.0752283	0.463246
ENSG00000246130	AC107959.2	0.24307	0.877075	-0.0462037	0.331215	-0.163955	0.116475	0.0444371	0.747984	-0.233266	0.127099
ENSG00000128254	C22orf24	0.243051	0.87698	-0.0153073	0.431281	-0.160597	0.122546	-0.0275445	0.375225	-0.135401	0.301337
ENSG00000268873	AC022601.1	0.242787	0.876885	-0.069965	0.263587	-0.121346	0.193493	0.0329747	0.692592	-0.214413	0.152803
ENSG00000240990	HOXA11-AS	0.24268	0.87679	-0.122641	0.147491	-0.169016	0.110879	-0.0364736	0.333302	0.0806836	0.842929
ENSG00000259438	MAPK6-DT	0.242613	0.876695	-0.178907	0.0777767	-0.00163284	0.600493	-0.0454204	0.292422	0.152066	0.928863
ENSG00000236724	AL137071.1	0.242542	0.876601	-0.114968	0.162003	-0.112167	0.212843	0.040976	0.729584	-0.0374905	0.578109
ENSG00000256690	AP001160.1	0.242511	0.876506	-0.10351	0.184198	0.0628154	0.810016	-0.129044	0.0624111	-0.046999	0.550887
ENSG00000230733	AC092171.2	0.242424	0.876411	-0.0604146	0.289386	-0.106488	0.228113	-0.117376	0.0805274	0.162426	0.93683
ENSG00000243179	AC110769.1	0.242364	0.876316	-0.10872	0.173101	-0.110314	0.216542	-0.0330888	0.347719	0.0506269	0.785735
ENSG00000257114	LINC02450	0.242249	0.876221	-0.134662	0.127857	-0.160116	0.123399	-0.0107802	0.466091	0.0908386	0.859338
ENSG00000251517	AC096734.1	0.242203	0.876126	-0.207888	0.0515034	-0.0095184	0.570236	-0.0163182	0.433653	0.143361	0.920895
ENSG00000231560	CLEC12A-AS1	0.242116	0.876031	-0.141191	0.118562	-0.0711245	0.336432	-0.0253068	0.386133	-0.0620133	0.505928
ENSG00000233589	AL138789.1	0.24196	0.875937	-0.341449	0.00711372	0.216577	0.986152	-0.00705055	0.487053	0.119311	0.896898
ENSG00000259430	CERS3-AS1	0.241725	0.875842	-0.0271195	0.389832	-0.275128	0.0292137	0.0401883	0.726264	-0.119715	0.33776
ENSG00000237424	FOXD2-AS1	0.241597	0.875747	-0.16785	0.0882102	0.133499	0.935123	-0.141548	0.0490373	-0.0152186	0.638623
ENSG00000223941	LINC01014	0.241542	0.875652	-0.136816	0.124538	-0.0701968	0.339562	-0.0702727	0.193304	0.0044628	0.689652
ENSG00000273312	AL121749.1	0.241519	0.875557	-0.0876473	0.219008	-0.180306	0.095893	0.00709975	0.560562	-0.161482	0.242815
ENSG00000234577	SYNE1-AS1	0.241332	0.875462	-0.0643971	0.278384	-0.225752	0.056151	0.121269	0.962819	-0.227646	0.134307
ENSG00000246067	RAB30-DT	0.241326	0.875368	-0.0731377	0.254197	-0.0586071	0.378735	-0.0177377	0.425496	-0.0497433	0.541876
ENSG00000224721	AC007182.1	0.241288	0.875273	-0.160786	0.0943754	-0.121818	0.19264	-0.0116224	0.460875	0.02755	0.743242
ENSG00000253809	AL160262.1	0.241105	0.875178	-0.126759	0.139998	-0.12646	0.182586	0.0298035	0.677227	-0.123707	0.32818
ENSG00000230526	AC073370.1	0.24071	0.875083	-0.268735	0.0225742	0.0173264	0.67182	0.00318532	0.540738	0.362862	0.993266
ENSG00000226780	AC244035.1	0.240661	0.874988	-0.132119	0.131841	-0.0984232	0.248886	0.0334026	0.694394	-0.0723408	0.4733
ENSG00000232487	RASA3-IT1	0.240562	0.874893	-0.106802	0.178507	-0.0806935	0.303614	-0.0118065	0.459167	-0.0734975	0.469316
ENSG00000251292	ERVH-1	0.240329	0.874798	-0.112102	0.16703	-0.11555	0.20497	-0.0356645	0.336621	0.0172062	0.719435
ENSG00000253737	AP003469.3	0.240268	0.874704	-0.224386	0.0409751	0.108147	0.903443	0.0551	0.797022	-0.0790484	0.452338
ENSG00000273102	AP000569.1	0.240257	0.874609	-0.115684	0.159822	-0.0825765	0.298302	-0.000392699	0.52338	0.031784	0.751209
ENSG00000244332	AL138759.1	0.239735	0.874514	-0.185279	0.0719909	0.131856	0.932752	-0.0978521	0.117044	-0.022167	0.620886
ENSG00000277351	AC013553.3	0.239582	0.874419	-0.0105135	0.44769	-0.324583	0.0147017	0.0541918	0.792848	-0.218454	0.146353
ENSG00000256262	USP30-AS1	0.239537	0.874324	-0.158981	0.0960827	-0.0509393	0.405008	-0.0397282	0.317841	0.22373	0.968605
ENSG00000267714	AC008738.4	0.2395	0.874229	-0.149976	0.106896	-0.0351065	0.468747	-0.0244425	0.390591	0.0645434	0.813715
ENSG00000229654	LINC02526	0.239414	0.874134	-0.142634	0.116096	-0.0507743	0.405957	-0.0220874	0.403016	0.0230402	0.732619
ENSG00000223662	SAMSN1-AS1	0.239369	0.87404	-0.164932	0.0906763	-0.00275698	0.596225	-0.00429404	0.500522	0.0251265	0.73812
ENSG00000272872	AP000525.1	0.239299	0.873945	-0.131662	0.132315	-0.0207396	0.524613	-0.0155653	0.437636	0.0124993	0.708242
ENSG00000260418	AL023284.4	0.239289	0.87385	-0.0644859	0.27791	-0.031455	0.482785	-0.13144	0.0591862	0.0175611	0.720099
ENSG00000262434	AC087392.4	0.239239	0.873755	-0.0521339	0.313668	-0.0769609	0.314047	-0.0780344	0.166746	-0.0594768	0.513516
ENSG00000258435	AC048337.1	0.239231	0.87366	-0.206676	0.0526416	0.0512747	0.777388	-0.0609098	0.228683	0.0870382	0.854026
ENSG00000241163	LINC00877	0.239169	0.873565	-0.0973278	0.195865	-0.114748	0.206677	0.0291395	0.674571	0.0351682	0.757754
ENSG00000260145	AC023825.2	0.239002	0.873471	-0.156167	0.0993076	-0.044402	0.429384	0.0588895	0.813715	0.000895399	0.68159
ENSG00000258763	AC122685.1	0.238989	0.873376	-0.131941	0.131936	-0.0745034	0.322868	-0.0403256	0.315091	-0.0612282	0.508394
ENSG00000231298	MANCR	0.238883	0.873281	-0.187019	0.0704733	-0.148142	0.142938	0.00026074	0.527269	0.18406	0.950868
ENSG00000260611	AC106785.2	0.238772	0.873186	-0.181583	0.0754055	-0.0136285	0.553258	-0.0584129	0.237124	-0.0575878	0.519112
ENSG00000230844	ZNF674-AS1	0.238367	0.873091	-0.142634	0.116001	0.0625226	0.808878	-0.0699427	0.194347	-0.0219932	0.62136
ENSG00000225519	AL365434.1	0.238043	0.872996	-0.142422	0.116475	-0.0901577	0.272219	-0.0247876	0.389073	-0.0372164	0.578773
ENSG00000250302	LINC01618	0.238009	0.872901	-0.0972378	0.196149	-0.0301994	0.487148	-0.00805842	0.482026	-0.151487	0.263492
ENSG00000272100	AL513218.1	0.237813	0.872807	-0.0610165	0.287679	-0.0175274	0.537798	-0.142904	0.0476145	-0.0337717	0.587783
ENSG00000272459	FAM193B-DT	0.237759	0.872712	-0.0541157	0.307692	-0.268415	0.0327231	0.0736978	0.860571	0.0983306	0.869202
ENSG00000229867	STEAP3-AS1	0.237728	0.872617	-0.0740363	0.251921	-0.212642	0.066869	0.0754754	0.867021	0.00421057	0.688324
ENSG00000259843	AC007610.1	0.237704	0.872522	-0.133362	0.129849	-0.0860835	0.285118	0.0985118	0.929622	-0.0518007	0.53609
ENSG00000236498	AC107081.1	0.237624	0.872427	-0.071608	0.25856	-0.0256566	0.504221	-0.08972	0.134971	-0.0526946	0.53296
ENSG00000226291	AC091729.2	0.23753	0.872332	-0.134488	0.128142	0.0060821	0.629422	-0.0119541	0.458503	-0.047053	0.550602
ENSG00000224513	AC109309.1	0.237375	0.872238	-0.00795912	0.456227	-0.178465	0.0981694	0.0373734	0.713459	-0.28809	0.0730342
ENSG00000234181	AL353795.2	0.237364	0.872143	-0.168873	0.0866926	0.0143691	0.661482	-0.0624999	0.223181	0.119772	0.897278
ENSG00000229229	AC022201.1	0.237333	0.872048	-0.148373	0.109457	-0.165976	0.114484	0.00942522	0.572228	0.0439009	0.774637
ENSG00000251301	LINC02384	0.237319	0.871953	-0.161858	0.0931424	-0.0416473	0.440197	-0.0507004	0.267571	0.213342	0.964052
ENSG00000277247	AC083809.1	0.237147	0.871858	-0.229204	0.0384141	-0.0560458	0.387935	0.0745797	0.863986	0.191513	0.954662
ENSG00000235180	LINC00601	0.237064	0.871763	-0.0271255	0.389737	-0.306496	0.0187802	0.102531	0.937304	-0.214011	0.153087
ENSG00000233030	AC243772.2	0.236727	0.871668	-0.152516	0.103955	0.115956	0.914256	-0.0875188	0.140472	-0.0610576	0.508679
ENSG00000261553	AL137782.1	0.236704	0.871574	-0.0922507	0.206772	-0.20004	0.0778716	0.0506748	0.779095	0.117537	0.894717
ENSG00000241985	WWTR1-IT1	0.23655	0.871479	-0.0287657	0.384331	-0.236124	0.0489424	0.064574	0.83297	-0.112356	0.357488
ENSG00000225555	AP000320.1	0.236291	0.871384	-0.164771	0.0910557	0.0973726	0.885801	-0.0830155	0.153087	-0.00243466	0.673907
ENSG00000253252	AC022784.2	0.236129	0.871289	-0.133204	0.129944	-0.0696343	0.341269	0.015983	0.606753	-0.0193681	0.628284
ENSG00000236641	Z99916.1	0.236127	0.871194	-0.148421	0.109172	-0.08196	0.300009	0.0126221	0.588637	0.143365	0.92099
ENSG00000273367	AL355472.3	0.235463	0.871099	-0.0261016	0.392867	-0.107222	0.225837	-0.0214276	0.406526	-0.24765	0.111069
ENSG00000236106	AC010729.1	0.23527	0.871004	-0.175385	0.0808119	-0.150259	0.139524	-0.0543288	0.253913	0.327137	0.989661
ENSG00000237928	NFIA-AS2	0.235212	0.87091	0.0120091	0.526036	-0.412613	0.00341459	0.105556	0.943185	-0.33488	0.0414493
ENSG00000280604	AJ239328.1	0.234978	0.870815	-0.16982	0.0856492	-0.0437061	0.433084	0.036696	0.70976	0.130567	0.910083
ENSG00000233358	AL035401.1	0.234976	0.87072	-0.209149	0.0502703	-0.0525639	0.398843	-0.00961965	0.474059	0.113335	0.888741
ENSG00000271930	AC016877.3	0.234621	0.870625	-0.160216	0.09466	0.0484217	0.76999	0.0131534	0.591862	-0.145245	0.277246
ENSG00000228412	LNC-LBCS	0.234416	0.87053	-0.0707487	0.260837	-0.184335	0.092099	0.0285504	0.671536	0.0549986	0.793607
ENSG00000261842	AC073314.1	0.234262	0.870435	-0.10836	0.173954	0.0038221	0.619463	-0.118789	0.0777767	0.0230632	0.732714
ENSG00000229228	LINC00582	0.23405	0.870341	-0.155466	0.100161	-0.139847	0.157261	0.0391026	0.721711	0.192544	0.954946
ENSG00000254645	AC087379.1	0.234032	0.870246	-0.0991142	0.19245	-0.0930508	0.262259	-0.0407735	0.313099	-0.134451	0.303424
ENSG00000270090	AL590235.1	0.23395	0.870151	-0.141535	0.117708	-0.0715459	0.335009	0.111678	0.951437	-0.139277	0.292991
ENSG00000235304	LINC01281	0.233742	0.870056	-0.168937	0.0865029	-0.0149549	0.548705	-0.00982608	0.472067	0.158469	0.933985
ENSG00000259889	AC093802.2	0.233695	0.869961	-0.0994544	0.191501	-0.139448	0.157735	-0.0347453	0.339941	-0.0911028	0.415821
ENSG00000251598	AC093916.1	0.233636	0.869866	-0.143754	0.114673	-0.0627805	0.36574	-0.0042908	0.500617	0.030473	0.748743
ENSG00000227764	LINC01693	0.233287	0.869771	-0.0877635	0.218723	-0.22144	0.0596604	0.0559547	0.80129	-0.183036	0.203453
ENSG00000243081	AC092894.1	0.233234	0.869677	-0.106605	0.179076	-0.130791	0.173954	-0.0462761	0.288438	-0.146653	0.273736
ENSG00000232613	LINC02576	0.233194	0.869582	-0.188357	0.0690506	-0.0672921	0.348667	-0.00376588	0.504695	0.239891	0.973916
ENSG00000230648	AL138831.1	0.233077	0.869487	-0.11768	0.156123	0.0122163	0.652661	-0.144602	0.0452433	0.121379	0.899365
ENSG00000163081	CCDC140	0.232971	0.869392	-0.131609	0.132695	-0.12015	0.19539	-0.0025353	0.51086	-0.0573878	0.519681
ENSG00000272767	JMJD1C-AS1	0.232461	0.869297	-0.0406079	0.347624	-0.101498	0.240918	-0.0326088	0.349616	-0.137498	0.296879
ENSG00000227258	SMIM2-AS1	0.232407	0.869202	-0.161861	0.0930475	-0.0877656	0.279048	0.0160371	0.607133	0.228918	0.970407
ENSG00000267709	AC024592.2	0.232347	0.869107	-0.217456	0.0451484	-0.110931	0.215119	-0.0386535	0.323437	0.269573	0.98103
ENSG00000225313	AL513327.1	0.232285	0.869013	0.00109049	0.48563	-0.18554	0.0914351	0.00372127	0.543963	-0.159322	0.247083
ENSG00000276573	AL442067.1	0.23202	0.868918	-0.134357	0.128521	0.00571761	0.627715	0.0554188	0.798824	-0.143165	0.283411
ENSG00000259994	AL353796.1	0.231934	0.868823	-0.132883	0.130418	0.0741863	0.837523	-0.0385484	0.324196	-0.145173	0.277625
ENSG00000233213	KCNJ6-AS1	0.231872	0.868728	-0.0927104	0.205824	-0.102949	0.236745	-0.0151595	0.440577	-0.0688071	0.484587
ENSG00000254499	AC002056.2	0.231812	0.868633	-0.0682036	0.268235	-0.159041	0.125202	0.0650429	0.834298	-0.203092	0.170255
ENSG00000249082	C5orf66-AS1	0.231781	0.868538	-0.112585	0.165987	-0.0303727	0.486484	-0.0617346	0.226122	0.077709	0.837428
ENSG00000257925	AC008083.2	0.231505	0.868444	-0.138991	0.121123	-0.105624	0.230769	0.0293989	0.675804	0.0284882	0.745329
ENSG00000278090	LUNAR1	0.231395	0.868349	-0.196061	0.0621265	0.0662362	0.817699	0.0268461	0.664042	-0.106103	0.37551
ENSG00000205300	AL356414.1	0.23125	0.868254	-0.127252	0.138955	-0.00690736	0.580859	-0.08829	0.13905	-0.0334025	0.588732
ENSG00000258754	LINC01579	0.231232	0.868159	-0.104083	0.18287	-0.0603754	0.372569	-0.0605693	0.2302	-0.136645	0.298871
ENSG00000233496	SYNJ2-IT1	0.231171	0.868064	-0.1173	0.156692	0.00233371	0.614246	-0.0805259	0.158968	-0.0178731	0.631604
ENSG00000272432	AL031432.3	0.231017	0.867969	-0.0294091	0.382339	-0.167566	0.112302	-0.0205969	0.411363	-0.00539819	0.66575
ENSG00000272627	AC016542.1	0.230916	0.867874	-0.175412	0.0807171	0.0168742	0.670113	0.0201789	0.630276	-0.00801702	0.658921
ENSG00000247416	AP000802.1	0.230853	0.86778	-0.0921974	0.207247	-0.136821	0.162952	-0.015452	0.4383	-0.124428	0.326662
ENSG00000239508	PLCH1-AS1	0.230798	0.867685	-0.25574	0.0273167	0.0467149	0.764963	0.0482035	0.767618	0.136676	0.915679
ENSG00000183308	AC005037.1	0.230598	0.86759	-0.0697743	0.26482	-0.131223	0.173195	-0.0241519	0.392393	0.0564524	0.796358
ENSG00000261644	AC007728.2	0.230459	0.867495	-0.112506	0.166366	-0.11529	0.205729	0.056806	0.804894	0.0723733	0.829176
ENSG00000237149	ZNF503-AS2	0.230433	0.8674	-0.0831229	0.229346	-0.13701	0.162572	-0.012226	0.457175	0.163609	0.938063
ENSG00000277223	AC090116.1	0.23035	0.867305	-0.124068	0.144646	-0.104673	0.232477	-0.0289649	0.367637	-0.0603858	0.510765
ENSG00000232814	COL4A2-AS1	0.230337	0.86721	-0.0106722	0.447026	-0.173296	0.104714	-0.00712767	0.486484	-0.189087	0.193114
ENSG00000250697	AC010343.3	0.230267	0.867116	-0.170912	0.0847956	-0.113966	0.208195	-0.0385351	0.324291	0.118802	0.896329
ENSG00000243296	AC078828.1	0.230162	0.867021	-0.149984	0.106801	-0.157543	0.127762	-0.0493774	0.273641	0.109016	0.88343
ENSG00000272625	AP000919.3	0.230082	0.866926	-0.133161	0.130039	-0.0723407	0.331784	0.069486	0.846438	0.0271022	0.742388
ENSG00000242880	AC026341.1	0.229959	0.866831	-0.0525117	0.312814	-0.193598	0.0835626	0.0996608	0.931803	-0.173438	0.219482
ENSG00000250056	LINC01018	0.229948	0.866736	-0.171204	0.0844162	-0.108951	0.221284	0.0888478	0.907047	0.0684605	0.820734
ENSG00000253307	AC011676.1	0.229464	0.866641	-0.267363	0.0234279	0.126312	0.927345	-0.00882054	0.477094	0.180531	0.949066
ENSG00000235612	AL353681.1	0.229441	0.866547	-0.119902	0.152139	-0.185879	0.0911505	0.028378	0.670208	0.09715	0.867495
ENSG00000272906	AL353708.3	0.229345	0.866452	-0.131262	0.133264	0.181016	0.972683	-0.239169	0.00303519	-0.0414681	0.565399
ENSG00000259631	AC104316.2	0.229322	0.866357	-0.134516	0.128047	-0.017453	0.538367	-0.0407611	0.313288	0.064385	0.813146
ENSG00000229261	AL596223.1	0.229262	0.866262	-0.123018	0.146732	-0.0910732	0.269278	-0.0571502	0.243479	0.0307541	0.749502
ENSG00000241954	AL021937.4	0.229229	0.866167	-0.19359	0.0638338	0.0389057	0.74419	-0.0287873	0.36906	0.141725	0.919757
ENSG00000230033	AC006357.1	0.229006	0.866072	-0.302176	0.0137532	-0.0311773	0.483544	-0.0225291	0.40074	0.452763	0.997913
ENSG00000273175	BX323046.1	0.228989	0.865977	-0.0737699	0.252585	-0.122386	0.191691	-0.00810538	0.481647	0.018916	0.723039
ENSG00000224243	SOX1-OT	0.228987	0.865883	-0.131924	0.132031	0.00187672	0.612824	-0.138928	0.0513137	0.0231989	0.733093
ENSG00000260231	KDM7A-DT	0.228979	0.865788	-0.234408	0.035948	-0.113354	0.210092	0.0957969	0.925448	0.536451	0.999052
ENSG00000228857	AC104653.1	0.228949	0.865693	-0.1172	0.156786	-0.152077	0.136489	0.0797534	0.87992	0.100399	0.872901
ENSG00000224985	AL590714.1	0.228873	0.865598	-0.0785498	0.240634	-0.0567751	0.385279	-0.0685684	0.199184	0.0374575	0.761643
ENSG00000234177	LINC01114	0.228852	0.865503	-0.203541	0.0552974	-0.0343428	0.471687	0.0738788	0.861425	0.0333424	0.754434
ENSG00000258871	AC004828.1	0.228787	0.865408	-0.0960114	0.198046	-0.148998	0.141516	0.0913579	0.91492	0.00692588	0.695438
ENSG00000093100	AC016026.1	0.228693	0.865313	-0.0611935	0.2873	-0.303848	0.019539	0.130873	0.970976	-0.0851377	0.433178
ENSG00000248599	FLJ42969	0.228651	0.865219	-0.205788	0.0532107	-0.0216234	0.519302	0.0482533	0.767903	0.09503	0.864744
ENSG00000255308	CSRP3-AS1	0.228375	0.865124	-0.237591	0.0345253	0.199494	0.980176	-0.148382	0.040406	0.0995157	0.871194
ENSG00000250043	AC106895.1	0.228355	0.865029	-0.126531	0.140947	-0.0385358	0.454235	0.00234721	0.536185	-0.0949484	0.406621
ENSG00000261079	AC009053.2	0.228222	0.864934	-0.0832858	0.228777	-0.0631411	0.364318	0.0640245	0.831452	-0.180677	0.207247
ENSG00000276704	AL442067.2	0.228176	0.864839	-0.115263	0.160865	0.0104494	0.646211	0.0186257	0.620886	-0.166321	0.231813
ENSG00000270933	AC010719.1	0.228104	0.864744	-0.00341284	0.46998	-0.178152	0.0988333	-0.141483	0.049227	0.151639	0.928294
ENSG00000265485	LINC01915	0.228003	0.86465	-0.0275786	0.388125	-0.292165	0.0227639	0.0602599	0.819501	-0.1619	0.242151
ENSG00000266261	AC005324.4	0.22777	0.864555	-0.0606653	0.288628	0.0304823	0.717822	-0.138601	0.0516931	-0.155494	0.254197
ENSG00000183250	LINC01547	0.227717	0.86446	-0.0933737	0.204116	-0.0853612	0.287774	-0.0771417	0.168927	0.106142	0.880015
ENSG00000214770	AL161756.1	0.227617	0.864365	-0.0931496	0.204875	0.0393171	0.745518	-0.0862607	0.144646	-0.0826324	0.441905
ENSG00000264365	AC023983.1	0.22752	0.86427	-0.104615	0.182301	0.00500092	0.625059	0.0360382	0.707389	-0.243653	0.115811
ENSG00000258657	AL136018.1	0.227464	0.864175	-0.123838	0.144835	-0.0800597	0.305606	-0.015655	0.436783	-0.00513141	0.666698
ENSG00000250921	LINC02063	0.22742	0.86408	-0.0931695	0.20478	-0.133048	0.169022	-0.0196514	0.416675	-0.176417	0.214171
ENSG00000231419	LINC00689	0.227323	0.863986	-0.100397	0.189889	-0.0938802	0.259983	0.0348333	0.702172	-0.159756	0.245755
ENSG00000256039	LINC02446	0.227276	0.863891	-0.226521	0.0399317	-0.00318487	0.594992	0.024203	0.649246	0.260562	0.978943
ENSG00000258920	FOXN3-AS1	0.227187	0.863796	-0.109662	0.171678	0.0400945	0.748079	-0.0280804	0.37238	-0.0837405	0.43868
ENSG00000231966	LINC02818	0.227184	0.863701	-0.161716	0.0932372	-0.0071244	0.580195	0.00647656	0.556862	0.106754	0.880964
ENSG00000231424	BX284613.2	0.227106	0.863606	-0.0706125	0.261501	-0.197687	0.079484	0.101291	0.935123	-0.0710304	0.477663
ENSG00000237232	ZNF295-AS1	0.227067	0.863511	-0.143975	0.114484	-0.0743715	0.323437	-0.0307469	0.359291	0.114184	0.88988
ENSG00000256237	AC007450.1	0.227012	0.863416	-0.0611129	0.287489	-0.154434	0.131841	-0.0140808	0.446457	-0.0245914	0.613772
ENSG00000241666	AL031733.2	0.226846	0.863322	-0.0427584	0.341364	-0.145367	0.147965	0.00484889	0.549369	-0.097948	0.397515
ENSG00000229852	AC019205.1	0.226736	0.863227	0.0127428	0.527459	-0.144697	0.148629	0.0225036	0.641279	-0.30071	0.0635493
ENSG00000235806	AF241728.1	0.226684	0.863132	-0.249579	0.0300673	0.0819177	0.85782	0.0405121	0.727307	0.0934973	0.862942
ENSG00000267582	AC020916.1	0.226371	0.863037	-0.0962707	0.197762	-0.16108	0.121787	0.0755355	0.86721	0.0139793	0.712795
ENSG00000215022	AL008729.1	0.226343	0.862942	-0.0646515	0.277625	-0.0334662	0.474533	-0.120963	0.0730342	0.00188309	0.683297
ENSG00000233153	UBE2E2-AS1	0.226196	0.862847	-0.0841514	0.22707	-0.0918303	0.266528	-0.0542802	0.254102	0.0627541	0.809826
ENSG00000261520	DLGAP1-AS5	0.226065	0.862753	-0.0784163	0.241013	-0.0689602	0.342882	-0.0133425	0.451105	-0.0671289	0.489899
ENSG00000251448	AC063919.1	0.22576	0.862658	-0.0394564	0.351228	-0.176523	0.101299	0.0737005	0.860666	-0.229081	0.132315
ENSG00000231851	MRPS9-AS1	0.225722	0.862563	0.00344541	0.494356	-0.156153	0.130134	-0.0682799	0.200228	-0.160953	0.243574
ENSG00000228838	AL355483.1	0.225409	0.862468	-0.190417	0.0665845	0.00233998	0.614436	-0.0148505	0.441999	0.117213	0.893958
ENSG00000227078	LINC02094	0.225362	0.862373	-0.168127	0.0876411	-0.0877256	0.279332	-0.0278931	0.373233	0.166069	0.940055
ENSG00000224875	EML4-AS1	0.225228	0.862278	-0.219659	0.0441051	-0.0291586	0.49227	0.0554365	0.799108	0.253834	0.977521
ENSG00000263154	AC110285.3	0.225077	0.862183	-0.125661	0.142654	-0.1017	0.240064	-0.00218856	0.512947	-0.0525596	0.533245
ENSG00000245067	IGFBP7-AS1	0.225054	0.862089	0.00304141	0.492554	-0.236985	0.0482785	-0.0216402	0.405198	-0.142212	0.285782
ENSG00000266401	AP002478.1	0.225031	0.861994	-0.173759	0.0819501	-0.0607847	0.371336	0.0570425	0.806032	-0.028388	0.603434
ENSG00000272692	AC010997.4	0.224963	0.861899	-0.078391	0.241108	-0.0528544	0.39761	-0.0615692	0.226501	0.0360153	0.759461
ENSG00000234912	SNHG20	0.224844	0.861804	-0.0690216	0.266243	0.143658	0.944797	-0.182088	0.0166935	-0.252836	0.104714
ENSG00000259798	AC138625.1	0.224787	0.861709	-0.178885	0.0778716	0.0819159	0.857726	-0.0907979	0.13241	0.0760138	0.834867
ENSG00000248322	AL117348.1	0.224452	0.861614	-0.0972943	0.195959	-0.148216	0.142749	0.0232008	0.644883	-0.200579	0.175092
ENSG00000248994	AC124852.1	0.22441	0.861519	0.0377983	0.606658	-0.278355	0.0275064	0.0762698	0.869392	-0.374579	0.0268425
ENSG00000272604	AC073073.2	0.224394	0.861425	-0.198468	0.0601347	0.0559851	0.790762	-0.0248859	0.388694	0.116584	0.893674
ENSG00000278202	AC243919.2	0.224275	0.86133	-0.126273	0.141421	0.0461805	0.763919	-0.054691	0.253154	-0.0343375	0.58655
ENSG00000226409	AL450332.1	0.224076	0.861235	-0.0661521	0.272977	-0.292941	0.0223845	0.105078	0.942142	-0.279528	0.0804325
ENSG00000240476	LINC00973	0.223996	0.86114	-0.134934	0.127383	-0.137644	0.160486	0.0193127	0.62487	-0.0392215	0.572513
ENSG00000236028	AL354766.2	0.22393	0.861045	-0.134365	0.128426	-0.124512	0.187233	0.0890803	0.907806	-0.0775986	0.457365
ENSG00000204832	ST8SIA6-AS1	0.223895	0.86095	-0.286645	0.0165987	-0.0250748	0.506592	-0.0169886	0.42929	0.65551	0.99981
ENSG00000227172	AC011290.1	0.223698	0.860856	-0.136379	0.125012	0.0474164	0.767334	-0.00131492	0.517405	-0.0958522	0.404249
ENSG00000234936	AC010883.1	0.223493	0.860761	0.0135291	0.53002	-0.158415	0.126529	-0.0415349	0.309874	-0.103966	0.381106
ENSG00000260530	AC010551.2	0.223091	0.860666	-0.134422	0.128237	-0.1316	0.171962	0.0469263	0.761263	-0.0377457	0.577255
ENSG00000254401	LINC02752	0.222856	0.860571	-0.0419592	0.34402	-0.225287	0.0566252	0.0229768	0.643555	-0.198019	0.178507
ENSG00000271833	AL445222.1	0.222852	0.860476	-0.0914899	0.208764	-0.0217574	0.519017	-0.051662	0.263777	-0.0119481	0.647444
ENSG00000233355	CHRM3-AS2	0.222653	0.860381	-0.101683	0.186949	-0.171653	0.10737	0.0667967	0.839609	-0.000258301	0.679218
ENSG00000249335	AC093523.1	0.222586	0.860286	-0.141102	0.118752	-0.152158	0.136204	0.0715065	0.853647	0.00773488	0.697335
ENSG00000255260	KC877392.1	0.222433	0.860192	-0.0291492	0.383193	-0.150449	0.13905	-0.002997	0.509343	-0.134436	0.303614
ENSG00000267475	AC008736.1	0.222215	0.860097	-0.200876	0.0575737	-0.00144615	0.601157	0.0375356	0.714218	0.221517	0.967846
ENSG00000181577	C6orf223	0.222146	0.860002	-0.225795	0.0405008	-0.119865	0.19577	0.0166815	0.610452	0.374364	0.994309
ENSG00000232001	AC108868.2	0.222069	0.859907	-0.0953078	0.199848	-0.0804568	0.304657	-0.0698221	0.195106	-0.0557445	0.524329
ENSG00000272917	AC010186.4	0.221962	0.859812	-0.114623	0.162667	-0.117437	0.200892	-0.0273876	0.3757	0.14693	0.92412
ENSG00000231563	AL139288.1	0.22193	0.859717	0.0464355	0.63094	-0.126599	0.182206	-0.098042	0.116665	-0.274549	0.0830883
ENSG00000248571	AC106882.1	0.221774	0.859622	-0.189988	0.0671536	-0.0520592	0.400645	0.00670944	0.55838	0.136185	0.915299
ENSG00000260412	AL353746.1	0.221707	0.859528	-0.115086	0.161529	-0.168198	0.111638	0.0384448	0.717917	-0.0547766	0.527174
ENSG00000255362	LINC02761	0.221676	0.859433	-0.00856498	0.45452	-0.159986	0.123589	0.0439066	0.745424	-0.232089	0.128426
ENSG00000270083	AL021878.2	0.221619	0.859338	-0.0762801	0.246419	-0.0402874	0.446742	-0.0605824	0.230105	-0.013929	0.641753
ENSG00000233926	AL591368.1	0.221495	0.859243	-0.107582	0.177179	-0.208825	0.0702836	0.093668	0.921085	-0.12432	0.326852
ENSG00000255856	AC069503.1	0.221477	0.859148	-0.144391	0.114009	0.016736	0.669828	-0.0184226	0.42265	-0.0143723	0.640899
ENSG00000267696	ERVK-28	0.221398	0.859053	-0.147229	0.110784	-0.00574112	0.585412	-0.0935517	0.125107	0.0830759	0.847671
ENSG00000232485	RPL37A-DT	0.221286	0.858959	-0.124715	0.144077	0.116622	0.915584	-0.0550283	0.251826	-0.200072	0.175662
ENSG00000274849	AC023043.3	0.221222	0.858864	-0.0767035	0.244712	0.1317	0.932562	-0.0796116	0.161908	-0.437961	0.0115717
ENSG00000254682	AP002387.1	0.221159	0.858769	-0.119112	0.153562	-0.00916029	0.571943	0.0117081	0.584274	-0.0248257	0.612824
ENSG00000279968	CCDC28A-AS1	0.220981	0.858674	-0.12867	0.137342	-0.0511648	0.403775	-0.0468699	0.285213	0.132876	0.91198
ENSG00000231728	TMSB15B-AS1	0.220893	0.858579	-0.107212	0.178033	0.0266368	0.70663	-0.0457713	0.290619	-0.131384	0.309684
ENSG00000228739	AL162384.1	0.220838	0.858484	-0.132995	0.130323	-0.0931238	0.26169	-0.0115994	0.460969	-0.0968458	0.401309
ENSG00000272505	AC104964.3	0.220765	0.858389	0.029918	0.580764	-0.246938	0.0422081	0.0833987	0.889785	-0.328024	0.0467609
ENSG00000231648	LINC01698	0.220705	0.858295	-0.187976	0.06943	-0.229795	0.0531158	0.115558	0.957128	0.13475	0.914256
ENSG00000276476	LINC00540	0.220675	0.8582	-0.14263	0.116191	-0.122821	0.190648	0.0410105	0.729678	0.0116522	0.706251
ENSG00000280018	CU634019.5	0.220599	0.858105	-0.204202	0.054918	-0.0547802	0.391634	0.160623	0.98729	-0.0124166	0.646021
ENSG00000262228	AC087392.3	0.220573	0.85801	-0.0292866	0.382624	-0.0635096	0.363085	-0.0243004	0.391824	-0.248764	0.110215
ENSG00000242790	AC104831.1	0.220456	0.857915	-0.149732	0.10737	-0.00968224	0.569762	-0.00612711	0.491985	0.0616131	0.808119
ENSG00000273058	AL359921.2	0.22044	0.85782	0.00220502	0.489899	-0.0376073	0.458124	-0.145446	0.0440102	-0.200386	0.175187
ENSG00000261435	AL592164.1	0.2204	0.857726	-0.208606	0.0506497	-0.00795126	0.577065	0.0148462	0.601442	0.219874	0.967182
ENSG00000255679	JRKL-AS1	0.220325	0.857631	-0.153027	0.102722	-0.0918738	0.266148	0.0339785	0.697524	0.0245719	0.736413
ENSG00000185433	LINC00158	0.220289	0.857536	-0.153186	0.102627	-0.0212395	0.521294	-0.0496719	0.271839	0.107624	0.881628
ENSG00000253286	AC135166.1	0.220243	0.857441	-0.158755	0.0964621	-0.0576935	0.382813	-0.00981455	0.472256	0.00762825	0.696955
ENSG00000235096	AC118555.1	0.220222	0.857346	-0.092105	0.207531	-0.163626	0.117044	0.0450546	0.751589	-0.152645	0.260837
ENSG00000267677	AC016229.2	0.220023	0.857251	-0.0573898	0.297923	-0.032688	0.477378	-0.0894126	0.136204	-0.10973	0.365361
ENSG00000231505	AC108868.1	0.220017	0.857156	-0.101964	0.186664	-0.0906657	0.270985	-0.023925	0.393531	-0.0301186	0.598122
ENSG00000273328	AC099329.2	0.220012	0.857062	-0.229186	0.038509	-0.168301	0.111543	0.0631589	0.827848	0.35211	0.992697
ENSG00000253745	AC091163.1	0.219882	0.856967	-0.0755109	0.248127	-0.0950583	0.256379	-0.00554498	0.494926	-0.174797	0.217111
ENSG00000272858	Z93930.3	0.219879	0.856872	-0.166402	0.0892535	-0.0391284	0.451105	0.0669365	0.839989	0.144861	0.922223
ENSG00000241818	SCG5-AS1	0.219853	0.856777	-0.226351	0.0402163	0.129536	0.930949	-0.0554918	0.249644	0.11583	0.891777
ENSG00000225913	AL138767.3	0.219695	0.856682	-0.155857	0.0994973	-0.107442	0.224983	0.0197703	0.62762	0.23654	0.973158
ENSG00000232335	AL354864.1	0.219632	0.856587	-0.188324	0.0691454	0.00327849	0.617376	0.0175982	0.615195	0.154045	0.930949
ENSG00000258170	AC089998.4	0.219558	0.856492	-0.131444	0.133169	-0.103876	0.234468	-0.0513333	0.2652	0.0291582	0.746372
ENSG00000271314	AL161729.2	0.219275	0.856398	-0.221335	0.0433463	-0.0644482	0.360334	-0.0365022	0.333207	0.187233	0.952385
ENSG00000223542	AL024497.1	0.219264	0.856303	-0.152223	0.104145	-0.0229374	0.514559	-0.0440881	0.298397	0.0102078	0.702741
ENSG00000225721	AL592166.1	0.219201	0.856208	-0.0274627	0.388409	-0.0847796	0.290335	-0.0370482	0.330646	-0.134339	0.303709
ENSG00000277246	AL157762.1	0.219124	0.856113	-0.0100772	0.449587	-0.123655	0.18932	-0.103047	0.106896	-0.0479012	0.548231
ENSG00000242407	AC091179.1	0.219066	0.856018	-0.157723	0.0973158	-0.0879575	0.278289	-0.0190271	0.41933	0.0466275	0.77919
ENSG00000270332	SMC2-AS1	0.218821	0.855923	-0.130151	0.134971	-0.0229833	0.51437	-0.0114623	0.461633	0.0391879	0.765532
ENSG00000273363	AL353801.3	0.21881	0.855829	-0.0101626	0.449398	-0.0918499	0.266243	-0.121958	0.0715166	-0.0514388	0.537039
ENSG00000262313	AC127496.3	0.218784	0.855734	-0.0709381	0.260267	-0.0826693	0.297828	-0.0570481	0.244048	-0.13053	0.311012
ENSG00000273289	AL121672.3	0.218759	0.855639	-0.0763508	0.24623	-0.12729	0.181637	-0.0411219	0.311961	0.103107	0.876601
ENSG00000254227	AC024681.2	0.218704	0.855544	-0.182576	0.074457	-0.0484021	0.415157	0.0397309	0.724936	0.0564216	0.796263
ENSG00000235054	LINC01777	0.218576	0.855449	-0.0917198	0.2081	-0.161452	0.121028	-0.0149103	0.44143	-0.104893	0.37845
ENSG00000248634	AC008588.1	0.218451	0.855354	-0.0626335	0.282462	-0.142897	0.151475	-0.0378612	0.326757	-0.0142602	0.641089
ENSG00000238232	AL356364.1	0.218437	0.855259	-0.12236	0.147776	-0.0931315	0.261501	-0.0227005	0.399886	-0.0635204	0.502229
ENSG00000267150	AC006557.1	0.218371	0.855165	-0.0754639	0.248222	0.0370708	0.73793	-0.133331	0.0571943	-0.128794	0.314806
ENSG00000236188	PRKX-AS1	0.218292	0.85507	-0.0950216	0.200512	-0.0270718	0.500237	0.00874404	0.569572	-0.102926	0.38509
ENSG00000230736	AL021937.1	0.218272	0.854975	-0.179173	0.0773973	0.0144829	0.662051	-0.0300587	0.362515	0.155611	0.932372
ENSG00000249650	AC106772.1	0.218153	0.85488	-0.0889001	0.215688	-0.0526623	0.398558	-0.0973985	0.117708	-0.0472259	0.549843
ENSG00000203279	AL590705.1	0.218118	0.854785	-0.0633281	0.280755	-0.0227324	0.515129	-0.0607729	0.229346	-0.111626	0.359385
ENSG00000223884	AC068481.1	0.218014	0.85469	-0.103869	0.183439	-0.182029	0.0944703	0.110702	0.950488	0.0190108	0.723229
ENSG00000229520	LINC00404	0.217935	0.854595	-0.118253	0.154984	-0.00484862	0.588447	-0.132398	0.0584274	0.0156453	0.716115
ENSG00000235848	RMDN2-AS1	0.217894	0.854501	-0.102271	0.186285	-0.169917	0.109362	0.0374621	0.713839	-0.045818	0.553922
ENSG00000224361	AC011239.1	0.217862	0.854406	-0.0990752	0.19264	-0.0705709	0.338329	0.043353	0.741345	-0.198903	0.176989
ENSG00000231758	ARHGAP15-AS1	0.217648	0.854311	-0.153013	0.102817	-0.0885504	0.276676	0.0443945	0.74789	-0.0588195	0.515792
ENSG00000259238	AC092755.2	0.217594	0.854216	-0.106036	0.179645	-0.0992511	0.246989	-0.0601605	0.231243	0.202783	0.960163
ENSG00000253633	AP002852.1	0.217587	0.854121	-0.0511986	0.315944	-0.141502	0.154036	-0.092784	0.127478	0.0667746	0.817889
ENSG00000228824	MIR4500HG	0.217304	0.854026	-0.134851	0.127573	0.0153731	0.664896	-0.0230471	0.398084	0.00420602	0.688229
ENSG00000260293	AC106820.4	0.216924	0.853932	-0.18951	0.0682918	0.122343	0.922698	-0.0685679	0.199279	0.0174568	0.719909
ENSG00000236426	AL583824.1	0.216912	0.853837	-0.0715574	0.258845	-0.162429	0.119036	0.0388144	0.720288	-0.0292005	0.600398
ENSG00000224969	AL645608.1	0.216891	0.853742	-0.129428	0.136394	-0.0542271	0.393152	-0.0476213	0.282178	0.19033	0.954188
ENSG00000255008	LINC02739	0.216837	0.853647	0.00846475	0.514749	-0.197654	0.0795789	0.0459973	0.756047	-0.285043	0.0758797
ENSG00000227060	LINC00629	0.216772	0.853552	-0.121901	0.149104	-0.0374917	0.459072	0.00358049	0.543109	-0.00350171	0.670967
ENSG00000274863	AL135936.1	0.216762	0.853457	-0.183851	0.0735085	-0.042055	0.439059	0.0432005	0.740491	0.106167	0.88011
ENSG00000272438	AL645608.6	0.216614	0.853362	-0.196529	0.0616523	-0.0139388	0.552404	-0.0846131	0.149388	0.342657	0.992127
ENSG00000267655	AC125437.1	0.216387	0.853268	-0.168353	0.0872617	0.0885443	0.870341	-0.0236244	0.395333	-0.0266167	0.608366
ENSG00000206129	AC006305.1	0.215956	0.853173	-0.0889275	0.215593	-0.0405693	0.445509	-0.0179739	0.424547	-0.129387	0.313478
ENSG00000234921	AC006450.2	0.215904	0.853078	-0.120007	0.151854	-0.0417816	0.439913	0.0165955	0.610168	-0.0120139	0.647254
ENSG00000261434	AC021087.4	0.215902	0.852983	-0.0383214	0.354833	-0.132093	0.170824	-0.0177078	0.42578	-0.097017	0.401119
ENSG00000228548	ITPKB-AS1	0.215836	0.852888	-0.109725	0.171583	-0.0881918	0.27772	0.0861012	0.898606	-0.119578	0.338044
ENSG00000273002	ARHGEF2-AS2	0.215833	0.852793	0.0882395	0.740491	-0.0822562	0.299251	-0.188984	0.0138481	-0.345692	0.0360429
ENSG00000260743	AC007823.1	0.215812	0.852698	-0.199776	0.0587119	0.079126	0.850801	0.0152345	0.603434	0.0972152	0.86759
ENSG00000205636	LINC00583	0.21579	0.852604	-0.153889	0.101869	-0.104621	0.232571	0.087065	0.90221	-0.103268	0.383287
ENSG00000223812	AC073365.1	0.215739	0.852509	-0.126444	0.141041	-0.192855	0.0843214	0.0503591	0.777767	-0.0315248	0.594328
ENSG00000279484	KLHL30-AS1	0.215498	0.852414	-0.0821769	0.231907	-0.161321	0.121502	0.0329334	0.692213	-0.0790094	0.452433
ENSG00000276337	AC105429.1	0.215444	0.852319	-0.0943594	0.20203	-0.0995083	0.246419	-0.0148372	0.442189	0.0707254	0.825192
ENSG00000240790	AC073934.1	0.21541	0.852224	-0.108447	0.17367	-0.0572827	0.384046	-0.0326007	0.349711	0.0850667	0.850801
ENSG00000240032	LNCSRLR	0.215188	0.852129	-0.153847	0.102058	0.0322354	0.723513	0.0302398	0.679503	-0.0651746	0.497107
ENSG00000231729	ARHGEF9-IT1	0.215184	0.852035	-0.102459	0.185716	-0.0806209	0.304183	0.033878	0.69705	-0.0403708	0.569003
ENSG00000262267	U95743.1	0.21513	0.85194	-0.135234	0.126719	-0.107441	0.225078	-0.000129838	0.524803	0.0235914	0.734136
ENSG00000261898	AC091153.4	0.214849	0.851845	-0.0677129	0.269278	0.0178453	0.674571	-0.0863462	0.144266	-0.132281	0.307787
ENSG00000255893	AP000786.1	0.214697	0.85175	-0.0863318	0.222138	-0.0907503	0.270701	0.0491847	0.773025	-0.0813852	0.445604
ENSG00000226091	LINC00937	0.214651	0.851655	-0.0743237	0.251446	-0.0419134	0.439344	-0.0251512	0.387461	-0.0184314	0.630086
ENSG00000237742	AL365259.1	0.214616	0.85156	-0.140995	0.118847	-0.0317543	0.481647	0.0161326	0.607607	-0.0593336	0.513801
ENSG00000225916	AC007879.2	0.214583	0.851465	-0.0680828	0.268425	-0.154251	0.132315	-0.016835	0.429954	0.113318	0.888646
ENSG00000249022	AC093599.1	0.214581	0.851371	-0.101638	0.187138	-0.11539	0.205539	-0.0316752	0.353694	-0.0570658	0.520725
ENSG00000261054	AC036108.2	0.214312	0.851276	-0.0664274	0.272124	-0.336059	0.0114768	0.200593	0.996396	-0.338851	0.0395523
ENSG00000254485	AC026191.1	0.21403	0.851181	-0.107531	0.177464	-0.0231904	0.513516	-0.0273402	0.375984	-0.0399194	0.570331
ENSG00000248092	NNT-AS1	0.213926	0.851086	-0.0440213	0.337475	0.0906377	0.874798	-0.0758464	0.173859	-0.379809	0.0253249
ENSG00000196167	COLCA1	0.213786	0.850991	-0.150096	0.106706	-0.156659	0.129565	0.143064	0.979607	0.0722296	0.828891
ENSG00000257681	AC025265.1	0.213592	0.850896	0.0381456	0.608081	-0.0685003	0.343925	-0.171042	0.0228588	-0.237563	0.122356
ENSG00000233332	AL122008.3	0.21344	0.850801	-0.0910572	0.210187	-0.253838	0.038509	0.158661	0.986626	-0.163739	0.237409
ENSG00000250039	AC096719.1	0.21339	0.850707	-0.122089	0.148535	-0.00504975	0.588068	0.0513848	0.781751	-0.177618	0.212274
ENSG00000280007	AC008079.1	0.213337	0.850612	-0.0698657	0.264156	-0.0424137	0.437921	-0.0335934	0.345442	-0.0838687	0.4383
ENSG00000271743	AF287957.1	0.213296	0.850517	-0.0448485	0.33463	-0.173659	0.104429	0.0430833	0.739827	-0.0328206	0.590913
ENSG00000254302	AC087855.2	0.213204	0.850422	-0.113908	0.1639	-0.0946712	0.257422	-0.0479444	0.280281	0.0397318	0.766385
ENSG00000251511	AC096736.3	0.213186	0.850327	-0.145824	0.112397	-0.131612	0.171868	0.024736	0.652566	-0.0277676	0.605141
ENSG00000175779	LINC02694	0.213155	0.850232	-0.158939	0.0961776	-0.0366284	0.462487	-0.0136468	0.449587	0.195257	0.956464
ENSG00000230898	AL596087.3	0.213147	0.850138	-0.0953111	0.199753	-0.0572309	0.384331	-0.0133985	0.450726	-0.170419	0.225173
ENSG00000261600	AC233266.2	0.21312	0.850043	-0.0532241	0.310538	-0.17849	0.0980746	0.0665705	0.83885	-0.0745848	0.465332
ENSG00000270195	SLBP-DT	0.213062	0.849948	-0.0388734	0.35322	0.0463911	0.764299	-0.2492	0.00199184	-0.0181686	0.630655
ENSG00000237813	AC002066.1	0.213055	0.849853	-0.0527227	0.312055	-0.280711	0.0262734	0.0825217	0.887413	-0.048405	0.546429
ENSG00000253102	AC004707.1	0.212864	0.849758	-0.251356	0.0292137	-0.0986737	0.248127	0.0237587	0.647634	0.453149	0.998008
ENSG00000256008	AC125616.1	0.212617	0.849663	-0.0879161	0.218154	-0.0402007	0.447311	-0.0601067	0.231528	-0.109463	0.366025
ENSG00000267786	AF038458.3	0.21259	0.849568	-0.100673	0.189225	-0.00383685	0.591957	-0.0450287	0.294603	-0.0205171	0.62487
ENSG00000250066	AC093248.1	0.212517	0.849474	-0.128416	0.137722	-0.107009	0.226786	-0.0542896	0.254007	0.0942823	0.863511
ENSG00000231794	AC009542.1	0.212505	0.849379	-0.113008	0.165323	-0.234783	0.0495115	0.136179	0.975339	0.0840893	0.849189
ENSG00000258655	ARHGAP5-AS1	0.212497	0.849284	-0.140131	0.11989	-0.10341	0.235796	0.0879042	0.904676	0.114306	0.889974
ENSG00000248475	AC016642.1	0.212263	0.849189	-0.159884	0.0953239	-0.119979	0.195485	0.0408606	0.72892	-0.0343868	0.586171
ENSG00000272576	AC027271.1	0.212244	0.849094	-0.0758602	0.246894	0.0142476	0.661102	-0.0269046	0.37826	-0.189147	0.192735
ENSG00000229160	AC009229.2	0.212164	0.848999	-0.150862	0.105852	-0.121131	0.193778	0.0388308	0.720478	0.154114	0.931044
ENSG00000219410	AC125494.1	0.212114	0.848904	-0.100969	0.188656	-0.00974408	0.569477	0.00463277	0.548041	-0.187057	0.196149
ENSG00000281386	AP003500.1	0.212018	0.84881	-0.145424	0.112776	-0.0669322	0.349426	0.0184461	0.619368	0.0653971	0.815328
ENSG00000237950	AL357079.1	0.211836	0.848715	0.0340531	0.594992	-0.0369844	0.46078	-0.120801	0.0736033	-0.32983	0.045433
ENSG00000249725	AC079942.1	0.211823	0.84862	-0.121499	0.149483	-0.038892	0.452433	-0.0918483	0.129754	0.0511938	0.787063
ENSG00000260593	AC009097.2	0.211799	0.848525	-0.0365972	0.360524	-0.130964	0.17348	-0.11289	0.0881153	0.101382	0.874324
ENSG00000272529	AC090948.3	0.211777	0.84843	-0.0991364	0.19226	-0.0422555	0.438395	-0.00730542	0.485061	0.0188996	0.722944
ENSG00000270031	AL020997.3	0.21174	0.848335	-0.0310584	0.378166	-0.105146	0.231718	0.00765078	0.563502	-0.157334	0.250688
ENSG00000230010	AL049646.1	0.211718	0.848241	-0.189393	0.0683866	0.0270963	0.708432	0.0418804	0.734136	-0.0404071	0.568908
ENSG00000233901	LINC01503	0.211713	0.848146	-0.107321	0.177938	-0.181929	0.0945651	0.0477863	0.765247	0.159382	0.934838
ENSG00000256381	AC005832.1	0.211638	0.848051	-0.0705923	0.261595	-0.0159282	0.543868	-0.0495724	0.272313	-0.107552	0.371526
ENSG00000229401	MIR5689HG	0.211564	0.847956	-0.148164	0.109836	-0.0202701	0.526226	0.0084583	0.568149	0.0793325	0.839989
ENSG00000261222	AC064805.1	0.211562	0.847861	-0.11089	0.169212	-0.125675	0.184293	0.0287931	0.672579	0.0358068	0.759082
ENSG00000272386	AC015802.5	0.211471	0.847766	-0.0584684	0.293844	0.0724391	0.833444	-0.137312	0.0531158	-0.239896	0.120364
ENSG00000214922	HLA-F-AS1	0.211351	0.847671	0.0330892	0.591862	-0.320747	0.0155553	0.114898	0.955705	-0.198763	0.177179
ENSG00000205885	C1RL-AS1	0.211225	0.847577	0.0612777	0.672294	-0.249265	0.0405008	0.00669036	0.558001	-0.265531	0.0913402
ENSG00000259006	AC092143.2	0.211056	0.847482	-0.0956933	0.19871	-0.0111701	0.564071	-0.107124	0.0986436	0.0469768	0.779569
ENSG00000261438	AL157394.1	0.211024	0.847387	-0.00698961	0.459167	-0.368002	0.00663948	0.18373	0.994119	-0.051451	0.536944
ENSG00000260288	AC019294.2	0.210742	0.847292	-0.0377982	0.356445	0.040815	0.751399	-0.12308	0.0698094	-0.269006	0.0881153
ENSG00000227279	AC110015.1	0.210734	0.847197	-0.148528	0.108887	-0.0156501	0.545386	-0.0219653	0.40349	0.0892701	0.857251
ENSG00000280425	AL357673.2	0.210624	0.847102	-0.154148	0.101394	0.0267699	0.707104	-0.0228331	0.399222	0.0200257	0.724746
ENSG00000228353	AL450322.1	0.210569	0.847007	-0.149481	0.107844	-0.0760301	0.317936	0.0565129	0.803282	-0.0124566	0.645642
ENSG00000227373	RABGAP1L-DT	0.210337	0.846913	-0.157016	0.0982643	-0.0155348	0.546239	-0.0202944	0.412881	0.178888	0.948117
ENSG00000177738	AC025171.1	0.210281	0.846818	0.00257865	0.491037	-0.237721	0.0479939	0.0343976	0.700085	-0.00862446	0.657118
ENSG00000271334	LINC02104	0.209883	0.846723	0.0249856	0.566822	-0.303317	0.0197287	0.0686285	0.844447	-0.260007	0.0967467
ENSG00000249815	AC004704.1	0.209766	0.846628	-0.205511	0.0534952	-0.0708234	0.33738	0.00322618	0.541117	0.161844	0.936451
ENSG00000266521	AC021549.1	0.209686	0.846533	-0.0246588	0.399317	0.0190784	0.678744	-0.120135	0.0751209	-0.310524	0.0567201
ENSG00000235121	AL645504.1	0.209659	0.846438	-0.0838235	0.227639	-0.0572598	0.384141	-0.000521351	0.522622	-0.0768361	0.459262
ENSG00000260209	AP000842.3	0.209169	0.846344	-0.167892	0.0881153	-0.0671114	0.349047	0.0110703	0.580859	0.126028	0.905909
ENSG00000234215	CT66	0.209167	0.846249	-0.0696482	0.26501	-0.0120298	0.560941	0.0121998	0.585981	-0.21232	0.155933
ENSG00000270996	AC005034.4	0.209152	0.846154	-0.0335732	0.368965	-0.119752	0.196244	-0.0133726	0.450915	-0.0491702	0.544342
ENSG00000267567	AC008736.2	0.209122	0.846059	-0.112117	0.166841	-0.00713412	0.580101	-0.0996047	0.113156	0.104418	0.878023
ENSG00000272672	AL391497.1	0.209122	0.845964	-0.0706183	0.261406	-0.0587022	0.378355	-0.0239782	0.393152	-0.115165	0.349331
ENSG00000250132	AC004803.1	0.208942	0.845869	-0.0107124	0.446837	-0.12131	0.193588	0.0492373	0.773404	-0.315105	0.0538746
ENSG00000237941	KCNQ1DN	0.2088	0.845774	-0.0875269	0.219103	-0.0874554	0.280376	-0.0403249	0.315185	-0.113665	0.3536
ENSG00000244349	AL662791.1	0.208736	0.84568	-0.0619251	0.284834	-0.0653411	0.356635	-0.0199336	0.415536	-0.0741042	0.46704
ENSG00000215241	LINC02449	0.208464	0.845585	0.0216472	0.555534	-0.113201	0.210282	-0.0313937	0.355686	-0.26813	0.0887793
ENSG00000272293	AC083964.1	0.208338	0.84549	0.0245631	0.564925	-0.339725	0.0108129	0.106891	0.945936	-0.0949997	0.406336
ENSG00000249463	AC096711.1	0.208289	0.845395	-0.149442	0.107939	-0.0235157	0.512283	-0.0170101	0.42891	0.0779336	0.837807
ENSG00000234832	NXT1-AS1	0.208129	0.8453	-0.126741	0.140188	0.0779002	0.847577	-0.0408747	0.312624	-0.0496989	0.542066
ENSG00000269951	AC090181.2	0.207946	0.845205	-0.151682	0.104999	0.00975933	0.644503	0.0637407	0.830409	-0.0842095	0.437257
ENSG00000230647	AC022816.1	0.207837	0.84511	-0.124922	0.143792	-0.103868	0.234658	0.0551859	0.797686	0.0207411	0.726643
ENSG00000236199	AL359076.1	0.20781	0.845016	-0.107727	0.176705	-0.133314	0.168548	0.114918	0.9558	0.0287337	0.745993
ENSG00000188004	SNHG28	0.207716	0.844921	0.0753177	0.712036	-0.197441	0.0798634	-0.064821	0.212937	-0.268705	0.0882102
ENSG00000247345	AC092343.1	0.20738	0.844826	-0.0907614	0.210851	-0.124498	0.187328	-0.0186975	0.420943	0.00530425	0.692308
ENSG00000236643	AL354928.1	0.20737	0.844731	-0.125164	0.143602	0.0520787	0.780138	-0.0162528	0.434032	-0.0729009	0.470834
ENSG00000261305	AC005586.1	0.207347	0.844636	-0.139991	0.120364	0.0457623	0.76316	-0.0149257	0.441335	-0.049546	0.54254
ENSG00000251144	AC113346.1	0.207227	0.844541	-0.143606	0.114863	-0.028872	0.493123	-0.062775	0.221569	0.105226	0.879256
ENSG00000277382	AC005837.4	0.207206	0.844447	-0.0565742	0.300104	-0.0659981	0.353979	0.000971339	0.531253	-0.118073	0.342123
ENSG00000273162	AL133215.2	0.207112	0.844352	-0.209199	0.0500806	0.184606	0.974485	-0.173664	0.0210566	0.239916	0.974106
ENSG00000278419	AL451164.2	0.207056	0.844257	-0.102305	0.18619	-0.0755046	0.319454	0.0344546	0.700749	0.0174033	0.719719
ENSG00000272769	AC097532.2	0.206932	0.844162	-0.227822	0.0389832	0.117201	0.916627	-0.0531085	0.25837	0.124654	0.903728
ENSG00000253174	AC009630.2	0.206824	0.844067	-0.120645	0.150716	0.109294	0.90553	-0.143985	0.0460969	-0.0696204	0.482595
ENSG00000258654	AC026495.1	0.20672	0.843972	-0.116007	0.159158	-0.0938399	0.260173	0.0146576	0.600588	0.0453076	0.777103
ENSG00000214999	AC129492.1	0.206683	0.843877	-0.176497	0.0797686	0.0725995	0.833634	0.00470195	0.54861	0.0242579	0.735749
ENSG00000251131	AC025171.3	0.206676	0.843783	-0.0557979	0.302001	-0.126303	0.182965	0.0241767	0.648961	-0.0114718	0.648108
ENSG00000260118	AL157700.1	0.206636	0.843688	-0.0372757	0.358057	-0.0894836	0.274116	0.0313699	0.68453	-0.190238	0.190932
ENSG00000230943	LINC02541	0.206448	0.843593	-0.125741	0.142464	-0.244918	0.0433463	0.0893731	0.909039	0.240037	0.974201
ENSG00000279458	AC244230.1	0.20644	0.843498	-0.159687	0.0955136	-0.17864	0.0978849	0.123001	0.963957	-0.115235	0.348667
ENSG00000224034	LINC02561	0.20638	0.843403	-0.119147	0.153467	-0.0126746	0.557337	-0.00434748	0.499858	0.0167446	0.718107
ENSG00000233338	TLR8-AS1	0.206357	0.843308	-0.114729	0.162383	-0.0965052	0.252964	-0.00579433	0.493598	0.0564915	0.796642
ENSG00000229739	PDC-AS1	0.206249	0.843214	-0.0603203	0.289671	-0.100362	0.244048	-0.0211712	0.407854	0.0430116	0.77293
ENSG00000276399	FLJ36000	0.20619	0.843119	-0.120314	0.15138	-0.0944138	0.258655	-0.10351	0.105568	0.0033615	0.686427
ENSG00000231428	LINC00396	0.206041	0.843024	-0.0775979	0.24291	-0.083462	0.294888	-0.0269686	0.377597	-0.107001	0.374182
ENSG00000251365	LINC02236	0.205943	0.842929	-0.156209	0.0992127	0.0454383	0.762402	0.00319061	0.540833	-0.00133645	0.675994
ENSG00000260100	AL512604.3	0.20591	0.842834	-0.12799	0.138196	0.044142	0.759841	-0.00702618	0.487338	-0.0435253	0.559044
ENSG00000259943	AL050341.2	0.205832	0.842739	0.00943921	0.51731	-0.0814098	0.301432	-0.0851028	0.147681	-0.124627	0.326188
ENSG00000253369	AC022034.3	0.205788	0.842644	-0.134928	0.127478	-0.0856374	0.286161	-0.0260874	0.382244	0.18995	0.953808
ENSG00000261816	AC134312.6	0.205719	0.84255	-0.0798301	0.237314	-0.151313	0.137532	0.00843097	0.56777	0.0418297	0.76999
ENSG00000275191	AC007497.1	0.205695	0.842455	-0.186684	0.0709475	0.107084	0.901831	0.0148247	0.601157	-0.0735803	0.469126
ENSG00000223791	UBE2E1-AS1	0.205646	0.84236	-0.0993035	0.191691	-0.0931126	0.26188	0.0805182	0.882861	-0.0407645	0.567391
ENSG00000234455	AC067960.1	0.205603	0.842265	-0.152696	0.103386	-0.130569	0.174334	0.0410557	0.729868	-0.0545393	0.527649
ENSG00000248027	ARHGAP42-AS1	0.205561	0.84217	-0.0811467	0.233899	-0.106169	0.229252	0.00136101	0.533055	0.079833	0.841127
ENSG00000227531	AL162414.1	0.20556	0.842075	-0.180367	0.0764488	0.00586799	0.628474	0.00558747	0.552784	0.130276	0.909608
ENSG00000275040	AC009159.1	0.205463	0.84198	-0.115586	0.160201	-0.0843069	0.291947	-0.0224229	0.401404	0.0592441	0.803282
ENSG00000258471	AL161668.3	0.205373	0.841886	-0.067632	0.269658	-0.0258699	0.503367	-0.057898	0.240349	-0.074086	0.467324
ENSG00000273325	AL008723.2	0.205306	0.841791	-0.10984	0.170729	0.0133641	0.656455	-0.0876673	0.140188	0.0703263	0.824623
ENSG00000224328	MDC1-AS1	0.205106	0.841696	-0.068282	0.26814	-0.004406	0.589965	-0.118228	0.0785355	-0.0365171	0.58048
ENSG00000247903	AC024896.1	0.204611	0.841601	0.00347285	0.494736	-0.0735909	0.326947	-0.0422421	0.307503	-0.306181	0.059945
ENSG00000278595	AL133396.1	0.204432	0.841506	-0.118963	0.153846	-0.0404132	0.446173	0.0265129	0.661671	-0.00826226	0.658257
ENSG00000225655	BX255923.1	0.20441	0.841411	-0.0907439	0.211041	-0.116857	0.20203	-0.0119291	0.458598	-0.128948	0.314237
ENSG00000246366	LACTB2-AS1	0.20439	0.841317	-0.146563	0.111448	0.0723073	0.833254	-0.00425831	0.501375	-0.0825717	0.442284
ENSG00000270372	AL162413.1	0.204362	0.841222	-0.131075	0.133548	-0.0240818	0.510196	-0.0495462	0.272503	0.115944	0.892061
ENSG00000248491	AC093772.1	0.204286	0.841127	-0.133573	0.129659	-0.0906237	0.27108	0.0518463	0.783553	-0.130352	0.311202
ENSG00000272948	AP001412.1	0.204269	0.841032	-0.0808042	0.234943	0.0880237	0.869392	-0.164269	0.0279807	-0.0742672	0.466565
ENSG00000274215	AC106028.4	0.204248	0.840937	-0.0377835	0.356635	-0.0995308	0.246325	-0.0332197	0.346865	-0.0513853	0.537323
ENSG00000206337	HCP5	0.204177	0.840842	-0.165765	0.0897278	0.0144546	0.661861	0.00488248	0.549559	0.142915	0.920326
ENSG00000251009	AC133961.1	0.203931	0.840747	-0.116963	0.157261	-0.0709968	0.336621	0.0372098	0.712321	0.0913598	0.860476
ENSG00000226782	AC117465.1	0.20387	0.840653	-0.0964125	0.197667	-0.0400145	0.44826	-0.0430607	0.30314	-0.0795883	0.45082
ENSG00000265374	LINC01908	0.203728	0.840558	-0.0800623	0.236745	-0.185773	0.0913402	0.128478	0.968794	-0.0910015	0.416011
ENSG00000256092	SBNO1-AS1	0.20367	0.840463	-0.0671011	0.270511	-0.0217919	0.518828	-0.125871	0.0662051	0.0416603	0.769705
ENSG00000231663	COA6-AS1	0.203623	0.840368	0.0389262	0.609978	-0.116388	0.203168	-0.109408	0.0945651	-0.175718	0.215404
ENSG00000267675	AC105105.2	0.203557	0.840273	-0.126641	0.140567	-0.0907581	0.270606	0.086466	0.899744	-0.119866	0.33738
ENSG00000254207	AC100797.1	0.203466	0.840178	-0.0603004	0.289955	-0.0641424	0.361188	-0.0394798	0.318979	-0.146976	0.272598
ENSG00000249326	CTD-2194D22.4	0.203444	0.840083	-0.0735113	0.253438	-0.0908798	0.270322	-0.0100705	0.470834	-0.032395	0.591577
ENSG00000232987	LINC01219	0.203366	0.839989	-0.125643	0.142749	-0.0249081	0.507351	0.00339094	0.541781	-0.00732419	0.660628
ENSG00000162888	C1orf147	0.203328	0.839894	-0.00837625	0.455184	-0.123647	0.189415	-0.0128242	0.453287	-0.227298	0.134971
ENSG00000248079	DPH6-DT	0.203308	0.839799	-0.09604	0.197856	-0.113566	0.209428	0.0926868	0.918429	-0.0927339	0.411553
ENSG00000241449	AC092666.1	0.203305	0.839704	-0.0905959	0.211325	-0.157834	0.127383	0.0269349	0.664422	-0.195996	0.181447
ENSG00000241560	ZBTB20-AS1	0.20328	0.839609	-0.120137	0.151665	-0.10238	0.238642	0.0817127	0.885516	-0.0226657	0.619179
ENSG00000233077	LINC01271	0.203196	0.839514	-0.148341	0.109551	0.0388566	0.743906	-0.0461712	0.288722	0.0868616	0.853742
ENSG00000241220	AC078788.1	0.203177	0.83942	-0.131772	0.13222	-0.0771438	0.313668	0.0568207	0.804989	0.0770404	0.836574
ENSG00000276952	AL121772.3	0.203102	0.839325	-0.050714	0.317462	-0.0407754	0.44456	-0.0336624	0.344968	-0.109436	0.366309
ENSG00000237513	AC007384.1	0.203091	0.83923	-0.122376	0.147681	-0.0928488	0.262639	0.0571816	0.806696	0.141039	0.919662
ENSG00000256196	AP003721.1	0.203082	0.839135	-0.309395	0.0121408	0.132596	0.933605	-0.0816792	0.156786	0.381314	0.994688
ENSG00000249743	AC116345.1	0.203068	0.83904	-0.08053	0.235512	-0.228167	0.0543489	0.0437922	0.744665	0.00301327	0.685668
ENSG00000267627	AC118757.1	0.203011	0.838945	-0.0847881	0.225647	-0.168925	0.111069	0.0145205	0.600019	0.100079	0.872143
ENSG00000258502	LINC02290	0.20296	0.83885	-0.0948335	0.200986	-0.197619	0.0796737	-0.00677721	0.48895	0.117235	0.894148
ENSG00000230658	KLHL7-DT	0.202822	0.838756	-0.0974764	0.19539	0.0295209	0.715736	-0.00982101	0.472162	-0.142245	0.285687
ENSG00000228208	LINC02869	0.202815	0.838661	-0.13633	0.125107	-0.0678569	0.346391	0.00234765	0.536375	0.0737927	0.831452
ENSG00000276054	AC243654.3	0.202751	0.838566	-0.130409	0.134687	-0.0123469	0.559423	-0.01489	0.44162	0.0648194	0.813905
ENSG00000274895	AC011700.1	0.202647	0.838471	-0.101157	0.188087	-0.108461	0.222422	0.012598	0.588352	0.061941	0.808878
ENSG00000253515	AC016912.1	0.202517	0.838376	-0.0713918	0.259319	-0.0685772	0.34364	-0.0321564	0.351892	0.0328189	0.753106
ENSG00000235522	AC010978.1	0.20245	0.838281	-0.141695	0.117519	-0.120607	0.195011	0.0811153	0.884283	0.0795094	0.840558
ENSG00000281097	LINC01395	0.202449	0.838186	-0.152822	0.103196	-0.0653547	0.35654	0.0336713	0.695912	0.13743	0.916817
ENSG00000225964	NRIR	0.202443	0.838092	-0.141408	0.117993	0.0637651	0.812103	-0.0222981	0.402163	-0.0263941	0.609219
ENSG00000225007	AC000067.1	0.202331	0.837997	-0.0817148	0.232666	-0.0576044	0.383382	-0.0679288	0.201366	0.0436754	0.774353
ENSG00000254968	LINC02763	0.202307	0.837902	-0.0838528	0.227544	-0.10884	0.221474	0.0771866	0.871763	-0.0767152	0.459641
ENSG00000267905	AC008750.2	0.202235	0.837807	-0.109775	0.171109	-0.0158756	0.544153	-0.0334578	0.346012	0.0520407	0.788296
ENSG00000259755	AC090907.2	0.202168	0.837712	-0.133643	0.12947	-0.0959529	0.254102	0.0430174	0.739638	0.0693189	0.822726
ENSG00000234956	LINC02539	0.202147	0.837617	-0.145224	0.113156	-0.0662162	0.352936	-0.0554819	0.249739	0.134064	0.913497
ENSG00000236094	LINC00545	0.20201	0.837523	-0.0538585	0.308072	-0.18205	0.0943754	-0.0201424	0.414019	-0.0312232	0.594992
ENSG00000261573	AL157402.2	0.20197	0.837428	-0.14317	0.115053	-0.12522	0.186	0.0624902	0.825951	0.00786343	0.697524
ENSG00000269220	LINC00528	0.20191	0.837333	-0.0667842	0.27146	-0.139853	0.157166	0.0223424	0.64052	0.0648837	0.814284
ENSG00000175147	TMEM51-AS1	0.201903	0.837238	-0.0609382	0.287869	-0.208993	0.0701888	0.0556978	0.800057	0.0170199	0.718581
ENSG00000214788	AP000790.1	0.201779	0.837143	-0.0280858	0.386512	-0.130831	0.173859	0.0108217	0.579626	-0.158573	0.248316
ENSG00000254510	AP001107.5	0.201728	0.837048	-0.0205413	0.414398	-0.271985	0.0315849	0.136268	0.975434	-0.220393	0.142938
ENSG00000260361	AC106028.3	0.201717	0.836953	-0.0239565	0.401404	-0.087947	0.278384	-0.0649297	0.212558	-0.0685722	0.48563
ENSG00000257497	AC121761.1	0.201685	0.836859	-0.253822	0.0279807	0.0879601	0.869202	0.080312	0.881817	0.173026	0.944418
ENSG00000274297	AC009269.5	0.201649	0.836764	-0.0360995	0.362136	-0.151503	0.137153	0.0497757	0.775111	-0.121128	0.33463
ENSG00000248510	LINC02267	0.201263	0.836669	-0.131586	0.132884	-0.125583	0.184957	-0.017266	0.427962	0.0241575	0.735464
ENSG00000223692	DIP2A-IT1	0.20123	0.836574	-0.130764	0.133833	-0.00670396	0.581713	-0.011889	0.458788	0.0465824	0.779
ENSG00000253807	LINC01170	0.201216	0.836479	-0.0984893	0.193873	-0.169213	0.11069	-0.00569264	0.494072	0.0448216	0.775775
ENSG00000225945	AL121574.1	0.201182	0.836384	-0.0898968	0.212937	0.0485162	0.770084	-0.0486119	0.27753	-0.175558	0.215878
ENSG00000236069	AL136987.1	0.201112	0.836289	-0.108194	0.174713	-0.0503138	0.407759	0.0141528	0.598217	0.0256282	0.739353
ENSG00000227659	CLYBL-AS2	0.201001	0.836195	-0.0580194	0.296026	-0.110077	0.217016	-0.0153753	0.438964	0.0180958	0.720952
ENSG00000223850	MYCNUT	0.200916	0.8361	-0.198852	0.0595656	-0.031819	0.481362	0.0393173	0.722944	0.208358	0.96225
ENSG00000276867	AC074050.4	0.200895	0.836005	-0.0897438	0.213601	-0.00178308	0.599829	-0.028938	0.367827	-0.0831512	0.440102
ENSG00000263321	AC024361.3	0.200441	0.83591	-0.0869094	0.220336	0.0558273	0.790003	-0.115673	0.0834677	-0.0491245	0.544437
ENSG00000227938	AC104695.1	0.200421	0.835815	-0.174881	0.0810016	-0.0889949	0.275538	0.056822	0.805084	0.110882	0.886086
ENSG00000255364	SMILR	0.200359	0.83572	-0.137879	0.122356	-0.0917644	0.266812	0.0487286	0.770654	0.0413393	0.769136
ENSG00000235802	HCFC1-AS1	0.200354	0.835626	-0.167838	0.0883999	-0.100136	0.244617	0.0370231	0.711562	0.234475	0.972209
ENSG00000263766	AC025682.1	0.200327	0.835531	-0.045281	0.333586	0.0733169	0.835056	-0.128684	0.0629802	-0.231959	0.128616
ENSG00000226990	AC025946.1	0.200161	0.835436	-0.130827	0.133643	-0.169583	0.109741	-0.00703232	0.487243	0.121488	0.899554
ENSG00000234019	AL591212.1	0.200113	0.835341	-0.12415	0.144551	0.0188606	0.677985	-0.026797	0.37883	-0.0135376	0.642891
ENSG00000235461	AC003001.1	0.200077	0.835246	-0.207971	0.0513137	0.0715778	0.830599	-0.0777201	0.167315	0.146122	0.923646
ENSG00000228566	AC013287.1	0.199818	0.835151	-0.150862	0.105757	-0.0899751	0.272693	0.0337613	0.696197	0.204818	0.961112
ENSG00000250060	AC122710.1	0.199811	0.835056	-0.166891	0.0888741	-0.0152515	0.547472	-0.0282449	0.371621	0.0932139	0.862753
ENSG00000229373	LINC00452	0.199703	0.834962	-0.135347	0.126624	-0.0995076	0.246514	0.103612	0.938822	-0.135125	0.301717
ENSG00000272555	AC009974.1	0.199583	0.834867	0.0259254	0.569098	-0.202018	0.0758797	0.0194856	0.625723	-0.17965	0.208574
ENSG00000205086	C2orf91	0.199523	0.834772	-0.0564355	0.300199	-0.0867172	0.283126	-0.079169	0.163616	-0.0907185	0.416959
ENSG00000259768	AC004943.2	0.199461	0.834677	-0.184734	0.07256	0.0759055	0.842265	0.0248054	0.652661	0.0042241	0.688419
ENSG00000229191	AL358473.1	0.199303	0.834582	-0.093314	0.204211	-0.0718618	0.333681	-0.0948372	0.122641	0.0170567	0.718771
ENSG00000269986	AC040174.2	0.199293	0.834487	-0.0763593	0.24604	-0.113656	0.209049	-0.0057128	0.493977	-0.0165909	0.635303
ENSG00000261737	CLCA4-AS1	0.199181	0.834392	0.00421627	0.497486	-0.288004	0.0239021	0.0867546	0.900787	0.0226369	0.731196
ENSG00000257837	AC089998.2	0.199159	0.834298	-0.114346	0.163047	-0.0239406	0.510765	-0.103486	0.105663	-0.0538192	0.529451
ENSG00000270049	AC009061.2	0.199112	0.834203	-0.0543481	0.306744	-0.00257164	0.596984	-0.0658043	0.209618	-0.0909156	0.416295
ENSG00000234235	BOK-AS1	0.199083	0.834108	-0.064181	0.278858	-0.129012	0.177843	-0.0162511	0.434127	-0.175778	0.215214
ENSG00000203971	AL354984.1	0.199016	0.834013	-0.149786	0.10718	-0.0721629	0.332448	-0.0524836	0.260742	0.097033	0.867305
ENSG00000245522	LINC02709	0.198734	0.833918	-0.174218	0.0818553	0.194227	0.978659	-0.103231	0.106421	-0.0955452	0.405008
ENSG00000231171	LINC01098	0.198715	0.833823	-0.148502	0.108982	-0.0974184	0.250688	0.064161	0.832021	0.0827805	0.847007
ENSG00000276519	AC092142.2	0.19871	0.833729	-0.123677	0.14512	-0.0869478	0.282367	0.0182686	0.618325	0.104866	0.878592
ENSG00000264772	AC016876.2	0.198558	0.833634	-0.127323	0.138765	0.0316291	0.721237	0.00730462	0.56151	-0.0259659	0.610642
ENSG00000223716	AL135785.1	0.198543	0.833539	-0.13599	0.125486	-0.0626041	0.366499	0.0450187	0.751494	-0.0853943	0.432609
ENSG00000272282	LINC02084	0.198457	0.833444	-0.0269747	0.390496	-0.201558	0.0762591	0.0338138	0.696576	0.027711	0.743906
ENSG00000231187	AL356056.2	0.198398	0.833349	-0.0692462	0.265769	-0.107751	0.224035	0.0725004	0.856967	-0.0977587	0.398179
ENSG00000229195	AC009495.1	0.198106	0.833254	-0.10778	0.176515	-0.14828	0.142559	0.0988608	0.930475	0.167963	0.941667
ENSG00000234710	AC060834.2	0.198075	0.833159	-0.152544	0.10386	-0.0516785	0.402163	0.0236741	0.647539	-0.0591698	0.51437
ENSG00000266651	AC093484.4	0.198053	0.833065	-0.0393692	0.351513	0.0352456	0.732903	-0.0632196	0.219767	-0.262406	0.0942806
ENSG00000214803	AC090921.1	0.197797	0.83297	-0.173732	0.082045	-0.0535012	0.395902	-0.0125862	0.454709	0.234425	0.972114
ENSG00000258481	AL133240.1	0.197696	0.832875	-0.152551	0.103766	-0.0906772	0.270891	-0.0363129	0.333966	0.144915	0.922413
ENSG00000253475	AC103769.1	0.197515	0.83278	-0.0860782	0.222612	-0.00369702	0.592716	-0.00289321	0.509532	-0.118581	0.340605
ENSG00000254687	AC009646.2	0.196899	0.832685	-0.121111	0.150147	-0.0480508	0.416485	-0.073608	0.180594	-0.048719	0.54567
ENSG00000181800	CELF2-AS1	0.196886	0.83259	-0.0918602	0.208005	-0.146077	0.146732	0.113536	0.953903	-0.0685908	0.485346
ENSG00000226777	FAM30A	0.19674	0.832495	-0.107862	0.176136	-0.116388	0.203263	0.00701669	0.560087	0.172276	0.944039
ENSG00000267040	AC027097.1	0.196674	0.832401	-0.0192342	0.418761	0.0142842	0.661197	-0.0243012	0.391729	-0.380969	0.0247558
ENSG00000260390	AL360014.1	0.19667	0.832306	-0.0992074	0.191976	-0.0377631	0.45727	0.00807861	0.566063	-0.0819636	0.443802
ENSG00000272379	AL008729.2	0.196609	0.832211	-0.0379597	0.355876	-0.0167091	0.541022	-0.105599	0.101869	-0.12392	0.327611
ENSG00000260328	AC104024.2	0.196445	0.832116	-0.0814771	0.233235	-0.0680595	0.345537	0.0156186	0.605236	-0.00937519	0.654368
ENSG00000258918	AL355922.4	0.196314	0.832021	-0.116781	0.157735	-0.165825	0.114673	0.11236	0.952196	-0.0681084	0.487053
ENSG00000250590	LINC02492	0.196229	0.831926	-0.167541	0.0884947	-0.181404	0.0950394	-0.0237094	0.394859	0.315854	0.988049
ENSG00000248206	AC074194.1	0.196127	0.831832	-0.107892	0.176041	-0.136436	0.163805	0.0892943	0.908565	0.0484124	0.781846
ENSG00000232500	AP005273.1	0.196056	0.831737	-0.108344	0.174239	-0.0277863	0.497771	-0.109394	0.0948497	0.0593904	0.803471
ENSG00000255343	AC234917.1	0.195895	0.831642	-0.046346	0.330361	0.00410671	0.620506	-0.101451	0.109646	-0.142876	0.283885
ENSG00000250116	RHOQ-AS1	0.195865	0.831547	-0.0971034	0.196434	-0.073698	0.326283	0.0762885	0.869582	-0.0669913	0.490183
ENSG00000229618	AC011287.1	0.195684	0.831452	-0.112131	0.166746	-0.117706	0.200322	-0.00442755	0.499478	0.0389365	0.764488
ENSG00000255226	LINC02690	0.195551	0.831357	-0.0745145	0.251257	-0.174427	0.103766	0.0924609	0.91767	-0.0986823	0.395523
ENSG00000235919	ASH1L-AS1	0.195523	0.831262	0.0686441	0.692213	-0.0420492	0.439154	-0.247492	0.00208669	-0.18623	0.197856
ENSG00000258404	LINC02320	0.195329	0.831168	-0.117323	0.156597	-0.125463	0.185241	0.0866859	0.900692	0.00534426	0.692403
ENSG00000281468	AC006504.7	0.195264	0.831073	-0.0236985	0.402542	-0.0409516	0.443422	-0.102966	0.10718	-0.0812873	0.445699
ENSG00000172965	MIR4435-2HG	0.1952	0.830978	-0.0980859	0.194537	-0.1117	0.213981	-0.0245659	0.390022	0.23115	0.970976
ENSG00000272456	AC087045.2	0.195155	0.830883	-0.177249	0.0792943	-0.0482173	0.415726	0.0544862	0.794176	0.119565	0.897183
ENSG00000226812	AL117382.1	0.195095	0.830788	-0.0549988	0.304942	-0.0910408	0.269847	-0.0843486	0.150432	-0.102339	0.386038
ENSG00000216895	AC009403.1	0.195045	0.830693	-0.079321	0.238357	0.00471023	0.623162	-0.0775295	0.167979	-0.00539106	0.665845
ENSG00000243243	AC073130.2	0.194897	0.830599	-0.0698688	0.264061	-0.242905	0.0444845	0.126153	0.966613	0.0663868	0.81713
ENSG00000232034	AC092168.2	0.194858	0.830504	-0.0752431	0.249075	-0.194802	0.0825192	0.056111	0.802049	-0.0210315	0.624016
ENSG00000234572	LINC01800	0.194558	0.830409	-0.0849939	0.225078	-0.103538	0.235322	0.0329881	0.692782	0.0505192	0.785545
ENSG00000204706	MAMDC2-AS1	0.19455	0.830314	0.00448802	0.498625	-0.148586	0.14199	0.0576055	0.808119	-0.342135	0.0377502
ENSG00000253848	AC010834.2	0.194444	0.830219	-0.23348	0.0362326	0.0809043	0.855354	-0.0187988	0.420279	0.226569	0.969364
ENSG00000237357	BX088651.4	0.194337	0.830124	-0.0148075	0.433273	-0.0431044	0.435075	-0.0169954	0.429005	-0.380404	0.0251352
ENSG00000272145	NFYC-AS1	0.19433	0.830029	-0.0285179	0.385184	-0.00428619	0.590439	-0.0389878	0.320971	-0.227925	0.133928
ENSG00000254710	AP001970.1	0.194269	0.829935	-0.0715342	0.25894	-0.143454	0.150432	0.103138	0.938253	-0.203183	0.17016
ENSG00000240143	AL023653.1	0.194212	0.82984	-0.0804651	0.235701	-0.139914	0.157071	0.0770508	0.871479	0.0421181	0.771033
ENSG00000249453	AC092834.1	0.194201	0.829745	-0.105861	0.17993	-0.0797104	0.306459	0.0698869	0.847956	-0.111692	0.359196
ENSG00000232006	AC005537.1	0.193894	0.82965	-0.13801	0.122166	0.00698766	0.632932	0.000563242	0.529071	0.0313875	0.750545
ENSG00000278017	AC064801.1	0.193877	0.829555	-0.143113	0.115337	0.0606101	0.802997	-0.0618614	0.225363	0.0683746	0.820544
ENSG00000245685	FRG1-DT	0.193285	0.82946	-0.0198752	0.41658	-0.0765035	0.31566	-0.0535988	0.256663	-0.269822	0.0869771
ENSG00000253726	AC013562.1	0.193276	0.829365	-0.101494	0.187518	-0.10159	0.240444	-0.0479911	0.279996	-0.084756	0.434791
ENSG00000279261	PP2672	0.193269	0.829271	-0.0713242	0.259414	-0.0488613	0.413165	-0.00791901	0.482595	-0.0736009	0.469032
ENSG00000269124	AC007193.2	0.193219	0.829176	-0.0366902	0.359765	-0.179247	0.0972209	0.016228	0.608176	-0.0975575	0.398653
ENSG00000274444	AC078909.2	0.193128	0.829081	-0.050186	0.319643	-0.167295	0.112681	0.0510617	0.780328	-0.00755102	0.659869
ENSG00000231830	AC245140.1	0.193053	0.828986	-0.0790015	0.239306	0.00778929	0.635967	-0.0895069	0.13573	-0.00820888	0.658541
ENSG00000228784	LINC00954	0.193041	0.828891	-0.00518983	0.464953	-0.117977	0.199848	0.00354505	0.542825	-0.253068	0.10424
ENSG00000273218	AC005776.2	0.192592	0.828796	-0.0349246	0.364318	-0.00588072	0.584653	-0.117392	0.0804325	-0.16234	0.240918
ENSG00000271996	AC019080.4	0.192579	0.828702	-0.0612164	0.28711	-0.0760482	0.317746	-0.0271937	0.376648	-0.167565	0.229536
ENSG00000260507	AC133919.1	0.192427	0.828607	-0.0764059	0.245566	-0.0411171	0.442569	-0.0113005	0.462677	-0.0422575	0.563502
ENSG00000227240	AL136456.1	0.192317	0.828512	-0.119905	0.152044	0.0124746	0.653609	-0.0717523	0.186949	0.0561524	0.796073
ENSG00000260302	LINC01882	0.192137	0.828417	-0.0626354	0.282367	-0.0453183	0.42559	-0.0263244	0.381296	-0.0607289	0.509532
ENSG00000258425	AC013451.1	0.192079	0.828322	-0.0283466	0.385659	-0.318383	0.0163141	0.123236	0.964337	-0.125669	0.323153
ENSG00000233718	MYCNOS	0.192014	0.828227	-0.137768	0.122735	-0.129887	0.176041	-0.0623159	0.22394	0.274954	0.982453
ENSG00000261610	AP000265.1	0.19188	0.828132	-0.1667	0.088969	-0.020815	0.52395	0.0732213	0.858579	0.0713591	0.82652
ENSG00000259178	AC023906.2	0.191785	0.828038	-0.130423	0.134592	-0.140636	0.155743	0.0196553	0.626387	0.0592252	0.803187
ENSG00000236200	KDM4A-AS1	0.191758	0.827943	0.00243477	0.490752	-0.0984752	0.248791	-0.0989261	0.114389	-0.0550502	0.52651
ENSG00000259376	AC090907.1	0.191719	0.827848	-0.0610857	0.287584	-0.128692	0.178886	0.0484493	0.769136	-0.0476096	0.54918
ENSG00000260005	AC027601.1	0.191526	0.827753	-0.0125395	0.440766	0.0231824	0.693351	-0.16927	0.0240918	-0.138733	0.294034
ENSG00000229780	UBE2Q1-AS1	0.191207	0.827658	-0.0637763	0.279522	0.0405586	0.750166	-0.0948809	0.122451	-0.124831	0.325524
ENSG00000243832	LINC02000	0.191132	0.827563	-0.154956	0.100635	-0.0658108	0.354833	-0.0229477	0.398653	0.108026	0.882007
ENSG00000280434	AL031595.3	0.191084	0.827468	-0.0108771	0.445983	-0.041506	0.440956	-0.0166367	0.431187	-0.324927	0.0484682
ENSG00000254019	AC011676.2	0.191002	0.827374	-0.11755	0.156217	-0.0993696	0.246799	0.0962694	0.926492	-0.0847516	0.434886
ENSG00000241219	AC078785.2	0.190996	0.827279	-0.0914086	0.209144	-0.0319926	0.480414	-0.036213	0.334345	0.00283772	0.685384
ENSG00000257582	LINC01475	0.190968	0.827184	-0.135379	0.126529	-0.0067687	0.581428	-0.0355545	0.337096	0.0909008	0.859622
ENSG00000273348	AC027449.1	0.190934	0.827089	-0.00538193	0.46391	-0.274036	0.0299725	0.0582559	0.811154	-0.013319	0.64327
ENSG00000248597	AC126768.1	0.190922	0.826994	-0.0215301	0.409656	-0.236743	0.0484682	0.0544607	0.793987	-0.213928	0.153467
ENSG00000231131	LNCAROD	0.190898	0.826899	-0.114104	0.163616	-0.0779893	0.311676	-0.101406	0.109741	0.214591	0.964906
ENSG00000226520	KIRREL1-IT1	0.190886	0.826805	-0.0658805	0.273831	-0.0761549	0.317082	0.0134468	0.593664	-0.128223	0.316703
ENSG00000254447	OR7E11P	0.190801	0.82671	-0.0506908	0.317557	-0.109072	0.22081	-0.0124198	0.455847	-0.0658002	0.494831
ENSG00000260997	AC004847.1	0.190654	0.826615	-0.120603	0.150811	-0.0925024	0.263777	0.0649459	0.834013	0.120136	0.897847
ENSG00000249199	AC026785.3	0.190582	0.82652	-0.144626	0.11344	-0.0281743	0.495969	-0.0227179	0.399791	0.0665104	0.817509
ENSG00000270321	AC007953.2	0.190571	0.826425	-0.0878512	0.218344	-0.123546	0.18951	0.0369668	0.711088	-0.102974	0.384805
ENSG00000277767	AL442128.2	0.190532	0.82633	0.0234306	0.560941	-0.0712363	0.335863	-0.0466744	0.285877	-0.370125	0.0287394
ENSG00000251867	AC009812.1	0.19048	0.826235	-0.070514	0.26169	0.0584215	0.797117	-0.02698	0.377502	-0.278808	0.0808119
ENSG00000236921	AL157937.1	0.190318	0.826141	-0.137195	0.123874	-0.159796	0.124348	0.0120674	0.585317	0.131553	0.910746
ENSG00000222017	AC011997.1	0.1902	0.826046	-0.196681	0.0615574	0.00498473	0.62487	0.0537152	0.790762	0.158211	0.9337
ENSG00000261218	AC099524.1	0.190089	0.825951	-0.101467	0.187613	-0.119108	0.197856	0.0533158	0.789623	0.120708	0.898226
ENSG00000257761	AC078860.2	0.190042	0.825856	-0.0722552	0.256853	-0.101013	0.242056	-0.0418782	0.308736	0.0486214	0.78251
ENSG00000181097	LINC02878	0.190033	0.825761	-0.0234519	0.403585	0.079676	0.852129	-0.15388	0.035948	-0.295763	0.0662999
ENSG00000248677	LINC02102	0.19	0.825666	-0.0831527	0.229062	-0.11924	0.197477	-0.0156299	0.437067	0.0728655	0.829745
ENSG00000254768	AC104009.1	0.18991	0.825571	-0.096592	0.197382	-0.0144115	0.550697	-0.0820089	0.155459	-0.144857	0.278763
ENSG00000248809	LINC01095	0.189813	0.825477	-0.120482	0.15119	-0.0948334	0.256758	-0.0158164	0.436308	0.0251008	0.738025
ENSG00000259070	LINC00639	0.189713	0.825382	-0.0212386	0.410794	-0.175519	0.102248	0.0448399	0.750261	-0.247096	0.111733
ENSG00000271857	AL096865.1	0.189696	0.825287	0.0185827	0.54586	-0.125785	0.184008	-0.0491575	0.274874	-0.199418	0.176705
ENSG00000255299	AP003557.1	0.189661	0.825192	-0.107839	0.176326	-0.097372	0.251067	0.0496117	0.774637	0.102881	0.876126
ENSG00000267123	SCAT1	0.189651	0.825097	-0.168776	0.0868823	0.00824885	0.638243	0.0475343	0.76354	0.0706637	0.825002
ENSG00000259774	AC243562.3	0.189586	0.825002	-0.0558967	0.301717	-0.0435862	0.433558	-0.0826156	0.153941	-0.0709322	0.477947
ENSG00000261243	AC022165.1	0.189516	0.824908	-0.169957	0.0854595	-0.0646837	0.359101	0.0904041	0.912359	0.142948	0.920421
ENSG00000223834	AL161935.1	0.18946	0.824813	-0.0126106	0.440482	-0.148255	0.142654	0.023072	0.644219	-0.191664	0.189035
ENSG00000258844	AL162511.1	0.189452	0.824718	-0.153873	0.101963	-0.0712175	0.336052	0.037497	0.714123	-0.042105	0.564166
ENSG00000236924	AL162411.1	0.18942	0.824623	-0.0831235	0.229157	0.00693989	0.632742	-0.0229097	0.398938	-0.089925	0.418951
ENSG00000236256	DIAPH2-AS1	0.189383	0.824528	-0.142319	0.116855	-0.0985844	0.248696	0.100894	0.933795	0.0164859	0.717443
ENSG00000271766	AC010424.2	0.189378	0.824433	-0.0787012	0.240254	9.16913e-05	0.607322	-0.0462958	0.287869	-0.141725	0.287205
ENSG00000258791	LINC00520	0.189274	0.824338	-0.123037	0.146638	-0.0633659	0.363464	0.0333633	0.6943	0.0110565	0.705207
ENSG00000249639	AC022092.1	0.189046	0.824244	-0.127055	0.139144	-0.0339853	0.472636	-0.0323163	0.350849	0.117698	0.895096
ENSG00000267992	AC010605.1	0.189024	0.824149	-0.0877762	0.218628	-0.0920421	0.2652	0.00578751	0.553637	0.0758558	0.834582
ENSG00000259536	AC091045.1	0.188987	0.824054	-0.0867548	0.220715	-0.00893195	0.572987	-0.00311693	0.508394	-0.190829	0.189794
ENSG00000233351	AL356124.2	0.188956	0.823959	-0.085403	0.224414	-0.0813124	0.301717	0.027251	0.665845	0.0229453	0.732429
ENSG00000272848	AL135910.1	0.188815	0.823864	0.023895	0.562459	-0.125883	0.183629	-0.0682407	0.200417	-0.081125	0.446363
ENSG00000175746	C15orf54	0.188644	0.823769	-0.1169	0.157356	-0.0712243	0.335958	0.0461415	0.756711	-0.0795347	0.451105
ENSG00000266268	AP005203.1	0.18854	0.823674	-0.0263996	0.392014	-0.101532	0.240823	-0.00269655	0.510481	-0.208094	0.162477
ENSG00000260910	LINC00565	0.188507	0.82358	-0.039159	0.352556	-0.118434	0.199279	0.0868166	0.901167	-0.338134	0.0401214
ENSG00000236116	AC064853.1	0.1883	0.823485	-0.0581325	0.295077	-0.122119	0.192165	-0.0117289	0.460021	-0.0237166	0.615859
ENSG00000253121	AC120042.2	0.188251	0.82339	-0.0826631	0.231054	0.000421347	0.608461	-0.0491106	0.275443	-0.00510688	0.666793
ENSG00000237370	AC010907.2	0.188238	0.823295	-0.130515	0.134307	-0.022272	0.516836	-0.0628024	0.221284	0.0890223	0.856777
ENSG00000249395	CASC9	0.188234	0.8232	-0.207608	0.0517879	0.0640645	0.812862	-0.0342092	0.342312	0.105004	0.878877
ENSG00000270580	PKD1P6-NPIPP1	0.188228	0.823105	0.0437425	0.622973	-0.0741807	0.324196	-0.0964168	0.11989	-0.30552	0.0607038
ENSG00000225213	AC073367.1	0.187953	0.823011	-0.141776	0.117424	0.0134588	0.656739	0.0209502	0.633975	0.00988295	0.701982
ENSG00000254760	AC008750.1	0.187931	0.822916	-0.0874004	0.219292	-0.0216473	0.519112	-0.00562599	0.494546	-0.0151555	0.638812
ENSG00000260369	AC120024.1	0.187929	0.822821	-0.134265	0.128711	0.0509918	0.776724	-0.0350803	0.338898	0.00599711	0.693636
ENSG00000256268	LINC02454	0.187886	0.822726	-0.115745	0.159727	-0.0747132	0.322015	0.0147115	0.600873	-0.0246835	0.613488
ENSG00000249309	AC020703.1	0.1878	0.822631	-0.066036	0.273357	-0.173389	0.104619	0.069548	0.846533	-0.0718556	0.474723
ENSG00000260992	DOCK9-DT	0.187721	0.822536	0.0775827	0.716969	-0.243834	0.0441051	-0.0423753	0.306934	-0.159884	0.245471
ENSG00000231858	AC067945.2	0.187489	0.822441	-0.0976507	0.195201	-0.0833242	0.295646	0.071584	0.853837	-0.00865702	0.656834
ENSG00000229727	AC013460.1	0.187371	0.822347	-0.0430068	0.34051	-0.112601	0.211799	0.0183116	0.618704	-0.102953	0.384995
ENSG00000267593	LINC01926	0.187181	0.822252	-0.148878	0.108603	-0.110733	0.215973	0.00254568	0.537418	0.176507	0.946979
ENSG00000260658	AC138305.1	0.18718	0.822157	-0.157293	0.0979797	-0.0665657	0.351039	0.0378906	0.715451	0.168022	0.941762
ENSG00000271555	AC113139.1	0.187024	0.822062	-0.148148	0.109931	0.155547	0.955516	-0.106887	0.0994024	-0.06802	0.487432
ENSG00000226599	AL450344.2	0.187004	0.821967	-0.132747	0.130608	-0.108394	0.222612	0.134258	0.973442	-0.135856	0.300009
ENSG00000249695	AC026369.1	0.186894	0.821872	-0.0751647	0.24917	-0.0321043	0.47956	-0.0649683	0.212368	-0.128844	0.314521
ENSG00000268812	AC004264.1	0.18667	0.821777	0.0176176	0.542635	-0.216856	0.0631699	-0.000800024	0.52082	-0.0940149	0.408897
ENSG00000248925	AC021087.1	0.18637	0.821683	-0.0868689	0.220525	-0.0123856	0.559234	-0.000775284	0.521009	-0.0525366	0.53334
ENSG00000253948	VPS13B-DT	0.186341	0.821588	-0.0874205	0.219198	0.0709782	0.829271	-0.0753137	0.175377	-0.129934	0.311771
ENSG00000232316	LINC02518	0.186283	0.821493	-0.112007	0.167315	-0.256316	0.0373708	0.115365	0.956654	0.173332	0.944797
ENSG00000231062	AC103563.2	0.186272	0.821398	-0.088237	0.217111	-0.114801	0.206488	0.0170815	0.612824	0.0810956	0.843688
ENSG00000241042	AL592431.2	0.186265	0.821303	-0.137798	0.122546	-0.0167913	0.540643	0.0413958	0.730912	0.0116086	0.706156
ENSG00000226149	AL356124.1	0.186213	0.821208	-0.0698305	0.264441	-0.147394	0.144171	0.0806159	0.88305	-0.0556152	0.524993
ENSG00000214691	LINC01913	0.18618	0.821114	-0.135576	0.126245	-0.0830088	0.29631	-0.0407155	0.313763	0.0274735	0.743147
ENSG00000258785	LINC01580	0.186164	0.821019	-0.0636127	0.279996	-0.0562561	0.387366	-0.0794662	0.162667	-0.126565	0.321256
ENSG00000248428	AC010395.1	0.18615	0.820924	-0.0606414	0.288817	-0.183502	0.0928578	0.0814144	0.884853	-0.149792	0.26795
ENSG00000260368	AC027373.1	0.186038	0.820829	-0.207083	0.0521673	0.19158	0.977521	-0.109151	0.0956085	0.0967324	0.866357
ENSG00000228150	AL357140.2	0.185772	0.820734	-0.0189703	0.41952	-0.106017	0.229631	-0.0141186	0.446173	-0.094721	0.40719
ENSG00000268006	PTOV1-AS1	0.185627	0.820639	0.0234401	0.561225	0.0620842	0.807455	-0.204726	0.00844162	-0.311673	0.0557716
ENSG00000254844	AP000757.2	0.18515	0.820544	-0.0636637	0.279712	-0.0793384	0.307597	-0.0390193	0.320782	0.0228673	0.732239
ENSG00000229782	AC118754.1	0.185144	0.82045	-0.045189	0.333776	-0.293277	0.0221948	0.0472015	0.762402	0.147973	0.924784
ENSG00000272154	AC244517.2	0.185111	0.820355	-0.14575	0.112492	-0.0222639	0.516931	0.0639041	0.830978	0.0392609	0.765721
ENSG00000235499	AC073046.1	0.184852	0.82026	-0.138491	0.121502	-0.00789847	0.57735	0.0322386	0.689178	0.045171	0.776724
ENSG00000274331	AL355974.1	0.184762	0.820165	-0.116355	0.158683	-0.0842996	0.292042	-0.018641	0.421322	0.0331564	0.75396
ENSG00000272515	AL355578.1	0.184741	0.82007	-0.112517	0.166177	-0.00373911	0.592431	-0.0377086	0.327706	0.0182941	0.721427
ENSG00000236244	SLC35F3-AS1	0.184739	0.819975	-0.0825892	0.231149	-0.0854015	0.2873	0.0260426	0.659585	-0.094667	0.407284
ENSG00000260926	AC016134.1	0.184621	0.81988	-0.122189	0.148345	-0.069799	0.34089	-0.000707485	0.521294	0.0990281	0.870341
ENSG00000261416	AC012645.3	0.184582	0.819786	-0.0531708	0.310727	-0.135581	0.164944	-0.020626	0.411268	0.105091	0.878972
ENSG00000272994	C2orf49-DT	0.184543	0.819691	-0.122318	0.147965	0.124045	0.924879	-0.108111	0.0974106	-0.0449849	0.555534
ENSG00000266560	MAGEA10-MAGEA5	0.184518	0.819596	-0.186713	0.0708527	-0.0855805	0.286636	0.0323358	0.689747	0.180849	0.94935
ENSG00000235319	AC012360.1	0.184312	0.819501	-0.154929	0.10073	0.161975	0.959973	-0.11832	0.0783458	-0.0392289	0.572418
ENSG00000266970	AC061992.2	0.184233	0.819406	-0.022581	0.406621	0.132818	0.934079	-0.197188	0.0110026	-0.42628	0.0128047
ENSG00000276968	AL158196.1	0.184161	0.819311	-0.0373306	0.357773	-0.0529578	0.397136	-0.0638774	0.216731	-0.00901661	0.655885
ENSG00000184856	LINC00308	0.183979	0.819217	-0.0969453	0.196718	-0.0148486	0.54918	-0.0752547	0.175851	-0.0665595	0.491701
ENSG00000204261	PSMB8-AS1	0.183941	0.819122	-0.113222	0.164849	-0.060521	0.372095	0.013353	0.593095	0.14529	0.922887
ENSG00000261840	AC093249.6	0.183861	0.819027	-0.0186084	0.420848	-0.0184275	0.533245	-0.181867	0.0168832	-0.0192048	0.628758
ENSG00000267248	AC025048.2	0.183599	0.818932	-0.189348	0.0684815	0.149001	0.949635	-0.120409	0.0743621	0.112114	0.887603
ENSG00000224467	TANK-AS1	0.183568	0.818837	-0.103307	0.184672	-0.167281	0.112871	0.0864429	0.899649	-0.0869113	0.427582
ENSG00000273824	AC008033.3	0.183496	0.818742	-0.116434	0.158399	-0.0252218	0.506023	-0.00406752	0.502514	0.110685	0.885896
ENSG00000233379	AL139002.1	0.183496	0.818647	-0.122953	0.146922	-0.115964	0.203927	0.0236338	0.647159	-0.0964923	0.402447
ENSG00000224790	AP000704.1	0.183491	0.818553	-0.020524	0.414588	0.043777	0.758608	-0.115958	0.0828986	-0.215024	0.152234
ENSG00000267712	LINC01539	0.183249	0.818458	-0.100924	0.188846	-0.133851	0.167505	0.0523217	0.78526	-0.0215503	0.622688
ENSG00000234777	LINC02529	0.183188	0.818363	-0.128527	0.137532	-0.110155	0.216731	-0.00506737	0.497107	0.0678033	0.819691
ENSG00000227290	LINC01364	0.183119	0.818268	-0.0991076	0.192545	-0.0662556	0.352746	0.0258775	0.658446	0.0503373	0.785071
ENSG00000270036	AC027243.2	0.183096	0.818173	-0.236672	0.0349995	-0.0867433	0.282937	0.0232652	0.645167	0.2945	0.985678
ENSG00000235215	AL592431.1	0.183093	0.818078	-0.123112	0.146258	-0.0655454	0.355497	0.0887114	0.906383	0.0233716	0.733472
ENSG00000272843	AC211476.2	0.18307	0.817983	-0.0236446	0.402732	0.0213909	0.686806	-0.181968	0.0167884	-0.0668671	0.490657
ENSG00000233539	AC011294.1	0.183064	0.817889	-0.138725	0.121313	-0.0157226	0.544816	-0.0475041	0.282842	-0.0349421	0.584558
ENSG00000274367	AC004233.3	0.183053	0.817794	-0.122859	0.147017	0.0242748	0.697335	-0.0998087	0.112397	0.138214	0.917481
ENSG00000224326	AL136234.1	0.183013	0.817699	-0.247858	0.0306364	-0.0440234	0.431092	0.0207053	0.632837	0.377667	0.994594
ENSG00000277945	AC107308.1	0.182941	0.817604	-0.0649707	0.276582	-0.0862994	0.284454	-0.045662	0.291283	-0.168833	0.227165
ENSG00000230876	LINC00486	0.182919	0.817509	-0.0649718	0.276487	-0.0606858	0.371811	-0.0438908	0.29963	-0.146508	0.274021
ENSG00000235280	MCF2L-AS1	0.182892	0.817414	-0.0118138	0.443138	-0.0717652	0.334061	-0.124116	0.0684815	-0.0434946	0.559234
ENSG00000242258	LINC00996	0.182861	0.81732	-0.114637	0.162572	-0.129929	0.175756	0.0997609	0.931993	0.111975	0.887413
ENSG00000275210	AC245884.11	0.182813	0.817225	-0.101592	0.187328	-0.0182903	0.534478	0.0309794	0.683107	-0.051835	0.535901
ENSG00000265399	AP005329.2	0.182806	0.81713	-0.0619042	0.284928	-0.101552	0.240728	0.0912096	0.914351	-0.107535	0.371621
ENSG00000228509	AC006460.1	0.182683	0.817035	-0.101506	0.187423	-0.202255	0.07569	0.0915896	0.915584	0.0605703	0.806127
ENSG00000271216	LINC01050	0.182538	0.81694	-0.140253	0.119605	-0.0582552	0.380442	0.0544563	0.793892	0.100767	0.873376
ENSG00000267546	AC015802.4	0.182238	0.816845	-0.0588753	0.292991	0.131692	0.932467	-0.150173	0.0388884	-0.266946	0.0900123
ENSG00000270019	AC110769.2	0.182201	0.81675	-0.139872	0.120554	-0.0127228	0.557052	-0.0143879	0.444466	0.163159	0.937494
ENSG00000225975	LINC01534	0.182199	0.816656	-0.0393798	0.351323	-0.0345551	0.470549	-0.0677005	0.202125	-0.104774	0.37864
ENSG00000254438	LINC02683	0.182123	0.816561	-0.140073	0.120175	-0.169818	0.109457	0.0457757	0.755288	0.131901	0.910936
ENSG00000224671	AC105940.1	0.18208	0.816466	-0.0791719	0.238737	-0.0404291	0.446078	0.0123938	0.587025	-0.0937727	0.409561
ENSG00000256482	AC023796.2	0.181958	0.816371	-0.180176	0.0767334	-0.0502377	0.408328	0.0474176	0.763066	0.172383	0.944228
ENSG00000262921	AC118754.2	0.18191	0.816276	-0.161304	0.0937115	0.132544	0.93351	-0.0600104	0.231907	-0.0461099	0.553163
ENSG00000268129	AC026304.1	0.181796	0.816181	-0.10218	0.18638	-0.00656803	0.582377	-0.0478094	0.28085	0.090509	0.858579
ENSG00000227640	SOX21-AS1	0.181729	0.816087	-0.0849283	0.225363	-0.172692	0.105663	0.0522155	0.784786	-0.0430822	0.560656
ENSG00000233850	AC103563.7	0.181627	0.815992	-0.0542686	0.307218	-0.175638	0.102058	0.0194284	0.625439	0.0364629	0.76022
ENSG00000261570	AC073878.1	0.181626	0.815897	-0.0724759	0.256189	-0.0292939	0.491511	-0.011585	0.461064	-0.0235597	0.616618
ENSG00000236453	AC003092.1	0.181497	0.815802	-0.12449	0.144361	-0.038389	0.454804	0.07935	0.878498	-0.0687054	0.484966
ENSG00000261481	AC022167.4	0.181442	0.815707	-0.109318	0.172437	0.0391746	0.744949	-0.127482	0.0644029	0.11173	0.887224
ENSG00000249706	AC105384.1	0.181438	0.815612	-0.0646922	0.27734	-0.0946297	0.257612	0.0299503	0.67827	-0.061258	0.508299
ENSG00000237609	AF064858.2	0.181411	0.815517	-0.0648087	0.276961	-0.146346	0.146258	0.0491743	0.77293	-0.0198514	0.627051
ENSG00000224888	AC138028.2	0.181406	0.815423	-0.0460062	0.331784	-0.0895438	0.274021	0.0371494	0.712036	-0.113164	0.355307
ENSG00000236499	LINC00896	0.181341	0.815328	-0.00624338	0.461538	-0.0483024	0.415442	-0.202019	0.00957982	-0.0339141	0.587119
ENSG00000223870	AP000233.1	0.181222	0.815233	-0.0977426	0.195106	-0.0655162	0.355781	-0.0472399	0.28398	-0.0609027	0.508868
ENSG00000233502	AC104794.2	0.181096	0.815138	-0.0935464	0.203547	-0.062466	0.366973	0.0348009	0.701982	-0.0275497	0.60552
ENSG00000235026	DPP10-AS1	0.181094	0.815043	-0.169489	0.0858389	0.0161868	0.667457	0.00120631	0.532391	0.126568	0.906573
ENSG00000272814	AC093732.2	0.181065	0.814948	-0.0577286	0.29669	-0.107643	0.224699	0.0128883	0.590344	-0.0749727	0.464194
ENSG00000245552	AP000787.1	0.180964	0.814853	0.00536614	0.502134	-0.113718	0.208859	0.0454136	0.753201	-0.227536	0.134592
ENSG00000236511	LINC01231	0.180927	0.814759	-0.0863481	0.222043	-0.112473	0.211989	-0.0126644	0.45433	-0.0573921	0.519586
ENSG00000273106	PPM1B-DT	0.180733	0.814664	-0.0562782	0.300768	-0.0743259	0.323532	-0.126688	0.0652566	0.125043	0.904297
ENSG00000229589	ACVR2B-AS1	0.180706	0.814569	0.00486439	0.500237	-0.1084	0.222517	0.0258851	0.658541	-0.250664	0.107654
ENSG00000228488	AC092168.1	0.180578	0.814474	-0.0725412	0.256094	-0.0597057	0.374846	-0.00947826	0.474628	-0.059008	0.515034
ENSG00000277007	AC096642.1	0.18056	0.814379	-0.037903	0.35616	-0.0278542	0.497486	-0.0496034	0.272029	-0.155165	0.254861
ENSG00000263637	AC022035.1	0.180322	0.814284	-0.152935	0.103007	-0.0513116	0.403301	-0.0317777	0.35303	0.190923	0.954472
ENSG00000258884	LINC02321	0.180256	0.81419	-0.293129	0.0148914	0.212106	0.984445	-0.117073	0.0810016	0.308551	0.98748
ENSG00000275297	AL162731.1	0.180247	0.814095	-0.0992482	0.191786	-0.021462	0.520345	0.0682412	0.843783	-0.205735	0.166177
ENSG00000227071	FOCAD-AS1	0.180076	0.814	-0.0616736	0.285972	-0.0852412	0.288533	-0.0210978	0.408328	0.0332857	0.754339
ENSG00000215533	LINC00189	0.179844	0.813905	-0.196904	0.0613677	-0.113697	0.208954	0.131698	0.97145	0.159405	0.934933
ENSG00000248309	MEF2C-AS1	0.179825	0.81381	0.0225062	0.557906	-0.410599	0.00350944	0.187898	0.994878	-0.203929	0.169022
ENSG00000274213	AC015912.3	0.179816	0.813715	-0.199464	0.0589016	0.14237	0.94347	-0.128435	0.0631699	0.226975	0.969553
ENSG00000262049	AC139530.1	0.179812	0.81362	0.00883697	0.515413	0.0284831	0.712795	-0.20249	0.00929527	-0.149731	0.268235
ENSG00000236935	AP003774.2	0.179728	0.813526	-0.089365	0.21455	-0.12627	0.18306	0.0487524	0.770843	0.124249	0.903158
ENSG00000273568	AC131009.3	0.179718	0.813431	-0.187423	0.0698094	0.169421	0.964906	-0.0428883	0.304183	-0.00969999	0.65323
ENSG00000236990	AC025822.2	0.179584	0.813336	-0.133558	0.129754	-0.0776292	0.312435	0.0489928	0.772076	-0.0180094	0.63113
ENSG00000231776	LINC01611	0.179555	0.813241	-0.134955	0.127288	0.0492424	0.771697	-0.0600986	0.231623	0.0237728	0.734611
ENSG00000273254	AF129075.2	0.179346	0.813146	-0.147556	0.11031	0.0514741	0.778052	-0.0498635	0.270606	0.124647	0.903633
ENSG00000227256	MIS18A-AS1	0.179308	0.813051	-0.101206	0.187802	0.046794	0.765247	-0.0582811	0.238073	-0.0174025	0.632837
ENSG00000274015	AL136038.4	0.179233	0.812956	-0.0603008	0.289861	-0.0129179	0.556483	-0.0800161	0.160391	0.0251301	0.738215
ENSG00000223829	AC004870.2	0.17908	0.812862	-0.141299	0.118278	-0.14494	0.14844	-0.00310983	0.508489	0.133313	0.912643
ENSG00000232197	AL596442.1	0.179066	0.812767	-0.215182	0.0462866	-0.00507991	0.587783	-0.00983873	0.471877	0.179922	0.948781
ENSG00000255595	AC007368.1	0.178927	0.812672	-0.0286795	0.384615	-0.236544	0.0486579	0.0344051	0.700275	-0.239097	0.120933
ENSG00000271914	AL139286.1	0.178912	0.812577	-0.031108	0.377786	-0.0148659	0.54899	-0.00672654	0.489235	-0.237813	0.121882
ENSG00000260455	NBAT1	0.178894	0.812482	-0.0464455	0.330172	-0.22449	0.0571943	0.09511	0.923741	-0.12129	0.334155
ENSG00000218672	AC008060.1	0.178815	0.812387	-0.10812	0.175092	-0.0339885	0.472541	-0.0365431	0.333017	0.0240509	0.735275
ENSG00000270937	AL033381.2	0.178766	0.812293	-0.12219	0.14825	-0.00458956	0.589396	-0.0256549	0.384141	-0.0798632	0.449872
ENSG00000236427	AL589986.2	0.178694	0.812198	-0.126648	0.140472	-0.00141781	0.601347	0.0373248	0.713269	-0.0291411	0.600778
ENSG00000273240	AC013468.1	0.178661	0.812103	-0.0350832	0.364128	-0.0837077	0.293844	0.0148089	0.601062	-0.121495	0.333586
ENSG00000254614	AP003068.2	0.178587	0.812008	-0.0172426	0.425306	-0.0165018	0.541497	-0.077364	0.168548	-0.192275	0.188087
ENSG00000254418	SPON1-AS1	0.178508	0.811913	-0.0280299	0.386607	-0.163418	0.117519	0.0153493	0.604003	-0.0145818	0.64033
ENSG00000269694	AC005197.1	0.178372	0.811818	-0.163125	0.0921939	0.115088	0.913118	-0.0415829	0.309589	0.00298174	0.685479
ENSG00000244151	AC010973.2	0.178312	0.811723	0.0431553	0.621455	-0.0484579	0.414588	-0.198756	0.010718	-0.142859	0.28398
ENSG00000233515	LINC01518	0.178255	0.811629	-0.111063	0.168832	-0.0313668	0.483069	-0.0927425	0.127573	0.137607	0.917291
ENSG00000258137	AC079313.2	0.178204	0.811534	-0.0730158	0.254766	-0.187664	0.0887793	0.0485947	0.769515	0.0750271	0.833349
ENSG00000253681	AC013509.1	0.178149	0.811439	-0.0922048	0.207152	-0.0621516	0.367258	-0.0716673	0.187613	-0.0899316	0.418856
ENSG00000278126	AC139768.1	0.178025	0.811344	0.179752	0.88969	-0.254566	0.0381296	-0.0570303	0.244143	-0.440132	0.0111923
ENSG00000229893	TAX1BP1-AS1	0.177888	0.811249	-0.0749151	0.250213	-0.0662064	0.35303	-0.0179964	0.424357	0.0624635	0.809352
ENSG00000275091	AC022098.4	0.17784	0.811154	-0.0920546	0.207721	0.069622	0.825666	-0.081684	0.156692	-0.0442622	0.557052
ENSG00000234378	AC098828.1	0.177715	0.811059	-0.200892	0.0574789	-0.109409	0.219198	0.0410596	0.729963	0.320582	0.988523
ENSG00000204387	SNHG32	0.17768	0.810965	0.0256759	0.568339	-0.125148	0.186285	0.0475761	0.763729	-0.292468	0.0699042
ENSG00000261314	AC105275.2	0.177647	0.81087	-0.132474	0.131082	-0.0522547	0.399981	-0.150974	0.0380347	0.19807	0.957792
ENSG00000235410	AL157896.1	0.177628	0.810775	-0.0985888	0.193398	-0.049343	0.411837	-0.0165353	0.432135	-0.132778	0.306459
[truncated: 8,547 more rows]

## Sheet: BRCA.LumA
Gene stable ID	Gene name	BRCA.LumA.STNR.Sum	Quantile	Z.score
ENSG00000259969	AL049838.1	1.6498	1	4.34982		Above 0.98 quantile
ENSG00000261039	LINC02544	1.52222	0.998106	3.77686		Above 0.95 quantile
ENSG00000230630	DNM3OS	1.47834	0.996212	3.57982		Above 0.90 quantile
ENSG00000268941	LINC01711	1.44361	0.994318	3.42384
ENSG00000233521	LINC01638	1.38773	0.992424	3.17287
ENSG00000212766	EWSAT1	1.33364	0.99053	2.92994
ENSG00000272841	MAP3K4-AS1	1.33316	0.988636	2.92782
ENSG00000214548	MEG3	1.32408	0.986742	2.88703
ENSG00000231028	LINC00271	1.31789	0.984848	2.85922
ENSG00000245213	AC105285.1	1.31317	0.982955	2.83802
ENSG00000236304	AP001189.1	1.24797	0.981061	2.5452
ENSG00000254810	AP001189.3	1.18267	0.979167	2.25193
ENSG00000225670	CADM3-AS1	1.17942	0.977273	2.23735
ENSG00000203865	ATP1A1-AS1	1.16541	0.975379	2.17443
ENSG00000258249	AC125603.3	1.15868	0.973485	2.14422
ENSG00000249348	UGDH-AS1	1.13476	0.971591	2.03679
ENSG00000279833	AL031846.2	1.13235	0.969697	2.02598
ENSG00000266904	LINC00663	1.12315	0.967803	1.98467
ENSG00000261742	LINC00922	1.1079	0.965909	1.91617
ENSG00000261879	AC087500.1	1.1036	0.964015	1.89686
ENSG00000235257	ITGA9-AS1	1.10189	0.962121	1.88916
ENSG00000257298	AC008147.2	1.09133	0.960227	1.84173
ENSG00000254040	AC103719.1	1.08486	0.958333	1.81267
ENSG00000268204	AC008763.1	1.06664	0.956439	1.73088
ENSG00000228058	LINC01736	1.05737	0.954545	1.68923
ENSG00000276863	AC124319.2	1.05453	0.952652	1.67646
ENSG00000240875	LINC00886	1.0505	0.950758	1.65837
ENSG00000223343	AC137630.1	1.03835	0.948864	1.60382
ENSG00000239911	PRKAG2-AS1	1.03133	0.94697	1.57228
ENSG00000228401	AL590226.1	1.0283	0.945076	1.55869
ENSG00000263069	RNF213-AS1	1.02439	0.943182	1.54114
ENSG00000235652	FBXO30-DT	1.02076	0.941288	1.52483
ENSG00000275178	AC018529.1	1.01848	0.939394	1.51458
ENSG00000259976	AC093010.2	1.00923	0.9375	1.47306
ENSG00000272654	AL358472.2	1.00508	0.935606	1.45441
ENSG00000226891	LINC01359	1.00004	0.933712	1.43177
ENSG00000260966	AP001486.2	0.999668	0.931818	1.43009
ENSG00000267219	AC010504.1	0.994216	0.929924	1.40561
ENSG00000255435	AP001267.3	0.992891	0.92803	1.39966
ENSG00000244586	WNT5A-AS1	0.984873	0.926136	1.36365
ENSG00000250195	AC109927.1	0.984596	0.924242	1.36241
ENSG00000245849	RAD51-AS1	0.983923	0.922348	1.35938
ENSG00000271858	CYB561D2	0.982583	0.920455	1.35337
ENSG00000232415	ELN-AS1	0.977243	0.918561	1.32939
ENSG00000253200	AC037459.2	0.971557	0.916667	1.30385
ENSG00000272320	AL445309.1	0.966419	0.914773	1.28077
ENSG00000258789	AL162171.1	0.96278	0.912879	1.26443
ENSG00000277310	AC090246.1	0.961381	0.910985	1.25815
ENSG00000260710	AC120498.4	0.960076	0.909091	1.25229
ENSG00000271916	AC012467.1	0.956803	0.907197	1.23759
ENSG00000260592	AC130456.3	0.948217	0.905303	1.19903
ENSG00000179523	EIF3J-DT	0.945129	0.903409	1.18516
ENSG00000260989	AL133297.2	0.944333	0.901515	1.18158
ENSG00000250903	GMDS-DT	0.941575	0.899621	1.1692
ENSG00000258100	LINC02823	0.940956	0.897727	1.16642
ENSG00000246985	SOCS2-AS1	0.939247	0.895833	1.15874
ENSG00000233006	MIR3936HG	0.938625	0.893939	1.15595
ENSG00000229848	AC139149.1	0.937427	0.892045	1.15057
ENSG00000248399	AL645924.1	0.935129	0.890152	1.14025
ENSG00000267193	AC091151.1	0.934801	0.888258	1.13878
ENSG00000281560	LSINCT5	0.929154	0.886364	1.11342
ENSG00000245468	LINC02447	0.9291	0.88447	1.11317
ENSG00000234459	AC002064.2	0.928011	0.882576	1.10829
ENSG00000236088	COX10-AS1	0.927145	0.880682	1.1044
ENSG00000278385	AC121338.2	0.920954	0.878788	1.07659
ENSG00000276772	AC025271.4	0.914898	0.876894	1.04939
ENSG00000261888	AC144831.1	0.912926	0.875	1.04054
ENSG00000205890	AC108134.1	0.905549	0.873106	1.00741
ENSG00000205959	AC105345.1	0.901802	0.871212	0.99058
ENSG00000231437	LINC01750	0.898154	0.869318	0.974199
ENSG00000258708	SLC25A21-AS1	0.894561	0.867424	0.958063
ENSG00000260954	AL133297.1	0.891586	0.86553	0.944699
ENSG00000249825	THBS4-AS1	0.888564	0.863636	0.931129
ENSG00000226276	AC093382.1	0.887993	0.861742	0.928566
ENSG00000267169	AC022098.1	0.887851	0.859848	0.927926
ENSG00000260425	AL031709.1	0.886996	0.857955	0.924089
ENSG00000197815	AC122129.1	0.885089	0.856061	0.915524
ENSG00000271420	AL109936.2	0.884259	0.854167	0.911797
ENSG00000233860	SHROOM3-AS1	0.882573	0.852273	0.904223
ENSG00000230590	FTX	0.881444	0.850379	0.899153
ENSG00000232306	AC012485.2	0.880958	0.848485	0.896971
ENSG00000269054	AC012313.6	0.879224	0.846591	0.889182
ENSG00000244161	FLNB-AS1	0.87833	0.844697	0.885167
ENSG00000226252	AL135960.1	0.874183	0.842803	0.866545
ENSG00000231160	KLF3-AS1	0.873924	0.840909	0.865379
ENSG00000272341	AL137003.1	0.873536	0.839015	0.863637
ENSG00000273015	AC008124.1	0.872884	0.837121	0.860709
ENSG00000245317	AC008393.1	0.868291	0.835227	0.840085
ENSG00000259793	AC013726.1	0.868153	0.833333	0.839464
ENSG00000272849	AC084018.1	0.867799	0.831439	0.837872
ENSG00000235910	APOA1-AS	0.867786	0.829545	0.837817
ENSG00000257270	AL928654.2	0.865461	0.827652	0.827374
ENSG00000233806	LINC01237	0.865434	0.825758	0.827251
ENSG00000228133	AC099684.1	0.864842	0.823864	0.824592
ENSG00000267414	SETBP1-DT	0.864835	0.82197	0.824563
ENSG00000274173	AL035661.1	0.864031	0.820076	0.820954
ENSG00000272156	AC008280.2	0.863208	0.818182	0.817256
ENSG00000261505	AL031714.1	0.861699	0.816288	0.810478
ENSG00000228775	WEE2-AS1	0.859792	0.814394	0.801913
ENSG00000257509	AC073487.1	0.85699	0.8125	0.789332
ENSG00000270060	AC090589.3	0.855961	0.810606	0.784708
ENSG00000261064	LINC02256	0.855482	0.808712	0.782558
ENSG00000246640	PICART1	0.855151	0.806818	0.781074
ENSG00000248360	LINC00504	0.851483	0.804924	0.764597
ENSG00000267581	AC011477.3	0.850744	0.80303	0.761281
ENSG00000178977	LINC00324	0.848708	0.801136	0.752138
ENSG00000270179	AP002840.2	0.848485	0.799242	0.751137
ENSG00000232354	VIPR1-AS1	0.848137	0.797348	0.74957
ENSG00000272918	AC005070.3	0.84717	0.795455	0.74523
ENSG00000179818	PCBP1-AS1	0.846953	0.793561	0.744254
ENSG00000214106	PAXIP1-AS2	0.846653	0.791667	0.742906
ENSG00000245556	SCAMP1-AS1	0.845801	0.789773	0.73908
ENSG00000270876	ZNF30-AS1	0.845391	0.787879	0.737239
ENSG00000232284	GNG12-AS1	0.844572	0.785985	0.733563
ENSG00000260461	AL133355.1	0.841441	0.784091	0.719499
ENSG00000263164	AC087500.2	0.840703	0.782197	0.716188
ENSG00000271367	AL034374.1	0.840079	0.780303	0.713382
ENSG00000258302	AC025034.1	0.839351	0.778409	0.710113
ENSG00000258682	AL132989.1	0.837902	0.776515	0.703605
ENSG00000228022	HCG20	0.835871	0.774621	0.694485
ENSG00000179406	LINC00174	0.835411	0.772727	0.69242
ENSG00000272323	TTC23L-AS1	0.832923	0.770833	0.681248
ENSG00000272933	AL391121.1	0.832854	0.768939	0.680936
ENSG00000263327	TAPT1-AS1	0.832831	0.767045	0.680834
ENSG00000174680	GRIK1-AS1	0.832406	0.765152	0.678923
ENSG00000280927	CTBP1-AS	0.830959	0.763258	0.672425
ENSG00000261257	AP000821.1	0.830785	0.761364	0.671647
ENSG00000272078	AL139423.1	0.830693	0.75947	0.671232
ENSG00000260183	AC108097.1	0.83047	0.757576	0.670231
ENSG00000204054	LINC00963	0.829669	0.755682	0.666632
ENSG00000274251	AP003419.2	0.828966	0.753788	0.663475
ENSG00000225498	AC002064.1	0.827403	0.751894	0.656457
ENSG00000277763	AL138995.1	0.826116	0.75	0.650678
ENSG00000271976	AC012467.2	0.82517	0.748106	0.646429
ENSG00000270021	AC026691.1	0.82476	0.746212	0.644587
ENSG00000277587	AC008759.3	0.823259	0.744318	0.637845
ENSG00000227719	AC006042.1	0.822458	0.742424	0.634247
ENSG00000230551	AC021078.1	0.821216	0.74053	0.628672
ENSG00000272732	AC004982.1	0.820512	0.738636	0.625508
ENSG00000232633	AC079465.1	0.819408	0.736742	0.620549
ENSG00000261664	TTC39A-AS1	0.818421	0.734848	0.61612
ENSG00000261229	AC021483.2	0.817052	0.732955	0.60997
ENSG00000244265	SIAH2-AS1	0.816451	0.731061	0.607271
ENSG00000228043	AC114763.1	0.815915	0.729167	0.604866
ENSG00000250977	AC098859.2	0.813485	0.727273	0.593951
ENSG00000226200	SGMS1-AS1	0.809844	0.725379	0.577598
ENSG00000271816	BMS1P4	0.806231	0.723485	0.561375
ENSG00000250608	AC010210.1	0.805673	0.721591	0.558867
ENSG00000235584	AC008268.1	0.802784	0.719697	0.545892
ENSG00000203364	AL390760.1	0.799274	0.717803	0.53013
ENSG00000249091	AC093903.1	0.798379	0.715909	0.526108
ENSG00000237233	TMEM26-AS1	0.798309	0.714015	0.525795
ENSG00000224023	EDRF1-DT	0.796273	0.712121	0.516653
ENSG00000273409	LINC02712	0.794723	0.710227	0.509692
ENSG00000269044	AC024075.2	0.792601	0.708333	0.500159
ENSG00000245750	DRAIC	0.791918	0.706439	0.497095
ENSG00000255191	AP003555.2	0.7906	0.704545	0.491176
ENSG00000237879	LINC00398	0.789343	0.702652	0.485529
ENSG00000224424	PRKAR2A-AS1	0.786934	0.700758	0.474709
ENSG00000262678	AC004771.4	0.785153	0.698864	0.466713
ENSG00000236434	AL162430.2	0.784436	0.69697	0.463492
ENSG00000234949	AC104667.2	0.783002	0.695076	0.457053
ENSG00000269985	AL021328.1	0.781334	0.693182	0.449562
ENSG00000265369	PCAT18	0.781004	0.691288	0.44808
ENSG00000229487	ALG13-AS1	0.779592	0.689394	0.441736
ENSG00000235016	SEMA3F-AS1	0.777896	0.6875	0.434122
ENSG00000259542	AC087477.5	0.776712	0.685606	0.428806
ENSG00000234918	AL157387.1	0.776694	0.683712	0.428722
ENSG00000203709	MIR29B2CHG	0.775939	0.681818	0.425334
ENSG00000229393	AL139246.4	0.77576	0.679924	0.424529
ENSG00000255142	AP006621.2	0.775725	0.67803	0.42437
ENSG00000226696	LENG8-AS1	0.775376	0.676136	0.422803
ENSG00000249673	NOP14-AS1	0.775095	0.674242	0.421543
ENSG00000236991	EDRF1-AS1	0.774528	0.672348	0.418997
ENSG00000262881	CR936218.2	0.774165	0.670455	0.417366
ENSG00000245975	AC090515.2	0.772942	0.668561	0.411874
ENSG00000281538	AC254562.3	0.766755	0.666667	0.384087
ENSG00000232352	SEMA3B-AS1	0.764471	0.664773	0.37383
ENSG00000251034	AC087854.1	0.763779	0.662879	0.370723
ENSG00000247624	CPEB2-DT	0.763092	0.660985	0.367637
ENSG00000230967	AL133387.2	0.762677	0.659091	0.365774
ENSG00000234286	AC006026.3	0.759383	0.657197	0.35098
ENSG00000236703	MYB-AS1	0.758932	0.655303	0.348956
ENSG00000255455	AP003486.1	0.758472	0.653409	0.34689
ENSG00000271327	AC010201.2	0.757207	0.651515	0.341206
ENSG00000231920	NEBL-AS1	0.757167	0.649621	0.341026
ENSG00000255334	AP000907.2	0.755049	0.647727	0.331518
ENSG00000224387	AL139246.1	0.754975	0.645833	0.331184
ENSG00000270175	AC023509.3	0.754076	0.643939	0.327147
ENSG00000275805	AC090206.1	0.751476	0.642045	0.315472
ENSG00000237529	AL137847.2	0.750904	0.640152	0.312902
ENSG00000267348	GEMIN7-AS1	0.749328	0.638258	0.305822
ENSG00000227782	AC002553.1	0.748782	0.636364	0.303369
ENSG00000267270	PARD6G-AS1	0.747287	0.63447	0.296655
ENSG00000257337	AC068888.1	0.746522	0.632576	0.293221
ENSG00000225265	TAF1A-AS1	0.746087	0.630682	0.291267
ENSG00000262766	AC135050.5	0.745212	0.628788	0.287338
ENSG00000271259	AC010201.1	0.74503	0.626894	0.286519
ENSG00000268670	AC016586.1	0.743185	0.625	0.278237
ENSG00000277173	AC004241.4	0.742273	0.623106	0.274139
ENSG00000249042	AC008771.1	0.741449	0.621212	0.27044
ENSG00000248397	LINC00498	0.740365	0.619318	0.265569
ENSG00000228748	AL450306.1	0.738492	0.617424	0.257157
ENSG00000274292	AC084018.2	0.73787	0.61553	0.254366
ENSG00000260470	AC023794.5	0.737395	0.613636	0.252234
ENSG00000281005	LINC00921	0.735297	0.611742	0.24281
ENSG00000267112	AC098848.1	0.732528	0.609848	0.230373
ENSG00000267690	LDLRAD4-AS1	0.730181	0.607955	0.219832
ENSG00000241769	LINC00893	0.729883	0.606061	0.218494
ENSG00000261338	AC021016.1	0.72861	0.604167	0.212777
ENSG00000235749	AL390860.1	0.727951	0.602273	0.20982
ENSG00000230454	U73166.1	0.726819	0.600379	0.204735
ENSG00000224842	AL161908.1	0.725921	0.598485	0.200701
ENSG00000261183	SPINT1-AS1	0.725289	0.596591	0.197862
ENSG00000188825	LINC00910	0.724183	0.594697	0.192895
ENSG00000254855	AP001107.8	0.724025	0.592803	0.192188
ENSG00000197291	RAMP2-AS1	0.720068	0.590909	0.174418
ENSG00000248445	SEMA6A-AS1	0.720039	0.589015	0.174285
ENSG00000273369	AC096586.2	0.717604	0.587121	0.163349
ENSG00000258824	AL122035.1	0.716749	0.585227	0.159509
ENSG00000267277	AC024575.1	0.71639	0.583333	0.157898
ENSG00000278600	AC015871.3	0.71594	0.581439	0.155876
ENSG00000233237	LINC00472	0.715783	0.579545	0.155171
ENSG00000275763	ZNF516-DT	0.715618	0.577652	0.154431
ENSG00000261659	Z92544.1	0.715176	0.575758	0.152447
ENSG00000268049	AC012313.2	0.713958	0.573864	0.146978
ENSG00000223745	CCDC18-AS1	0.712296	0.57197	0.139511
ENSG00000245888	NSMCE1-DT	0.711501	0.570076	0.135942
ENSG00000267009	AC007780.1	0.711433	0.568182	0.135635
ENSG00000260647	AC127537.1	0.7095	0.566288	0.126956
ENSG00000274987	AC092794.1	0.70932	0.564394	0.126149
ENSG00000251359	WWC2-AS2	0.708024	0.5625	0.120328
ENSG00000235314	LINC00957	0.706106	0.560606	0.111714
ENSG00000274492	AL121768.1	0.704278	0.558712	0.103504
ENSG00000255367	AC127526.2	0.703838	0.556818	0.101526
ENSG00000260618	AC025917.1	0.701675	0.554924	0.0918122
ENSG00000260679	AP007216.2	0.700601	0.55303	0.0869899
ENSG00000273729	AC007686.3	0.699929	0.551136	0.0839749
ENSG00000230393	AC092667.1	0.697476	0.549242	0.0729585
ENSG00000250893	AC098869.2	0.69609	0.547348	0.06673
ENSG00000249599	BMPR1B-DT	0.695591	0.545455	0.0644897
ENSG00000273472	AC096733.2	0.695194	0.543561	0.0627064
ENSG00000254343	AC091563.1	0.69512	0.541667	0.0623774
ENSG00000269680	AC008760.1	0.695034	0.539773	0.061991
ENSG00000177640	CASC2	0.694897	0.537879	0.0613748
ENSG00000265519	AC015922.2	0.692223	0.535985	0.0493647
ENSG00000197308	GATA3-AS1	0.691997	0.534091	0.0483506
ENSG00000272491	AL109659.2	0.690139	0.532197	0.040008
ENSG00000254042	SLIT3-AS2	0.690139	0.530303	0.0400042
ENSG00000249494	AC008629.1	0.688151	0.528409	0.0310774
ENSG00000259087	AL121790.2	0.686609	0.526515	0.0241538
ENSG00000225208	AL133387.1	0.68552	0.524621	0.019263
ENSG00000230314	ELOVL2-AS1	0.684021	0.522727	0.0125288
ENSG00000232638	AL390294.1	0.682379	0.520833	0.00515539
ENSG00000234084	AL049552.1	0.682088	0.518939	0.00385052
ENSG00000223813	AC007255.1	0.679775	0.517045	-0.00653671
ENSG00000267481	AC011477.1	0.67955	0.515152	-0.00755088
ENSG00000278133	AC135050.6	0.679296	0.513258	-0.00868942
ENSG00000259520	AC051619.4	0.678306	0.511364	-0.0131376
ENSG00000251615	AC104825.1	0.676029	0.50947	-0.0233623
ENSG00000251141	MRPS30-DT	0.675168	0.507576	-0.0272282
ENSG00000244945	RUFY1-AS1	0.671556	0.505682	-0.0434515
ENSG00000236756	DNAJC9-AS1	0.671498	0.503788	-0.0437097
ENSG00000261265	AC025271.2	0.67086	0.501894	-0.0465757
ENSG00000254192	AC011365.1	0.670853	0.5	-0.0466069
ENSG00000248429	FAM198B-AS1	0.669988	0.498106	-0.050492
ENSG00000245573	BDNF-AS	0.669625	0.496212	-0.0521206
ENSG00000259840	Z97653.1	0.66946	0.494318	-0.0528631
ENSG00000250522	AC004066.1	0.66783	0.492424	-0.0601833
ENSG00000272153	AL365330.1	0.667663	0.49053	-0.0609314
ENSG00000230415	LINC01786	0.666747	0.488636	-0.0650461
ENSG00000259116	AL049869.2	0.666717	0.486742	-0.0651796
ENSG00000256650	RERG-IT1	0.663481	0.484848	-0.0797146
ENSG00000237080	EHMT2-AS1	0.66251	0.482955	-0.0840735
ENSG00000269867	AC010326.3	0.661332	0.481061	-0.0893653
ENSG00000257621	PSMA3-AS1	0.661327	0.479167	-0.0893886
ENSG00000264589	MAPT-AS1	0.660074	0.477273	-0.0950175
ENSG00000238178	AC078993.1	0.658422	0.475379	-0.102433
ENSG00000272909	AL122035.2	0.658022	0.473485	-0.104231
ENSG00000227398	KIF9-AS1	0.656683	0.471591	-0.110245
ENSG00000260565	ERVK13-1	0.655861	0.469697	-0.113935
ENSG00000235947	EGOT	0.653389	0.467803	-0.125037
ENSG00000271850	LINC02343	0.653294	0.465909	-0.125462
ENSG00000196810	CTBP1-DT	0.651984	0.464015	-0.131346
ENSG00000258414	AL121790.1	0.651837	0.462121	-0.132007
ENSG00000245532	NEAT1	0.650124	0.460227	-0.139702
ENSG00000272405	AL365181.3	0.647507	0.458333	-0.151453
ENSG00000259426	AC027237.3	0.644726	0.456439	-0.163945
ENSG00000251169	LINC01843	0.643476	0.454545	-0.169555
ENSG00000204049	AL391421.1	0.640963	0.452652	-0.180841
ENSG00000272068	AL365181.2	0.640344	0.450758	-0.183624
ENSG00000226578	AL132657.1	0.636759	0.448864	-0.199722
ENSG00000254231	AC103760.1	0.635963	0.44697	-0.203299
ENSG00000260219	CD2BP2-DT	0.635234	0.445076	-0.206569
ENSG00000261098	AP000766.1	0.634389	0.443182	-0.210366
ENSG00000248727	LINC01948	0.634045	0.441288	-0.21191
ENSG00000223823	LINC01342	0.633453	0.439394	-0.214569
ENSG00000272760	AC093726.1	0.631587	0.4375	-0.22295
ENSG00000225361	PPP1R26-AS1	0.631565	0.435606	-0.22305
ENSG00000254860	TMEM9B-AS1	0.630838	0.433712	-0.226312
ENSG00000259319	AF111167.2	0.630228	0.431818	-0.229053
ENSG00000267251	AC139100.1	0.629759	0.429924	-0.23116
ENSG00000205913	SRRM2-AS1	0.628745	0.42803	-0.235714
ENSG00000268230	AC012313.3	0.628479	0.426136	-0.23691
ENSG00000263280	AC003965.1	0.62583	0.424242	-0.248804
ENSG00000236255	AC009404.1	0.624042	0.422348	-0.256834
ENSG00000230487	PSMG3-AS1	0.6221	0.420455	-0.265556
ENSG00000262372	CR936218.1	0.621393	0.418561	-0.268733
ENSG00000267274	AC008770.3	0.620978	0.416667	-0.270594
ENSG00000259088	AL137779.2	0.620027	0.414773	-0.274864
ENSG00000229953	AL590666.2	0.61991	0.412879	-0.275392
ENSG00000260182	AC120498.2	0.618879	0.410985	-0.280023
ENSG00000230881	AL445933.2	0.6166	0.409091	-0.290258
ENSG00000273033	LINC02035	0.616586	0.407197	-0.290318
ENSG00000257488	LINC02354	0.615848	0.405303	-0.293632
ENSG00000272374	Z97832.2	0.614737	0.403409	-0.298625
ENSG00000270091	AC015726.1	0.614695	0.401515	-0.298813
ENSG00000245275	SAP30L-AS1	0.614368	0.399621	-0.30028
ENSG00000212694	LINC01089	0.613901	0.397727	-0.302377
ENSG00000250397	AP006623.1	0.612986	0.395833	-0.306486
ENSG00000228395	AL356481.1	0.610684	0.393939	-0.316823
ENSG00000259495	AC016705.2	0.609974	0.392045	-0.320016
ENSG00000228906	AL353804.1	0.609798	0.390152	-0.320802
ENSG00000227695	DNMBP-AS1	0.605875	0.388258	-0.338422
ENSG00000272842	AL391834.1	0.603842	0.386364	-0.347552
ENSG00000272913	AC009237.14	0.601065	0.38447	-0.360023
ENSG00000226137	BAIAP2-DT	0.59999	0.382576	-0.364854
ENSG00000228606	AL139011.1	0.598044	0.380682	-0.373592
ENSG00000267530	LINC01836	0.597211	0.378788	-0.37733
ENSG00000259935	AC009754.1	0.596393	0.376894	-0.381008
ENSG00000274560	AC010205.1	0.594987	0.375	-0.387321
ENSG00000281404	LINC01176	0.593491	0.373106	-0.394039
ENSG00000233508	AL021395.1	0.592811	0.371212	-0.397092
ENSG00000224152	AC009506.1	0.592453	0.369318	-0.398698
ENSG00000238164	TNFRSF14-AS1	0.591729	0.367424	-0.401954
ENSG00000272335	AC093297.2	0.590934	0.36553	-0.405522
ENSG00000261474	AC026471.4	0.590544	0.363636	-0.407275
ENSG00000260855	AL591848.3	0.590153	0.361742	-0.409031
ENSG00000260526	AC109347.1	0.589923	0.359848	-0.410063
ENSG00000250378	AC114296.1	0.589709	0.357955	-0.411025
ENSG00000259275	AC087477.2	0.589467	0.356061	-0.41211
ENSG00000233621	LINC01137	0.589383	0.354167	-0.412487
ENSG00000259725	AC106738.2	0.587233	0.352273	-0.422144
ENSG00000259561	AC079075.1	0.584726	0.350379	-0.433403
ENSG00000260136	AC008915.2	0.583734	0.348485	-0.437856
ENSG00000278621	AC037198.2	0.583641	0.346591	-0.438275
ENSG00000267097	SLC14A2-AS1	0.583317	0.344697	-0.439728
ENSG00000262823	AC127521.1	0.582985	0.342803	-0.441222
ENSG00000254370	AC025871.2	0.581902	0.340909	-0.446085
ENSG00000263105	AC009171.2	0.581249	0.339015	-0.449015
ENSG00000227388	AL133410.1	0.580785	0.337121	-0.451101
ENSG00000245498	AP000866.1	0.579205	0.335227	-0.458198
ENSG00000230612	AC004039.1	0.578143	0.333333	-0.462966
ENSG00000205790	DPP9-AS1	0.577467	0.331439	-0.466002
ENSG00000251187	AC010261.2	0.576047	0.329545	-0.472381
ENSG00000271918	AC034236.2	0.574439	0.327652	-0.479603
ENSG00000254815	LMNTD2-AS1	0.572728	0.325758	-0.487285
ENSG00000275560	AC008115.3	0.57079	0.323864	-0.495989
ENSG00000238039	AC244197.2	0.567769	0.32197	-0.509555
ENSG00000274737	AC004466.2	0.565651	0.320076	-0.519069
ENSG00000266962	AC067852.2	0.565229	0.318182	-0.520961
ENSG00000224559	LINC01087	0.556424	0.316288	-0.560508
ENSG00000248008	NRAV	0.556128	0.314394	-0.561834
ENSG00000269194	AC006942.1	0.55469	0.3125	-0.568293
ENSG00000272416	AC025175.1	0.553316	0.310606	-0.574464
ENSG00000255250	AP003059.2	0.550258	0.308712	-0.588197
ENSG00000270344	POC1B-AS1	0.550164	0.306818	-0.588618
ENSG00000227946	AC007383.1	0.549064	0.304924	-0.593558
ENSG00000235079	ZRANB2-AS1	0.547355	0.30303	-0.601235
ENSG00000275393	AC018695.6	0.545258	0.301136	-0.610651
ENSG00000230937	MIR205HG	0.544675	0.299242	-0.613272
ENSG00000281357	ARRDC3-AS1	0.544151	0.297348	-0.615623
ENSG00000267767	LINC01801	0.541979	0.295455	-0.625379
ENSG00000250577	AC109927.2	0.539935	0.293561	-0.634558
ENSG00000241359	SYNPR-AS1	0.539911	0.291667	-0.634665
ENSG00000249203	LINC02224	0.539735	0.289773	-0.635458
ENSG00000278921	EPB41L4A-DT	0.537909	0.287879	-0.643655
ENSG00000247572	CKMT2-AS1	0.535257	0.285985	-0.655565
ENSG00000267838	AC245884.8	0.535144	0.284091	-0.656074
ENSG00000255606	AP000439.1	0.534213	0.282197	-0.660257
ENSG00000231868	AL031848.1	0.53409	0.280303	-0.660807
ENSG00000215374	FAM66B	0.53072	0.278409	-0.675944
ENSG00000277050	AL122125.1	0.529041	0.276515	-0.683483
ENSG00000277744	AC011462.4	0.526513	0.274621	-0.694837
ENSG00000235049	LINC00940	0.524769	0.272727	-0.702668
ENSG00000228487	AL450263.1	0.524436	0.270833	-0.704162
ENSG00000276136	AC016957.2	0.522408	0.268939	-0.713271
ENSG00000249379	AL033397.2	0.520433	0.267045	-0.722138
ENSG00000260009	LINC02130	0.520361	0.265152	-0.722464
ENSG00000253959	LINC01863	0.518327	0.263258	-0.731601
ENSG00000245937	LINC01184	0.51814	0.261364	-0.732439
ENSG00000267080	ASB16-AS1	0.517663	0.25947	-0.73458
ENSG00000272927	AC107464.2	0.516059	0.257576	-0.741785
ENSG00000263072	ZNF213-AS1	0.514607	0.255682	-0.748304
ENSG00000251095	AC093866.1	0.512948	0.253788	-0.755757
ENSG00000231467	AL022314.1	0.512276	0.251894	-0.758773
ENSG00000182165	TP53TG1	0.511891	0.25	-0.760505
ENSG00000265666	RARA-AS1	0.511353	0.248106	-0.76292
ENSG00000243701	DUBR	0.510668	0.246212	-0.765995
ENSG00000267454	ZNF582-AS1	0.510114	0.244318	-0.768483
ENSG00000225936	AL731557.1	0.508696	0.242424	-0.774851
ENSG00000250740	AC109361.2	0.507898	0.24053	-0.778435
ENSG00000259932	AC051619.6	0.507878	0.238636	-0.778525
ENSG00000279685	MAPT-IT1	0.507109	0.236742	-0.781976
ENSG00000251015	SLC25A30-AS1	0.506294	0.234848	-0.785637
ENSG00000248779	AC093297.1	0.505611	0.232955	-0.788704
ENSG00000263011	AC108134.4	0.505256	0.231061	-0.790301
ENSG00000267092	AC027307.1	0.505123	0.229167	-0.790899
ENSG00000197182	MIRLET7BHG	0.503709	0.227273	-0.797247
ENSG00000260711	AL121839.2	0.5012	0.225379	-0.808516
ENSG00000237380	HOXD-AS2	0.493133	0.223485	-0.844746
ENSG00000266963	AC005625.1	0.492522	0.221591	-0.847488
ENSG00000276107	AC037198.1	0.492204	0.219697	-0.848919
ENSG00000196295	GARS1-DT	0.491091	0.217803	-0.853914
ENSG00000268895	A1BG-AS1	0.490653	0.215909	-0.855884
ENSG00000229660	AC004975.2	0.488005	0.214015	-0.867775
ENSG00000261141	AC092718.4	0.487332	0.212121	-0.870795
ENSG00000145075	CCDC39	0.486819	0.210227	-0.873099
ENSG00000268093	AC022154.1	0.48632	0.208333	-0.87534
ENSG00000268355	AC243960.3	0.485967	0.206439	-0.876928
ENSG00000213057	C1orf220	0.485619	0.204545	-0.878491
ENSG00000225362	CT62	0.485513	0.202652	-0.878968
ENSG00000278601	AL158163.2	0.484454	0.200758	-0.883724
ENSG00000238273	AC108058.1	0.484363	0.198864	-0.88413
ENSG00000274341	AC005899.6	0.483063	0.19697	-0.88997
ENSG00000227953	LINC01341	0.480702	0.195076	-0.900574
ENSG00000253982	AC100810.1	0.480304	0.193182	-0.902359
ENSG00000255774	LINC02747	0.480256	0.191288	-0.902577
ENSG00000254290	AC124067.4	0.478496	0.189394	-0.91048
ENSG00000228084	AC118553.1	0.476159	0.1875	-0.920975
ENSG00000267282	AC011481.2	0.47424	0.185606	-0.929594
ENSG00000269933	AL031429.2	0.470951	0.183712	-0.944363
ENSG00000273650	AC100793.4	0.470597	0.181818	-0.945954
ENSG00000272368	AC074032.1	0.470583	0.179924	-0.946018
ENSG00000261754	AC008555.1	0.469803	0.17803	-0.949518
ENSG00000267769	AC011498.6	0.468798	0.176136	-0.954033
ENSG00000273007	AC021205.3	0.467752	0.174242	-0.958731
ENSG00000270016	AC026150.3	0.46491	0.172348	-0.971493
ENSG00000268836	Z69706.1	0.463032	0.170455	-0.979927
ENSG00000260793	AC003102.1	0.46289	0.168561	-0.980563
ENSG00000261801	LOXL1-AS1	0.46058	0.166667	-0.990938
ENSG00000188185	LINC00265	0.459361	0.164773	-0.996413
ENSG00000239467	AC007405.3	0.459039	0.162879	-0.997861
ENSG00000251307	AC026704.1	0.458694	0.160985	-0.999411
ENSG00000269934	AL353593.1	0.456863	0.159091	-1.00763
ENSG00000270589	AL158163.1	0.452569	0.157197	-1.02692
ENSG00000250410	AC112722.1	0.452315	0.155303	-1.02806
ENSG00000228634	AL136115.1	0.451763	0.153409	-1.03054
ENSG00000276842	AC023510.2	0.451428	0.151515	-1.03204
ENSG00000251257	AC010457.1	0.450901	0.149621	-1.03441
ENSG00000174365	SNHG11	0.447878	0.147727	-1.04799
ENSG00000255108	AP006621.1	0.447306	0.145833	-1.05056
ENSG00000251023	AC114980.1	0.4441	0.143939	-1.06495
ENSG00000230115	TPRG1-AS2	0.443588	0.142045	-1.06725
ENSG00000229901	FOXO6-AS1	0.441244	0.140152	-1.07778
ENSG00000278668	AC005899.7	0.43373	0.138258	-1.11152
ENSG00000263982	AC009716.1	0.431948	0.136364	-1.11952
ENSG00000180769	WDFY3-AS2	0.430144	0.13447	-1.12763
ENSG00000249252	C1QTNF7-AS1	0.427784	0.132576	-1.13822
ENSG00000259200	AC068722.1	0.425937	0.130682	-1.14652
ENSG00000272668	AL590560.3	0.424483	0.128788	-1.15305
ENSG00000261488	TBILA	0.42271	0.126894	-1.16101
ENSG00000163364	LINC01116	0.421547	0.125	-1.16624
ENSG00000259065	AC005520.2	0.421243	0.123106	-1.1676
ENSG00000189419	SPATA41	0.420857	0.121212	-1.16934
ENSG00000272040	AC010245.2	0.418321	0.119318	-1.18072
ENSG00000261889	AC108134.2	0.417608	0.117424	-1.18392
ENSG00000231064	THBS3-AS1	0.414441	0.11553	-1.19815
ENSG00000224032	EPB41L4A-AS1	0.41321	0.113636	-1.20368
ENSG00000232301	LNCPRESS1	0.412809	0.111742	-1.20548
ENSG00000254164	AC008663.3	0.412276	0.109848	-1.20787
ENSG00000238117	AP000844.2	0.410043	0.107955	-1.2179
ENSG00000273062	RALGPS2-AS1	0.409828	0.106061	-1.21886
ENSG00000272689	AC004832.4	0.409409	0.104167	-1.22075
ENSG00000270681	AC095055.1	0.407559	0.102273	-1.22906
ENSG00000250906	AC131953.1	0.403388	0.100379	-1.24779
ENSG00000274653	AC106782.5	0.402882	0.0984848	-1.25006
ENSG00000250742	LINC02381	0.402471	0.0965909	-1.25191
ENSG00000230148	HOXB-AS1	0.402115	0.094697	-1.2535
ENSG00000260686	AC008669.1	0.398332	0.092803	-1.27049
ENSG00000272144	AC025171.4	0.395158	0.0909091	-1.28475
ENSG00000231189	AC013448.1	0.39194	0.0890152	-1.2992
ENSG00000275484	AP003419.3	0.39098	0.0871212	-1.30351
ENSG00000234350	AC007405.1	0.388858	0.0852273	-1.31304
ENSG00000229109	AL137847.1	0.38871	0.0833333	-1.3137
ENSG00000249346	LINC01016	0.386947	0.0814394	-1.32162
ENSG00000273888	FRMD6-AS1	0.386202	0.0795455	-1.32497
ENSG00000273350	AC004832.5	0.385566	0.0776515	-1.32782
ENSG00000259459	LINC02568	0.385007	0.0757576	-1.33034
ENSG00000257534	AC023794.4	0.383853	0.0738636	-1.33552
ENSG00000271828	AC008937.3	0.383726	0.0719697	-1.33609
ENSG00000253768	AC008663.1	0.381669	0.0700758	-1.34533
ENSG00000272622	AC010735.2	0.378568	0.0681818	-1.35925
ENSG00000260912	AL158206.1	0.376486	0.0662879	-1.3686
ENSG00000233968	AL157895.1	0.372992	0.0643939	-1.3843
ENSG00000276855	AC015922.3	0.371111	0.0625	-1.39274
ENSG00000272551	AC017048.3	0.369688	0.0606061	-1.39913
ENSG00000278970	HEIH	0.368722	0.0587121	-1.40347
ENSG00000234432	AC092171.3	0.368454	0.0568182	-1.40468
ENSG00000218357	LINC01644	0.366475	0.0549242	-1.41356
ENSG00000255495	AC145124.1	0.365173	0.0530303	-1.41941
ENSG00000262089	AC040977.1	0.363632	0.0511364	-1.42633
ENSG00000260911	AC135050.3	0.362255	0.0492424	-1.43252
ENSG00000247679	AC139795.2	0.356286	0.0473485	-1.45932
ENSG00000226965	AC073114.1	0.354222	0.0454545	-1.46859
ENSG00000257038	AP002761.3	0.352421	0.0435606	-1.47668
ENSG00000254910	AC136475.2	0.350094	0.0416667	-1.48713
ENSG00000246560	UBE2D3-AS1	0.349088	0.0397727	-1.49165
ENSG00000224376	AC017104.1	0.341563	0.0378788	-1.52544
ENSG00000271109	AC008555.4	0.337239	0.0359848	-1.54486
ENSG00000253125	AC055854.1	0.335106	0.0340909	-1.55444
ENSG00000272161	AL589739.1	0.334919	0.032197	-1.55528
ENSG00000273920	AC103858.2	0.326716	0.030303	-1.59212
ENSG00000230978	LINC00160	0.32505	0.0284091	-1.5996
ENSG00000271871	AC005740.4	0.322059	0.0265152	-1.61304
ENSG00000222033	LINC01124	0.313114	0.0246212	-1.65321
ENSG00000273084	AC092171.5	0.309695	0.0227273	-1.66856
ENSG00000226835	ARHGAP29-AS1	0.300783	0.0208333	-1.70859
ENSG00000268744	AC008758.4	0.293282	0.0189394	-1.74227
ENSG00000273264	AL360219.1	0.293038	0.0170455	-1.74337
ENSG00000204929	AC007389.1	0.284828	0.0151515	-1.78024
ENSG00000277959	AL162274.2	0.275046	0.0132576	-1.82417
ENSG00000256576	LINC02361	0.25416	0.0113636	-1.91797
ENSG00000237940	LINC01238	0.253942	0.0094697	-1.91895
ENSG00000259172	AC023024.1	0.249679	0.00757576	-1.93809
ENSG00000224577	LINC01117	0.239774	0.00568182	-1.98257
ENSG00000264278	ZNF236-DT	0.218219	0.00378788	-2.07938
ENSG00000263618	AP005121.1	0.213556	0.00189394	-2.10032

## Sheet: BRCA.LumB
Gene stable ID	Gene name	BRCA.LumB.STNR.Sum	Quantile	Z.score
ENSG00000225886	AL445490.1	2.23553	1	7.89715		Above 0.98 quantile
ENSG00000225768	LINC02620	1.32375	0.998106	3.84729		Above 0.95 quantile
ENSG00000261061	AC092718.3	1.25526	0.996212	3.54312		Above 0.90 quantile
ENSG00000251611	FAM160A1-DT	1.2489	0.994318	3.51486
ENSG00000260228	AC009119.1	1.21901	0.992424	3.38209
ENSG00000274173	AL035661.1	1.10085	0.99053	2.85727
ENSG00000281649	EBLN3P	1.07888	0.988636	2.75968
ENSG00000273472	AC096733.2	1.03315	0.986742	2.55657
ENSG00000235314	LINC00957	1.01909	0.984848	2.49409
ENSG00000234390	USP27X-AS1	0.997697	0.982955	2.39909
ENSG00000266120	AC104984.4	0.990761	0.981061	2.36828
ENSG00000278385	AC121338.2	0.986393	0.979167	2.34888
ENSG00000249042	AC008771.1	0.977597	0.977273	2.30981
ENSG00000261488	TBILA	0.95827	0.975379	2.22396
ENSG00000253361	AC069120.1	0.948543	0.973485	2.18076
ENSG00000255367	AC127526.2	0.940683	0.971591	2.14585
ENSG00000238197	PAXBP1-AS1	0.937037	0.969697	2.12966
ENSG00000275223	AL121906.2	0.934796	0.967803	2.1197
ENSG00000247735	AC120114.1	0.920295	0.965909	2.05529
ENSG00000259345	AC013652.1	0.916142	0.964015	2.03685
ENSG00000259240	MIR4713HG	0.912387	0.962121	2.02017
ENSG00000273143	DUSP5-DT	0.894578	0.960227	1.94107
ENSG00000251602	AL928654.1	0.884088	0.958333	1.89447
ENSG00000260686	AC008669.1	0.876539	0.956439	1.86094
ENSG00000267128	RNF157-AS1	0.869458	0.954545	1.82949
ENSG00000270084	GAS5-AS1	0.863832	0.952652	1.8045
ENSG00000278642	AC015813.4	0.86319	0.950758	1.80165
ENSG00000196810	CTBP1-DT	0.86267	0.948864	1.79934
ENSG00000260468	LINC01290	0.86262	0.94697	1.79912
ENSG00000259306	AC020891.2	0.862159	0.945076	1.79707
ENSG00000270177	AC104109.2	0.860394	0.943182	1.78923
ENSG00000230741	Z82173.1	0.838256	0.941288	1.6909
ENSG00000249942	AC239584.1	0.826382	0.939394	1.63816
ENSG00000230393	AC092667.1	0.819396	0.9375	1.60713
ENSG00000245750	DRAIC	0.805104	0.935606	1.54365
ENSG00000224699	LAMTOR5-AS1	0.800638	0.933712	1.52381
ENSG00000224842	AL161908.1	0.791014	0.931818	1.48107
ENSG00000259725	AC106738.2	0.788243	0.929924	1.46876
ENSG00000223813	AC007255.1	0.788123	0.92803	1.46822
ENSG00000231439	WASIR2	0.783447	0.926136	1.44746
ENSG00000260852	FBXL19-AS1	0.777595	0.924242	1.42147
ENSG00000213888	LINC01521	0.776641	0.922348	1.41723
ENSG00000276107	AC037198.1	0.77034	0.920455	1.38924
ENSG00000281376	ABALON	0.769432	0.918561	1.38521
ENSG00000268858	AL118506.1	0.764065	0.916667	1.36137
ENSG00000264151	AC090403.1	0.762617	0.914773	1.35494
ENSG00000235214	FAM83C-AS1	0.761072	0.912879	1.34807
ENSG00000245970	AP003352.1	0.759589	0.910985	1.34149
ENSG00000259701	AC020891.3	0.75764	0.909091	1.33283
ENSG00000267374	MIR924HG	0.754984	0.907197	1.32103
ENSG00000255650	FAM222A-AS1	0.753521	0.905303	1.31453
ENSG00000204110	LINC02520	0.747293	0.903409	1.28687
ENSG00000272518	AC036214.2	0.741472	0.901515	1.26102
ENSG00000253716	MINCR	0.738537	0.899621	1.24798
ENSG00000258057	BCDIN3D-AS1	0.738146	0.897727	1.24624
ENSG00000254337	AC083967.1	0.736093	0.895833	1.23713
ENSG00000278621	AC037198.2	0.733204	0.893939	1.22429
ENSG00000264080	AP005057.1	0.730872	0.892045	1.21393
ENSG00000248774	AC097534.1	0.729686	0.890152	1.20867
ENSG00000262772	LINC01977	0.71936	0.888258	1.1628
ENSG00000260810	AL135818.2	0.717428	0.886364	1.15422
ENSG00000275601	AC011330.2	0.711723	0.88447	1.12888
ENSG00000228084	AC118553.1	0.707922	0.882576	1.112
ENSG00000266450	AC019183.1	0.707347	0.880682	1.10944
ENSG00000280207	AC106795.5	0.702746	0.878788	1.08901
ENSG00000223783	LINC01983	0.699068	0.876894	1.07267
ENSG00000262172	AC116025.2	0.69857	0.875	1.07046
ENSG00000276272	AC024884.2	0.691972	0.873106	1.04116
ENSG00000264914	AC015845.1	0.688057	0.871212	1.02377
ENSG00000249592	AC139887.2	0.687449	0.869318	1.02107
ENSG00000253433	NCRNA00250	0.684122	0.867424	1.00629
ENSG00000249993	BFSP2-AS1	0.683456	0.86553	1.00333
ENSG00000262884	AC015921.1	0.67807	0.863636	0.979405
ENSG00000213742	ZNF337-AS1	0.676956	0.861742	0.974457
ENSG00000261202	Z83847.1	0.675937	0.859848	0.969931
ENSG00000254028	AC083843.1	0.675702	0.857955	0.968889
ENSG00000250415	AC022113.1	0.675658	0.856061	0.968694
ENSG00000250820	AC138965.1	0.671497	0.854167	0.950211
ENSG00000263720	AC023394.2	0.667062	0.852273	0.930511
ENSG00000245080	MIR3150BHG	0.666444	0.850379	0.92777
ENSG00000246214	AC024588.1	0.663884	0.848485	0.916398
ENSG00000235123	DSCAM-AS1	0.66325	0.846591	0.913583
ENSG00000250874	AC010595.1	0.66262	0.844697	0.910781
ENSG00000267503	AP005131.3	0.662585	0.842803	0.910628
ENSG00000258940	AL132639.2	0.659094	0.840909	0.895123
ENSG00000262979	AC124319.1	0.657838	0.839015	0.889541
ENSG00000269959	SPACA6P-AS	0.656812	0.837121	0.884985
ENSG00000266602	AP005262.1	0.652546	0.835227	0.866035
ENSG00000257842	LINC02588	0.649216	0.833333	0.851246
ENSG00000240571	AC087071.2	0.647435	0.831439	0.843335
ENSG00000254162	AC009812.3	0.645266	0.829545	0.833703
ENSG00000257283	AC012464.1	0.643688	0.827652	0.826694
ENSG00000274825	AL023803.2	0.641741	0.825758	0.818047
ENSG00000272463	AL357054.4	0.640074	0.823864	0.81064
ENSG00000232363	AL021391.1	0.633303	0.82197	0.780568
ENSG00000266289	AC012213.3	0.631929	0.820076	0.774463
ENSG00000253327	RAD21-AS1	0.630663	0.818182	0.768841
ENSG00000269887	AL391001.1	0.630462	0.816288	0.767948
ENSG00000251206	AC010420.1	0.629816	0.814394	0.765077
ENSG00000272599	AC016394.1	0.624176	0.8125	0.740026
ENSG00000256278	AC048382.1	0.623685	0.810606	0.737843
ENSG00000262136	AC092115.3	0.622604	0.808712	0.733043
ENSG00000253364	COPDA1	0.620687	0.806818	0.724528
ENSG00000259424	IRAIN	0.619985	0.804924	0.721412
ENSG00000248265	FLJ12825	0.618722	0.80303	0.715801
ENSG00000269473	AC012313.8	0.618223	0.801136	0.713586
ENSG00000248429	FAM198B-AS1	0.616993	0.799242	0.708121
ENSG00000260267	AC026471.1	0.613792	0.797348	0.693903
ENSG00000227896	AL731569.1	0.610776	0.795455	0.680507
ENSG00000176753	C15orf56	0.610315	0.793561	0.67846
ENSG00000269420	PLA2G4C-AS1	0.609669	0.791667	0.675592
ENSG00000213062	Z99572.1	0.605666	0.789773	0.657809
ENSG00000277182	AC006449.5	0.605225	0.787879	0.655854
ENSG00000232638	AL390294.1	0.604476	0.785985	0.652526
ENSG00000261211	AL031123.2	0.600457	0.784091	0.634674
ENSG00000272009	AL121944.1	0.597041	0.782197	0.619502
ENSG00000267940	AC022762.2	0.596205	0.780303	0.615787
ENSG00000253210	AC040970.1	0.593981	0.778409	0.605909
ENSG00000254306	AC137579.2	0.591983	0.776515	0.597036
ENSG00000263745	AP005230.1	0.590993	0.774621	0.592639
ENSG00000272954	AP000553.2	0.590328	0.772727	0.589684
ENSG00000242553	AP001432.1	0.587543	0.770833	0.577312
ENSG00000275763	ZNF516-DT	0.586866	0.768939	0.574306
ENSG00000276390	AC004241.3	0.586731	0.767045	0.573709
ENSG00000237978	KCNMB2-AS1	0.586474	0.765152	0.572565
ENSG00000272940	U62317.2	0.583269	0.763258	0.558329
ENSG00000226431	AL121929.1	0.583067	0.761364	0.557431
ENSG00000260976	LINC01633	0.580565	0.75947	0.546318
ENSG00000176912	TYMSOS	0.579655	0.757576	0.542279
ENSG00000261578	AP003119.3	0.579428	0.755682	0.54127
ENSG00000275234	AC010503.4	0.578321	0.753788	0.536352
ENSG00000258798	AL133153.2	0.577977	0.751894	0.534827
ENSG00000248559	AC109454.2	0.572695	0.75	0.511362
ENSG00000238045	AC009133.1	0.571395	0.748106	0.505588
ENSG00000255130	AC022874.1	0.564402	0.746212	0.474528
ENSG00000233571	AL592043.1	0.560989	0.744318	0.45937
ENSG00000260032	NORAD	0.560858	0.742424	0.458788
ENSG00000250244	AC010307.4	0.555683	0.74053	0.435803
ENSG00000259527	LINC00052	0.550489	0.738636	0.412733
ENSG00000253738	OTUD6B-AS1	0.549982	0.736742	0.410481
ENSG00000253603	CERNA3	0.547701	0.734848	0.400347
ENSG00000229203	AC103564.1	0.546846	0.732955	0.396552
ENSG00000249684	AC106795.2	0.545761	0.731061	0.391734
ENSG00000223776	LGALS8-AS1	0.545215	0.729167	0.389307
ENSG00000203635	AC144450.1	0.543635	0.727273	0.382291
ENSG00000260871	AC093510.2	0.543408	0.725379	0.381283
ENSG00000278765	AC004477.2	0.541757	0.723485	0.373947
ENSG00000223343	AC137630.1	0.541037	0.721591	0.370751
ENSG00000247121	AC009126.1	0.540707	0.719697	0.369285
ENSG00000228835	AC012123.1	0.540266	0.717803	0.367327
ENSG00000248360	LINC00504	0.53987	0.715909	0.365565
ENSG00000268047	AC018766.1	0.539718	0.714015	0.36489
ENSG00000272892	AL133551.1	0.539156	0.712121	0.362395
ENSG00000281344	HELLPAR	0.53622	0.710227	0.349353
ENSG00000266036	AC016888.1	0.53378	0.708333	0.338517
ENSG00000259457	AC100826.1	0.532453	0.706439	0.332621
ENSG00000230091	TMEM254-AS1	0.531116	0.704545	0.326685
ENSG00000273455	AC072039.2	0.529221	0.702652	0.318267
ENSG00000250643	AC083906.3	0.529027	0.700758	0.317403
ENSG00000261167	AC107027.3	0.528585	0.698864	0.315443
ENSG00000273486	AC096992.2	0.528289	0.69697	0.314128
ENSG00000230732	AC016949.1	0.527424	0.695076	0.310283
ENSG00000257337	AC068888.1	0.526215	0.693182	0.304914
ENSG00000197180	CH17-340M24.3	0.524825	0.691288	0.298743
ENSG00000249364	AC112206.2	0.52393	0.689394	0.294765
ENSG00000257596	SCAT2	0.520403	0.6875	0.279102
ENSG00000224271	AL117329.1	0.518404	0.685606	0.27022
ENSG00000264491	AC005544.1	0.517111	0.683712	0.264477
ENSG00000273568	AC131009.3	0.515463	0.681818	0.25716
ENSG00000236008	LINC01814	0.51476	0.679924	0.254034
ENSG00000261693	AC134682.1	0.514464	0.67803	0.252721
ENSG00000254317	AC022973.5	0.51395	0.676136	0.250438
ENSG00000272479	AC010857.1	0.510838	0.674242	0.236616
ENSG00000261087	ZNNT1	0.505627	0.672348	0.213469
ENSG00000273786	AC020658.4	0.504196	0.670455	0.207114
ENSG00000237761	AL161646.1	0.503698	0.668561	0.204901
ENSG00000255100	AP003119.2	0.502304	0.666667	0.19871
ENSG00000272172	AC138696.2	0.501752	0.664773	0.196259
ENSG00000227617	CERS6-AS1	0.501542	0.662879	0.195327
ENSG00000260757	AC093520.1	0.50135	0.660985	0.194473
ENSG00000257883	AC125603.2	0.500938	0.659091	0.192641
ENSG00000274751	AC120498.9	0.498095	0.657197	0.180015
ENSG00000264548	AC132872.2	0.495182	0.655303	0.167078
ENSG00000267288	AC138150.2	0.494763	0.653409	0.165217
ENSG00000245694	CRNDE	0.494366	0.651515	0.163453
ENSG00000260196	AC124798.1	0.49395	0.649621	0.161606
ENSG00000267474	AC008569.2	0.491792	0.647727	0.15202
ENSG00000261713	SSTR5-AS1	0.491631	0.645833	0.151303
ENSG00000244558	KCNK15-AS1	0.490213	0.643939	0.145006
ENSG00000257869	AL139023.1	0.490209	0.642045	0.144988
ENSG00000241472	PTPRG-AS1	0.489833	0.640152	0.143317
ENSG00000260368	AC027373.1	0.489306	0.638258	0.140976
ENSG00000255121	CENATAC-DT	0.485725	0.636364	0.125071
ENSG00000227482	AL157702.2	0.485548	0.63447	0.124285
ENSG00000264647	AC104564.4	0.485473	0.632576	0.123951
ENSG00000253395	AP003469.2	0.485056	0.630682	0.122099
ENSG00000259623	AC125257.1	0.481217	0.628788	0.105048
ENSG00000260698	AL591848.2	0.481047	0.626894	0.104291
ENSG00000233823	AL356311.1	0.480983	0.625	0.10401
ENSG00000272744	AC107214.2	0.480525	0.623106	0.101974
ENSG00000263731	AC145207.5	0.477924	0.621212	0.0904221
ENSG00000197308	GATA3-AS1	0.477902	0.619318	0.090322
ENSG00000265800	AC022211.3	0.476941	0.617424	0.0860551
ENSG00000275710	AC007485.1	0.476558	0.61553	0.0843555
ENSG00000258203	AC004801.5	0.47655	0.613636	0.0843186
ENSG00000277232	GTSE1-DT	0.475544	0.611742	0.0798525
ENSG00000261542	AC011978.1	0.475294	0.609848	0.078739
ENSG00000261465	AC099518.4	0.474079	0.607955	0.0733416
ENSG00000248664	AC010273.2	0.474014	0.606061	0.0730547
ENSG00000260774	AC021087.3	0.473875	0.604167	0.0724386
ENSG00000230102	LINC02028	0.473637	0.602273	0.0713808
ENSG00000247363	AC090061.1	0.471769	0.600379	0.0630819
ENSG00000253854	AC010834.3	0.471071	0.598485	0.0599848
ENSG00000261324	AC010168.2	0.470684	0.596591	0.0582626
ENSG00000277504	AC010536.3	0.470659	0.594697	0.0581544
ENSG00000260281	ITFG1-AS1	0.470203	0.592803	0.0561296
ENSG00000203711	C6orf99	0.469715	0.590909	0.0539594
ENSG00000273821	AL096828.3	0.467449	0.589015	0.043896
ENSG00000260907	AC015818.2	0.467146	0.587121	0.0425474
ENSG00000258952	SALRNA1	0.464792	0.585227	0.0320927
ENSG00000232098	AC012313.1	0.463438	0.583333	0.0260796
ENSG00000266903	AC243964.3	0.463289	0.581439	0.0254198
ENSG00000273702	AC091271.1	0.462074	0.579545	0.0200233
ENSG00000246982	Z84485.1	0.461448	0.577652	0.0172396
ENSG00000257808	AC073573.1	0.461019	0.575758	0.0153332
ENSG00000249859	PVT1	0.461011	0.573864	0.0153019
ENSG00000267302	RNFT1-DT	0.460033	0.57197	0.0109578
ENSG00000238058	AL355574.1	0.459634	0.570076	0.00918398
ENSG00000263335	AF001548.2	0.459611	0.568182	0.00907963
ENSG00000258001	AC126614.1	0.457296	0.566288	-0.00119894
ENSG00000259488	AC023355.1	0.45653	0.564394	-0.00460418
ENSG00000266208	AC080112.1	0.455702	0.5625	-0.00828307
ENSG00000280924	LINC00628	0.455542	0.560606	-0.00899159
ENSG00000274460	AC092119.2	0.455135	0.558712	-0.0107977
ENSG00000250081	AC025176.1	0.454059	0.556818	-0.0155796
ENSG00000273181	AC131235.2	0.452674	0.554924	-0.0217297
ENSG00000260317	AC009812.4	0.452659	0.55303	-0.0217956
ENSG00000232748	AC135050.1	0.450293	0.551136	-0.032304
ENSG00000271727	AL357054.2	0.449104	0.549242	-0.0375862
ENSG00000226913	BSN-DT	0.448371	0.547348	-0.040841
ENSG00000227218	AL157935.1	0.44799	0.545455	-0.0425356
ENSG00000250091	DNAH10OS	0.445989	0.543561	-0.0514249
ENSG00000259910	AC120498.1	0.445528	0.541667	-0.0534722
ENSG00000257696	AC010203.2	0.445408	0.539773	-0.0540043
ENSG00000243810	CFAP61-AS1	0.445258	0.537879	-0.054668
ENSG00000227477	STK4-AS1	0.444295	0.535985	-0.0589471
ENSG00000262528	AL022341.2	0.443411	0.534091	-0.062874
ENSG00000248932	AC046134.2	0.443374	0.532197	-0.06304
ENSG00000272264	AC009686.2	0.442264	0.530303	-0.067969
ENSG00000263412	NFE2L1-DT	0.441488	0.528409	-0.0714149
ENSG00000258378	AL139021.1	0.439854	0.526515	-0.0786746
ENSG00000246863	GPR176-DT	0.439129	0.524621	-0.0818948
ENSG00000254224	AP003465.1	0.438251	0.522727	-0.0857927
ENSG00000238123	MID1IP1-AS1	0.437662	0.520833	-0.0884108
ENSG00000267201	LINC01775	0.435908	0.518939	-0.0961982
ENSG00000224424	PRKAR2A-AS1	0.435665	0.517045	-0.0972782
ENSG00000259802	AC012640.2	0.435048	0.515152	-0.100019
ENSG00000275665	AC006449.3	0.433785	0.513258	-0.10563
ENSG00000214719	AC005562.1	0.433087	0.511364	-0.108728
ENSG00000265282	AC005828.4	0.432717	0.50947	-0.110373
ENSG00000261437	AC108860.2	0.431308	0.507576	-0.116631
ENSG00000215424	MCM3AP-AS1	0.431133	0.505682	-0.117411
ENSG00000261758	AC117382.2	0.429035	0.503788	-0.126726
ENSG00000275632	AL035461.2	0.428792	0.501894	-0.127805
ENSG00000264577	AC010761.1	0.428338	0.5	-0.129822
ENSG00000267750	RUNDC3A-AS1	0.427816	0.498106	-0.132142
ENSG00000255647	AC093510.1	0.427141	0.496212	-0.135142
ENSG00000225470	JPX	0.424641	0.494318	-0.146246
ENSG00000280213	UCKL1-AS1	0.421292	0.492424	-0.161117
ENSG00000261663	AC009065.8	0.420341	0.49053	-0.165342
ENSG00000204666	AC010624.1	0.416602	0.488636	-0.181952
ENSG00000263235	AC006111.2	0.416388	0.486742	-0.182901
ENSG00000260830	AL135744.1	0.415868	0.484848	-0.185212
ENSG00000153363	LINC00467	0.4157	0.482955	-0.185957
ENSG00000267886	AC074135.1	0.414361	0.481061	-0.191905
ENSG00000272369	AC008035.1	0.413392	0.479167	-0.196206
ENSG00000278383	AL031673.1	0.41314	0.477273	-0.197328
ENSG00000226476	LINC01748	0.411925	0.475379	-0.202725
ENSG00000274653	AC106782.5	0.4109	0.473485	-0.207276
ENSG00000223486	AC092198.1	0.410062	0.471591	-0.211001
ENSG00000281641	SAMD12-AS1	0.408952	0.469697	-0.215931
ENSG00000223697	AF230666.1	0.408689	0.467803	-0.217097
ENSG00000261136	AC023908.3	0.408055	0.465909	-0.219916
ENSG00000265415	AC099850.3	0.407712	0.464015	-0.221437
ENSG00000223808	AC044784.1	0.407549	0.462121	-0.222162
ENSG00000280382	AC096920.1	0.407327	0.460227	-0.223149
ENSG00000240005	STIM2-AS1	0.405398	0.458333	-0.231717
ENSG00000196166	C8orf86	0.405115	0.456439	-0.232972
ENSG00000236617	AC127070.1	0.404908	0.454545	-0.233893
ENSG00000242391	AC099677.3	0.403789	0.452652	-0.238864
ENSG00000263280	AC003965.1	0.401455	0.450758	-0.249228
ENSG00000257258	AC012150.1	0.400244	0.448864	-0.254609
ENSG00000224223	VSTM2A-OT1	0.400085	0.44697	-0.255314
ENSG00000253258	AC068228.1	0.399778	0.445076	-0.256676
ENSG00000254389	RHPN1-AS1	0.398689	0.443182	-0.261513
ENSG00000263786	AC022211.1	0.395639	0.441288	-0.275063
ENSG00000234695	TFPI2-DT	0.394753	0.439394	-0.278996
ENSG00000260219	CD2BP2-DT	0.394559	0.4375	-0.27986
ENSG00000255458	AC108471.2	0.394201	0.435606	-0.281451
ENSG00000278834	AC073508.3	0.39403	0.433712	-0.282207
ENSG00000228613	AC141930.1	0.391761	0.431818	-0.292286
ENSG00000244502	HDAC11-AS1	0.391271	0.429924	-0.294463
ENSG00000258210	AC144548.1	0.389347	0.42803	-0.303011
ENSG00000272485	AL392183.1	0.387721	0.426136	-0.31023
ENSG00000272509	AC087752.4	0.387286	0.424242	-0.312164
ENSG00000248866	USP46-DT	0.386558	0.422348	-0.315397
ENSG00000262410	AC024361.1	0.386513	0.420455	-0.315598
ENSG00000275759	AC026367.3	0.386393	0.418561	-0.316131
ENSG00000215256	DHRS4-AS1	0.384872	0.416667	-0.322887
ENSG00000215068	AC025171.2	0.384523	0.414773	-0.324434
ENSG00000204091	TDRG1	0.384376	0.412879	-0.325088
ENSG00000253167	WASHC5-AS1	0.384058	0.410985	-0.326502
ENSG00000281501	SEPSECS-AS1	0.383987	0.409091	-0.326818
ENSG00000272622	AC010735.2	0.383868	0.407197	-0.327344
ENSG00000268204	AC008763.1	0.383171	0.405303	-0.330441
ENSG00000269353	AC092071.1	0.381449	0.403409	-0.33809
ENSG00000268307	LINC02560	0.381096	0.401515	-0.339658
ENSG00000258603	AC005225.2	0.380838	0.399621	-0.340805
ENSG00000273162	AL133215.2	0.378581	0.397727	-0.35083
ENSG00000246560	UBE2D3-AS1	0.377934	0.395833	-0.353702
ENSG00000279623	AL359697.1	0.377912	0.393939	-0.353799
ENSG00000268658	LINC00664	0.375133	0.392045	-0.366144
ENSG00000262188	LINC01978	0.3751	0.390152	-0.366287
ENSG00000232352	SEMA3B-AS1	0.374488	0.388258	-0.36901
ENSG00000259278	AC087878.1	0.374388	0.386364	-0.36945
ENSG00000235978	AC018816.1	0.373957	0.38447	-0.371364
ENSG00000254231	AC103760.1	0.37377	0.382576	-0.372196
ENSG00000272384	AC016405.3	0.372575	0.380682	-0.377503
ENSG00000255857	PXN-AS1	0.371087	0.378788	-0.384112
ENSG00000267644	AC061975.7	0.370957	0.376894	-0.384692
ENSG00000254533	AF186192.1	0.369657	0.375	-0.390463
ENSG00000277728	AC097641.2	0.368528	0.373106	-0.395478
ENSG00000261188	Z95115.1	0.368075	0.371212	-0.397492
ENSG00000253699	AC084128.1	0.367198	0.369318	-0.401389
ENSG00000179082	C9orf106	0.36699	0.367424	-0.402313
ENSG00000225362	CT62	0.366702	0.36553	-0.40359
ENSG00000268403	AC132192.2	0.364313	0.363636	-0.414201
ENSG00000246889	AP000487.1	0.363546	0.361742	-0.417608
ENSG00000271911	AL357054.3	0.363237	0.359848	-0.418979
ENSG00000251562	MALAT1	0.362818	0.357955	-0.420842
ENSG00000245571	FAM111A-DT	0.362581	0.356061	-0.421895
ENSG00000229525	AC053503.1	0.361465	0.354167	-0.426851
ENSG00000275709	AC090527.3	0.361026	0.352273	-0.428802
ENSG00000250472	TRIM36-IT1	0.360699	0.350379	-0.430256
ENSG00000277010	AC120498.10	0.360592	0.348485	-0.430728
ENSG00000267078	AC015802.1	0.359709	0.346591	-0.434651
ENSG00000262714	AC007342.5	0.359385	0.344697	-0.436089
ENSG00000253802	SIRLNT	0.359134	0.342803	-0.437203
ENSG00000220161	LINC02076	0.35697	0.340909	-0.446818
ENSG00000263080	AC009121.3	0.356175	0.339015	-0.45035
ENSG00000268584	AC073389.1	0.355596	0.337121	-0.452918
ENSG00000235319	AC012360.1	0.354392	0.335227	-0.458266
ENSG00000258034	AC012157.2	0.354028	0.333333	-0.459885
ENSG00000262652	AC124283.3	0.353734	0.331439	-0.461192
ENSG00000232940	HCG25	0.351337	0.329545	-0.471837
ENSG00000254604	AP002336.2	0.350392	0.327652	-0.476033
ENSG00000278231	AL133342.1	0.347862	0.325758	-0.487274
ENSG00000269867	AC010326.3	0.346784	0.323864	-0.492058
ENSG00000239519	CADM2-AS1	0.343978	0.32197	-0.504522
ENSG00000257660	ADCY6-DT	0.343096	0.320076	-0.508441
ENSG00000258334	AC125611.4	0.340609	0.318182	-0.519489
ENSG00000229980	TOB1-AS1	0.338364	0.316288	-0.529459
ENSG00000262147	AC124283.2	0.338208	0.314394	-0.530153
ENSG00000225733	FGD5-AS1	0.337101	0.3125	-0.53507
ENSG00000145063	AC062028.1	0.337044	0.310606	-0.535322
ENSG00000262703	AC009121.2	0.335586	0.308712	-0.541797
ENSG00000260367	AC109460.1	0.335511	0.306818	-0.542131
ENSG00000280303	ERICD	0.334292	0.304924	-0.547547
ENSG00000268615	AL353803.5	0.333462	0.30303	-0.551234
ENSG00000267077	AC020663.2	0.331491	0.301136	-0.559988
ENSG00000257955	AC004801.3	0.331064	0.299242	-0.561883
ENSG00000253263	AP003354.1	0.331062	0.297348	-0.561892
ENSG00000253513	AC009908.1	0.330151	0.295455	-0.565941
ENSG00000269982	AC018809.2	0.328887	0.293561	-0.571551
ENSG00000226562	CYP4F26P	0.32856	0.291667	-0.573004
ENSG00000264215	AC126365.1	0.327477	0.289773	-0.577815
ENSG00000256166	LINC02571	0.325097	0.287879	-0.588388
ENSG00000260710	AC120498.4	0.32228	0.285985	-0.600899
ENSG00000230433	AL031770.1	0.321387	0.284091	-0.604867
ENSG00000266469	AC005288.1	0.321089	0.282197	-0.606187
ENSG00000249786	EAF1-AS1	0.319089	0.280303	-0.615073
ENSG00000224794	AL022326.1	0.3186	0.278409	-0.617245
ENSG00000271971	AC120053.1	0.316934	0.276515	-0.624642
ENSG00000253125	AC055854.1	0.315574	0.274621	-0.630687
ENSG00000268066	FMR1-AS1	0.314337	0.272727	-0.636178
ENSG00000274698	AC099521.1	0.314002	0.270833	-0.637668
ENSG00000261220	AC103706.1	0.313808	0.268939	-0.63853
ENSG00000255966	AC006064.3	0.311491	0.267045	-0.64882
ENSG00000235823	OLMALINC	0.310889	0.265152	-0.651493
ENSG00000266897	AC005546.1	0.309935	0.263258	-0.65573
ENSG00000276831	AC020922.4	0.309868	0.261364	-0.656029
ENSG00000276397	LINC01879	0.306969	0.25947	-0.668903
ENSG00000267416	AC025048.4	0.306776	0.257576	-0.669765
ENSG00000265458	AC132938.3	0.305427	0.255682	-0.675757
ENSG00000261335	AC005837.1	0.305311	0.253788	-0.67627
ENSG00000234233	KCNH1-IT1	0.304677	0.251894	-0.679084
ENSG00000273893	AL133520.1	0.304309	0.25	-0.68072
ENSG00000274561	AC005332.3	0.303248	0.248106	-0.685435
ENSG00000226070	AL139275.1	0.303043	0.246212	-0.686343
ENSG00000273680	AC009318.2	0.300677	0.244318	-0.696851
ENSG00000261124	AC135050.4	0.297432	0.242424	-0.711264
ENSG00000257261	AC008014.1	0.297061	0.24053	-0.712913
ENSG00000227543	SPAG5-AS1	0.296322	0.238636	-0.716194
ENSG00000248431	AC021134.1	0.295271	0.236742	-0.720864
ENSG00000234949	AC104667.2	0.295001	0.234848	-0.722064
ENSG00000276698	AL136295.6	0.294794	0.232955	-0.722982
ENSG00000272043	AC016405.2	0.294065	0.231061	-0.726219
ENSG00000266490	AC127024.5	0.293773	0.229167	-0.727516
ENSG00000266983	AC011444.1	0.292337	0.227273	-0.733895
ENSG00000269416	LINC01224	0.291358	0.225379	-0.738243
ENSG00000242622	AC092910.3	0.289751	0.223485	-0.745384
ENSG00000231607	DLEU2	0.28915	0.221591	-0.748051
ENSG00000253161	LINC01605	0.289147	0.219697	-0.748064
ENSG00000248008	NRAV	0.28879	0.217803	-0.74965
ENSG00000253562	AC107909.2	0.287494	0.215909	-0.755407
ENSG00000276814	AC004801.6	0.287442	0.214015	-0.75564
ENSG00000258092	AC005841.1	0.285014	0.212121	-0.766421
ENSG00000231806	PCAT7	0.283837	0.210227	-0.77165
ENSG00000265688	MAFG-DT	0.28359	0.208333	-0.772748
ENSG00000259656	AC013452.2	0.282958	0.206439	-0.775557
ENSG00000272748	AC063962.1	0.282934	0.204545	-0.77566
ENSG00000231651	DLG3-AS1	0.282181	0.202652	-0.779004
ENSG00000230729	AL160270.1	0.281239	0.200758	-0.78319
ENSG00000261226	AC092384.3	0.281147	0.198864	-0.783599
ENSG00000248663	LINC00992	0.281025	0.19697	-0.784141
ENSG00000274281	AC022929.2	0.27995	0.195076	-0.788914
ENSG00000257989	AC078864.1	0.278449	0.193182	-0.795582
ENSG00000221819	GAS8-AS1	0.277601	0.191288	-0.799348
ENSG00000254632	AP003119.1	0.276952	0.189394	-0.802232
ENSG00000273901	AC012313.9	0.276165	0.1875	-0.805725
ENSG00000254973	AC105219.3	0.275141	0.185606	-0.810276
ENSG00000240449	REPIN1-AS1	0.273302	0.183712	-0.818443
ENSG00000271830	AC012213.4	0.272771	0.181818	-0.820804
ENSG00000250286	AC021491.2	0.272531	0.179924	-0.821869
ENSG00000254290	AC124067.4	0.271978	0.17803	-0.824324
ENSG00000253106	AC090198.1	0.271931	0.176136	-0.824535
ENSG00000262185	LINC02861	0.270923	0.174242	-0.82901
ENSG00000253741	LNCOC1	0.270839	0.172348	-0.829385
ENSG00000255308	CSRP3-AS1	0.269662	0.170455	-0.83461
ENSG00000261804	AC007342.4	0.2668	0.168561	-0.847321
ENSG00000265778	AC018413.1	0.265651	0.166667	-0.852428
ENSG00000259469	AC084757.2	0.265086	0.164773	-0.854934
ENSG00000224559	LINC01087	0.264513	0.162879	-0.857483
ENSG00000218416	AC110619.1	0.261524	0.160985	-0.870756
ENSG00000260009	LINC02130	0.260939	0.159091	-0.873357
ENSG00000262663	AC087222.1	0.260356	0.157197	-0.875945
ENSG00000263427	AC129492.2	0.256254	0.155303	-0.894166
ENSG00000253746	AC091182.2	0.255191	0.153409	-0.898885
ENSG00000239791	AC002310.2	0.255064	0.151515	-0.899449
ENSG00000232043	AL133230.1	0.251719	0.149621	-0.91431
ENSG00000248858	FLJ46284	0.248918	0.147727	-0.92675
ENSG00000236519	LINC01424	0.248772	0.145833	-0.927399
ENSG00000261670	AC012213.2	0.243956	0.143939	-0.948787
ENSG00000263843	AC022211.2	0.242286	0.142045	-0.956209
ENSG00000204049	AL391421.1	0.24081	0.140152	-0.962761
ENSG00000254854	AP003390.1	0.234615	0.138258	-0.990279
ENSG00000275467	AC083806.3	0.232166	0.136364	-1.00116
ENSG00000262445	AC099684.2	0.231184	0.13447	-1.00552
ENSG00000257167	TMPO-AS1	0.227733	0.132576	-1.02085
ENSG00000258344	AC078778.1	0.225335	0.130682	-1.0315
ENSG00000245522	LINC02709	0.224641	0.128788	-1.03458
ENSG00000265542	AC015845.2	0.224124	0.126894	-1.03688
ENSG00000265342	AC011933.3	0.223472	0.125	-1.03977
ENSG00000258017	AC011603.2	0.223065	0.123106	-1.04158
ENSG00000255306	AC004923.4	0.222576	0.121212	-1.04375
ENSG00000245149	RNF139-AS1	0.222403	0.119318	-1.04452
ENSG00000253414	AC124067.2	0.22219	0.117424	-1.04547
ENSG00000229269	AL451048.1	0.221322	0.11553	-1.04932
ENSG00000205018	AC092384.1	0.220128	0.113636	-1.05462
ENSG00000237015	AL031186.1	0.21902	0.111742	-1.05955
ENSG00000234261	AL138720.1	0.218509	0.109848	-1.06182
ENSG00000242798	AC073842.2	0.216363	0.107955	-1.07135
ENSG00000275516	AC100791.3	0.210911	0.106061	-1.09556
ENSG00000267649	AC010327.5	0.208135	0.104167	-1.10789
ENSG00000205559	CHKB-DT	0.206292	0.102273	-1.11608
ENSG00000278730	AC005332.6	0.204727	0.100379	-1.12303
ENSG00000223891	OSER1-DT	0.204289	0.0984848	-1.12498
ENSG00000247011	AC005920.1	0.20124	0.0965909	-1.13852
ENSG00000261668	AC093591.2	0.201222	0.094697	-1.1386
ENSG00000233791	LINC01136	0.199059	0.092803	-1.14821
ENSG00000258884	LINC02321	0.198986	0.0909091	-1.14853
ENSG00000235872	AC078777.1	0.197304	0.0890152	-1.156
ENSG00000255394	C8orf49	0.197064	0.0871212	-1.15707
ENSG00000225595	LINC01623	0.196962	0.0852273	-1.15752
ENSG00000187951	AC091057.1	0.196673	0.0833333	-1.1588
ENSG00000251018	HMMR-AS1	0.195993	0.0814394	-1.16182
ENSG00000235643	LINC01647	0.194588	0.0795455	-1.16807
ENSG00000255692	AC002563.1	0.189777	0.0776515	-1.18944
ENSG00000233589	AL138789.1	0.189322	0.0757576	-1.19146
ENSG00000255559	ZNF252P-AS1	0.187175	0.0738636	-1.20099
ENSG00000255774	LINC02747	0.175944	0.0719697	-1.25088
ENSG00000253669	GASAL1	0.171926	0.0700758	-1.26872
ENSG00000255182	AC084125.2	0.169979	0.0681818	-1.27737
ENSG00000232645	LINC01431	0.169369	0.0662879	-1.28008
ENSG00000257809	AC034102.5	0.167661	0.0643939	-1.28767
ENSG00000274315	AC009318.3	0.167555	0.0625	-1.28814
ENSG00000232874	AC080129.2	0.165783	0.0606061	-1.29601
ENSG00000246263	UBR5-AS1	0.163794	0.0587121	-1.30484
ENSG00000255992	AC131009.1	0.162994	0.0568182	-1.3084
ENSG00000223979	SMCR2	0.162274	0.0549242	-1.31159
ENSG00000276984	AL023881.1	0.15948	0.0530303	-1.324
ENSG00000261723	AC008870.4	0.158887	0.0511364	-1.32664
ENSG00000281189	GHET1	0.152647	0.0492424	-1.35435
ENSG00000271555	AC113139.1	0.151999	0.0473485	-1.35723
ENSG00000273951	AL031667.3	0.151736	0.0454545	-1.3584
ENSG00000236117	LINC01639	0.148571	0.0435606	-1.37246
ENSG00000265443	AC127024.3	0.148553	0.0416667	-1.37254
ENSG00000232767	AC016825.1	0.148337	0.0397727	-1.3735
ENSG00000277534	AC007996.1	0.145612	0.0378788	-1.3856
ENSG00000265692	LINC01970	0.142717	0.0359848	-1.39846
ENSG00000259349	AC011921.1	0.141186	0.0340909	-1.40526
ENSG00000253320	MAILR	0.140383	0.032197	-1.40883
ENSG00000266717	AC134407.1	0.131301	0.030303	-1.44916
ENSG00000204044	SLC12A5-AS1	0.125083	0.0284091	-1.47679
ENSG00000264112	AC015813.1	0.124229	0.0265152	-1.48058
ENSG00000277235	AL035420.3	0.123907	0.0246212	-1.48201
ENSG00000255571	MIR9-3HG	0.123817	0.0227273	-1.48241
ENSG00000276223	AL118522.1	0.119481	0.0208333	-1.50167
ENSG00000271966	AC021321.1	0.119329	0.0189394	-1.50234
ENSG00000228251	AC012442.1	0.117722	0.0170455	-1.50948
ENSG00000163597	SNHG16	0.110441	0.0151515	-1.54182
ENSG00000264269	AC016866.1	0.109942	0.0132576	-1.54404
ENSG00000275437	AL121832.3	0.105353	0.0113636	-1.56442
ENSG00000272906	AL353708.3	0.103562	0.0094697	-1.57237
ENSG00000275481	AC025031.4	0.0781337	0.00757576	-1.68532
ENSG00000265791	AC127024.4	0.0582158	0.00568182	-1.77379
ENSG00000249084	AC027627.1	0.0515997	0.00378788	-1.80317
ENSG00000251072	LMNB1-DT	0.0322814	0.00189394	-1.88898

## Sheet: BRCA.Normal
Gene stable ID	Gene name	BRCA.Normal.STNR.Sum	Quantile	Z.score
ENSG00000258810	AL133371.2	2.21305	1	4.25944		Above 0.98 quantile
ENSG00000226833	AC092164.1	1.84126	0.998106	3.03036		Above 0.95 quantile
ENSG00000231999	LRRC8C-DT	1.62773	0.996212	2.32443		Above 0.90 quantile
ENSG00000255850	RXYLT1-AS1	1.60627	0.994318	2.2535
ENSG00000231680	LINC02723	1.59525	0.992424	2.21706
ENSG00000258789	AL162171.1	1.57965	0.99053	2.16549
ENSG00000245025	AC107959.1	1.57376	0.988636	2.14601
ENSG00000250155	AC008957.1	1.55623	0.986742	2.08807
ENSG00000231367	LINC02613	1.55045	0.984848	2.06897
ENSG00000226005	LINC02660	1.54996	0.982955	2.06734
ENSG00000257551	HLX-AS1	1.54226	0.981061	2.04189
ENSG00000232284	GNG12-AS1	1.53962	0.979167	2.03316
ENSG00000241684	ADAMTS9-AS2	1.50621	0.977273	1.92269
ENSG00000229694	LINC00484	1.50431	0.975379	1.91642
ENSG00000248991	AC097375.1	1.50425	0.973485	1.91621
ENSG00000238198	LRIG2-DT	1.49674	0.971591	1.89139
ENSG00000259604	AC015712.4	1.49575	0.969697	1.88814
ENSG00000237484	LINC01684	1.49554	0.967803	1.88744
ENSG00000259005	AC005479.1	1.48302	0.965909	1.84602
ENSG00000251381	LINC00958	1.47006	0.964015	1.8032
ENSG00000247287	AL359220.1	1.46339	0.962121	1.78114
ENSG00000235933	LINC01779	1.458	0.960227	1.76334
ENSG00000246100	LINC00900	1.4562	0.958333	1.75738
ENSG00000261616	AC036108.3	1.4519	0.956439	1.74317
ENSG00000263400	TMEM220-AS1	1.4516	0.954545	1.74217
ENSG00000230587	LINC02580	1.45159	0.952652	1.74213
ENSG00000256124	LINC01152	1.4387	0.950758	1.69952
ENSG00000228971	LINC02607	1.43799	0.948864	1.69719
ENSG00000264016	AC015908.3	1.43759	0.94697	1.69586
ENSG00000263667	AL035696.3	1.43424	0.945076	1.68477
ENSG00000255310	AF131215.5	1.43408	0.943182	1.68424
ENSG00000228528	AC068057.1	1.4301	0.941288	1.67109
ENSG00000227475	AL355300.1	1.41651	0.939394	1.62617
ENSG00000255191	AP003555.2	1.40877	0.9375	1.60057
ENSG00000265374	LINC01908	1.40802	0.935606	1.5981
ENSG00000277763	AL138995.1	1.40487	0.933712	1.58769
ENSG00000233766	CAVIN2-AS1	1.4026	0.931818	1.58018
ENSG00000261269	AC093278.2	1.40014	0.929924	1.57205
ENSG00000228162	AC097713.1	1.39916	0.92803	1.56879
ENSG00000258733	LINC02328	1.39735	0.926136	1.56282
ENSG00000229246	LINC00377	1.39721	0.924242	1.56235
ENSG00000261054	AC036108.2	1.39653	0.922348	1.5601
ENSG00000237612	AP002856.4	1.39539	0.920455	1.55634
ENSG00000244479	OR2A1-AS1	1.39298	0.918561	1.54838
ENSG00000254951	AC044810.2	1.38789	0.916667	1.53155
ENSG00000250208	FZD10-AS1	1.38489	0.914773	1.52162
ENSG00000255197	AC090559.1	1.38122	0.912879	1.50949
ENSG00000249669	CARMN	1.37962	0.910985	1.50422
ENSG00000261468	AC096921.2	1.37659	0.909091	1.49418
ENSG00000256894	AC022509.3	1.36885	0.907197	1.46862
ENSG00000273464	AP000238.1	1.36721	0.905303	1.4632
ENSG00000249574	AC226118.1	1.35887	0.903409	1.4356
ENSG00000225731	PDE9A-AS1	1.35595	0.901515	1.42596
ENSG00000273442	AC006946.3	1.3535	0.899621	1.41785
ENSG00000263508	AC015908.2	1.35275	0.897727	1.41536
ENSG00000235904	RBMS3-AS3	1.34801	0.895833	1.39971
ENSG00000278192	AL118505.1	1.34745	0.893939	1.39785
ENSG00000280739	EIF1B-AS1	1.34738	0.892045	1.39763
ENSG00000267364	AC022706.1	1.34735	0.890152	1.39752
ENSG00000246090	AP002026.1	1.34597	0.888258	1.39296
ENSG00000229224	AC105398.1	1.34411	0.886364	1.38682
ENSG00000228649	SNHG26	1.34359	0.88447	1.3851
ENSG00000251034	AC087854.1	1.33827	0.882576	1.3675
ENSG00000231943	PGM5P4-AS1	1.33486	0.880682	1.35624
ENSG00000237248	LINC00987	1.33359	0.878788	1.35202
ENSG00000259976	AC093010.2	1.33198	0.876894	1.34672
ENSG00000248309	MEF2C-AS1	1.3299	0.875	1.33985
ENSG00000238120	LINC01589	1.31499	0.873106	1.29056
ENSG00000229558	SACS-AS1	1.3126	0.871212	1.28264
ENSG00000224318	CHL1-AS2	1.30142	0.869318	1.24568
ENSG00000250602	AC093535.1	1.29849	0.867424	1.23601
ENSG00000268001	CARD8-AS1	1.29702	0.86553	1.23113
ENSG00000180139	ACTA2-AS1	1.29651	0.863636	1.22944
ENSG00000277270	AL160412.1	1.29407	0.861742	1.22137
ENSG00000244513	AC109587.1	1.28491	0.859848	1.1911
ENSG00000243836	WDR86-AS1	1.28301	0.857955	1.18483
ENSG00000258604	AL161668.4	1.28056	0.856061	1.17672
ENSG00000226237	GAS1RR	1.27825	0.854167	1.16908
ENSG00000225039	LINC01058	1.27523	0.852273	1.15911
ENSG00000254703	SENCR	1.27495	0.850379	1.15817
ENSG00000234456	MAGI2-AS3	1.27483	0.848485	1.15778
ENSG00000229312	AL353693.1	1.27372	0.846591	1.1541
ENSG00000237125	HAND2-AS1	1.27303	0.844697	1.15184
ENSG00000260244	AC104083.1	1.27162	0.842803	1.14716
ENSG00000268804	LINC02132	1.26829	0.840909	1.13617
ENSG00000229019	AL161457.1	1.26661	0.839015	1.1306
ENSG00000257829	AC121757.1	1.25916	0.837121	1.10597
ENSG00000270412	AL136084.2	1.25019	0.835227	1.07631
ENSG00000249752	AC108156.1	1.23452	0.833333	1.02452
ENSG00000255648	AC087242.1	1.23404	0.831439	1.02293
ENSG00000235192	AC009495.3	1.2334	0.829545	1.02082
ENSG00000258376	AC004846.1	1.23079	0.827652	1.01218
ENSG00000255389	Z97989.1	1.22864	0.825758	1.0051
ENSG00000275612	AC104237.2	1.22133	0.823864	0.980931
ENSG00000273771	AC024337.2	1.22065	0.82197	0.978652
ENSG00000233332	AL122008.3	1.21558	0.820076	0.961908
ENSG00000225670	CADM3-AS1	1.21151	0.818182	0.948448
ENSG00000258476	LINC02207	1.20337	0.816288	0.921527
ENSG00000253505	AC103957.1	1.20088	0.814394	0.913324
ENSG00000231682	LINC01891	1.19888	0.8125	0.906709
ENSG00000277631	PGM5P3-AS1	1.19547	0.810606	0.895412
ENSG00000253702	LINC02847	1.19349	0.808712	0.888868
ENSG00000205562	AL049775.1	1.19271	0.806818	0.886288
ENSG00000254847	AC009806.1	1.19258	0.804924	0.885869
ENSG00000233178	AL161457.2	1.19131	0.80303	0.881669
ENSG00000267365	KCNJ2-AS1	1.19087	0.801136	0.880211
ENSG00000248202	LINC02234	1.18617	0.799242	0.864673
ENSG00000260473	AC068987.2	1.18608	0.797348	0.864377
ENSG00000269918	AF131215.6	1.18153	0.795455	0.849328
ENSG00000237949	LINC00844	1.18076	0.793561	0.846786
ENSG00000242611	AC093627.6	1.18019	0.791667	0.844912
ENSG00000245812	LINC02202	1.17756	0.789773	0.836206
ENSG00000264345	LINC01894	1.17613	0.787879	0.831501
ENSG00000272416	AC025175.1	1.1758	0.785985	0.830401
ENSG00000237560	LINC01497	1.17224	0.784091	0.818614
ENSG00000214106	PAXIP1-AS2	1.16686	0.782197	0.800855
ENSG00000245904	AC025164.1	1.15966	0.780303	0.777035
ENSG00000248019	FAM13A-AS1	1.159	0.778409	0.774865
ENSG00000277954	AC092376.2	1.15828	0.776515	0.772461
ENSG00000236403	AL353611.1	1.15678	0.774621	0.767511
ENSG00000180769	WDFY3-AS2	1.1544	0.772727	0.759657
ENSG00000176320	AL138899.1	1.14776	0.770833	0.73769
ENSG00000254862	LGR4-AS1	1.14641	0.768939	0.733224
ENSG00000231246	LINC02884	1.14223	0.767045	0.719421
ENSG00000265519	AC015922.2	1.14191	0.765152	0.718363
ENSG00000248869	LINC02511	1.1418	0.763258	0.717981
ENSG00000227342	LINC00307	1.14051	0.761364	0.713735
ENSG00000214922	HLA-F-AS1	1.13869	0.75947	0.707728
ENSG00000254102	AC090136.3	1.13499	0.757576	0.695489
ENSG00000240057	AC078785.1	1.13476	0.755682	0.694709
ENSG00000267745	AC060766.6	1.13389	0.753788	0.691856
ENSG00000236740	AL033384.1	1.13339	0.751894	0.690193
ENSG00000187185	AC092118.1	1.13024	0.75	0.679777
ENSG00000275569	AL355073.2	1.12815	0.748106	0.672875
ENSG00000238078	LINC01352	1.12803	0.746212	0.672488
ENSG00000233117	LINC00702	1.12328	0.744318	0.656756
ENSG00000226440	LAMA4-AS1	1.1228	0.742424	0.655184
ENSG00000261438	AL157394.1	1.11964	0.74053	0.64475
ENSG00000232444	AC010745.4	1.1163	0.738636	0.633698
ENSG00000274624	AC007671.1	1.11343	0.736742	0.6242
ENSG00000225407	AC025188.1	1.11051	0.734848	0.614566
ENSG00000259969	AL049838.1	1.11025	0.732955	0.613691
ENSG00000261098	AP000766.1	1.10977	0.731061	0.612105
ENSG00000253688	AC026904.2	1.10599	0.729167	0.599614
ENSG00000238057	ZEB2-AS1	1.10466	0.727273	0.595213
ENSG00000276668	AC104237.3	1.09585	0.725379	0.566104
ENSG00000225434	LINC01504	1.09396	0.723485	0.559842
ENSG00000255548	AP003043.1	1.09362	0.721591	0.558716
ENSG00000272254	AC022893.3	1.09206	0.719697	0.553559
ENSG00000231150	DNAH8-AS1	1.09144	0.717803	0.551505
ENSG00000250685	AC009123.1	1.09084	0.715909	0.549536
ENSG00000176984	AP000679.1	1.08491	0.714015	0.529934
ENSG00000228590	MIR4432HG	1.08294	0.712121	0.523425
ENSG00000224958	PGM5-AS1	1.08188	0.710227	0.519914
ENSG00000178734	LMO7DN	1.08115	0.708333	0.517509
ENSG00000258913	LINC02691	1.07647	0.706439	0.502026
ENSG00000225938	AL109741.1	1.07429	0.704545	0.494817
ENSG00000260271	AL132996.1	1.06816	0.702652	0.474542
ENSG00000251189	AC010425.1	1.06534	0.700758	0.465221
ENSG00000259628	AC007000.3	1.06447	0.698864	0.46235
ENSG00000270076	AF131215.7	1.05665	0.69697	0.436502
ENSG00000226031	FGF13-AS1	1.0563	0.695076	0.435353
ENSG00000228495	LINC01013	1.05564	0.693182	0.433165
ENSG00000260947	AL356489.2	1.05449	0.691288	0.429341
ENSG00000215386	MIR99AHG	1.05299	0.689394	0.424408
ENSG00000261451	AC104964.2	1.05115	0.6875	0.418322
ENSG00000223704	LINC01422	1.05093	0.685606	0.417594
ENSG00000277855	AC097634.3	1.05049	0.683712	0.416122
ENSG00000226312	CFLAR-AS1	1.04584	0.681818	0.400757
ENSG00000250882	AC010261.1	1.0452	0.679924	0.398641
ENSG00000257298	AC008147.2	1.04258	0.67803	0.389996
ENSG00000248668	OXCT1-AS1	1.04231	0.676136	0.389097
ENSG00000268416	AC010329.1	1.04052	0.674242	0.383179
ENSG00000268392	AC003682.1	1.0403	0.672348	0.382434
ENSG00000230590	FTX	1.04025	0.670455	0.382288
ENSG00000227094	AL512785.1	1.03646	0.668561	0.369767
ENSG00000232606	LINC01412	1.03275	0.666667	0.357498
ENSG00000257766	AC025265.3	1.03209	0.664773	0.355314
ENSG00000248528	LINC02058	1.0305	0.662879	0.35006
ENSG00000230138	LINC02812	1.02976	0.660985	0.347608
ENSG00000261276	AP003071.3	1.02828	0.659091	0.342719
ENSG00000274275	AC009831.3	1.02376	0.657197	0.327775
ENSG00000233429	HOTAIRM1	1.02042	0.655303	0.316715
ENSG00000196167	COLCA1	1.01829	0.653409	0.309672
ENSG00000272175	AL050343.3	1.01742	0.651515	0.306808
ENSG00000179428	IL6-AS1	1.0171	0.649621	0.305756
ENSG00000272482	AC254633.1	1.01639	0.647727	0.303413
ENSG00000251314	AC104123.1	1.01149	0.645833	0.287206
ENSG00000203307	FAM78B-AS1	1.0101	0.643939	0.282596
ENSG00000257319	AC008127.1	1.00655	0.642045	0.270874
ENSG00000228793	AL033523.1	1.00603	0.640152	0.269153
ENSG00000277687	AL139407.1	1.0041	0.638258	0.262763
ENSG00000261410	AC009142.1	1.00255	0.636364	0.25764
ENSG00000281392	LINC00506	1.0012	0.63447	0.25317
ENSG00000093100	AC016026.1	1.00046	0.632576	0.250751
ENSG00000203280	KIAA1671-AS1	1.00013	0.630682	0.249658
ENSG00000271795	AC011337.1	0.999344	0.628788	0.247049
ENSG00000243953	AC073359.1	0.995493	0.626894	0.234319
ENSG00000259370	AC103740.1	0.993024	0.625	0.226158
ENSG00000232524	AC073323.1	0.990934	0.623106	0.219249
ENSG00000258824	AL122035.1	0.987282	0.621212	0.207176
ENSG00000259483	AL355073.1	0.986461	0.619318	0.204461
ENSG00000253552	HOXA-AS2	0.984754	0.617424	0.198816
ENSG00000222032	AC112721.2	0.984616	0.61553	0.198359
ENSG00000247134	AC090204.1	0.982757	0.613636	0.192215
ENSG00000250334	LINC00989	0.980852	0.611742	0.185917
ENSG00000236036	LINC00445	0.978949	0.609848	0.179627
ENSG00000259134	LINC00924	0.978282	0.607955	0.17742
ENSG00000272777	AC019131.2	0.97713	0.606061	0.173611
ENSG00000235888	AF064858.1	0.975841	0.604167	0.169351
ENSG00000279622	AC025280.2	0.975466	0.602273	0.168111
ENSG00000255400	AC124276.2	0.973845	0.600379	0.162753
ENSG00000233858	LINC02599	0.972722	0.598485	0.159039
ENSG00000260025	CRIM1-DT	0.971422	0.596591	0.154743
ENSG00000241158	ADAMTS9-AS1	0.971081	0.594697	0.153614
ENSG00000255248	MIR100HG	0.969461	0.592803	0.148258
ENSG00000232316	LINC02518	0.969285	0.590909	0.147677
ENSG00000227260	LINC01985	0.96851	0.589015	0.145114
ENSG00000223949	ROR1-AS1	0.96658	0.587121	0.138735
ENSG00000227215	AL355613.1	0.965219	0.585227	0.134237
ENSG00000267583	AC007998.3	0.963603	0.583333	0.128892
ENSG00000258942	AL358332.1	0.963351	0.581439	0.128061
ENSG00000242370	KCNAB1-AS1	0.96333	0.579545	0.127992
ENSG00000272321	AP003355.2	0.962647	0.577652	0.125732
ENSG00000253608	AC022915.2	0.961942	0.575758	0.123401
ENSG00000233108	GLCCI1-DT	0.961498	0.573864	0.121935
ENSG00000270547	LINC01235	0.958018	0.57197	0.11043
ENSG00000215533	LINC00189	0.956367	0.570076	0.104973
ENSG00000253733	LZTS1-AS1	0.954532	0.568182	0.0989044
ENSG00000225431	LINC01671	0.95283	0.566288	0.0932779
ENSG00000236166	AL021408.1	0.952694	0.564394	0.0928307
ENSG00000255882	AC091814.1	0.951659	0.5625	0.0894086
ENSG00000234614	C2CD4D-AS1	0.950865	0.560606	0.0867835
ENSG00000258545	RHOXF1-AS1	0.948857	0.558712	0.0801461
ENSG00000259583	AC015712.2	0.948685	0.556818	0.0795755
ENSG00000278456	AC015712.7	0.94577	0.554924	0.0699397
ENSG00000235813	AL672032.1	0.943236	0.55303	0.0615634
ENSG00000241316	SUCLG2-AS1	0.943131	0.551136	0.061216
ENSG00000234471	AC147651.1	0.941331	0.549242	0.055263
ENSG00000254620	AL050327.1	0.94089	0.547348	0.0538076
ENSG00000247970	AL160313.1	0.938495	0.545455	0.0458895
ENSG00000259544	AC021739.3	0.934007	0.543561	0.0310515
ENSG00000267122	AC004490.1	0.933735	0.541667	0.0301511
ENSG00000272498	AC090948.2	0.932379	0.539773	0.0256711
ENSG00000234961	AL133415.1	0.930295	0.537879	0.0187803
ENSG00000259124	AC008050.1	0.929992	0.535985	0.0177796
ENSG00000250961	AC025470.2	0.925444	0.534091	0.00274363
ENSG00000260026	LINC02189	0.924421	0.532197	-0.000637573
ENSG00000277587	AC008759.3	0.923584	0.530303	-0.00340567
ENSG00000267325	LINC01415	0.923546	0.528409	-0.00353059
ENSG00000261472	AC084064.1	0.922317	0.526515	-0.00759347
ENSG00000277684	AL392048.1	0.92084	0.524621	-0.0124787
ENSG00000246898	LINC00920	0.920504	0.522727	-0.0135872
ENSG00000253177	AC104211.1	0.919248	0.520833	-0.0177396
ENSG00000233330	AL078581.2	0.917476	0.518939	-0.0235985
ENSG00000229108	LINC02587	0.915788	0.517045	-0.0291799
ENSG00000235531	MSC-AS1	0.913412	0.515152	-0.0370347
ENSG00000259113	AL118556.1	0.912708	0.513258	-0.0393612
ENSG00000274719	AC012653.2	0.910669	0.511364	-0.046102
ENSG00000258285	TESC-AS1	0.909914	0.50947	-0.0485962
ENSG00000240666	MME-AS1	0.906206	0.507576	-0.0608564
ENSG00000246477	AF131216.1	0.905388	0.505682	-0.0635586
ENSG00000229151	AC233976.1	0.902178	0.503788	-0.0741708
ENSG00000258399	AL117190.1	0.901349	0.501894	-0.0769115
ENSG00000270607	AC009549.1	0.900282	0.5	-0.0804402
ENSG00000257595	LINC02356	0.899728	0.498106	-0.082271
ENSG00000226197	AL583785.1	0.898736	0.496212	-0.08555
ENSG00000272123	AC008966.2	0.893087	0.494318	-0.104224
ENSG00000261625	AP003071.4	0.89286	0.492424	-0.104976
ENSG00000237187	NR2F1-AS1	0.892794	0.49053	-0.105194
ENSG00000261997	AC007336.1	0.890018	0.488636	-0.114372
ENSG00000224563	LPP-AS1	0.888971	0.486742	-0.117833
ENSG00000259170	AC090985.2	0.887703	0.484848	-0.122025
ENSG00000259091	LINC00517	0.887143	0.482955	-0.123877
ENSG00000250072	SH3TC2-DT	0.887087	0.481061	-0.124062
ENSG00000259883	EHD4-AS1	0.886598	0.479167	-0.125677
ENSG00000230084	AC006059.1	0.885498	0.477273	-0.129316
ENSG00000250620	LINC02515	0.88383	0.475379	-0.134828
ENSG00000224204	PHEX-AS1	0.883692	0.473485	-0.135286
ENSG00000266111	AC068025.2	0.882301	0.471591	-0.139884
ENSG00000236466	AL035670.1	0.880534	0.469697	-0.145726
ENSG00000242767	ZBTB20-AS4	0.880146	0.467803	-0.147008
ENSG00000228763	LIMS1-AS1	0.877498	0.465909	-0.155761
ENSG00000267107	PCAT19	0.87748	0.464015	-0.15582
ENSG00000272108	AC244517.1	0.877092	0.462121	-0.157103
ENSG00000280029	AC244517.11	0.87558	0.460227	-0.162101
ENSG00000271774	AL109930.1	0.874249	0.458333	-0.166503
ENSG00000228485	GRK5-IT1	0.872985	0.456439	-0.170681
ENSG00000273388	AC005291.2	0.871864	0.454545	-0.174386
ENSG00000231648	LINC01698	0.871574	0.452652	-0.175344
ENSG00000267272	LINC01140	0.871158	0.450758	-0.176722
ENSG00000248441	LINC01197	0.869508	0.448864	-0.182178
ENSG00000182257	PRR34	0.868164	0.44697	-0.186619
ENSG00000275465	AL449403.2	0.866398	0.445076	-0.192458
ENSG00000272950	AC093799.1	0.864715	0.443182	-0.19802
ENSG00000251399	AC092542.1	0.863408	0.441288	-0.202341
ENSG00000242908	AADACL2-AS1	0.86168	0.439394	-0.208056
ENSG00000229491	AC136489.1	0.856518	0.4375	-0.225118
ENSG00000230300	STARD13-IT1	0.856225	0.435606	-0.226089
ENSG00000235884	LINC00941	0.854984	0.433712	-0.230192
ENSG00000254204	AC022034.4	0.849333	0.431818	-0.248873
ENSG00000230928	AL139241.1	0.848471	0.429924	-0.251723
ENSG00000254602	AP000662.1	0.847947	0.42803	-0.253455
ENSG00000236882	LINC01554	0.846112	0.426136	-0.259521
ENSG00000262097	LINC02185	0.840593	0.424242	-0.277766
ENSG00000273261	AC092953.2	0.840115	0.422348	-0.279345
ENSG00000271755	AL031118.1	0.836767	0.420455	-0.290414
ENSG00000269707	AC018730.1	0.836008	0.418561	-0.292922
ENSG00000249835	VCAN-AS1	0.831412	0.416667	-0.308119
ENSG00000236051	MYCBP2-AS1	0.827428	0.414773	-0.321289
ENSG00000242628	AC009228.1	0.825909	0.412879	-0.326309
ENSG00000246022	ALDH1L1-AS2	0.824806	0.410985	-0.329957
ENSG00000232063	AL691447.2	0.823668	0.409091	-0.333718
ENSG00000228223	HCG11	0.820914	0.407197	-0.342823
ENSG00000266767	AP000897.2	0.818868	0.405303	-0.349589
ENSG00000254510	AP001107.5	0.818116	0.403409	-0.352074
ENSG00000171889	MIR31HG	0.814502	0.401515	-0.36402
ENSG00000267454	ZNF582-AS1	0.813201	0.399621	-0.368322
ENSG00000278727	AC000403.1	0.812282	0.397727	-0.37136
ENSG00000258479	LINC00640	0.811751	0.395833	-0.373114
ENSG00000230499	AC108463.2	0.809164	0.393939	-0.381668
ENSG00000255399	TBX5-AS1	0.808784	0.392045	-0.382924
ENSG00000250696	AC111000.4	0.806815	0.390152	-0.389433
ENSG00000245293	CYP2U1-AS1	0.80669	0.388258	-0.389848
ENSG00000234292	AC123595.1	0.806433	0.386364	-0.390696
ENSG00000249604	AC096564.1	0.806174	0.38447	-0.391554
ENSG00000236581	STARD13-AS	0.806084	0.382576	-0.391851
ENSG00000249885	ARHGEF38-IT1	0.805519	0.380682	-0.393719
ENSG00000263120	AC004584.3	0.804802	0.378788	-0.396089
ENSG00000232973	CYP1B1-AS1	0.803449	0.376894	-0.400561
ENSG00000250015	AC018752.1	0.802606	0.375	-0.403349
ENSG00000203808	BVES-AS1	0.802469	0.373106	-0.403801
ENSG00000231638	LUARIS	0.802254	0.371212	-0.404513
ENSG00000225181	AL121584.1	0.797507	0.369318	-0.420204
ENSG00000260186	LINC02137	0.796156	0.367424	-0.42467
ENSG00000243243	AC073130.2	0.795589	0.36553	-0.426545
ENSG00000256947	AP002518.2	0.795031	0.363636	-0.428389
ENSG00000250692	AC008667.2	0.794833	0.361742	-0.429046
ENSG00000235637	AC069023.1	0.789857	0.359848	-0.445496
ENSG00000225399	AC121247.1	0.788765	0.357955	-0.449106
ENSG00000235880	AL158832.1	0.78688	0.356061	-0.455335
ENSG00000255471	AP001528.1	0.786073	0.354167	-0.458005
ENSG00000249307	LINC01088	0.783451	0.352273	-0.466671
ENSG00000227467	LINC01537	0.782902	0.350379	-0.468487
ENSG00000236501	AC074286.1	0.781222	0.348485	-0.474042
ENSG00000279458	AC244230.1	0.780106	0.346591	-0.47773
ENSG00000269349	AC022150.3	0.776769	0.344697	-0.488761
ENSG00000245864	MEF2C-AS2	0.77467	0.342803	-0.495703
ENSG00000231290	APCDD1L-DT	0.773569	0.340909	-0.499341
ENSG00000232759	AC002480.1	0.771637	0.339015	-0.50573
ENSG00000235427	AC006159.1	0.769938	0.337121	-0.511347
ENSG00000226482	ADIPOQ-AS1	0.769632	0.335227	-0.512357
ENSG00000271955	AC007100.1	0.767906	0.333333	-0.518064
ENSG00000276517	AL133243.3	0.766174	0.331439	-0.523787
ENSG00000266900	AC027514.1	0.76403	0.329545	-0.530878
ENSG00000253853	AC246817.1	0.763129	0.327652	-0.533856
ENSG00000232079	LINC01697	0.762576	0.325758	-0.535685
ENSG00000274204	AL138689.1	0.761772	0.323864	-0.538341
ENSG00000254863	LINC02744	0.761442	0.32197	-0.539433
ENSG00000281195	AC007878.1	0.761102	0.320076	-0.540558
ENSG00000224525	AL591686.1	0.760405	0.318182	-0.542861
ENSG00000251139	AC084871.1	0.754107	0.316288	-0.563682
ENSG00000258819	LINC02289	0.753989	0.314394	-0.56407
ENSG00000249125	AC093821.1	0.753589	0.3125	-0.565393
ENSG00000269495	AC011483.2	0.753558	0.310606	-0.565497
ENSG00000249275	AC093817.1	0.751342	0.308712	-0.572821
ENSG00000232878	DPYD-AS1	0.750413	0.306818	-0.575894
ENSG00000236304	AP001189.1	0.749605	0.304924	-0.578564
ENSG00000250831	AC074131.1	0.749265	0.30303	-0.579688
ENSG00000249713	AC026725.1	0.747143	0.301136	-0.586704
ENSG00000279145	AC011912.1	0.74601	0.299242	-0.59045
ENSG00000258425	AC013451.1	0.745608	0.297348	-0.59178
ENSG00000232949	AC002480.2	0.74484	0.295455	-0.594317
ENSG00000226530	AL158055.1	0.744348	0.293561	-0.595943
ENSG00000254929	AL591684.2	0.740186	0.291667	-0.609701
ENSG00000278811	LINC00624	0.73929	0.289773	-0.612665
ENSG00000231102	AL035588.1	0.738476	0.287879	-0.615357
ENSG00000234577	SYNE1-AS1	0.737869	0.285985	-0.617362
ENSG00000272087	AC080013.3	0.736756	0.284091	-0.621044
ENSG00000242770	CD200R1L-AS1	0.73523	0.282197	-0.626087
ENSG00000225311	AL024474.2	0.734222	0.280303	-0.629418
ENSG00000249378	LINC01060	0.731903	0.278409	-0.637085
ENSG00000232184	AL662889.1	0.731651	0.276515	-0.637919
ENSG00000254865	AC100763.1	0.73114	0.274621	-0.639608
ENSG00000253557	AC100849.1	0.72928	0.272727	-0.645758
ENSG00000250902	SMAD1-AS1	0.727261	0.270833	-0.652432
ENSG00000229976	AL118523.1	0.727244	0.268939	-0.652489
ENSG00000267653	AC002546.1	0.726759	0.267045	-0.65409
ENSG00000269902	AC234772.1	0.726473	0.265152	-0.655036
ENSG00000259363	AC090825.1	0.726074	0.263258	-0.656357
ENSG00000228261	ITPRIP-AS1	0.725733	0.261364	-0.657483
ENSG00000237803	LINC00211	0.724902	0.25947	-0.660232
ENSG00000253930	TNFRSF10A-AS1	0.72437	0.257576	-0.66199
ENSG00000265801	AC069366.2	0.723251	0.255682	-0.66569
ENSG00000251370	SEMA5A-AS1	0.721659	0.253788	-0.670951
ENSG00000229847	EMX2OS	0.721617	0.251894	-0.671089
ENSG00000272021	AC008592.4	0.721178	0.25	-0.672541
ENSG00000235997	LINC01936	0.717664	0.248106	-0.684157
ENSG00000225111	AC083900.1	0.716707	0.246212	-0.687322
ENSG00000224239	AC090044.1	0.715857	0.244318	-0.690132
ENSG00000229647	MYOSLID	0.715092	0.242424	-0.69266
ENSG00000257219	LNCOG	0.714635	0.24053	-0.694174
ENSG00000259367	AC087286.2	0.707582	0.238636	-0.717488
ENSG00000234293	BACH1-IT3	0.704815	0.236742	-0.726635
ENSG00000278493	AC039056.2	0.700182	0.234848	-0.741953
ENSG00000237975	FLG-AS1	0.696372	0.232955	-0.754549
ENSG00000272129	AL359715.3	0.690333	0.231061	-0.774513
ENSG00000262728	AC123768.2	0.685804	0.229167	-0.789486
ENSG00000231794	AC009542.1	0.68531	0.227273	-0.791119
ENSG00000229839	AC018462.1	0.683716	0.225379	-0.796386
ENSG00000261158	AC109597.2	0.682958	0.223485	-0.798892
ENSG00000253187	HOXA10-AS	0.681782	0.221591	-0.802782
ENSG00000241211	IQCJ-SCHIP1-AS1	0.675951	0.219697	-0.822059
ENSG00000258636	AL121821.2	0.674837	0.217803	-0.825741
ENSG00000230831	AC007349.2	0.674489	0.215909	-0.826891
ENSG00000166770	ZNF667-AS1	0.670274	0.214015	-0.840827
ENSG00000259675	AC018618.1	0.667429	0.212121	-0.85023
ENSG00000228536	LYPLAL1-AS1	0.660003	0.210227	-0.874781
ENSG00000258926	AL355916.2	0.658497	0.208333	-0.87976
ENSG00000262003	AC087392.1	0.658025	0.206439	-0.88132
ENSG00000233625	AL035045.1	0.655721	0.204545	-0.888937
ENSG00000257754	AC012555.2	0.652826	0.202652	-0.898508
ENSG00000254369	HOXA-AS3	0.649934	0.200758	-0.908067
ENSG00000273006	AC009229.3	0.649737	0.198864	-0.908719
ENSG00000231873	AC099560.1	0.649115	0.19697	-0.910775
ENSG00000236556	AC025038.1	0.647958	0.195076	-0.9146
ENSG00000275016	AC015574.1	0.647351	0.193182	-0.916605
ENSG00000233953	AC009970.1	0.647147	0.191288	-0.91728
ENSG00000280241	AC079298.3	0.634995	0.189394	-0.957455
ENSG00000229056	HECW2-AS1	0.634543	0.1875	-0.958948
ENSG00000228086	AL589990.1	0.629563	0.185606	-0.975413
ENSG00000254810	AP001189.3	0.629046	0.183712	-0.977122
ENSG00000250331	LINC01340	0.625206	0.181818	-0.989815
ENSG00000229502	AL391863.1	0.625033	0.179924	-0.990387
ENSG00000226808	LINC00840	0.623621	0.17803	-0.995055
ENSG00000225442	MPRIP-AS1	0.622033	0.176136	-1.00031
ENSG00000233044	AL049820.1	0.618778	0.174242	-1.01107
ENSG00000259771	AC092756.1	0.615932	0.172348	-1.02048
ENSG00000257259	LINC02388	0.615919	0.170455	-1.02052
ENSG00000259719	LINC02284	0.614831	0.168561	-1.02412
ENSG00000272783	AC147067.2	0.614164	0.166667	-1.02632
ENSG00000236199	AL359076.1	0.613693	0.164773	-1.02788
ENSG00000266901	AC068473.2	0.613134	0.162879	-1.02972
ENSG00000230438	SERPINB9P1	0.612859	0.160985	-1.03063
ENSG00000258943	AL049871.1	0.609309	0.159091	-1.04237
ENSG00000224957	LINC01266	0.609056	0.157197	-1.04321
ENSG00000212719	LINC02693	0.604581	0.155303	-1.058
ENSG00000226599	AL450344.2	0.604531	0.153409	-1.05817
ENSG00000234948	LINC01524	0.603495	0.151515	-1.06159
ENSG00000196979	GPRACR	0.602854	0.149621	-1.06371
ENSG00000280018	CU634019.5	0.600192	0.147727	-1.07251
ENSG00000250343	STK32A-AS1	0.599404	0.145833	-1.07511
ENSG00000266149	AP001094.3	0.597386	0.143939	-1.08179
ENSG00000248896	AC105001.1	0.5962	0.142045	-1.08571
ENSG00000241720	AL158847.1	0.594548	0.140152	-1.09117
ENSG00000250508	LINC02701	0.593977	0.138258	-1.09306
ENSG00000261049	AC007347.1	0.589843	0.136364	-1.10672
ENSG00000267711	AC060766.5	0.588856	0.13447	-1.10999
ENSG00000258274	AC012085.2	0.586535	0.132576	-1.11766
ENSG00000267298	AC006116.5	0.582997	0.130682	-1.12936
ENSG00000249028	AC004672.1	0.58098	0.128788	-1.13602
ENSG00000237807	AC022034.1	0.580458	0.126894	-1.13775
ENSG00000250048	LINC00603	0.575592	0.125	-1.15383
ENSG00000259732	AC092757.2	0.574551	0.123106	-1.15728
ENSG00000222012	AC005481.1	0.574429	0.121212	-1.15768
ENSG00000263586	HID1-AS1	0.573713	0.119318	-1.16005
ENSG00000239801	DENND6A-AS1	0.571659	0.117424	-1.16684
ENSG00000248346	AC092435.1	0.569951	0.11553	-1.17248
ENSG00000247925	AL139807.1	0.569936	0.113636	-1.17254
ENSG00000253532	AC107909.1	0.569885	0.111742	-1.1727
ENSG00000271522	AC016831.5	0.56818	0.109848	-1.17834
ENSG00000255565	AC073651.1	0.56734	0.107955	-1.18112
ENSG00000259712	AC023906.5	0.566965	0.106061	-1.18236
ENSG00000270571	AC007681.1	0.566708	0.104167	-1.18321
ENSG00000235593	RBMS3-AS1	0.56487	0.102273	-1.18928
ENSG00000258086	AC079313.1	0.563423	0.100379	-1.19406
ENSG00000223884	AC068481.1	0.550039	0.0984848	-1.23831
ENSG00000231329	AL031772.1	0.548432	0.0965909	-1.24362
ENSG00000256588	AC027544.2	0.543182	0.094697	-1.26098
ENSG00000268472	AP002884.3	0.542233	0.092803	-1.26412
ENSG00000279068	AC244517.6	0.541147	0.0909091	-1.26771
ENSG00000255084	AP003110.1	0.540017	0.0890152	-1.27144
ENSG00000225473	ATP13A4-AS1	0.538427	0.0871212	-1.2767
ENSG00000224621	AL451042.1	0.531304	0.0852273	-1.30025
ENSG00000261003	AL008628.1	0.530952	0.0833333	-1.30141
ENSG00000215246	AC116351.1	0.530441	0.0814394	-1.3031
ENSG00000257279	AC127164.1	0.526572	0.0795455	-1.31589
ENSG00000229498	AC105053.1	0.524471	0.0776515	-1.32284
ENSG00000272975	MYHAS	0.517189	0.0757576	-1.34691
ENSG00000238258	AL121748.1	0.514051	0.0738636	-1.35728
ENSG00000236333	TRHDE-AS1	0.507642	0.0719697	-1.37847
ENSG00000281769	LINC01230	0.505976	0.0700758	-1.38398
ENSG00000232031	AL078599.2	0.500368	0.0681818	-1.40252
ENSG00000117242	PINK1-AS	0.496413	0.0662879	-1.41559
ENSG00000228804	AC072022.1	0.495187	0.0643939	-1.41965
ENSG00000260599	AC011467.1	0.491146	0.0625	-1.43301
ENSG00000278518	AL161645.1	0.483491	0.0606061	-1.45831
ENSG00000246250	AC087521.2	0.482332	0.0587121	-1.46215
ENSG00000212978	AC016747.1	0.47652	0.0568182	-1.48136
ENSG00000258394	AL442163.1	0.473234	0.0549242	-1.49222
ENSG00000249258	AC079193.2	0.472847	0.0530303	-1.4935
ENSG00000272695	GAS6-DT	0.470488	0.0511364	-1.5013
ENSG00000258918	AL355922.4	0.466459	0.0492424	-1.51462
ENSG00000229619	MBNL1-AS1	0.458908	0.0473485	-1.53958
ENSG00000267510	AC011451.1	0.45126	0.0454545	-1.56487
ENSG00000259705	AC084757.3	0.45116	0.0435606	-1.5652
ENSG00000224844	AC107079.1	0.439415	0.0416667	-1.60402
ENSG00000265408	AC009084.1	0.439008	0.0397727	-1.60537
ENSG00000228604	AL121759.1	0.434047	0.0378788	-1.62177
ENSG00000257579	AC007540.1	0.431658	0.0359848	-1.62967
ENSG00000259359	AC012409.1	0.425357	0.0340909	-1.6505
ENSG00000233611	AC019068.1	0.423107	0.032197	-1.65794
ENSG00000235501	CNN3-DT	0.419592	0.030303	-1.66956
ENSG00000250062	MAPK10-AS1	0.401832	0.0284091	-1.72827
ENSG00000180525	DIP2C-AS1	0.391852	0.0265152	-1.76126
ENSG00000254826	AP001922.3	0.368108	0.0246212	-1.83976
ENSG00000259846	AC092131.1	0.368083	0.0227273	-1.83984
ENSG00000244124	ATP1B3-AS1	0.367771	0.0208333	-1.84087
ENSG00000267250	AC011591.1	0.361456	0.0189394	-1.86175
ENSG00000277128	AL589743.3	0.358876	0.0170455	-1.87028
ENSG00000265194	AL359922.2	0.356357	0.0151515	-1.87861
ENSG00000250969	AC097658.2	0.350132	0.0132576	-1.89918
ENSG00000174325	DIRC1	0.336655	0.0113636	-1.94374
ENSG00000270090	AL590235.1	0.325594	0.0094697	-1.98031
ENSG00000279375	AC244517.7	0.306958	0.00757576	-2.04192
ENSG00000261082	LINC01228	0.299444	0.00568182	-2.06676
ENSG00000269288	AC092070.3	0.239557	0.00378788	-2.26474
ENSG00000181800	CELF2-AS1	0.170998	0.00189394	-2.49139

## Sheet: BRCA.Basal
Gene stable ID	Gene name	BRCA.Basal.STNR.Sum	Quantile	Z.score
ENSG00000253838	AC007991.2	1.22449	1	6.5757		Above 0.98 quantile
ENSG00000272666	KLHDC7B-DT	1.15589	0.998106	6.14097		Above 0.95 quantile
ENSG00000224666	ETV7-AS1	1.04915	0.996212	5.46462		Above 0.90 quantile
ENSG00000273272	U62317.3	0.933326	0.994318	4.73064
ENSG00000272821	U62317.1	0.846948	0.992424	4.18328		Duplicated in Basal and Her2
ENSG00000247317	LY6E-DT	0.734688	0.99053	3.4719
ENSG00000224397	PELATON	0.685865	0.988636	3.16251
ENSG00000253522	MIR3142HG	0.672795	0.986742	3.07969
ENSG00000235576	LINC01871	0.640249	0.984848	2.87345
ENSG00000231290	APCDD1L-DT	0.611353	0.982955	2.69034
ENSG00000276980	AC008760.2	0.602398	0.981061	2.63359
ENSG00000205334	LINC01460	0.585336	0.979167	2.52547
ENSG00000267607	AC011511.5	0.581242	0.977273	2.49953
ENSG00000281162	LINC01127	0.562278	0.975379	2.37936
ENSG00000237499	WAKMAR2	0.514144	0.973485	2.07434
ENSG00000256128	LINC00944	0.50647	0.971591	2.02571
ENSG00000281756	C2-AS1	0.483471	0.969697	1.87996
ENSG00000259230	LINC02323	0.4831	0.967803	1.87762
ENSG00000166770	ZNF667-AS1	0.479224	0.965909	1.85306
ENSG00000256916	AP000851.1	0.477534	0.964015	1.84234
ENSG00000250509	AC034213.1	0.476869	0.962121	1.83813
ENSG00000244676	AL109761.1	0.46331	0.960227	1.75221
ENSG00000222044	AL031587.1	0.462607	0.958333	1.74775
ENSG00000233785	AC131011.1	0.461473	0.956439	1.74057
ENSG00000231106	LINC01436	0.461218	0.954545	1.73895
ENSG00000271133	AC004130.2	0.457757	0.952652	1.71702
ENSG00000228288	PCAT6	0.451088	0.950758	1.67476
ENSG00000248846	LINC02065	0.44599	0.948864	1.64246
ENSG00000234199	LINC01191	0.443084	0.94697	1.62404
ENSG00000240207	AC080013.1	0.440745	0.945076	1.60922
ENSG00000254626	AP003100.1	0.439846	0.943182	1.60352
ENSG00000231291	AC106799.1	0.436165	0.941288	1.58019
ENSG00000253164	AC023403.1	0.433424	0.939394	1.56283
ENSG00000245651	AC083805.1	0.429545	0.9375	1.53825
ENSG00000272763	AC103702.2	0.426866	0.935606	1.52127
ENSG00000272620	AFAP1-AS1	0.423922	0.933712	1.50261
ENSG00000272870	SAP30-DT	0.423762	0.931818	1.5016
ENSG00000232233	LINC02043	0.414844	0.929924	1.44509
ENSG00000255355	AP000640.2	0.413572	0.92803	1.43702
ENSG00000198221	AFDN-DT	0.408514	0.926136	1.40497
ENSG00000281655	AP000851.2	0.408226	0.924242	1.40315
ENSG00000227683	AL358394.1	0.407183	0.922348	1.39654
ENSG00000272583	AL592494.2	0.40593	0.920455	1.3886
ENSG00000233725	NRAD1	0.40322	0.918561	1.37142
ENSG00000272269	NUP153-AS1	0.400971	0.916667	1.35717
ENSG00000230825	AC005532.1	0.398098	0.914773	1.33897
ENSG00000272825	AL844908.1	0.39697	0.912879	1.33182
ENSG00000243176	AC092944.1	0.39557	0.910985	1.32295
ENSG00000229891	LINC01315	0.392114	0.909091	1.30105
ENSG00000232640	AL354892.2	0.388903	0.907197	1.2807
ENSG00000228718	LINC02521	0.388845	0.905303	1.28034
ENSG00000197989	SNHG12	0.387166	0.903409	1.2697
ENSG00000257588	AC025154.2	0.386064	0.901515	1.26271
ENSG00000257060	AC091078.1	0.38267	0.899621	1.24121
ENSG00000268734	AC245128.3	0.378735	0.897727	1.21626
ENSG00000253417	LINC02159	0.378156	0.895833	1.2126
ENSG00000243155	AL162431.1	0.377382	0.893939	1.20769
ENSG00000225177	AL590617.2	0.374413	0.892045	1.18888
ENSG00000272168	CASC15	0.368474	0.890152	1.15125
ENSG00000253348	AC008514.1	0.365488	0.888258	1.13232
ENSG00000203688	LINC02487	0.363346	0.886364	1.11875
ENSG00000266936	AC011442.1	0.362237	0.88447	1.11172
ENSG00000273004	AL078644.1	0.35567	0.882576	1.07011
ENSG00000237943	PRKCQ-AS1	0.353073	0.880682	1.05365
ENSG00000170919	TPT1-AS1	0.349478	0.878788	1.03087
ENSG00000258604	AL161668.4	0.348957	0.876894	1.02757
ENSG00000268496	AC245884.9	0.346434	0.875	1.01158
ENSG00000258777	HIF1A-AS1	0.344098	0.873106	0.99678
ENSG00000152931	PART1	0.342751	0.871212	0.988242
ENSG00000267147	LINC01842	0.340316	0.869318	0.972812
ENSG00000281398	SNHG4	0.336273	0.867424	0.947193
ENSG00000231999	LRRC8C-DT	0.335741	0.86553	0.943819
ENSG00000255750	AC022509.1	0.329943	0.863636	0.907078
ENSG00000267287	AC068473.3	0.329666	0.861742	0.905322
ENSG00000255717	SNHG1	0.329105	0.859848	0.901768
ENSG00000228973	AC009955.1	0.325867	0.857955	0.881251
ENSG00000244998	AC100803.2	0.324853	0.856061	0.874826
ENSG00000243384	AC119424.1	0.322447	0.854167	0.859576
ENSG00000272549	LINC02538	0.321612	0.852273	0.854289
ENSG00000251136	AF117829.1	0.32079	0.850379	0.849078
ENSG00000280719	PCAT5	0.317581	0.848485	0.828741
ENSG00000233029	AC244453.2	0.316332	0.846591	0.820827
ENSG00000274922	AL139384.1	0.316061	0.844697	0.819112
ENSG00000228033	AC010967.1	0.315953	0.842803	0.818426
ENSG00000266446	AL449423.1	0.314066	0.840909	0.806467
ENSG00000259439	LINC01833	0.31349	0.839015	0.802822
ENSG00000237494	AL360007.1	0.313422	0.837121	0.802387
ENSG00000224965	LINC02586	0.3132	0.835227	0.800983
ENSG00000280734	LINC01232	0.312767	0.833333	0.798236
ENSG00000226419	SLC16A1-AS1	0.312415	0.831439	0.796003
ENSG00000272970	AC107294.2	0.311536	0.829545	0.790435
ENSG00000242125	SNHG3	0.307095	0.827652	0.762297
ENSG00000239213	NCK1-DT	0.305794	0.825758	0.754053
ENSG00000236502	SIX3-AS1	0.305408	0.823864	0.751607
ENSG00000240006	LINC02004	0.304725	0.82197	0.747275
ENSG00000234427	AL022724.2	0.30416	0.820076	0.743696
ENSG00000227687	AL713965.1	0.30208	0.818182	0.730514
ENSG00000253196	AC083841.1	0.301566	0.816288	0.72726
ENSG00000268818	AL049747.1	0.299623	0.814394	0.714948
ENSG00000234327	ZNF232-AS1	0.299288	0.8125	0.712823
ENSG00000224853	LINC00393	0.299048	0.810606	0.711304
ENSG00000258077	AC078923.1	0.296652	0.808712	0.696119
ENSG00000266278	LINC01910	0.296584	0.806818	0.695689
ENSG00000218018	RBM38-AS1	0.294702	0.804924	0.683759
ENSG00000267461	AC079210.1	0.292755	0.80303	0.671424
ENSG00000253509	AC104393.1	0.292679	0.801136	0.670941
ENSG00000255507	UVRAG-DT	0.292581	0.799242	0.670323
ENSG00000267038	AC105094.1	0.291537	0.797348	0.663706
ENSG00000228649	SNHG26	0.290389	0.795455	0.656431
ENSG00000237751	LINC01143	0.289498	0.793561	0.650782
ENSG00000237976	RFX5-AS1	0.289432	0.791667	0.650368
ENSG00000254006	AC104232.1	0.286775	0.789773	0.63353
ENSG00000253858	AC008619.1	0.286557	0.787879	0.632148
ENSG00000224167	LINC01357	0.286467	0.785985	0.631577
ENSG00000232194	Z99943.1	0.286462	0.784091	0.631543
ENSG00000240859	AC093627.4	0.284551	0.782197	0.619434
ENSG00000250764	AC025178.1	0.283804	0.780303	0.614703
ENSG00000273403	AC107294.3	0.281609	0.778409	0.600795
ENSG00000236366	AL359313.1	0.280597	0.776515	0.594381
ENSG00000272922	AC107294.1	0.279843	0.774621	0.589599
ENSG00000226824	AC006001.2	0.279236	0.772727	0.585755
ENSG00000238062	SPATA3-AS1	0.275221	0.770833	0.560314
ENSG00000237605	DYRK3-AS1	0.275058	0.768939	0.559278
ENSG00000187951	AC091057.1	0.27442	0.767045	0.555238
ENSG00000230257	NFE4	0.272758	0.765152	0.544707
ENSG00000256234	AC022509.2	0.27218	0.763258	0.541045
ENSG00000271576	AL359504.1	0.271809	0.761364	0.538692
ENSG00000212719	LINC02693	0.270285	0.75947	0.529034
ENSG00000273056	AL354694.1	0.267666	0.757576	0.51244
ENSG00000230735	AC093423.2	0.267443	0.755682	0.511025
ENSG00000259985	AC017100.1	0.266594	0.753788	0.505645
ENSG00000273297	AC009275.1	0.264276	0.751894	0.490953
ENSG00000236663	FRGCA	0.262846	0.75	0.481893
ENSG00000246465	AC138904.1	0.262796	0.748106	0.481578
ENSG00000223485	LINC01615	0.262449	0.746212	0.479376
ENSG00000204380	PKP4-AS1	0.261718	0.744318	0.474746
ENSG00000253217	AP001574.1	0.260107	0.742424	0.46454
ENSG00000228109	MELTF-AS1	0.260031	0.74053	0.464054
ENSG00000239415	AP001469.3	0.2573	0.738636	0.446747
ENSG00000239445	ST3GAL6-AS1	0.256591	0.736742	0.442257
ENSG00000232803	SLCO4A1-AS1	0.253707	0.734848	0.423984
ENSG00000231566	LINC02595	0.252172	0.732955	0.414256
ENSG00000272071	AC122710.2	0.24562	0.731061	0.372736
ENSG00000224541	AP001439.1	0.244086	0.729167	0.363015
ENSG00000272142	LYRM4-AS1	0.24362	0.727273	0.36006
ENSG00000260807	CEROX1	0.242775	0.725379	0.354705
ENSG00000234753	FOXP4-AS1	0.242028	0.723485	0.349971
ENSG00000229619	MBNL1-AS1	0.241158	0.721591	0.344461
ENSG00000273209	AC069148.1	0.240187	0.719697	0.338307
ENSG00000232656	IDI2-AS1	0.240095	0.717803	0.33772
ENSG00000232598	AL122034.1	0.239753	0.715909	0.335557
ENSG00000255202	AL049629.1	0.238908	0.714015	0.330201
ENSG00000177699	AC011944.1	0.236902	0.712121	0.317487
ENSG00000229692	SOS1-IT1	0.236321	0.710227	0.313808
ENSG00000269210	AC019171.1	0.235724	0.708333	0.310022
ENSG00000253302	STAU2-AS1	0.234799	0.706439	0.304167
ENSG00000255271	AL137224.1	0.232677	0.704545	0.290717
ENSG00000226917	LINC01276	0.231536	0.702652	0.283488
ENSG00000224259	LINC01133	0.231374	0.700758	0.282461
ENSG00000272476	AL024507.2	0.231358	0.698864	0.282357
ENSG00000243230	AC011005.4	0.229433	0.69697	0.270162
ENSG00000242540	AC010729.2	0.229004	0.695076	0.26744
ENSG00000184068	SREBF2-AS1	0.22895	0.693182	0.2671
ENSG00000204446	LINC02872	0.228845	0.691288	0.266434
ENSG00000245248	USP2-AS1	0.227903	0.689394	0.260462
ENSG00000234072	AC074117.1	0.227027	0.6875	0.254912
ENSG00000232028	AC007391.1	0.226613	0.685606	0.25229
ENSG00000248238	LINC02438	0.224904	0.683712	0.241463
ENSG00000267052	AC005050.1	0.221917	0.681818	0.222533
ENSG00000243797	AC004917.1	0.220496	0.679924	0.213529
ENSG00000224687	RASAL2-AS1	0.219255	0.67803	0.205664
ENSG00000272808	AC015712.6	0.216484	0.676136	0.188106
ENSG00000254814	AP003031.1	0.215221	0.674242	0.180103
ENSG00000273321	AC023983.2	0.21497	0.672348	0.178506
ENSG00000234476	LINC02765	0.214467	0.670455	0.175319
ENSG00000260423	LINC02367	0.214451	0.668561	0.175221
ENSG00000256124	LINC01152	0.213812	0.666667	0.17117
ENSG00000276850	AC245041.2	0.213771	0.664773	0.17091
ENSG00000228917	NECTIN4-AS1	0.212429	0.662879	0.162409
ENSG00000225255	PSLNR	0.210757	0.660985	0.151812
ENSG00000223695	FO393418.1	0.210623	0.659091	0.15096
ENSG00000254675	AP003032.1	0.21054	0.657197	0.150437
ENSG00000261616	AC036108.3	0.210393	0.655303	0.149503
ENSG00000261061	AC092718.3	0.209614	0.653409	0.144572
ENSG00000228624	HDAC2-AS2	0.20937	0.651515	0.143025
ENSG00000248515	AC024230.1	0.207621	0.649621	0.131941
ENSG00000274825	AL023803.2	0.207548	0.647727	0.13148
ENSG00000258512	LINC00239	0.206928	0.645833	0.127546
ENSG00000259583	AC015712.2	0.206909	0.643939	0.127425
ENSG00000257910	AC124784.1	0.206411	0.642045	0.124273
ENSG00000273387	AC005005.3	0.204009	0.640152	0.109049
ENSG00000229162	RUNX3-AS1	0.203839	0.638258	0.107971
ENSG00000272155	AC055822.1	0.203631	0.636364	0.106656
ENSG00000270071	AP001172.1	0.202301	0.63447	0.0982261
ENSG00000259604	AC015712.4	0.200594	0.632576	0.0874081
ENSG00000228142	AL354861.2	0.198795	0.630682	0.0760119
ENSG00000273203	AC006946.2	0.198199	0.628788	0.072236
ENSG00000241679	AC018450.1	0.198007	0.626894	0.0710142
ENSG00000243795	LINC02044	0.195494	0.625	0.0550929
ENSG00000273032	DGCR5	0.195397	0.623106	0.0544807
ENSG00000225472	AL136366.1	0.195181	0.621212	0.05311
ENSG00000164385	LINC01600	0.19487	0.619318	0.0511391
ENSG00000232445	EMSLR	0.194849	0.617424	0.0510024
ENSG00000228192	AL512353.1	0.194139	0.61553	0.046505
ENSG00000259362	AC046168.1	0.193121	0.613636	0.0400536
ENSG00000254602	AP000662.1	0.19085	0.611742	0.0256635
ENSG00000260920	AL031985.3	0.188744	0.609848	0.0123214
ENSG00000204685	STARD7-AS1	0.188557	0.607955	0.0111363
ENSG00000231134	TCF7L1-IT1	0.188464	0.606061	0.010546
ENSG00000146521	LINC01558	0.188287	0.604167	0.00942477
ENSG00000266913	LINC01841	0.188185	0.602273	0.00877787
ENSG00000272662	TIMMDC1-DT	0.186862	0.600379	0.000390347
ENSG00000261105	LMO7-AS1	0.184105	0.598485	-0.0170812
ENSG00000180458	AC022148.1	0.183762	0.596591	-0.0192513
ENSG00000277829	AL031651.2	0.183651	0.594697	-0.019956
ENSG00000271855	AC073195.1	0.183571	0.592803	-0.0204619
ENSG00000272764	AL596094.1	0.183213	0.590909	-0.0227336
ENSG00000225335	AC016027.1	0.182277	0.589015	-0.0286651
ENSG00000231367	LINC02613	0.181598	0.587121	-0.0329617
ENSG00000251320	AC011352.3	0.181097	0.585227	-0.0361418
ENSG00000224854	CDKN2A-DT	0.180692	0.583333	-0.0387074
ENSG00000258088	AC078820.1	0.179867	0.581439	-0.0439364
ENSG00000228639	ROCR	0.179365	0.579545	-0.0471173
ENSG00000233654	AC108047.1	0.178486	0.577652	-0.0526875
ENSG00000236508	ATP13A5-AS1	0.176266	0.575758	-0.0667528
ENSG00000223784	LINP1	0.174262	0.573864	-0.07945
ENSG00000224817	AC010789.1	0.173154	0.57197	-0.0864711
ENSG00000223393	AL118511.1	0.172664	0.570076	-0.0895773
ENSG00000224950	AL390066.1	0.170321	0.568182	-0.104425
ENSG00000231826	LINC01819	0.169634	0.566288	-0.108782
ENSG00000236751	LINC01186	0.168148	0.564394	-0.118193
ENSG00000276931	AC009041.3	0.167958	0.5625	-0.119399
ENSG00000233081	AL353764.1	0.167312	0.560606	-0.123496
ENSG00000236144	TMEM147-AS1	0.167135	0.558712	-0.124616
ENSG00000234899	SOX9-AS1	0.16627	0.556818	-0.130096
ENSG00000260026	LINC02189	0.165528	0.554924	-0.134796
ENSG00000233593	LINC02609	0.165356	0.55303	-0.135888
ENSG00000232325	AC093627.1	0.16478	0.551136	-0.139536
ENSG00000274259	SYNGAP1-AS1	0.164104	0.549242	-0.14382
ENSG00000237923	LINC02570	0.163687	0.547348	-0.146467
ENSG00000235192	AC009495.3	0.163022	0.545455	-0.15068
ENSG00000251259	AC004069.1	0.162645	0.543561	-0.153066
ENSG00000260577	AC126773.4	0.162379	0.541667	-0.15475
ENSG00000261329	AC016597.1	0.161983	0.539773	-0.157266
ENSG00000230534	AL392046.1	0.161689	0.537879	-0.159128
ENSG00000273306	AC018690.1	0.161625	0.535985	-0.159532
ENSG00000239523	MYLK-AS1	0.161188	0.534091	-0.162303
ENSG00000234264	DEPDC1-AS1	0.161106	0.532197	-0.162821
ENSG00000280916	FOXCUT	0.161087	0.530303	-0.162937
ENSG00000204528	PSORS1C3	0.160592	0.528409	-0.166075
ENSG00000272455	MRPL20-DT	0.160577	0.526515	-0.166174
ENSG00000225675	LINC01771	0.159609	0.524621	-0.172303
ENSG00000226856	THORLNC	0.157396	0.522727	-0.186327
ENSG00000242516	LINC00960	0.156718	0.520833	-0.190625
ENSG00000232560	LINC01549	0.156247	0.518939	-0.193608
ENSG00000255224	AC109322.1	0.155199	0.517045	-0.200252
ENSG00000226101	LINC02097	0.152562	0.515152	-0.216961
ENSG00000231764	DLX6-AS1	0.15225	0.513258	-0.218942
ENSG00000231789	PIK3CD-AS2	0.152247	0.511364	-0.218959
ENSG00000247151	CSTF3-DT	0.151838	0.50947	-0.221547
ENSG00000267374	MIR924HG	0.148927	0.507576	-0.239996
ENSG00000272715	AL157904.1	0.1484	0.505682	-0.243335
ENSG00000232956	SNHG15	0.147932	0.503788	-0.2463
ENSG00000227308	LINC02832	0.146659	0.501894	-0.254372
ENSG00000260015	AC010547.2	0.146625	0.5	-0.254586
ENSG00000260552	COSMOC	0.146397	0.498106	-0.256029
ENSG00000263893	AC080037.2	0.145029	0.496212	-0.264699
ENSG00000228223	HCG11	0.144839	0.494318	-0.265904
ENSG00000273214	AL031587.4	0.143661	0.492424	-0.273367
ENSG00000187185	AC092118.1	0.142288	0.49053	-0.282066
ENSG00000223461	AC004471.1	0.141167	0.488636	-0.289171
ENSG00000270547	LINC01235	0.140665	0.486742	-0.292352
ENSG00000206249	AL359555.1	0.139882	0.484848	-0.297314
ENSG00000266846	AP001021.3	0.139645	0.482955	-0.298817
ENSG00000235545	AC103923.1	0.139587	0.481061	-0.299186
ENSG00000270504	AL391422.4	0.138956	0.479167	-0.303184
ENSG00000232835	AC107057.1	0.138758	0.477273	-0.304435
ENSG00000276649	AL117335.1	0.138595	0.475379	-0.305472
ENSG00000272121	AC006058.3	0.137953	0.473485	-0.30954
ENSG00000226601	AL359979.1	0.135173	0.471591	-0.327153
ENSG00000273442	AC006946.3	0.135055	0.469697	-0.327903
ENSG00000261447	AL162412.1	0.13462	0.467803	-0.330657
ENSG00000275216	AL161431.1	0.13403	0.465909	-0.334398
ENSG00000260448	LCMT1-AS1	0.133709	0.464015	-0.336431
ENSG00000276408	AC025287.2	0.13351	0.462121	-0.337695
ENSG00000273760	AC245041.1	0.132905	0.460227	-0.341525
ENSG00000278192	AL118505.1	0.132436	0.458333	-0.344499
ENSG00000229431	MED8-AS1	0.130908	0.456439	-0.354182
ENSG00000248362	AC011352.1	0.130577	0.454545	-0.356282
ENSG00000277901	AL390037.1	0.130106	0.452652	-0.359266
ENSG00000246095	LINC01096	0.129581	0.450758	-0.362587
ENSG00000266998	AC111182.1	0.129455	0.448864	-0.363386
ENSG00000230366	DSCR9	0.129124	0.44697	-0.365483
ENSG00000258857	AL359397.1	0.127769	0.445076	-0.374073
ENSG00000231107	LINC01508	0.127545	0.443182	-0.375494
ENSG00000261175	LINC02188	0.127515	0.441288	-0.375684
ENSG00000240086	AC092969.1	0.127042	0.439394	-0.378682
ENSG00000276529	AP001505.1	0.126819	0.4375	-0.380092
ENSG00000230790	AC012456.2	0.125878	0.435606	-0.386057
ENSG00000267892	AC022144.1	0.125681	0.433712	-0.387304
ENSG00000250579	CTD-2297D10.2	0.125593	0.431818	-0.387864
ENSG00000266010	GATA6-AS1	0.124897	0.429924	-0.392273
ENSG00000255135	AP002360.1	0.124572	0.42803	-0.394334
ENSG00000272425	AC009902.3	0.123995	0.426136	-0.397991
ENSG00000231817	LINC01198	0.123883	0.424242	-0.398696
ENSG00000254027	AC009902.2	0.121987	0.422348	-0.410713
ENSG00000260509	AL590787.1	0.120794	0.420455	-0.418275
ENSG00000245648	KLRK1-AS1	0.120554	0.418561	-0.419792
ENSG00000250295	RDH10-AS1	0.119912	0.416667	-0.423864
ENSG00000276166	AC092118.2	0.119676	0.414773	-0.425354
ENSG00000258910	LINC01956	0.119484	0.412879	-0.426576
ENSG00000246334	PRR7-AS1	0.119041	0.410985	-0.429383
ENSG00000260498	AC126696.3	0.119004	0.409091	-0.429613
ENSG00000270006	AC010531.6	0.116895	0.407197	-0.442978
ENSG00000272800	AC021851.1	0.116463	0.405303	-0.445715
ENSG00000183674	LINC00518	0.116276	0.403409	-0.446904
ENSG00000204682	MIR1915HG	0.115669	0.401515	-0.450746
ENSG00000224739	AC016735.1	0.115592	0.399621	-0.451237
ENSG00000267226	AC104971.1	0.115338	0.397727	-0.452847
ENSG00000256733	AP003721.2	0.11433	0.395833	-0.459235
ENSG00000224020	MIR181A2HG	0.11305	0.393939	-0.467344
ENSG00000248538	AC022784.1	0.112733	0.392045	-0.469353
ENSG00000203362	POLH-AS1	0.112301	0.390152	-0.472091
ENSG00000271826	PLS3-AS1	0.110082	0.388258	-0.48615
ENSG00000261189	AL031058.1	0.109681	0.386364	-0.488694
ENSG00000277453	AC010271.2	0.109673	0.38447	-0.488742
ENSG00000261116	AL049555.1	0.109044	0.382576	-0.492732
ENSG00000238099	LINC01625	0.108607	0.380682	-0.495501
ENSG00000225194	LINC00092	0.108399	0.378788	-0.496819
ENSG00000231609	AC007098.1	0.10834	0.376894	-0.497189
ENSG00000258888	AC112693.1	0.108222	0.375	-0.49794
ENSG00000257829	AC121757.1	0.107034	0.373106	-0.505466
ENSG00000253824	AP003472.1	0.106693	0.371212	-0.50763
ENSG00000239311	AC092916.1	0.106379	0.369318	-0.509617
ENSG00000254416	LINC02732	0.105708	0.367424	-0.513868
ENSG00000225077	LINC00337	0.104604	0.36553	-0.520864
ENSG00000230105	AL354793.1	0.104061	0.363636	-0.524307
ENSG00000275186	AC018445.1	0.103977	0.361742	-0.524839
ENSG00000229282	AL031963.2	0.103037	0.359848	-0.530794
ENSG00000215866	LINC01356	0.102901	0.357955	-0.531657
ENSG00000229167	AC114488.1	0.102825	0.356061	-0.532141
ENSG00000269846	AL136172.1	0.102379	0.354167	-0.534969
ENSG00000229124	VIM-AS1	0.10204	0.352273	-0.537117
ENSG00000225298	LINC00113	0.101052	0.350379	-0.543377
ENSG00000215458	AATBC	0.101051	0.348485	-0.543384
ENSG00000257530	AC048344.1	0.100782	0.346591	-0.545087
ENSG00000264449	AP001021.1	0.0988503	0.344697	-0.557327
ENSG00000280206	AC026401.3	0.0986434	0.342803	-0.558637
ENSG00000261373	VPS9D1-AS1	0.0976821	0.340909	-0.56473
ENSG00000275874	PICSAR	0.0976122	0.339015	-0.565172
ENSG00000215417	MIR17HG	0.0973426	0.337121	-0.566881
ENSG00000225764	P3H2-AS1	0.0970766	0.335227	-0.568567
ENSG00000267365	KCNJ2-AS1	0.0970251	0.333333	-0.568893
ENSG00000272853	SUV39H2-DT	0.0967313	0.331439	-0.570754
ENSG00000230090	AC108025.1	0.0962697	0.329545	-0.57368
ENSG00000226816	AC005082.1	0.0952379	0.327652	-0.580218
ENSG00000272716	SLC30A6-DT	0.0949369	0.325758	-0.582125
ENSG00000272431	ZNF454-DT	0.093951	0.323864	-0.588373
ENSG00000270419	CAHM	0.0934859	0.32197	-0.59132
ENSG00000224349	FAM135A-AS1	0.0928787	0.320076	-0.595168
ENSG00000225096	AL445250.1	0.0926096	0.318182	-0.596873
ENSG00000245526	LINC00461	0.0925062	0.316288	-0.597528
ENSG00000270277	AC009948.1	0.0914985	0.314394	-0.603914
ENSG00000272703	AP005137.2	0.090972	0.3125	-0.607251
ENSG00000254607	AP001783.1	0.0902986	0.310606	-0.611517
ENSG00000227036	LINC00511	0.0897016	0.308712	-0.615301
ENSG00000251165	F11-AS1	0.0888255	0.306818	-0.620852
ENSG00000250620	LINC02515	0.0884582	0.304924	-0.62318
ENSG00000273428	AC004832.6	0.0874742	0.30303	-0.629416
ENSG00000236145	AC079988.1	0.0869058	0.301136	-0.633017
ENSG00000232671	ZNF687-AS1	0.086626	0.299242	-0.63479
ENSG00000253591	KCNIP1-AS1	0.0864671	0.297348	-0.635798
ENSG00000236311	TLX1NB	0.086234	0.295455	-0.637275
ENSG00000225187	AC073283.1	0.0856878	0.293561	-0.640736
ENSG00000272711	HK2-DT	0.0847041	0.291667	-0.646969
ENSG00000236404	VLDLR-AS1	0.0817652	0.289773	-0.665593
ENSG00000258314	AL589182.1	0.0817305	0.287879	-0.665812
ENSG00000261762	AC027228.2	0.0815897	0.285985	-0.666705
ENSG00000233354	LINC00028	0.0809031	0.284091	-0.671056
ENSG00000223935	LGALSL-DT	0.0775882	0.282197	-0.692062
ENSG00000278910	BANCR	0.0773694	0.280303	-0.693448
ENSG00000260924	LINC01311	0.0771965	0.278409	-0.694544
ENSG00000273174	AC108673.2	0.0768198	0.276515	-0.696931
ENSG00000261121	LINC02473	0.0767738	0.274621	-0.697222
ENSG00000242791	AC117395.1	0.0764289	0.272727	-0.699408
ENSG00000259370	AC103740.1	0.0762266	0.270833	-0.70069
ENSG00000246089	AC016065.1	0.0751216	0.268939	-0.707692
ENSG00000235337	AC093083.1	0.0745474	0.267045	-0.711331
ENSG00000182648	LINC01006	0.0742097	0.265152	-0.713471
ENSG00000235009	LINC01883	0.073925	0.263258	-0.715275
ENSG00000267506	AC021683.2	0.0733634	0.261364	-0.718834
ENSG00000267470	ZNF571-AS1	0.0726292	0.25947	-0.723487
ENSG00000165511	ZNF22-AS1	0.0725557	0.257576	-0.723952
ENSG00000265415	AC099850.3	0.0722817	0.255682	-0.725689
ENSG00000272944	AC079834.1	0.071818	0.253788	-0.728627
ENSG00000246877	DNM1P35	0.071714	0.251894	-0.729286
ENSG00000238266	LINC00707	0.0716142	0.25	-0.729918
ENSG00000275719	AC008622.2	0.0714843	0.248106	-0.730742
ENSG00000229896	AL157373.2	0.0706698	0.246212	-0.735903
ENSG00000251161	AC020661.1	0.0705455	0.244318	-0.73669
ENSG00000237685	AL139039.3	0.0697895	0.242424	-0.741481
ENSG00000245910	SNHG6	0.0696591	0.24053	-0.742308
ENSG00000246228	CASC8	0.0696277	0.238636	-0.742507
ENSG00000235086	FNDC1-IT1	0.06954	0.236742	-0.743062
ENSG00000267879	AC011483.1	0.0692889	0.234848	-0.744653
ENSG00000234880	LINC00163	0.068884	0.232955	-0.747219
ENSG00000230834	AC068580.2	0.0686302	0.231061	-0.748828
ENSG00000233953	AC009970.1	0.0684291	0.229167	-0.750102
ENSG00000258279	LINC00592	0.0668205	0.227273	-0.760296
ENSG00000272267	AC021242.3	0.0667386	0.225379	-0.760814
ENSG00000176236	RPP38-DT	0.0666602	0.223485	-0.761312
ENSG00000273107	AL512598.1	0.065904	0.221591	-0.766103
ENSG00000237523	LINC00857	0.0657784	0.219697	-0.766899
ENSG00000233682	AL356417.2	0.065427	0.217803	-0.769126
ENSG00000245614	DDX11-AS1	0.0643999	0.215909	-0.775635
ENSG00000267466	AC021683.1	0.0632499	0.214015	-0.782922
ENSG00000240889	NDUFB2-AS1	0.0624922	0.212121	-0.787723
ENSG00000224128	LINC01248	0.0608756	0.210227	-0.797968
ENSG00000257271	KIRREL3-AS1	0.0601179	0.208333	-0.802769
ENSG00000277463	AC080038.2	0.0600492	0.206439	-0.803205
ENSG00000257718	CPNE8-AS1	0.0598925	0.204545	-0.804197
ENSG00000229588	AL596087.2	0.0598268	0.202652	-0.804614
ENSG00000271936	AC012073.1	0.0595821	0.200758	-0.806164
ENSG00000259704	AC124248.1	0.0593057	0.198864	-0.807916
ENSG00000176912	TYMSOS	0.0592954	0.19697	-0.807981
ENSG00000277342	AC048344.4	0.0591765	0.195076	-0.808734
ENSG00000231768	LINC01354	0.0576545	0.193182	-0.818379
ENSG00000280832	GSEC	0.0575382	0.191288	-0.819116
ENSG00000260400	AL513534.2	0.0569803	0.189394	-0.822652
ENSG00000233221	AC133785.1	0.0567544	0.1875	-0.824083
ENSG00000271335	AL117336.2	0.056015	0.185606	-0.828769
ENSG00000226197	AL583785.1	0.0559698	0.183712	-0.829055
ENSG00000253844	AC064807.2	0.0551595	0.181818	-0.83419
ENSG00000263680	AC007639.1	0.0551474	0.179924	-0.834266
ENSG00000255337	AP001830.1	0.0550881	0.17803	-0.834642
ENSG00000234160	AL513165.1	0.0547369	0.176136	-0.836868
ENSG00000280594	BTG3-AS1	0.0546358	0.174242	-0.837508
ENSG00000243629	LINC00880	0.0545289	0.172348	-0.838186
ENSG00000167912	AC090152.1	0.0544914	0.170455	-0.838424
ENSG00000255133	LINC02721	0.0538248	0.168561	-0.842648
ENSG00000240057	AC078785.1	0.0536676	0.166667	-0.843644
ENSG00000274026	FAM27E3	0.0530721	0.164773	-0.847418
ENSG00000273117	INSIG1-DT	0.0529348	0.162879	-0.848287
ENSG00000226235	LEMD1-AS1	0.0527506	0.160985	-0.849455
ENSG00000235072	ARNILA	0.0526569	0.159091	-0.850049
ENSG00000243069	ARHGEF26-AS1	0.0524531	0.157197	-0.85134
ENSG00000272931	LRRC8D-DT	0.0514932	0.155303	-0.857423
ENSG00000184224	C11orf72	0.051309	0.153409	-0.85859
ENSG00000225431	LINC01671	0.0511996	0.151515	-0.859283
ENSG00000265487	AP001021.2	0.051184	0.149621	-0.859382
ENSG00000233067	PTCHD1-AS	0.0503484	0.147727	-0.864677
ENSG00000245904	AC025164.1	0.0503433	0.145833	-0.864709
ENSG00000267272	LINC01140	0.0496495	0.143939	-0.869106
ENSG00000241155	ARHGAP31-AS1	0.0481417	0.142045	-0.878661
ENSG00000237594	AP000251.1	0.047865	0.140152	-0.880414
ENSG00000267432	DNAH17-AS1	0.0475341	0.138258	-0.882511
ENSG00000256271	CACNA1C-AS2	0.0469712	0.136364	-0.886078
ENSG00000254208	AC011773.1	0.0464167	0.13447	-0.889592
ENSG00000272192	AC100812.1	0.04628	0.132576	-0.890458
ENSG00000260420	LINC02182	0.0442215	0.130682	-0.903503
ENSG00000260708	AL118516.1	0.0440389	0.128788	-0.90466
ENSG00000224251	AL391427.1	0.0439597	0.126894	-0.905161
ENSG00000233064	AL136307.1	0.0437305	0.125	-0.906614
ENSG00000234129	AC073529.1	0.0437228	0.123106	-0.906663
ENSG00000272677	HNRNPD-DT	0.0427908	0.121212	-0.912569
ENSG00000271754	AL355802.3	0.0427413	0.119318	-0.912882
ENSG00000234694	AL139289.1	0.040992	0.117424	-0.923968
ENSG00000246528	AC079089.1	0.0401907	0.11553	-0.929045
ENSG00000271888	AL136162.1	0.0394465	0.113636	-0.933761
ENSG00000250988	SNHG21	0.0393608	0.111742	-0.934304
ENSG00000224717	LEMD1-DT	0.0392902	0.109848	-0.934752
ENSG00000238279	BX470102.1	0.0386993	0.107955	-0.938496
ENSG00000266441	AP005205.2	0.0384996	0.106061	-0.939762
ENSG00000258623	AL121820.1	0.0380072	0.104167	-0.942882
ENSG00000274104	AC020910.5	0.0379031	0.102273	-0.943542
ENSG00000257135	ODC1-DT	0.0379	0.100379	-0.943561
ENSG00000236882	LINC01554	0.0377399	0.0984848	-0.944576
ENSG00000214919	AC104472.1	0.0373224	0.0965909	-0.947221
ENSG00000228067	LINC01740	0.0370644	0.094697	-0.948856
ENSG00000249816	LINC00964	0.0363857	0.092803	-0.953157
ENSG00000278200	LINC01971	0.0343659	0.0909091	-0.965956
ENSG00000231903	AC079354.1	0.0342848	0.0890152	-0.96647
ENSG00000274038	AC007014.2	0.0338857	0.0871212	-0.968999
ENSG00000197813	AC011450.1	0.0329383	0.0852273	-0.975003
ENSG00000231742	LINC01273	0.0328225	0.0833333	-0.975736
ENSG00000237128	LINC02652	0.0327813	0.0814394	-0.975997
ENSG00000179066	AC020907.1	0.0311404	0.0795455	-0.986396
ENSG00000256287	LINC02398	0.0307722	0.0776515	-0.988729
ENSG00000276131	AC009118.2	0.0300733	0.0757576	-0.993158
ENSG00000237436	CAMTA1-DT	0.029063	0.0738636	-0.99956
ENSG00000236740	AL033384.1	0.0289389	0.0719697	-1.00035
ENSG00000226953	NCKAP5-AS2	0.0286204	0.0700758	-1.00236
ENSG00000225889	AC012368.1	0.0280547	0.0681818	-1.00595
ENSG00000235078	AC231981.1	0.0276523	0.0662879	-1.0085
ENSG00000230002	ALMS1-IT1	0.0270688	0.0643939	-1.0122
ENSG00000267480	AP001542.3	0.0261511	0.0625	-1.01801
ENSG00000239322	ATP6V1B1-AS1	0.0253476	0.0606061	-1.0231
ENSG00000205325	AC005863.1	0.0250754	0.0587121	-1.02483
ENSG00000254035	AC104117.3	0.0249451	0.0568182	-1.02565
ENSG00000270362	HMGN3-AS1	0.0248561	0.0549242	-1.02622
ENSG00000271659	AL161729.4	0.0247624	0.0530303	-1.02681
ENSG00000230082	PRRT3-AS1	0.0245113	0.0511364	-1.0284
ENSG00000236968	AL451164.1	0.0237011	0.0492424	-1.03354
ENSG00000120664	SPART-AS1	0.0235367	0.0473485	-1.03458
ENSG00000280693	SH3PXD2A-AS1	0.023385	0.0454545	-1.03554
ENSG00000268601	AC115522.1	0.0231781	0.0435606	-1.03685
ENSG00000185904	LINC00839	0.0231329	0.0416667	-1.03714
ENSG00000251396	LINC01301	0.0224856	0.0397727	-1.04124
ENSG00000213468	FIRRE	0.0214618	0.0378788	-1.04773
ENSG00000237989	LINC01679	0.0208113	0.0359848	-1.05185
ENSG00000261786	AC006058.1	0.0190364	0.0340909	-1.0631
ENSG00000232739	AL607028.1	0.0189973	0.032197	-1.06335
ENSG00000259341	AC015660.1	0.0189324	0.030303	-1.06376
ENSG00000273001	PFKP-DT	0.0182494	0.0284091	-1.06808
ENSG00000223799	IL10RB-DT	0.0181328	0.0265152	-1.06882
ENSG00000228801	AC064807.1	0.0167285	0.0246212	-1.07772
ENSG00000263588	AC091043.1	0.0162419	0.0227273	-1.08081
ENSG00000262050	AC005696.1	0.0159483	0.0208333	-1.08267
ENSG00000279949	AC022784.6	0.0137251	0.0189394	-1.09675
ENSG00000233532	LINC00460	0.0129955	0.0170455	-1.10138
ENSG00000234477	AC004231.1	0.0128481	0.0151515	-1.10231
ENSG00000240405	SAMMSON	0.0122848	0.0132576	-1.10588
ENSG00000206195	DUXAP8	0.00629558	0.0113636	-1.14383
ENSG00000230730	AC074011.1	0.00600897	0.0094697	-1.14565
ENSG00000267321	SNHG30	0.00535145	0.00757576	-1.14982
ENSG00000271155	AL161729.1	0.00530693	0.00568182	-1.1501
ENSG00000267260	AC020928.1	0.00510712	0.00378788	-1.15137
ENSG00000255910	AC024901.1	0.00289109	0.00189394	-1.16541

## Sheet: BRCA.Her2
Gene stable ID	Gene name	BRCA.Her2.STNR.Sum	Quantile	Z.score
ENSG00000256039	LINC02446	1.17435	1	4.95523		Above 0.98 quantile
ENSG00000272666	KLHDC7B-DT	1.12345	0.998106	4.68731		Above 0.95 quantile
ENSG00000175779	LINC02694	1.11642	0.996212	4.6503		Above 0.90 quantile
ENSG00000224137	LINC01857	1.09797	0.994318	4.55321
ENSG00000256262	USP30-AS1	0.989936	0.992424	3.98453		Duplicated in Basal and Her2
ENSG00000259834	AL365361.1	0.955493	0.99053	3.80324
ENSG00000242048	AC093583.1	0.93762	0.988636	3.70916
ENSG00000230266	XXYLT1-AS2	0.932824	0.986742	3.68391
ENSG00000226004	LINC02528	0.914227	0.984848	3.58602
ENSG00000251301	LINC02384	0.81261	0.982955	3.05114
ENSG00000267452	LINC02073	0.807268	0.981061	3.02302
ENSG00000253690	AC021678.2	0.792823	0.979167	2.94699
ENSG00000260273	AL359711.2	0.769284	0.977273	2.82309
ENSG00000224875	EML4-AS1	0.760499	0.975379	2.77684
ENSG00000232613	LINC02576	0.760313	0.973485	2.77587
ENSG00000249096	LINC02362	0.75291	0.971591	2.7369
ENSG00000273272	U62317.3	0.738221	0.969697	2.65958
ENSG00000232788	ITGA6-AS1	0.731576	0.967803	2.62461
ENSG00000224220	DTNB-AS1	0.679426	0.965909	2.3501
ENSG00000235802	HCFC1-AS1	0.674294	0.964015	2.32309
ENSG00000240350	SOCAR	0.670286	0.962121	2.30199
ENSG00000269460	AC005515.1	0.66501	0.960227	2.27422
ENSG00000278546	AC003101.2	0.619114	0.958333	2.03264
ENSG00000251442	LINC01094	0.608278	0.956439	1.9756
ENSG00000229228	LINC00582	0.605605	0.954545	1.96153
ENSG00000258584	FAM181A-AS1	0.579937	0.952652	1.82643
ENSG00000236106	AC010729.1	0.574886	0.950758	1.79984
ENSG00000278156	TSC22D1-AS1	0.574641	0.948864	1.79855
ENSG00000278716	AC133540.1	0.569763	0.94697	1.77287
ENSG00000203446	SUGCT-AS1	0.556909	0.945076	1.70521
ENSG00000251179	TMEM92-AS1	0.556387	0.943182	1.70246
ENSG00000230138	LINC02812	0.556275	0.941288	1.70188
ENSG00000261092	LINC02178	0.556123	0.939394	1.70107
ENSG00000266642	AC024267.6	0.550691	0.9375	1.67248
ENSG00000231519	AC007285.1	0.550574	0.935606	1.67186
ENSG00000258837	AL133370.1	0.549496	0.933712	1.66619
ENSG00000256196	AP003721.1	0.544441	0.931818	1.63959
ENSG00000275665	AC006449.3	0.543527	0.929924	1.63477
ENSG00000263655	AC090125.1	0.539387	0.92803	1.61298
ENSG00000235209	AL022318.1	0.536654	0.926136	1.5986
ENSG00000258572	AL133467.1	0.531694	0.924242	1.57249
ENSG00000253632	AC084026.2	0.525814	0.922348	1.54154
ENSG00000277268	LHX1-DT	0.525284	0.920455	1.53875
ENSG00000251161	AC020661.1	0.525283	0.918561	1.53874
ENSG00000256948	AC026369.3	0.517424	0.916667	1.49738
ENSG00000260876	LINC01229	0.507721	0.914773	1.4463
ENSG00000259772	AC012236.1	0.505901	0.912879	1.43672
ENSG00000272411	AC116312.1	0.504284	0.910985	1.42821
ENSG00000248884	AC010280.2	0.502903	0.909091	1.42094
ENSG00000235192	AC009495.3	0.492843	0.907197	1.36799
ENSG00000223652	AC106786.1	0.487033	0.905303	1.33741
ENSG00000265359	AC004231.3	0.477137	0.903409	1.28531
ENSG00000275880	AL139385.1	0.467511	0.901515	1.23465
ENSG00000249588	AC010280.3	0.464749	0.899621	1.22011
ENSG00000268707	AL158151.4	0.460383	0.897727	1.19713
ENSG00000272626	AC021146.12	0.456707	0.895833	1.17778
ENSG00000261029	AC138304.1	0.454084	0.893939	1.16398
ENSG00000272081	AC008972.2	0.451838	0.892045	1.15215
ENSG00000227121	LINC02672	0.451147	0.890152	1.14851
ENSG00000275852	LINC01742	0.448165	0.888258	1.13282
ENSG00000203356	LINC01562	0.446651	0.886364	1.12485
ENSG00000244300	GATA2-AS1	0.441701	0.88447	1.09879
ENSG00000242540	AC010729.2	0.43474	0.882576	1.06215
ENSG00000257194	AC126178.1	0.432344	0.880682	1.04954
ENSG00000228561	AC026355.2	0.428873	0.878788	1.03127
ENSG00000231881	AL109615.2	0.425729	0.876894	1.01472
ENSG00000261435	AL592164.1	0.422832	0.875	0.99947
ENSG00000236985	AL121892.1	0.418444	0.873106	0.976377
ENSG00000248359	AC010280.1	0.41297	0.871212	0.947561
ENSG00000277013	AC008556.1	0.410464	0.869318	0.934369
ENSG00000248624	AC022447.2	0.408077	0.867424	0.921808
ENSG00000268686	AC010643.1	0.407819	0.86553	0.920449
ENSG00000244620	AC246787.2	0.407597	0.863636	0.91928
ENSG00000236119	AP000688.3	0.403475	0.861742	0.897583
ENSG00000280721	LINC01943	0.402368	0.859848	0.891756
ENSG00000273456	AC064836.2	0.400618	0.857955	0.882545
ENSG00000226954	AL023802.1	0.399988	0.856061	0.879231
ENSG00000226051	ZNF503-AS1	0.397928	0.854167	0.868384
ENSG00000263637	AC022035.1	0.396246	0.852273	0.859529
ENSG00000267383	AC011447.3	0.39577	0.850379	0.857027
ENSG00000277969	AC006449.6	0.395458	0.848485	0.855385
ENSG00000229272	AL157388.1	0.393788	0.846591	0.846593
ENSG00000253339	AC111149.2	0.392874	0.844697	0.841783
ENSG00000278709	NKILA	0.388089	0.842803	0.816596
ENSG00000225532	AL731684.1	0.382842	0.840909	0.788976
ENSG00000258474	LINC02313	0.376475	0.839015	0.755461
ENSG00000267709	AC024592.2	0.372622	0.837121	0.735182
ENSG00000240915	AC120042.1	0.36927	0.835227	0.717539
ENSG00000226032	AL035530.1	0.368884	0.833333	0.715508
ENSG00000261399	AL031710.1	0.367774	0.831439	0.709663
ENSG00000180869	LINC01555	0.365265	0.829545	0.696459
ENSG00000264301	LINC01444	0.364668	0.827652	0.693315
ENSG00000261687	AC068724.1	0.364542	0.825758	0.692651
ENSG00000280587	LINC01348	0.363229	0.823864	0.685738
ENSG00000256940	PPP1R14B-AS1	0.363113	0.82197	0.685129
ENSG00000224271	AL117329.1	0.362756	0.820076	0.683251
ENSG00000231298	MANCR	0.362694	0.818182	0.682925
ENSG00000224397	PELATON	0.362347	0.816288	0.6811
ENSG00000235029	MNX1-AS2	0.360723	0.814394	0.672548
ENSG00000265702	AC005821.1	0.359286	0.8125	0.664985
ENSG00000224093	BCAR3-AS1	0.359184	0.810606	0.664451
ENSG00000258689	LINC01269	0.358008	0.808712	0.658259
ENSG00000268170	AC073342.1	0.355554	0.806818	0.645339
ENSG00000082929	LINC01587	0.354807	0.804924	0.641411
ENSG00000277182	AC006449.5	0.354482	0.80303	0.639699
ENSG00000248474	LINC02122	0.353453	0.801136	0.634284
ENSG00000259238	AC092755.2	0.352582	0.799242	0.629695
ENSG00000254620	AL050327.1	0.351791	0.797348	0.625533
ENSG00000230533	AL356234.2	0.349466	0.795455	0.613296
ENSG00000237133	RASGRP3-AS1	0.348134	0.793561	0.606287
ENSG00000247095	MIR210HG	0.347914	0.791667	0.605125
ENSG00000260990	Z94057.1	0.347749	0.789773	0.60426
ENSG00000229404	LINC00858	0.347134	0.787879	0.601021
ENSG00000258760	AL355076.2	0.33953	0.785985	0.560997
ENSG00000229153	EPHA1-AS1	0.335332	0.784091	0.538901
ENSG00000256694	AC026369.2	0.329257	0.782197	0.50692
ENSG00000254119	LINC02842	0.329188	0.780303	0.506559
ENSG00000260971	AC119674.1	0.325319	0.778409	0.486196
ENSG00000273328	AC099329.2	0.325277	0.776515	0.485972
ENSG00000264968	AC090844.2	0.323565	0.774621	0.476959
ENSG00000267493	CIRBP-AS1	0.32074	0.772727	0.46209
ENSG00000255118	AP003306.2	0.320618	0.770833	0.461447
ENSG00000255426	AC044839.2	0.319889	0.768939	0.457611
ENSG00000259802	AC012640.2	0.319697	0.767045	0.456603
ENSG00000226798	AL138749.1	0.317779	0.765152	0.446505
ENSG00000256944	AP003721.3	0.317496	0.763258	0.445017
ENSG00000236617	AC127070.1	0.315115	0.761364	0.432481
ENSG00000228793	AL033523.1	0.314109	0.75947	0.427189
ENSG00000244310	AC093904.3	0.314	0.757576	0.426613
ENSG00000223872	AC006372.1	0.3136	0.755682	0.42451
ENSG00000232774	AL355916.1	0.311697	0.753788	0.414494
ENSG00000225790	AC007953.1	0.311653	0.751894	0.414259
ENSG00000261538	AC096996.2	0.311647	0.75	0.414229
ENSG00000251151	HOXC-AS3	0.311314	0.748106	0.412476
ENSG00000259087	AL121790.2	0.311259	0.746212	0.412185
ENSG00000228613	AC141930.1	0.30809	0.744318	0.395504
ENSG00000228421	AC005013.1	0.301456	0.742424	0.360588
ENSG00000267535	LINC00868	0.300453	0.74053	0.355304
ENSG00000240497	AC092919.1	0.300057	0.738636	0.353224
ENSG00000214145	LINC00887	0.298549	0.736742	0.345284
ENSG00000228288	PCAT6	0.297505	0.734848	0.339787
ENSG00000268833	AC243967.2	0.296839	0.732955	0.336282
ENSG00000249116	IRX4-AS1	0.294323	0.731061	0.32304
ENSG00000233694	LINC02579	0.294126	0.729167	0.322005
ENSG00000240758	AC010655.2	0.292898	0.727273	0.315539
ENSG00000272817	AL359198.1	0.284856	0.725379	0.273212
ENSG00000205444	KU-MEL-3	0.283569	0.723485	0.266437
ENSG00000231226	TRIM31-AS1	0.282849	0.721591	0.262644
ENSG00000266711	AC021534.1	0.282335	0.719697	0.259938
ENSG00000224063	AC007319.1	0.282172	0.717803	0.259081
ENSG00000227630	LINC01132	0.282067	0.715909	0.258531
ENSG00000272345	AL031775.1	0.279104	0.714015	0.24293
ENSG00000264808	AC068025.1	0.277429	0.712121	0.234117
ENSG00000230526	AC073370.1	0.2771	0.710227	0.232386
ENSG00000261231	LINC02133	0.274058	0.708333	0.216374
ENSG00000232044	SILC1	0.2725	0.706439	0.208172
ENSG00000277287	AL109976.1	0.270172	0.704545	0.195917
ENSG00000279847	C8orf87	0.270032	0.702652	0.19518
ENSG00000258414	AL121790.1	0.269872	0.700758	0.194336
ENSG00000236508	ATP13A5-AS1	0.268679	0.698864	0.18806
ENSG00000235526	AL355990.1	0.266224	0.69697	0.175134
ENSG00000261829	AC009407.1	0.264945	0.695076	0.168402
ENSG00000228221	LINC00578	0.264833	0.693182	0.167816
ENSG00000249916	AC119150.1	0.263828	0.691288	0.162525
ENSG00000225243	AL021026.1	0.261623	0.689394	0.150919
ENSG00000234378	AC098828.1	0.260869	0.6875	0.146949
ENSG00000196566	AL138767.1	0.26	0.685606	0.142373
ENSG00000257258	AC012150.1	0.259283	0.683712	0.138603
ENSG00000270302	AC080078.1	0.25914	0.681818	0.137847
ENSG00000260231	KDM7A-DT	0.257099	0.679924	0.127103
ENSG00000253679	LINC02844	0.256635	0.67803	0.124661
ENSG00000258167	AC107023.1	0.256012	0.676136	0.121384
ENSG00000263427	AC129492.2	0.253534	0.674242	0.10834
ENSG00000253848	AC010834.2	0.252677	0.672348	0.10383
ENSG00000260484	AC131902.1	0.252599	0.670455	0.10342
ENSG00000247011	AC005920.1	0.247816	0.668561	0.0782434
ENSG00000230947	AP000356.1	0.247659	0.666667	0.0774138
ENSG00000237138	HUNK-AS1	0.247116	0.664773	0.074559
ENSG00000203999	LINC01270	0.245923	0.662879	0.0682777
ENSG00000254367	AC087269.1	0.24397	0.660985	0.0579982
ENSG00000272476	AL024507.2	0.242946	0.659091	0.0526078
ENSG00000256955	AC131009.2	0.240335	0.657197	0.0388637
ENSG00000236449	AC010894.2	0.239858	0.655303	0.0363512
ENSG00000266554	LINC01443	0.238394	0.653409	0.0286495
ENSG00000259828	AL355596.1	0.237899	0.651515	0.0260399
ENSG00000273257	AC069200.1	0.236583	0.649621	0.0191159
ENSG00000272468	AL021807.1	0.236394	0.647727	0.0181189
ENSG00000267259	ERVE-1	0.234918	0.645833	0.0103507
ENSG00000258793	AL355102.4	0.234398	0.643939	0.00761472
ENSG00000273320	AC007032.1	0.23389	0.642045	0.00494096
ENSG00000272564	AC012511.1	0.233455	0.640152	0.00264777
ENSG00000254089	AC016885.2	0.232707	0.638258	-0.00128619
ENSG00000205106	LINC02716	0.23166	0.636364	-0.00679856
ENSG00000225656	AL118511.2	0.231397	0.63447	-0.008185
ENSG00000233052	AL513304.1	0.230795	0.632576	-0.0113507
ENSG00000223715	LINC01208	0.2284	0.630682	-0.0239563
ENSG00000260135	MMP2-AS1	0.227774	0.628788	-0.0272516
ENSG00000274213	AC015912.3	0.226735	0.626894	-0.0327213
ENSG00000237174	AL445465.1	0.225658	0.625	-0.0383926
ENSG00000234593	KAZN-AS1	0.225546	0.623106	-0.0389818
ENSG00000229056	HECW2-AS1	0.225435	0.621212	-0.0395627
ENSG00000275285	AL391095.2	0.223829	0.619318	-0.0480159
ENSG00000225913	AL138767.3	0.222862	0.617424	-0.0531109
ENSG00000182352	C17orf77	0.221218	0.61553	-0.06176
ENSG00000234929	AC018685.2	0.220746	0.613636	-0.0642471
ENSG00000268560	AC010636.1	0.219891	0.611742	-0.0687463
ENSG00000235578	AC007731.2	0.21909	0.609848	-0.0729611
ENSG00000180861	LINC01559	0.21882	0.607955	-0.0743843
ENSG00000237807	AC022034.1	0.218567	0.606061	-0.0757183
ENSG00000258216	AC009522.1	0.217639	0.604167	-0.0806031
ENSG00000248323	LUCAT1	0.217381	0.602273	-0.0819569
ENSG00000249700	SRD5A3-AS1	0.217281	0.600379	-0.0824839
ENSG00000253819	LINC01151	0.217186	0.598485	-0.0829866
ENSG00000253796	AC104248.1	0.216677	0.596591	-0.0856617
ENSG00000223764	LINC02593	0.215822	0.594697	-0.0901629
ENSG00000259514	AC027243.1	0.215548	0.592803	-0.0916082
ENSG00000232539	LINC00945	0.213346	0.590909	-0.103196
ENSG00000226856	THORLNC	0.211861	0.589015	-0.111013
ENSG00000237361	TUSC8	0.211409	0.587121	-0.113394
ENSG00000205696	ADARB2-AS1	0.210264	0.585227	-0.119421
ENSG00000225300	AL591623.1	0.210132	0.583333	-0.120113
ENSG00000230943	LINC02541	0.207676	0.581439	-0.133045
ENSG00000233633	AC093326.1	0.207334	0.579545	-0.134843
ENSG00000203711	C6orf99	0.207277	0.577652	-0.135145
ENSG00000272356	AL080317.2	0.207086	0.575758	-0.136147
ENSG00000226733	AL138826.1	0.206651	0.573864	-0.138439
ENSG00000272568	AC005162.2	0.206548	0.57197	-0.138979
ENSG00000236345	SCAT8	0.204931	0.570076	-0.147492
ENSG00000260673	AL034376.1	0.204742	0.568182	-0.148485
ENSG00000225833	GS1-594A7.3	0.204225	0.566288	-0.151208
ENSG00000267475	AC008736.1	0.203349	0.564394	-0.155816
ENSG00000184224	C11orf72	0.203169	0.5625	-0.156766
ENSG00000235285	SMIM2-IT1	0.202913	0.560606	-0.158116
ENSG00000250735	AC096759.2	0.202744	0.558712	-0.159004
ENSG00000230676	AL353803.2	0.202486	0.556818	-0.160359
ENSG00000214546	AC087491.1	0.202129	0.554924	-0.162239
ENSG00000257443	AC068305.2	0.201814	0.55303	-0.163899
ENSG00000259256	LINC01895	0.201517	0.551136	-0.165464
ENSG00000281491	DNAJB5-DT	0.201414	0.549242	-0.166001
ENSG00000248131	LINC01194	0.200853	0.547348	-0.168955
ENSG00000250488	LINC02233	0.198849	0.545455	-0.179508
ENSG00000229964	AC080129.1	0.198183	0.543561	-0.183013
ENSG00000233393	AP000688.2	0.198006	0.541667	-0.183942
ENSG00000262006	AC005920.4	0.196825	0.539773	-0.190162
ENSG00000230613	HM13-AS1	0.196049	0.537879	-0.194241
ENSG00000264080	AP005057.1	0.195957	0.535985	-0.194728
ENSG00000278041	AL133325.3	0.195836	0.534091	-0.195366
ENSG00000256073	URB1-AS1	0.195532	0.532197	-0.196964
ENSG00000272183	AC005041.3	0.194106	0.530303	-0.20447
ENSG00000249464	LINC01091	0.193273	0.528409	-0.208855
ENSG00000249816	LINC00964	0.192312	0.526515	-0.213912
ENSG00000249631	AC005699.1	0.189579	0.524621	-0.228298
ENSG00000254966	AC103974.1	0.189476	0.522727	-0.22884
ENSG00000262213	AC144836.1	0.189392	0.520833	-0.229283
ENSG00000267943	AC010328.1	0.188804	0.518939	-0.23238
ENSG00000255693	LINC02389	0.188639	0.517045	-0.233246
ENSG00000223999	AC244250.1	0.188424	0.515152	-0.234379
ENSG00000224969	AL645608.1	0.187346	0.513258	-0.240051
ENSG00000223631	LINC01120	0.187273	0.511364	-0.240437
ENSG00000259702	AC024337.1	0.186119	0.50947	-0.246511
ENSG00000249937	LINC02223	0.18481	0.507576	-0.253401
ENSG00000203864	LINC02868	0.183233	0.505682	-0.261703
ENSG00000257634	AC079310.1	0.18304	0.503788	-0.262717
ENSG00000233930	KRTAP5-AS1	0.182283	0.501894	-0.266703
ENSG00000228271	LINC02048	0.181272	0.5	-0.272023
ENSG00000272663	PPP1R21-DT	0.180788	0.498106	-0.274574
ENSG00000265282	AC005828.4	0.18004	0.496212	-0.278508
ENSG00000243479	MNX1-AS1	0.176978	0.494318	-0.294629
ENSG00000225077	LINC00337	0.176958	0.492424	-0.294732
ENSG00000265246	AC129926.1	0.176955	0.49053	-0.294749
ENSG00000270036	AC027243.2	0.176428	0.488636	-0.297524
ENSG00000235823	OLMALINC	0.175085	0.486742	-0.304594
ENSG00000231908	IDH1-AS1	0.174965	0.484848	-0.305224
ENSG00000203280	KIAA1671-AS1	0.173946	0.482955	-0.310588
ENSG00000256209	AC073578.1	0.173441	0.481061	-0.313247
ENSG00000251445	AC021151.1	0.17229	0.479167	-0.319305
ENSG00000225942	LINC01875	0.171766	0.477273	-0.322062
ENSG00000260000	AL133338.1	0.171765	0.475379	-0.322066
ENSG00000224326	AL136234.1	0.170798	0.473485	-0.327155
ENSG00000233611	AC019068.1	0.170593	0.471591	-0.328237
ENSG00000224511	LINC00365	0.170515	0.469697	-0.328646
ENSG00000260401	AP002761.4	0.170456	0.467803	-0.328955
ENSG00000267174	AC011472.2	0.169743	0.465909	-0.332711
ENSG00000222041	CYTOR	0.16965	0.464015	-0.3332
ENSG00000232680	AC002511.1	0.169453	0.462121	-0.334234
ENSG00000258884	LINC02321	0.169307	0.460227	-0.335007
ENSG00000233214	AC002511.2	0.168489	0.458333	-0.339309
ENSG00000238005	AL391832.2	0.168295	0.456439	-0.340335
ENSG00000235122	AL121974.1	0.166748	0.454545	-0.348474
ENSG00000253644	LINC02845	0.166728	0.452652	-0.348581
ENSG00000272189	AL024508.1	0.166106	0.450758	-0.351853
ENSG00000237594	AP000251.1	0.164254	0.448864	-0.361604
ENSG00000261104	AC093904.4	0.163577	0.44697	-0.365166
ENSG00000260132	AL032819.1	0.16212	0.445076	-0.372835
ENSG00000215023	AC131097.1	0.161724	0.443182	-0.37492
ENSG00000237883	DGUOK-AS1	0.161444	0.441288	-0.376396
ENSG00000269072	AC063977.5	0.16109	0.439394	-0.378258
ENSG00000255345	AP002957.1	0.160708	0.4375	-0.380266
ENSG00000259675	AC018618.1	0.160207	0.435606	-0.382907
ENSG00000233154	LINC01762	0.159664	0.433712	-0.385761
ENSG00000246763	RGMB-AS1	0.159046	0.431818	-0.389014
ENSG00000225173	AL662890.1	0.158881	0.429924	-0.389883
ENSG00000277619	AC008406.3	0.156729	0.42803	-0.401209
ENSG00000240567	LINC02067	0.155884	0.426136	-0.405657
ENSG00000223387	LINC02068	0.153139	0.424242	-0.42011
ENSG00000257002	AP000438.1	0.153136	0.422348	-0.420122
ENSG00000261235	AC092142.1	0.152987	0.420455	-0.42091
ENSG00000255129	AP000880.1	0.152624	0.418561	-0.422818
ENSG00000233061	TTLL7-IT1	0.152417	0.416667	-0.423908
ENSG00000223799	IL10RB-DT	0.151846	0.414773	-0.426912
ENSG00000262823	AC127521.1	0.151398	0.412879	-0.429275
ENSG00000264265	LINC01925	0.151199	0.410985	-0.430321
ENSG00000230033	AC006357.1	0.15041	0.409091	-0.434472
ENSG00000225598	AL606519.1	0.148295	0.407197	-0.445606
ENSG00000203585	LINC02408	0.148238	0.405303	-0.445908
ENSG00000274605	PCCA-DT	0.148026	0.403409	-0.447023
ENSG00000257322	AC138123.1	0.147607	0.401515	-0.449226
ENSG00000242136	AC093904.2	0.147226	0.399621	-0.451231
ENSG00000259616	AC104574.2	0.14632	0.397727	-0.456001
ENSG00000214803	AC090921.1	0.146096	0.395833	-0.457182
ENSG00000223956	LINC01767	0.14592	0.393939	-0.458108
ENSG00000204949	FAM83A-AS1	0.145546	0.392045	-0.460077
ENSG00000273162	AL133215.2	0.144829	0.390152	-0.463852
ENSG00000234263	MAP3K5-AS1	0.142848	0.388258	-0.474278
ENSG00000281131	SCHLAP1	0.141395	0.386364	-0.481923
ENSG00000250387	LINC02197	0.141357	0.38447	-0.482124
ENSG00000228701	TNKS2-AS1	0.140652	0.382576	-0.485838
ENSG00000225335	AC016027.1	0.139314	0.380682	-0.492879
ENSG00000234902	AC007879.3	0.139251	0.378788	-0.493208
ENSG00000172965	MIR4435-2HG	0.136826	0.376894	-0.505974
ENSG00000277873	AC131159.2	0.136735	0.375	-0.506452
ENSG00000258171	LINC02412	0.13535	0.373106	-0.513743
ENSG00000279712	FP325330.3	0.133876	0.371212	-0.521502
ENSG00000268592	RAET1E-AS1	0.13314	0.369318	-0.525377
ENSG00000230285	AC092807.1	0.13276	0.367424	-0.527378
ENSG00000258667	HIF1A-AS3	0.13175	0.36553	-0.532692
ENSG00000224189	HAGLR	0.130622	0.363636	-0.53863
ENSG00000271314	AL161729.2	0.130086	0.361742	-0.541451
ENSG00000277247	AC083809.1	0.12945	0.359848	-0.544802
ENSG00000227857	AL358075.2	0.129347	0.357955	-0.545341
ENSG00000261030	AC079171.1	0.129086	0.356061	-0.546715
ENSG00000234261	AL138720.1	0.126596	0.354167	-0.559824
ENSG00000265800	AC022211.3	0.12646	0.352273	-0.560539
ENSG00000254662	AP000781.1	0.125404	0.350379	-0.566098
ENSG00000258162	AC069228.1	0.125119	0.348485	-0.567595
ENSG00000228566	AC013287.1	0.125024	0.346591	-0.568099
ENSG00000267719	LINC02078	0.124086	0.344697	-0.573034
ENSG00000259669	AC084759.2	0.123435	0.342803	-0.576462
ENSG00000259153	AC004816.1	0.123429	0.340909	-0.576493
ENSG00000276445	AC005393.1	0.123089	0.339015	-0.578281
ENSG00000265101	AC091027.1	0.122301	0.337121	-0.582431
ENSG00000256661	A2ML1-AS1	0.120883	0.335227	-0.589895
ENSG00000229980	TOB1-AS1	0.120131	0.333333	-0.593855
ENSG00000234091	AL157392.2	0.119035	0.331439	-0.599622
ENSG00000271789	AL080317.1	0.118545	0.329545	-0.602199
ENSG00000225258	AC009478.1	0.118374	0.327652	-0.6031
ENSG00000251665	AC005920.3	0.118212	0.325758	-0.603951
ENSG00000253369	AC022034.3	0.118151	0.323864	-0.604276
ENSG00000257671	KRT7-AS	0.117907	0.32197	-0.605561
ENSG00000259517	LINC02169	0.11776	0.320076	-0.606334
ENSG00000271784	AL031055.1	0.117551	0.318182	-0.60743
ENSG00000259422	AC091100.1	0.115718	0.316288	-0.617081
ENSG00000260519	AC096734.2	0.115699	0.314394	-0.617179
ENSG00000257989	AC078864.1	0.115207	0.3125	-0.619772
ENSG00000238097	LINC02037	0.114567	0.310606	-0.623139
ENSG00000236472	AC002401.1	0.114212	0.308712	-0.625008
ENSG00000230448	LINC00276	0.113739	0.306818	-0.627499
ENSG00000273132	AL355312.3	0.113713	0.304924	-0.627637
ENSG00000274528	AC090970.2	0.113649	0.30303	-0.627971
ENSG00000261670	AC012213.2	0.113447	0.301136	-0.629035
ENSG00000272791	AC073389.3	0.1123	0.299242	-0.635073
ENSG00000236754	AC007666.1	0.112036	0.297348	-0.63646
ENSG00000215481	BCRP3	0.111468	0.295455	-0.639454
ENSG00000263466	AC006441.1	0.111249	0.293561	-0.640603
ENSG00000254248	AC068189.1	0.110916	0.291667	-0.642357
ENSG00000273174	AC108673.2	0.110595	0.289773	-0.644048
ENSG00000236347	AL513123.1	0.110541	0.287879	-0.644334
ENSG00000237686	AL109615.3	0.108468	0.285985	-0.655245
ENSG00000217702	AC073263.1	0.108467	0.284091	-0.65525
ENSG00000261061	AC092718.3	0.108119	0.282197	-0.657081
ENSG00000280303	ERICD	0.108069	0.280303	-0.657342
ENSG00000254364	AP000424.2	0.107979	0.278409	-0.657817
ENSG00000250328	MGC32805	0.107832	0.276515	-0.658591
ENSG00000233718	MYCNOS	0.107747	0.274621	-0.65904
ENSG00000204832	ST8SIA6-AS1	0.106715	0.272727	-0.66447
ENSG00000242029	AC078980.1	0.106365	0.270833	-0.666312
ENSG00000266602	AP005262.1	0.105905	0.268939	-0.668731
ENSG00000230212	AP000688.1	0.105214	0.267045	-0.672371
ENSG00000272235	AL590438.1	0.104871	0.265152	-0.674176
ENSG00000265415	AC099850.3	0.104116	0.263258	-0.678152
ENSG00000188280	FAM230G	0.103756	0.261364	-0.680045
ENSG00000244541	LINC01213	0.103439	0.25947	-0.681712
ENSG00000267890	AC010624.2	0.102873	0.257576	-0.684693
ENSG00000261512	AC092368.3	0.10206	0.255682	-0.688975
ENSG00000228630	HOTAIR	0.100809	0.253788	-0.695556
ENSG00000249868	AC136777.1	0.100787	0.251894	-0.695674
ENSG00000281566	AL157778.1	0.100109	0.25	-0.699243
ENSG00000232807	AL137186.2	0.0999573	0.248106	-0.700041
ENSG00000229891	LINC01315	0.0995721	0.246212	-0.702068
ENSG00000225882	LINC01456	0.0979133	0.244318	-0.710799
ENSG00000249279	LINC02057	0.0978125	0.242424	-0.71133
ENSG00000271936	AC012073.1	0.09763	0.24053	-0.71229
ENSG00000261045	LINC02129	0.0969041	0.238636	-0.716112
ENSG00000250508	LINC02701	0.0968509	0.236742	-0.716392
ENSG00000245080	MIR3150BHG	0.0962426	0.234848	-0.719594
ENSG00000260289	AC093515.1	0.0955502	0.232955	-0.723238
ENSG00000254854	AP003390.1	0.0954389	0.231061	-0.723824
ENSG00000262343	AC100791.1	0.0951476	0.229167	-0.725358
ENSG00000267279	AC090409.1	0.0929947	0.227273	-0.73669
ENSG00000254084	AP001208.1	0.0923682	0.225379	-0.739987
ENSG00000236830	CBR3-AS1	0.0923031	0.223485	-0.74033
ENSG00000229896	AL157373.2	0.0920407	0.221591	-0.741711
ENSG00000226791	LINC02611	0.0913385	0.219697	-0.745407
ENSG00000183822	NCF4-AS1	0.0909168	0.217803	-0.747627
ENSG00000258616	LINC02303	0.0908662	0.215909	-0.747893
ENSG00000204380	PKP4-AS1	0.0906648	0.214015	-0.748953
ENSG00000234787	LINC00458	0.0902977	0.212121	-0.750886
ENSG00000255007	LINC02489	0.0885556	0.210227	-0.760056
ENSG00000276527	AL356515.1	0.0882746	0.208333	-0.761535
ENSG00000247699	FABP6-AS1	0.0873634	0.206439	-0.766331
ENSG00000255471	AP001528.1	0.0873364	0.204545	-0.766473
ENSG00000266469	AC005288.1	0.0867805	0.202652	-0.769399
ENSG00000256513	AC022081.1	0.0867144	0.200758	-0.769747
ENSG00000277879	AL391988.1	0.0855377	0.198864	-0.775941
ENSG00000257683	LINC02463	0.085398	0.19697	-0.776676
ENSG00000253111	AC091114.1	0.0849414	0.195076	-0.779079
ENSG00000255038	AP006287.2	0.0849358	0.193182	-0.779109
ENSG00000224272	AC131097.2	0.0845238	0.191288	-0.781278
ENSG00000231651	DLG3-AS1	0.0831355	0.189394	-0.788585
ENSG00000250358	LINC02200	0.0830716	0.1875	-0.788922
ENSG00000234072	AC074117.1	0.0830641	0.185606	-0.788961
ENSG00000231407	GORAB-AS1	0.0827856	0.183712	-0.790427
ENSG00000223701	RAET1E-AS1	0.0818909	0.181818	-0.795136
ENSG00000250696	AC111000.4	0.0815012	0.179924	-0.797187
ENSG00000233461	AL445524.1	0.0814388	0.17803	-0.797516
ENSG00000224259	LINC01133	0.0809709	0.176136	-0.799979
ENSG00000205634	LINC00898	0.0803473	0.174242	-0.803262
ENSG00000227258	SMIM2-AS1	0.0800447	0.172348	-0.804854
ENSG00000226825	LINC01509	0.0798539	0.170455	-0.805859
ENSG00000257588	AC025154.2	0.0796034	0.168561	-0.807177
ENSG00000267670	AC022098.2	0.0780734	0.166667	-0.815231
ENSG00000241180	AL645608.4	0.0779322	0.164773	-0.815974
ENSG00000265799	AC090844.3	0.0775542	0.162879	-0.817964
ENSG00000246223	LINC01550	0.0769058	0.160985	-0.821377
ENSG00000248783	AC106771.1	0.0763992	0.159091	-0.824043
ENSG00000181577	C6orf223	0.0760014	0.157197	-0.826137
ENSG00000273576	AC009283.1	0.0749925	0.155303	-0.831447
ENSG00000233093	LINC00892	0.0748606	0.153409	-0.832142
ENSG00000259685	IDH2-DT	0.0748504	0.151515	-0.832195
ENSG00000246898	LINC00920	0.0747851	0.149621	-0.832539
ENSG00000222047	C10orf55	0.0747748	0.147727	-0.832593
ENSG00000273951	AL031667.3	0.0744912	0.145833	-0.834086
ENSG00000248517	LINC02437	0.074399	0.143939	-0.834572
ENSG00000262136	AC092115.3	0.0741933	0.142045	-0.835654
ENSG00000266304	LIVAR	0.073746	0.140152	-0.838009
ENSG00000249885	ARHGEF38-IT1	0.0735451	0.138258	-0.839066
ENSG00000260228	AC009119.1	0.073328	0.136364	-0.840209
ENSG00000261268	AC112236.1	0.0727166	0.13447	-0.843427
ENSG00000237595	LINC01275	0.070761	0.132576	-0.853721
ENSG00000249425	LINC02477	0.0704933	0.130682	-0.85513
ENSG00000244040	IL12A-AS1	0.0698801	0.128788	-0.858357
ENSG00000237457	LINC01351	0.0696953	0.126894	-0.85933
ENSG00000235939	AL138760.1	0.0695755	0.125	-0.859961
ENSG00000236747	LINC01282	0.068803	0.123106	-0.864027
ENSG00000254480	LINC02749	0.0679581	0.121212	-0.868475
ENSG00000205622	AP001042.1	0.067786	0.119318	-0.86938
ENSG00000230699	AL645608.2	0.0673573	0.117424	-0.871637
ENSG00000237372	UNQ6494	0.0672327	0.11553	-0.872292
ENSG00000248810	LINC02432	0.0663468	0.113636	-0.876956
ENSG00000249392	AC096588.1	0.0629501	0.111742	-0.894835
ENSG00000268584	AC073389.1	0.0617974	0.109848	-0.900902
ENSG00000226756	AC007365.1	0.0614292	0.107955	-0.90284
ENSG00000271862	AC104118.1	0.0602754	0.106061	-0.908914
ENSG00000262884	AC015921.1	0.0602097	0.104167	-0.909259
ENSG00000251393	AC005280.1	0.0588908	0.102273	-0.916202
ENSG00000278869	BX539320.1	0.0588138	0.100379	-0.916607
ENSG00000249345	LINC02405	0.0585818	0.0984848	-0.917828
ENSG00000233834	AC005083.1	0.0585355	0.0965909	-0.918072
ENSG00000254233	LINC02365	0.0571422	0.094697	-0.925406
ENSG00000255240	AP001636.3	0.0571249	0.092803	-0.925497
ENSG00000212978	AC016747.1	0.0569579	0.0909091	-0.926376
ENSG00000255020	AF131216.3	0.0569324	0.0890152	-0.92651
ENSG00000226363	HAGLROS	0.0562163	0.0871212	-0.93028
ENSG00000231574	LINC02015	0.056009	0.0852273	-0.931371
ENSG00000273077	AC110609.1	0.0554364	0.0833333	-0.934385
ENSG00000236671	PRKG1-AS1	0.0552144	0.0814394	-0.935553
ENSG00000214797	AP002358.1	0.0551191	0.0795455	-0.936055
ENSG00000231131	LNCAROD	0.0549079	0.0776515	-0.937167
ENSG00000259925	AC130456.2	0.0544876	0.0757576	-0.939379
ENSG00000253660	AC008464.1	0.0535569	0.0738636	-0.944278
ENSG00000250590	LINC02492	0.0519077	0.0719697	-0.952959
ENSG00000197813	AC011450.1	0.0507878	0.0700758	-0.958853
ENSG00000258777	HIF1A-AS1	0.0506422	0.0681818	-0.95962
ENSG00000253666	AP000424.1	0.0503267	0.0662879	-0.961281
ENSG00000272727	LINC02266	0.0470144	0.0643939	-0.978716
ENSG00000267446	AC003070.2	0.046692	0.0625	-0.980413
ENSG00000228980	LINC01205	0.0464398	0.0606061	-0.98174
ENSG00000232082	RPS6KA2-IT1	0.0462602	0.0587121	-0.982686
ENSG00000225867	AL022315.1	0.0456728	0.0568182	-0.985777
ENSG00000203721	LINC00862	0.0451478	0.0549242	-0.988541
ENSG00000232164	LINC01873	0.0443254	0.0530303	-0.992869
ENSG00000253102	AC004707.1	0.0433827	0.0511364	-0.997832
ENSG00000259530	AC104574.1	0.0431996	0.0492424	-0.998796
ENSG00000258355	AC079174.1	0.0428384	0.0473485	-1.0007
ENSG00000224141	MIR548XHG	0.0425961	0.0454545	-1.00197
ENSG00000244468	AC093001.1	0.0420824	0.0435606	-1.00468
ENSG00000280734	LINC01232	0.0403482	0.0416667	-1.0138
ENSG00000251026	LINC02163	0.0399788	0.0397727	-1.01575
ENSG00000258038	LINC02327	0.0390383	0.0378788	-1.0207
ENSG00000226286	AL008733.1	0.038949	0.0359848	-1.02117
ENSG00000255571	MIR9-3HG	0.0387493	0.0340909	-1.02222
ENSG00000275232	AC073578.2	0.0386548	0.032197	-1.02272
ENSG00000232124	AP001057.1	0.0369671	0.030303	-1.0316
ENSG00000231993	EP300-AS1	0.0360546	0.0284091	-1.0364
ENSG00000261314	AC105275.2	0.0347567	0.0265152	-1.04324
ENSG00000261604	AC114947.2	0.0340672	0.0246212	-1.04687
ENSG00000237978	KCNMB2-AS1	0.0331969	0.0227273	-1.05145
ENSG00000259370	AC103740.1	0.0316864	0.0208333	-1.0594
ENSG00000235491	LINC01889	0.0304706	0.0189394	-1.0658
ENSG00000226012	AP001434.1	0.0302619	0.0170455	-1.0669
ENSG00000259727	AC103740.2	0.0297704	0.0151515	-1.06948
ENSG00000249173	LINC01093	0.0240221	0.0132576	-1.09974
ENSG00000272438	AL645608.6	0.0233582	0.0113636	-1.10323
ENSG00000228689	AL355997.1	0.0229534	0.0094697	-1.10536
ENSG00000240687	AC082651.1	0.0226609	0.00757576	-1.1069
ENSG00000260430	AC099518.1	0.0219212	0.00568182	-1.1108
ENSG00000223850	MYCNUT	0.0077221	0.00378788	-1.18554
ENSG00000265554	AP005271.1	0.00545842	0.00189394	-1.19745
