# Supplementary material for: Unraveling Immune-Related lncRNAs in Breast Cancer Molecular Subtypes
Source: Front Oncol. 2021 May 31;11:692170. doi: 10.3389/fonc.2021.692170 (PMC8202402; doi:10.3389/fonc.2021.692170)
Supplement: Supplementary Table 4 — Cox Proportional Hazard models for the specific immune-related lncRNAs and Leukocyte correlation. [file Table_4.xlsx]

## Sheet: BRCA.Basal
BRCA.Basal
lncRNA		OS.Cox_pvalue	OS.Cox.p.adj	OS.Significant	OS.HR	OS.lower.95	OS.upper.95	PFI.Cox_pvalue	PFI.Cox.p.adj	PFI.Significant	PFI.HR	PFI.lower.95	PFI.upper.95	Leuk.Fraction.corr	Spear.Corr.P.value	Spear.Corr.P.adj
ENSG00000235576	LINC01871	0.0144491	0.144491	ns	0.546755	0.337038	0.886964	0.00676397	0.0676397	*	0.567448	0.376567	0.855087	0.639767	1.72241e-20	1.72241e-19
ENSG00000273272	U62317.3	0.0572873	0.286437	ns	0.489182	0.23406	1.02238	0.0711728	0.237243	ns	0.583236	0.324711	1.04759	0.56401	2.5226e-15	8.40865e-15
ENSG00000276980	AC008760.2	0.152339	0.289338	ns	0.735321	0.482657	1.12025	0.154558	0.257597	ns	0.784835	0.56223	1.09558	0.420838	1.64655e-08	3.2931e-08
ENSG00000224397	PELATON	0.0950636	0.289338	ns	0.576181	0.301592	1.10077	0.140019	0.257597	ns	0.664189	0.385717	1.1437	0.411956	4.7032e-08	7.83867e-08
ENSG00000224666	ETV7-AS1	0.136628	0.289338	ns	0.530213	0.229941	1.2226	0.0418902	0.209451	ns	0.454672	0.212792	0.971498	0.46281	3.42943e-10	8.57358e-10
ENSG00000253838	AC007991.2	0.202537	0.289338	ns	0.692875	0.394077	1.21823	0.218399	0.305199	ns	0.76069	0.492084	1.17592	0.591916	4.52649e-17	2.26324e-16
ENSG00000247317	LY6E-DT	0.173659	0.289338	ns	1.42753	0.854856	2.38384	0.773086	0.780914	ns	1.07231	0.667132	1.72358	0.109677	0.159381	0.159381
ENSG00000231290	APCDD1L-DT	0.470507	0.588134	ns	1.15684	0.778799	1.71839	0.142304	0.257597	ns	1.2682	0.923315	1.74192	-0.282039	0.000231977	0.000289971
ENSG00000253522	MIR3142HG	0.652483	0.724981	ns	0.869131	0.472017	1.60034	0.780914	0.780914	ns	0.932223	0.568494	1.52867	0.39582	1.6721e-07	2.38871e-07
ENSG00000272821	U62317.1	0.771218	0.771218	ns	0.925183	0.547762	1.56266	0.24416	0.305199	ns	0.762671	0.483421	1.20323	0.239026	0.00197541	0.0021949

## Sheet: BRCA.LumA
BRCA.LumA
lncRNA		OS.Cox_pvalue	OS.Cox.p.adj	OS.Significant	OS.HR	OS.lower.95	OS.upper.95	PFI.Cox_pvalue	PFI.Cox.p.adj	PFI.Significant	PFI.HR	PFI.lower.95	PFI.upper.95	Leuk.Fraction.corr	Spear.Corr.P.value	Spear.Corr.P.adj
ENSG00000261039	LINC02544	0.0157609	0.17337	ns	0.718358	0.549189	0.939638	0.177359	0.723818	ns	0.845764	0.663047	1.07883	0.183283	4.86475e-05	5.35123e-05
ENSG00000245213	AC105285.1	0.099918	0.549549	ns	2.23828	0.857169	5.84472	0.0488465	0.537312	ns	2.32276	1.00427	5.37225	-0.217243	1.38157e-06	2.53288e-06
ENSG00000230630	DNM3OS	0.41028	0.932147	ns	1.22563	0.755152	1.98923	0.27269	0.723818	ns	1.29244	0.81722	2.04399	0.390355	0	0
ENSG00000236304	AP001189.1	0.264102	0.932147	ns	1.70531	0.668304	4.35143	0.336058	0.723818	ns	1.63513	0.600423	4.45295	0.37337	1.47926e-17	5.42397e-17
ENSG00000233521	LINC01638	0.423703	0.932147	ns	1.40566	0.610359	3.23725	0.592215	0.723818	ns	1.23458	0.570994	2.66937	0.27968	3.34387e-10	7.35652e-10
ENSG00000268941	LINC01711	0.575602	0.985134	ns	0.855319	0.494884	1.47826	0.953444	0.998407	ns	1.01509	0.614059	1.67801	0.201644	7.3047e-06	1.0044e-05
ENSG00000259969	AL049838.1	0.950606	0.985134	ns	0.980509	0.525996	1.82777	0.52357	0.723818	ns	0.823591	0.453643	1.49524	0.205161	5.24991e-06	8.24986e-06
ENSG00000214548	MEG3	0.874893	0.985134	ns	1.03327	0.687484	1.55298	0.574137	0.723818	ns	1.12084	0.752921	1.66855	0.403473	0	0
ENSG00000231028	LINC00271	0.771517	0.985134	ns	1.21811	0.321631	4.61333	0.459828	0.723818	ns	0.595908	0.151015	2.35147	-0.189326	2.69499e-05	3.29387e-05
ENSG00000212766	EWSAT1	0.769536	0.985134	ns	1.04689	0.770483	1.42246	0.998407	0.998407	ns	0.999718	0.758191	1.31819	-0.159734	0.000408486	0.000408486
ENSG00000272841	MAP3K4-AS1	0.985134	0.985134	ns	0.996344	0.677771	1.46466	0.271276	0.723818	ns	0.811452	0.559251	1.17738	0.297285	2.68967e-11	7.3966e-11

## Sheet: BRCA.LumB
BRCA.LumB
lncRNA		OS.Cox_pvalue	OS.Cox.p.adj	OS.Significant	OS.HR	OS.lower.95	OS.upper.95	PFI.Cox_pvalue	PFI.Cox.p.adj	PFI.Significant	PFI.HR	PFI.lower.95	PFI.upper.95	Leuk.Fraction.corr	Spear.Corr.P.value	Spear.Corr.P.adj
ENSG00000281649	EBLN3P	0.000568877	0.00625764	*	0.340739	0.184706	0.628581	0.00229257	0.0252183	*	0.364285	0.190356	0.697131	-0.183701	0.0126517	0.0173961
ENSG00000266120	AC104984.4	0.0515593	0.283576	ns	0.430072	0.18391	1.00572	0.0916462	0.219874	ns	0.505628	0.228927	1.11678	0.164574	0.025587	0.0281457
ENSG00000273472	AC096733.2	0.239948	0.763262	ns	0.759784	0.480502	1.20139	0.147062	0.269614	ns	0.701382	0.434239	1.13287	-0.212795	0.00379289	0.00834435
ENSG00000225768	LINC02620	0.474488	0.763262	ns	1.12004	0.820934	1.52814	0.870949	0.996972	ns	1.03036	0.718283	1.47802	0.236679	0.00121781	0.00446532
ENSG00000234390	USP27X-AS1	0.371232	0.763262	ns	0.630717	0.229659	1.73215	0.304786	0.419081	ns	0.556157	0.181365	1.70545	-0.177196	0.0162157	0.0198192
ENSG00000274173	AL035661.1	0.485712	0.763262	ns	1.18592	0.734267	1.91539	0.0316353	0.173994	ns	1.78498	1.05229	3.02785	-0.276448	0.000154028	0.00169431
ENSG00000225886	AL445490.1	0.425781	0.763262	ns	0.67607	0.257996	1.77162	0.0957104	0.219874	ns	0.337845	0.09425	1.21102	0.229285	0.00174337	0.00479427
ENSG00000235314	LINC00957	0.563759	0.775169	ns	1.18089	0.671488	2.07674	0.0999426	0.219874	ns	1.52908	0.921945	2.53605	-0.263672	0.000312738	0.00172006
ENSG00000261061	AC092718.3	0.883309	0.955244	ns	1.05618	0.509064	2.19129	0.996972	0.996972	ns	0.998547	0.471205	2.11605	-0.0255302	0.730606	0.730606
ENSG00000251611	FAM160A1-DT	0.955244	0.955244	ns	0.978507	0.458166	2.0898	0.951943	0.996972	ns	0.97575	0.439157	2.16799	-0.200326	0.00647928	0.0118787
ENSG00000260228	AC009119.1	0.88763	0.955244	ns	0.965232	0.59083	1.57689	0.257923	0.405308	ns	0.71868	0.405498	1.27375	0.189748	0.00997653	0.0156774

## Sheet: BRCA.Normal
BRCA.Normal
lncRNA		OS.Cox_pvalue	OS.Cox.p.adj	OS.Significant	OS.HR	OS.lower.95	OS.upper.95	PFI.Cox_pvalue	PFI.Cox.p.adj	PFI.Significant	PFI.HR	PFI.lower.95	PFI.upper.95	Leuk.Fraction.corr	Spear.Corr.P.value	Spear.Corr.P.adj
ENSG00000231367	LINC02613	0.00934128	0.0698891	*	0.590906	0.397407	0.87862	0.0857469	0.749354	ns	0.641434	0.386525	1.06445	0.212409	0.0135218	0.0185925
ENSG00000245025	AC107959.1	0.0254142	0.0698891	*	0.127809	0.0210418	0.776315	0.836062	0.836062	ns	0.809868	0.10989	5.96855	0.490308	2.46115e-09	6.76818e-09
ENSG00000226005	LINC02660	0.0209928	0.0698891	*	0.0798873	0.00934335	0.683051	0.143665	0.749354	ns	0.146114	0.0110939	1.92441	0.25134	0.00327682	0.00514929
ENSG00000250155	AC008957.1	0.0238242	0.0698891	*	0.140977	0.0257776	0.771005	0.578474	0.792959	ns	0.598893	0.0981607	3.65394	0.496789	8.87672e-10	3.2548e-09
ENSG00000226833	AC092164.1	0.0318746	0.0701242	*	0.434773	0.20318	0.930346	0.312118	0.749354	ns	0.624282	0.250388	1.55649	0.170135	0.0486173	0.0594211
ENSG00000231999	LRRC8C-DT	0.0464419	0.0851435	*	0.221642	0.050306	0.976529	0.476862	0.749354	ns	0.533066	0.0941885	3.01692	0.538645	0	0
ENSG00000255850	RXYLT1-AS1	0.153404	0.241064	ns	0.1625	0.0134103	1.96912	0.648785	0.792959	ns	0.490659	0.0229138	10.5066	0.127021	0.142081	0.156289
ENSG00000258810	AL133371.2	0.210814	0.289869	ns	0.699312	0.399373	1.22451	0.283054	0.749354	ns	0.667166	0.318655	1.39684	0.625446	0	0
ENSG00000231680	LINC02723	0.309496	0.340446	ns	0.180939	0.00669324	4.89136	0.410926	0.749354	ns	3.88463	0.152956	98.6579	0.448414	4.92254e-08	1.08296e-07
ENSG00000257551	HLX-AS1	0.288644	0.340446	ns	0.343575	0.0477537	2.47193	0.444683	0.749354	ns	2.15252	0.301406	15.3724	0.257715	0.00254717	0.00466981
ENSG00000258789	AL162171.1	0.79572	0.79572	ns	1.10318	0.52454	2.32015	0.743943	0.818337	ns	0.846454	0.311309	2.30152	-0.0219686	0.800338	0.800338

## Sheet: BRCA.Her2
BRCA.Her2
lncRNA		OS.Cox_pvalue	OS.Cox.p.adj	OS.Significant	OS.HR	OS.lower.95	OS.upper.95	PFI.Cox_pvalue	PFI.Cox.p.adj	PFI.Significant	PFI.HR	PFI.lower.95	PFI.upper.95	Leuk.Fraction.corr	Spear.Corr.P.value	Spear.Corr.P.adj
ENSG00000226004	LINC02528	0.244944	0.494902	ns	0.255631	0.0256473	2.54792	0.0805422	0.11506	ns	0.123996	0.0119294	1.28883	0.486101	1.49903e-05	1.49903e-05
ENSG00000251301	LINC02384	0.0975002	0.494902	ns	0.0404565	0.000910697	1.79722	0.118931	0.132146	ns	0.0924774	0.00463844	1.84374	0.821178	0	0
ENSG00000259834	AL365361.1	0.307297	0.494902	ns	0.55913	0.18314	1.70704	0.102408	0.12801	ns	0.400056	0.133249	1.2011	0.80719	0	0
ENSG00000230266	XXYLT1-AS2	0.18831	0.494902	ns	0.0887617	0.00240602	3.27454	0.0130391	0.0420288	*	0.00113344	5.35789e-06	0.239773	0.665166	1.85212e-10	3.70423e-10
ENSG00000175779	LINC02694	0.171672	0.494902	ns	3.43756e-08	6.81977e-19	1732.73	0.0168115	0.0420288	*	4.22019e-26	6.65823e-47	2.67488e-05	0.63028	2.98071e-09	4.25816e-09
ENSG00000256039	LINC02446	0.346431	0.494902	ns	0.599911	0.20708	1.73795	0.0157574	0.0420288	*	0.177943	0.0438225	0.722548	0.641263	1.06289e-09	1.77148e-09
ENSG00000256262	USP30-AS1	0.319921	0.494902	ns	0.575763	0.193994	1.70883	0.0770574	0.11506	ns	0.38363	0.132633	1.10961	0.691331	0	0
ENSG00000267452	LINC02073	0.611742	0.755626	ns	0.29816	0.00278694	31.8986	0.139537	0.139537	ns	0.00849099	1.5194e-05	4.7451	0.510001	6.48915e-06	7.21017e-06
ENSG00000224137	LINC01857	0.680063	0.755626	ns	0.824764	0.330109	2.06064	0.0361405	0.0722809	*	0.311491	0.104621	0.92741	0.793492	0	0
ENSG00000242048	AC093583.1	0.765056	0.765056	ns	0.226446	1.33219e-05	3849.15	0.0138549	0.0420288	*	1.65715e-09	1.68416e-16	0.0163057	0.626283	4.00888e-09	5.0111e-09
