# Supplementary material for: Unraveling Immune-Related lncRNAs in Breast Cancer Molecular Subtypes
Source: Front Oncol. 2021 May 31;11:692170. doi: 10.3389/fonc.2021.692170 (PMC8202402; doi:10.3389/fonc.2021.692170)
Supplement: Supplementary Tables 5–9 — GSEA Hallmarks analysis for the specific immune-related lncRNAs organized by the molecular subtype. [file Table_5.xlsx]

## Sheet: LY6E-DT
Supplementary Table - GSEA results for BRCA Basal lncRNAs - related to Supplementary Figure 3A
pathway	pval	padj	log2err	ES	NES	size	leadingEdge
HALLMARK_INTERFERON_GAMMA_RESPONSE	1.16662e-49	5.83308e-48	1.83722	0.708276	3.49106	200	c("LY6E", "OASL", "IFIT1", "IFI44L", "DHX58", "MX1", "ISG15", "CMPK2", "OAS2", "IFIT3", "USP18", "HERC6", "IFI35", "IFI44", "RSAD2", "BST2", "IFIT2", "IRF7", "HELZ2", "IFI27", "BATF2", "SECTM1", "RTP4", "PARP12", "UBE2L6", "VAMP8", "DDX58", "XAF1", "IRF9", "ZBP1", "PML", "OAS3", "EPSTI1", "IFITM3", "CCL7", "IRF5", "IFIH1", "CCL5", "MX2", "HLA-B", "LAP3", "PSME2", "SLC25A28", "DDX60", "CXCL11", "P…
HALLMARK_INTERFERON_ALPHA_RESPONSE	1.40598e-41	3.51495e-40	1.67818	0.814997	3.6027	97	c("LY6E", "OASL", "IFI44L", "DHX58", "MX1", "ISG15", "CMPK2", "OAS1", "IFITM1", "IFIT3", "USP18", "HERC6", "IFI35", "IFI44", "RSAD2", "BST2", "IFIT2", "IRF7", "HELZ2", "IFI27", "BATF2", "RTP4", "PARP12", "UBE2L6", "IRF9", "LAMP3", "EPSTI1", "IFITM3", "IFIH1", "LAP3", "PSME2", "SLC25A28", "DDX60", "CXCL11", "CNP", "PSMB8", "PARP9", "CASP1", "PARP14", "HLA-C", "IFI30", "STAT2", "MOV10", "SAMD9L", "…
HALLMARK_ALLOGRAFT_REJECTION	7.45441e-18	1.2424e-16	1.08644	0.517861	2.55252	200	c("IRF7", "CCL7", "CCL5", "HLA-E", "HLA-A", "TAPBP", "TAP2", "TAP1", "CD47", "PSMB10", "CD7", "SOCS1", "CSF1", "CCL2", "CAPG", "RIPK2", "LYN", "TLR2", "CCND3", "CCR1", "GZMB", "CCL4", "CD8B", "PRF1", "CD80", "NCF4", "WAS", "BCL3", "ELF4", "EIF5A", "CXCR3", "IL12RB1", "C2", "TRAF2", "IL2RA", "HLA-DOB", "PTPN6", "FASLG", "WARS1", "IL18RAP", "HLA-DMA", "ZAP70", "IL27RA", "CD3E", "IL10", "IFNG", "STA…
HALLMARK_EPITHELIAL_MESENCHYMAL_TRANSITION	8.26568e-15	1.03321e-13	0.986546	-0.471464	-2.46249	200	c("VCAN", "DPYSL3", "CDH2", "EDIL3", "ITGA2", "FERMT2", "GJA1", "TPM4", "DST", "ENO2", "PMEPA1", "ITGB3", "SPOCK1", "VIM", "PLOD2", "LRRC15", "SGCB", "COL11A1", "CD44", "SLIT2", "PTHLH", "COL12A1", "CADM1", "FBN1", "LOX", "SCG2", "LAMA3", "FN1", "SGCD", "FMOD", "ITGAV", "ITGB1", "LAMC2", "LAMC1", "INHBA", "LRP1", "CDH11", "HTRA1", "FBLN5", "SLIT3", "FAP", "TNFRSF11B", "ECM2", "CALD1", "THBS2", "C…
HALLMARK_UV_RESPONSE_DN	7.33913e-10	7.33913e-09	0.801216	-0.461158	-2.29499	144	c("ATP2B1", "GJA1", "MAP1B", "CDON", "ITGB3", "NIPBL", "RUNX1", "COL11A1", "TOGARAM1", "SLC7A1", "ADGRL2", "PTPN21", "MMP16", "PHF3", "MAP2K5", "PRKCA", "IGF1R", "IRS1", "MAGI2", "LAMC1", "PTEN", "AGGF1", "ABCC1", "ATXN1", "KCNMA1", "SCN8A", "FBLN5", "SYNJ2", "COL5A2", "CDC42BPA", "SCAF8", "IGFBP5", "LDLR", "ATRX", "APBB2", "KIT", "ATP2C1", "COL1A2", "PLCB4", "COL3A1", "BCKDHB", "SMAD3", "GCNT1",…
HALLMARK_MITOTIC_SPINDLE	3.77782e-08	3.14819e-07	0.719513	-0.388673	-2.02969	199	c("STK38L", "ALS2", "DYNC1H1", "LATS1", "DST", "SPTBN1", "FGD4", "CCDC88A", "WASF2", "APC", "ROCK1", "TRIO", "ARHGEF12", "AKAP13", "RASA1", "SPTAN1", "ALMS1", "KIF1B", "PCM1", "PAFAH1B1", "MYH10", "TSC1", "RASAL2", "PXN", "DOCK4", "MYO9B", "PKD2", "PALLD", "FGD6", "CEP57", "EPB41L2", "CDC42BPA", "CLASP1", "SHROOM2", "WASF1", "FARP1", "ARHGAP5", "NF1", "RFC1", "FBXO5", "MYO1E", "KIF3C", "NIN", "TU…
HALLMARK_OXIDATIVE_PHOSPHORYLATION	7.45213e-08	5.32295e-07	0.704976	0.39808	1.96212	200	c("CYC1", "ATP6AP1", "AIFM1", "POR", "NDUFS2", "ATP6V1F", "ALAS1", "TCIRG1", "ATP6V0B", "DECR1", "ATP6V1H", "HSD17B10", "MPC1", "MRPL15", "ATP5F1C", "IDH3G", "ATP6V1C1", "BAX", "PDHA1", "ATP6V0E1", "ATP6V1G1", "TIMM10", "COX6C", "IDH3B", "ACAA1", "ATP5MF", "NDUFA1", "MRPS15", "HCCS", "NDUFC1", "MRPS12", "COX5B", "SUPV3L1", "TIMM13", "UQCRFS1", "FH", "ATP6V0C", "NDUFV2", "GRPEL1", "PMPCA", "NDUFB2…
HALLMARK_IL6_JAK_STAT3_SIGNALING	6.63195e-07	4.14497e-06	0.659444	0.493846	2.14142	87	c("IRF9", "CCL7", "CSF3R", "CXCL11", "STAT2", "CXCL10", "MYD88", "SOCS1", "CNTFR", "CSF1", "TNFRSF1B", "HMOX1", "TLR2", "EBI3", "CCR1", "CD38", "IL12RB1", "HAX1", "IL2RA", "CD14", "IL15RA", "MAP3K8", "IL10RB", "IL1R2", "CSF2RA", "STAT1", "BAK1", "IRF1", "CXCL13", "CSF2RB", "IL2RG", "TNF", "LTB", "SOCS3")
HALLMARK_INFLAMMATORY_RESPONSE	1.96733e-06	1.09296e-05	0.627257	0.386343	1.90268	199	c("LY6E", "IFITM1", "BST2", "IRF7", "RTP4", "LAMP3", "CCL7", "CCL5", "CSF3R", "CXCL11", "MARCO", "TAPBP", "CXCL10", "NMI", "CSF1", "HPN", "CCL2", "EIF2AK2", "MEFV", "TNFRSF1B", "RIPK2", "LYN", "TLR2", "EBI3", "NFKBIA", "RHOG", "CD82", "TNFSF10", "P2RX4", "NOD2", "TNFSF15", "CD14", "IL18RAP", "IL15RA", "ADGRE1", "SEMA4D", "CX3CL1", "IL10", "LTA", "CD48", "SELL", "GABBR1", "IRF1", "CD69", "TLR3", "…
HALLMARK_UV_RESPONSE_UP	5.95903e-06	2.97951e-05	0.610527	0.394232	1.87704	158	c("GRINA", "DGAT1", "SPR", "HLA-F", "TST", "SELENOW", "ATP6V1F", "CNP", "ALAS1", "PRKCD", "CCNE1", "TAP1", "SIGMAR1", "HYAL2", "CLTB", "EPHX1", "ATP6V1C1", "PPIF", "LYN", "HMOX1", "GAL", "CCND3", "STIP1", "NFKBIA", "RET", "ACAA1", "CYB5R1", "DNAJA1", "E2F5", "SULT1A1", "MARK2", "BAK1", "PRPF3", "IRF1", "KCNH2", "GRPEL1", "RPN1", "FKBP4", "MRPL23", "CLCN2", "CHKA", "ARRB2", "UROD", "POLR2H", "SLC6…
HALLMARK_ADIPOGENESIS	7.22781e-05	0.000328537	0.538434	0.34154	1.68344	200	c("ORM1", "CYC1", "DGAT1", "AIFM1", "POR", "TST", "QDPR", "DHRS7B", "EPHX2", "ABCB8", "SLC5A6", "ALDH2", "DECR1", "SNCG", "COQ9", "MRPL15", "STAT5A", "PREB", "IDH3G", "PPARG", "REEP6", "APOE", "SLC19A1", "DRAM2", "NKIRAS1", "TKT", "CRAT", "SOD1", "SLC25A1", "TOB1", "SULT1A1", "TALDO1", "UBC", "SQOR", "ELMOD3", "CHCHD10", "LTC4S", "GRPEL1", "JAGN1", "ECH1", "COX8A", "ECHS1", "ESRRA", "STOM", "SLC2…
HALLMARK_COMPLEMENT	8.62956e-05	0.000359565	0.538434	0.339266	1.67223	200	c("IRF7", "CCL5", "LAP3", "MSRB1", "CASP1", "EHD1", "PRKCD", "CEBPB", "CFB", "ATOX1", "APOBEC3F", "PLSCR1", "S100A9", "GNGT2", "PRSS3", "IRF2", "APOBEC3G", "PSMB9", "C1QA", "SERPING1", "LYN", "GZMB", "RHOG", "LGMN", "WAS", "C2", "MAFF", "PFN1", "MMP15", "C1QC", "S100A13", "GATA3", "CTSD", "HSPA5", "CTSS", "IRF1", "CASP4", "CASP5", "SERPINA1", "CLU", "STX4", "LCP2", "GNB2", "HSPA1A", "RABIF", "CTS…
HALLMARK_MYC_TARGETS_V2	9.86896e-05	0.000379575	0.538434	0.483412	1.93931	58	c("NOP16", "TBRG4", "RRP9", "SRM", "DUSP2", "SLC19A1", "NOP56", "TCOF1", "AIMP2", "RCL1", "SUPV3L1", "GNL3", "WDR74", "IMP4", "LAS1L", "PHB", "IPO4", "CBX3", "HSPE1", "EXOSC5", "MYBBP1A", "MPHOSPH10", "MCM4", "PUS1", "MRTO4", "SLC29A2", "NOC4L", "TFB2M", "PA2G4", "PES1", "NIP7", "BYSL", "PLK1", "RRP12", "PPAN")
HALLMARK_TGF_BETA_SIGNALING	0.000614423	0.00219437	0.477271	-0.451701	-1.88076	54	c("SPTBN1", "PMEPA1", "APC", "BMPR2", "SLC20A1", "ACVR1", "CTNNB1", "NCOR2", "TGFBR1", "HIPK2", "BMP2", "SKI", "WWTR1", "SKIL", "RAB31", "THBS1", "MAP3K7", "SMAD3")
HALLMARK_PROTEIN_SECRETION	0.000883878	0.00294626	0.477271	-0.359679	-1.67643	96	c("DST", "PAM", "CLTC", "DOP1A", "TSPAN8", "KIF1B", "SCRN1", "AP3B1", "EGFR", "TOM1L1", "CLCN3", "RPS6KA3", "MON2", "VPS4B", "TSG101", "MAPK1", "SNAP23", "COPB1", "TMED10", "STX7", "ARCN1", "SCAMP1", "IGF2R", "DNM1L", "ATP7A", "SSPN", "GBF1", "ZW10", "ATP1A1", "RAB14", "TMX1", "AP1G1", "LMAN1", "AP2B1", "CLN5", "PPT1", "GALC", "M6PR", "ADAM10", "VAMP4", "SH3GL2", "SEC24D", "SNX2", "NAPG")
HALLMARK_ANDROGEN_RESPONSE	0.00258172	0.00806786	0.431708	-0.349199	-1.64285	100	c("CDK6", "ABHD2", "XRCC5", "HMGCR", "APPBP2", "PMEPA1", "SLC38A2", "HMGCS1", "STK39", "PTPN21", "SLC26A2", "PGM3", "AKAP12", "RPS6KA3", "ITGAV", "ACSL3", "MAP7", "KLK2", "IQGAP2", "KLK3", "ACTN1", "ADAMTS1", "PIAS1", "ARID5B", "FADS1", "ELL2", "SELENOP", "HPGD", "LMAN1", "HOMER2", "CDC14B", "ELOVL5", "CCND1", "ANKH", "HERC3", "ABCC4", "XRCC6", "GNAI3", "SEC24D", "SPCS3", "UBE2J1", "INPP4B", "BMP…
HALLMARK_TNFA_SIGNALING_VIA_NFKB	0.0045263	0.0133126	0.269842	0.300154	1.47945	200	c("IFIT2", "DDX58", "IFIH1", "CCL5", "CXCL11", "EHD1", "CEBPB", "CXCL10", "TAP1", "CSF1", "CCL2", "CEBPD", "TNIP2", "STAT5A", "NINJ1", "SLC2A6", "RIPK2", "NFKBIE", "TLR2", "DUSP2", "CCL4", "NFKBIA", "CD80", "GADD45B", "BCL3", "MAFF", "ZC3H12A", "IL15RA", "NFKB2", "EFNA1", "MAP3K8", "SAT1", "MCL1", "IRF1", "CD69", "TNFSF9", "TRIB1", "TRIP10", "SIK1", "TRAF1", "TNF", "SOCS3", "BCL2A1")
HALLMARK_P53_PATHWAY	0.00594307	0.0157524	0.235142	0.297885	1.46704	199	c("VAMP8", "DEF6", "KLK8", "CASP1", "IFI30", "H2AW", "TAP1", "MAPKAPK3", "H1-2", "SOCS1", "EPS8L2", "SERTAD3", "EPHX1", "ADA", "H2AJ", "NINJ1", "NUPR1", "BAX", "HMOX1", "CCND3", "RHBDF2", "CD82", "BLCAP", "RAD9A", "CD81", "CTSD", "OSGIN1", "PLK3", "TOB1", "SAT1", "BAK1", "AK1", "IRAK1", "TNFSF9", "TCN2", "PDGFA", "STOM", "CEBPA", "SFN", "RALGDS", "HEXIM1", "DCXR", "PMM1", "SDC1", "DDIT4", "COQ8A"…
HALLMARK_REACTIVE_OXYGEN_SPECIES_PATHWAY	0.00598592	0.0157524	0.248833	0.430367	1.66508	49	c("GLRX", "NDUFS2", "ATOX1", "PRDX1", "PTPA", "PRDX6", "SOD1", "GLRX2", "HMOX2", "LAMTOR5", "NDUFB4", "FES", "CDKN2D", "TXN", "PFKP", "LSP1", "NDUFA6", "G6PD", "TXNRD2", "SCAF4", "FTL", "PRDX2", "MPO", "SRXN1", "NQO1")
HALLMARK_IL2_STAT5_SIGNALING	0.0151919	0.0379796	0.146152	0.284224	1.39909	198	c("IFITM3", "BATF", "CISH", "MUC1", "CCNE1", "TNFRSF18", "CXCL10", "SOCS1", "PLSCR1", "CSF1", "CAPG", "TNFRSF1B", "GBP4", "ICOS", "CCND3", "TNFRSF4", "GADD45B", "TNFSF10", "P2RX4", "IL2RA", "MAFF", "S100A1", "FLT3LG", "GATA1", "CD81", "CTLA4", "GALM", "MAP3K8", "IL1R2", "IL10", "CD48", "SELL", "SYNGR2", "TGM2", "CD79B", "TNFRSF8", "CD86", "CTSZ", "BCL2L1", "DRC1", "GLIPR2", "TRAF1", "ANXA4", "LTB…
HALLMARK_KRAS_SIGNALING_DN	0.0364404	0.0867629	0.0935093	0.267268	1.31625	199	c("IFI44L", "MX1", "RSAD2", "KLK8", "CLPS", "SLC29A3", "CNTFR", "KLK7", "PNMT", "PRODH", "MEFV", "PDCD1", "CD80", "MAGIX", "TGM1", "SMPX", "MSH5", "ITGB1BP2", "IFNG", "YBX2", "FGF22", "TG", "ADRA2C", "ATP6V1B1", "EFHD1", "KRT15", "PROP1", "KCNMB1", "CYP11B2", "SLC38A3", "NR6A1", "MAST3", "RGS11", "SLC12A3", "MYO15A", "KCNE2", "COQ8A", "GAMT", "PDE6B", "TCF7L1", "CCDC106", "ARHGDIG")
HALLMARK_KRAS_SIGNALING_UP	0.0418514	0.0951169	0.116711	-0.242481	-1.26626	199	c("ITGA2", "DNMBP", "PRKG2", "DCBLD2", "RELN", "CBL", "SATB1", "PLAT", "F13A1", "MTMR10", "CROT", "GABRA3", "AKAP12", "TPH1", "ITGBL1", "MAP7", "INHBA", "NAP1L2", "AMMECR1", "BMP2", "CBR4", "CXCR4", "ZNF277", "NR1H4", "PRRX1", "MALL", "PTPRR", "RBM4", "PLEK2", "ETV1", "ETV5", "EREG", "SPRY2", "NIN", "SPON1", "ADAM17", "WNT7A", "TMEM100", "DUSP6", "MMD", "CFH", "RABGAP1L", "EVI5", "TOR1AIP2", "ERO…
HALLMARK_APOPTOSIS	0.0483456	0.105099	0.0819647	0.273835	1.30768	161	c("IFNB1", "BCAP31", "IFITM3", "CASP1", "PEA15", "TAP1", "PTK2", "BAX", "ISG20", "DAP3", "CDC25B", "HMOX1", "PRF1", "MGMT", "GADD45B", "TNFSF10", "CD38", "LMNA", "SOD1", "AIFM3", "FASLG", "CD14", "DNAJA1", "TSPO", "SAT1", "MCL1", "CD2", "IRF1", "CASP4", "CD69", "PSEN2", "CLU", "EBP", "BCL2L1", "TNF", "ERBB2", "HMGB2", "H1-0", "TNFRSF12A", "F2", "RELA", "GPX1", "PLCB2", "HSPB1", "SQSTM1", "GNA15",…
HALLMARK_DNA_REPAIR	0.0566618	0.118045	0.0758099	0.275657	1.29802	148	c("CMPK2", "ZNF707", "BCAP31", "VPS28", "NT5C3A", "CETN2", "SAC3D1", "ADA", "ITPA", "POLR2K", "GUK1", "SNAPC4", "PDE6G", "EDF1", "TAF1C", "NELFE", "AK1", "POLR2J", "NME4", "NME1", "GTF2H5", "ADRM1", "NUDT9", "APRT", "RBX1", "NELFB", "POLR2I", "POLR2H", "MPG", "PCNA", "COX17", "AK3", "TAF10", "SUPT5H", "TAF6", "SURF1", "BRF2", "GTF2B", "RPA3", "IMPDH2", "BCAM", "TAF12", "HCLS1")
HALLMARK_PANCREAS_BETA_CELLS	0.0624857	0.124971	0.0860348	-0.358214	-1.39443	40	c("FOXA2", "PCSK1", "PCSK2", "NEUROD1", "STXBP1", "NKX6-1", "INSM1", "ELP4", "SYT13", "PAX6", "CHGA", "SCGN", "PAK3", "ABCC8", "ISL1", "FOXO1")
HALLMARK_ESTROGEN_RESPONSE_LATE	0.0676586	0.130113	0.067937	0.254126	1.25093	198	c("BATF", "TST", "CLIC3", "CISH", "ASS1", "KLK10", "S100A9", "PTGES", "TJP3", "BLVRB", "PKP3", "SULT2B1", "PPIF", "ISG20", "GAL", "DUSP2", "IMPA2", "COX6C", "RET", "NXT1", "DNAJC1", "MDK", "PTPN6", "TFAP2C", "TOB1", "ITPK1", "SERPINA1", "SLC9A3R1", "CDC20", "WFS1", "ALDH3B1", "SFN", "GLA", "FKBP4", "SLC2A8", "DCXR", "KRT19", "JAK2", "TH", "ZFP36", "RAPGEFL1", "NAB2", "SOX3", "TPD52L1", "MICB", "T…
HALLMARK_HEDGEHOG_SIGNALING	0.0841843	0.155897	0.07355	-0.35839	-1.3593	36	c("CDK6", "RASA1", "HEY1", "SCG2", "SLIT1", "HEY2", "NKX6-1", "NRCAM", "DPYSL2", "NF1")
HALLMARK_FATTY_ACID_METABOLISM	0.119775	0.213884	0.0508678	0.253123	1.2045	157	c("UBE2L6", "PCBD1", "PSME1", "DECR1", "HSD17B10", "EPHX1", "IDH3G", "REEP6", "PDHA1", "CBR1", "IDH3B", "NSDHL", "ACSL5", "MCEE", "ACAA1", "PRDX6", "CRAT", "HCCS", "BLVRA", "IL4I1", "NTHL1", "GAPDHS", "ACSL1", "GRHPR", "FH", "INMT", "LTC4S", "ACOT2", "CA4", "ECH1", "ECHS1", "RDH16", "SDHC", "ACOT8", "CPT2", "UROD", "ACADS", "UROS", "IDI1", "SMS", "ACADVL", "CBR3", "CD1D", "ALDH9A1", "TDO2", "CCDC…
HALLMARK_MYC_TARGETS_V1	0.128297	0.221202	0.0482234	0.239082	1.17842	200	c("CYC1", "NOP16", "CUL1", "RRP9", "NHP2", "SRM", "CCT3", "EXOSC7", "MRPS18B", "MRPL9", "COPS5", "ILF2", "PSMA2", "PSMB3", "SSBP1", "LSM2", "HDGF", "NOP56", "AIMP2", "PPM1G", "RNPS1", "PSMB2", "GNL3", "HSP90AB1", "POLD2", "CDC20", "SNRPB2", "PSMD3", "NME1", "PPIA", "ERH", "RUVBL2", "PSMA4", "MRPL23", "PHB", "CBX3", "UBE2L3", "HSPE1", "SSB", "PCBP1", "PCNA")
HALLMARK_UNFOLDED_PROTEIN_RESPONSE	0.142834	0.238056	0.0469282	0.266265	1.20501	112	c("IFIT1", "EXOSC4", "CEBPB", "RRP9", "NHP2", "CCL2", "CKS1B", "PREB", "SPCS1", "SHC1", "NOP56", "POP4", "HSPA5", "PDIA5", "CALR", "DKC1", "WFS1", "TATDN2", "YIF1A", "BANF1", "LSM1", "DDIT4", "EXOSC9", "EIF4EBP1", "EXOSC5", "IMP3", "ATP6V0D1", "STC2")
HALLMARK_PEROXISOME	0.152355	0.245735	0.0455558	0.268328	1.197	104	c("GSTK1", "CRABP2", "ABCD1", "CRABP1", "EPHX2", "PRDX1", "PEX11A", "NUDT19", "SULT2B1", "ACSL5", "ACAA1", "CRAT", "SOD1", "PRDX5", "PEX11B", "TSPO", "DIO1", "ACSL1", "FIS1", "ECH1", "CLN6", "ACOT8", "DHRS3", "HRAS", "MVP", "IDH2", "PEX2", "IDI1")
HALLMARK_ANGIOGENESIS	0.177218	0.274642	0.0495841	-0.319508	-1.21183	36	c("VCAN", "ITGAV", "COL5A2", "POSTN", "COL3A1", "STC1", "LUM", "PGLYRP1")
HALLMARK_HYPOXIA	0.181264	0.274642	0.0545603	-0.214178	-1.11846	199	c("ENO2", "GBE1", "HDLBP", "SRPX", "CA12", "BTG1", "NEDD4L", "TIPARP", "PAM", "HK2", "PPP1R3C", "KLF7", "LOX", "AKAP12", "EGFR", "ERRFI1", "KDM3A", "PRKCA", "ZNF292", "BCL2", "SLC2A3", "LDHC", "CXCR4", "LDHA", "CSRP2", "COL5A1", "KIF5A", "PPARGC1A", "BNIP3L", "STC1", "TPBG", "MXI1", "CCN2", "IRS2", "GAPDH", "ATP7A", "DCN", "KLHL24", "FOXO3", "ENO1", "ERO1A", "TGFB3", "PDK1", "TES", "HS3ST1", "PKP…
HALLMARK_APICAL_JUNCTION	0.211475	0.310992	0.0502149	-0.211399	-1.10395	199	c("VCAN", "PARVA", "ITGA2", "DSC1", "NECTIN3", "ITGB4", "RASA1", "ADAMTS5", "SLIT2", "FBN1", "LAMA3", "SKAP2", "EGFR", "MYH10", "TSC1", "IRS1", "ITGB1", "LAMC2", "NEGR1", "PTEN", "JAM3", "CDH11", "GNAI1", "TNFRSF11B", "LAMB3", "EPB41L2", "CDH8", "SHROOM2", "CTNNA1", "ACTN1", "MPP5", "DSC3", "NF1", "ADAM23", "TRO", "ARPC2")
HALLMARK_COAGULATION	0.246578	0.34681	0.0341758	0.237705	1.10792	138	c("KLK8", "SH2B2", "CFB", "C8G", "HPN", "MSRB2", "C1QA", "SERPING1", "APOC2", "RAC1", "LGMN", "C2", "MAFF", "S100A1", "MMP15", "S100A13", "SIRT2", "F12", "SERPINA1", "CLU", "RAPGEF3", "GNB2", "RABIF", "LEFTY2", "F8", "C1R", "CTSH", "MMP7", "C8B", "APOC1", "F2", "DCT", "C1S", "KLKB1", "MST1", "CPQ", "TMPRSS6", "C3", "CFD", "MEP1A", "ANG", "PLEK", "ITIH1", "DUSP14", "DPP4", "APOC3", "RGN")
HALLMARK_CHOLESTEROL_HOMEOSTASIS	0.249704	0.34681	0.0347046	0.269235	1.1325	74	c("FBXO6", "S100A11", "GLDC", "PLSCR1", "PMVK", "CXCL16", "PPARG", "NSDHL", "LGMN", "CLU", "EBP", "ECH1", "PCYT2", "ANXA13", "GUSB", "CHKA", "TNFRSF12A")
HALLMARK_ESTROGEN_RESPONSE_EARLY	0.309822	0.418678	0.0290311	0.215813	1.06285	199	c("TTC39A", "CLIC3", "CISH", "MUC1", "ASB13", "CALB2", "KLK10", "PTGES", "TJP3", "SLC37A1", "MYBL1", "BLVRB", "ELF3", "PEX11A", "RHOD", "SULT2B1", "SYT12", "PPIF", "RET", "NXT1", "TSKU", "WWC1", "LAD1", "TFAP2C", "TOB1", "SYNGR1", "ITPK1", "TGM2", "SLC9A3R1", "ISG20L2", "WFS1", "KRT15", "ALDH3B1", "SFN", "GLA", "ESRP2", "FKBP4", "P2RY2", "KRT19", "JAK2", "CLDN7", "FCMR", "RAPGEFL1", "SOX3", "DHRS…
HALLMARK_WNT_BETA_CATENIN_SIGNALING	0.481456	0.620165	0.0279611	-0.248705	-0.978336	42	c("WNT5B", "HEY1", "HDAC2", "CTNNB1", "NCOR2", "NUMB", "GNAI1", "HEY2", "FZD1")
HALLMARK_XENOBIOTIC_METABOLISM	0.485924	0.620165	0.0214913	0.199992	0.984933	199	c("POR", "ALAS1", "CFB", "PSMB10", "UPB1", "ALDH2", "PTGES", "BLVRB", "TMEM176B", "EPHX1", "NINJ1", "CYP2S1", "APOE", "HMOX1", "CBR1", "CCL25", "PPARD", "DHRS1", "PTGDS", "LEAP2", "PYCR1", "ECH1", "SERTAD1", "DCXR", "PMM1", "MT2A", "ACP2", "TTPA", "EPHA2", "SLC6A12", "CYP2J2", "HSD17B2", "FAH", "GART", "LONP1", "ACOX3", "CSAD", "COMT", "ABHD6", "IRF8", "ANGPTL3", "ALDH9A1", "GCH1", "TDO2", "ITIH1…
HALLMARK_SPERMATOGENESIS	0.496132	0.620165	0.0295626	-0.20001	-0.985777	134	c("SLC12A2", "CHRM4", "ZC3H14", "NPHP1", "CLGN", "SPATA6", "MAP7", "JAM3", "TSN", "IDE", "LDHC", "MTOR", "DCC", "RAD17", "ACRV1", "PIAS2", "STAM2", "CST8", "CLPB", "GMCL1", "SYCP1", "AGFG1", "DPEP3", "TCP11", "TEKT2", "CCNA1", "HTR5A", "PRKAR2A", "PACRG", "NAA11", "SCG5", "GRM8", "DDX4", "ADAM2", "PARP2", "SNAP91", "SCG3")
HALLMARK_BILE_ACID_METABOLISM	0.636634	0.776383	0.0182324	0.202604	0.916906	112	c("GSTK1", "ABCD1", "EPHX2", "PEX11A", "SLC23A1", "SULT2B1", "PAOX", "ACSL5", "SLC27A5", "SOD1", "PRDX5", "OPTN", "DIO1", "ACSL1", "BBOX1", "PHYH", "SLC22A18", "CYP8B1", "HSD3B1", "RXRA", "LCK", "IDH2", "IDI1", "KLF1")
HALLMARK_NOTCH_SIGNALING	0.678731	0.796501	0.0184029	0.244465	0.861278	32	c("CUL1", "KAT2A", "APH1A", "PPARD", "PSEN2", "PSENEN", "RBX1", "DTX2")
HALLMARK_APICAL_SURFACE	0.684991	0.796501	0.0220247	-0.219633	-0.874548	44	c("DCBLD2", "SRPX", "NTNG1", "SULF2", "SHROOM2", "ATP8B1", "SLC22A12", "ADIPOR2", "CRYBG1")
HALLMARK_MYOGENESIS	0.763372	0.848463	0.0147763	0.179576	0.884387	199	c("ATP6AP1", "BIN1", "PTP4A3", "MB", "KIFC3", "CAV3", "GADD45B", "CRAT", "SOD3", "GAA", "MYL4", "TNNT2", "APOD", "SIRT2", "ACSL1", "SYNGR2", "AK1", "ACHE", "PSEN2", "CLU", "KCNH2", "MYOZ1", "HDAC5", "MRAS", "TPM3", "LDB3", "TNNT1", "PDE4DIP", "TPD52L1", "LSP1", "SLN", "EFS", "STC2", "CTF1", "MYBPH", "OCEL1", "PICK1", "SH3BGR", "CFD", "MYBPC3", "MYL2", "PYGM", "COL6A2", "MYH7", "MYF6", "RIT1", "TC…
HALLMARK_G2M_CHECKPOINT	0.773836	0.848463	0.0231837	-0.17067	-0.891256	199	c("SLC12A2", "CUL3", "SLC7A1", "MEIS2", "FOXN3", "PDS5B", "PAFAH1B1", "RASAL2", "TRA2B", "CCNT1", "HIF1A", "CUL5", "TNPO2", "SYNCRIP", "DMD", "MEIS1", "ATRX", "UPF1", "KNL1", "CHEK1", "MCM6", "FBXO5", "ARID4A", "SMAD3", "SMC2", "CASP8AP2", "NUP98", "TMPO", "NUP50", "SLC38A1", "SRSF1", "SMC1A", "PRC1", "POLE", "STAG1", "SMC4", "BRCA2", "KATNA1", "CTCF", "XPO1", "SRSF10", "ILF3", "HSPA8", "ODC1", "…
HALLMARK_MTORC1_SIGNALING	0.795746	0.848463	0.014177	0.176943	0.87142	199	c("GLRX", "IFI30", "QDPR", "RRP9", "ABCF2", "ARPC5L", "PRDX1", "PSMG1", "NUPR1", "SDF2L1", "NFYC", "COPS5", "STIP1", "PSMB5", "LGMN", "CORO1A", "WARS1", "PSMC2", "PSMA3", "AURKA", "DAPP1", "TOMM40", "HSPA5", "SLC9A3R1", "EBP", "CALR", "FKBP2", "RPN1", "GLA", "CCNF", "PPIA", "PSMA4", "NFKBIB", "DDIT4", "PFKL", "HSPE1", "SLA", "ITGB2", "TUBG1", "CFP", "EIF2S2", "IDI1", "SQSTM1", "MCM4", "PPA1", "G6…
HALLMARK_PI3K_AKT_MTOR_SIGNALING	0.797555	0.848463	0.0151297	0.188478	0.841515	105	c("STAT2", "MYD88", "ARF1", "CSNK2B", "RAC1", "TRAF2", "PFN1", "FASLG", "DAPP1", "FGF22", "CALR", "IL2RG", "SFN", "THEM4", "NFKBIB", "IL4", "PPP1CA", "E2F1", "SLA", "HRAS", "PAK4", "NCK1", "GRK2", "LCK")
HALLMARK_GLYCOLYSIS	0.919186	0.944378	0.0121054	0.164129	0.807924	198	c("GLRX", "GALK1", "CHST12", "RBCK1", "NDUFV3", "ELF3", "GMPPB", "CLDN3", "ISG20", "POLR3K", "EFNA3", "NSDHL", "HAX1", "CENPA", "SOD1", "B4GALT2", "B4GALT7", "CHST4", "GAPDHS", "AURKA", "TALDO1", "HSPA5", "SRD5A3", "CHPF2", "CLDN9", "NOL3", "SLC25A10", "PPIA", "FKBP4", "SDC1", "DDIT4", "CLN6", "GUSB", "SDHC", "TXN", "PAXIP1", "PFKP", "EXT1", "AK3", "MERTK", "IDUA")
HALLMARK_HEME_METABOLISM	0.92549	0.944378	0.0120282	0.162954	0.801934	197	c("PDZK1IP1", "SLC6A9", "RBM38", "MKRN1", "SLC10A3", "PPOX", "BLVRB", "CCND3", "HDGF", "GATA1", "OPTN", "RCL1", "BLVRA", "SELENBP1", "MYL4", "TRIM10", "GYPC", "HBB", "HAGH", "GYPA", "EIF2AK1", "RHCE", "LMO2", "H1-0", "KEL", "PSMD9", "UROD", "UROS", "UCP2", "MPP1", "AHSP", "ALAS2", "MGST3", "UBAC1", "KLF1", "RBM5", "SLC25A38", "E2F2", "C3", "CIR1", "NFE2", "BCAM", "SLC11A2", "PPP2R5B", "CLIC2", "F…
HALLMARK_E2F_TARGETS	0.999444	0.999444	0.0192676	-0.128085	-0.668996	200	c("ING3", "CBX5", "CCP110", "PDS5B", "NAP1L1", "IPO7", "MMS22L", "PPM1D", "TRA2B", "MRE11", "RPA1", "ORC2", "SYNCRIP", "UBR7", "RAD1", "DNMT1", "CHEK1", "UNG", "MCM6", "RFC1", "RFC3", "TMPO", "SRSF1", "SMC1A", "BUB1B", "ZW10", "POLE", "STAG1", "RAD50", "NCAPD2", "NUDT21", "SMC3", "SMC4", "BRCA2", "CNOT9", "HELLS", "RAN", "CTCF", "PRPS1", "XPO1", "ILF3", "RAD51C", "NUP205", "E2F8", "RPA2", "CIT", …

## Sheet: U62317.1
Supplementary Table - GSEA results for BRCA Basal lncRNAs - related to Supplementary Figure 3A
pathway	pval	padj	log2err	ES	NES	size	leadingEdge
HALLMARK_INTERFERON_GAMMA_RESPONSE	6.67299e-31	3.33649e-29	1.4462	0.619214	3.08254	200	c("SLC25A28", "ISG15", "OGFR", "IRF7", "DHX58", "PSMB8", "IRF9", "RBCK1", "IFI35", "PSMB10", "IFI30", "PML", "HLA-A", "RTP4", "PSMB9", "IFI27", "IFITM3", "VAMP5", "ISG20", "MX1", "HLA-B", "HLA-G", "IFI44", "HELZ2", "BST2", "OASL", "SOCS1", "MVP", "LY6E", "NLRC5", "PSME2", "IFI44L", "PARP12", "ZBP1", "TAP1", "PTPN6", "IRF1", "HERC6", "UBE2L6", "TRIM21", "CMPK2", "IL15RA", "IFIT1", "CD74", "TAPBP",…
HALLMARK_INTERFERON_ALPHA_RESPONSE	6.28465e-23	1.57116e-21	1.2379	0.697421	3.11707	97	c("SLC25A28", "ISG15", "OGFR", "IRF7", "DHX58", "PSMB8", "IRF9", "MVB12A", "IFI35", "IFI30", "RTP4", "PSMB9", "UBA7", "IFI27", "IFITM3", "ISG20", "MX1", "HLA-C", "IFITM1", "IFI44", "OAS1", "HELZ2", "BST2", "OASL", "LY6E", "PSME2", "IFI44L", "PARP12", "TAP1", "IRF1", "HERC6", "UBE2L6", "TRIM21", "CMPK2", "CD74", "IFIT3", "MOV10", "LGALS3BP", "BATF2", "B2M", "STAT2", "USP18", "CXCL10", "SP110", "PS…
HALLMARK_PROTEIN_SECRETION	2.3386e-14	3.89766e-13	0.975995	-0.60631	-2.7079	96	c("CLCN3", "CLTC", "LMAN1", "AP1G1", "ARCN1", "TMED2", "SEC22B", "MAPK1", "SCAMP1", "YIPF6", "ZW10", "ATP7A", "ADAM10", "STAM", "MON2", "COPB2", "IGF2R", "TMED10", "DST", "COPB1", "SEC24D", "ARFIP1", "DOP1A", "ARFGEF1", "DNM1L", "VPS4B", "KIF1B", "RPS6KA3", "M6PR", "AP2B1", "ARFGEF2", "GOLGA4", "ATP1A1", "SSPN", "USO1", "VAMP7", "SNAP23", "RAB14", "TOM1L1", "AP3B1", "STX7", "OCRL", "GALC", "RAB22…
HALLMARK_MITOTIC_SPINDLE	2.48461e-12	3.10577e-11	0.898671	-0.456291	-2.27591	199	c("CCDC88A", "ARHGEF12", "ALMS1", "LATS1", "FGD4", "KIF3B", "TLK1", "ALS2", "NF1", "LRPPRC", "KIF5B", "ARHGAP5", "NOTCH2", "SPTBN1", "OPHN1", "ROCK1", "VCL", "DST", "RICTOR", "CLASP1", "RAPGEF5", "SOS1", "DLG1", "APC", "MAPRE1", "ARFGEF1", "HOOK3", "RFC1", "SASS6", "KIF1B", "SMC4", "TRIO", "CDC27", "STK38L", "AKAP13", "SMC3", "MYH10", "RAB3GAP1", "CKAP5", "CEP57", "STAU1", "RASAL2", "PAFAH1B1", "…
HALLMARK_UV_RESPONSE_DN	3.8187e-12	3.8187e-11	0.887075	-0.502924	-2.39982	144	c("LAMC1", "NIPBL", "PHF3", "ATP2B1", "ATRN", "BMPR1A", "ATRX", "SCAF8", "NOTCH2", "CDON", "ACVR2A", "MAPK14", "ADGRL2", "DLG1", "ATP2C1", "TJP1", "CDK13", "DDAH1", "NFIB", "TOGARAM1", "LTBP1", "GCNT1", "ITGB3", "COL11A1", "NEK7", "BCKDHB", "ADD3", "CDC42BPA", "NRP1", "SLC7A1", "ZMIZ1", "PDLIM5", "PLCB4", "KCNMA1", "PIAS3", "KIT", "MAP1B", "WDR37", "SIPA1L1", "PTPN21", "PRDM2", "SYNJ2", "KALRN", …
HALLMARK_ALLOGRAFT_REJECTION	2.29111e-10	1.90926e-09	0.826657	0.438323	2.18204	200	c("IRF7", "TRAF2", "PSMB10", "HLA-A", "TAP2", "CSK", "HLA-G", "NCF4", "HLA-E", "SPI1", "ZAP70", "SOCS1", "C2", "WAS", "CD7", "LTB", "TAP1", "PTPN6", "RPS9", "CD74", "TAPBP", "HLA-DMA", "STAB1", "IL12RB1", "IL2RA", "CXCR3", "CDKN2A", "BCL3", "TGFB1", "B2M", "CCL5", "RPS19", "CFP", "NME1", "MAP4K1", "HLA-DOB", "WARS1", "PRF1", "SIT1", "CAPG", "LCK", "IL15", "IL18RAP", "CD3D", "EIF5A", "LY86", "F2",…
HALLMARK_G2M_CHECKPOINT	2.64031e-09	1.88594e-08	0.774939	-0.416569	-2.07779	199	c("CUL3", "PDS5B", "SLC12A2", "CUL5", "CTCF", "KIF5B", "ATRX", "GSPT1", "SYNCRIP", "NOTCH2", "TOP1", "XPO1", "SLC38A1", "CCNT1", "HSPA8", "MAPK14", "HIF1A", "DR1", "SMARCC1", "STAG1", "CASP8AP2", "MTF2", "SMC4", "NUP98", "CDC27", "RASAL2", "PAFAH1B1", "KIF20B", "CHEK1", "HNRNPU", "BRCA2", "WRN", "KNL1", "PRIM2", "SMC2", "CENPF", "MAP3K20", "TMPO", "KPNB1", "BARD1", "ODC1", "FOXN3", "PRPF4B", "LIG…
HALLMARK_ANDROGEN_RESPONSE	2.98033e-08	1.86271e-07	0.719513	-0.487663	-2.19952	100	c("ELOVL5", "XRCC5", "GNAI3", "LMAN1", "ARID5B", "ACSL3", "PGM3", "ZBTB10", "APPBP2", "ABHD2", "SEC24D", "RPS6KA3", "SLC38A2", "UBE2J1", "IQGAP2", "NCOA4", "HMGCR", "MAP7", "SORD", "ITGAV", "ZMIZ1", "SPDEF", "TSC22D1", "PDLIM5", "TPD52", "CDC14B", "RAB4A", "AKAP12", "GPD1L", "PIAS1", "PTPN21", "SELENOP", "CDK6", "DNAJB9", "HMGCS1", "HOMER2", "LIFR", "GUCY1A1", "STK39", "SPCS3", "HERC3", "INPP4B",…
HALLMARK_OXIDATIVE_PHOSPHORYLATION	1.84448e-07	1.02471e-06	0.690132	0.392635	1.9546	200	c("TCIRG1", "ATP5F1D", "NDUFA2", "NDUFS7", "BAX", "NDUFB7", "MRPL34", "TIMM13", "NDUFS8", "RHOT2", "COX8A", "NDUFV1", "NDUFA6", "ATP5MC1", "ATP6V1F", "ACADVL", "ATP5ME", "IDH3G", "COX17", "MRPS12", "NDUFS6", "ATP6V0B", "UQCRQ", "CYC1", "ATP5PD", "NDUFA7", "ATP6V0E1", "COX4I1", "TIMM10", "NDUFB1", "ECI1", "NDUFA3", "UQCR11", "NDUFA8", "NDUFV2", "NDUFB6", "SLC25A6", "UQCRC1", "NDUFB2", "PMPCA", "ND…
HALLMARK_TNFA_SIGNALING_VIA_NFKB	2.80812e-06	1.40406e-05	0.627257	0.370181	1.84282	200	c("IER2", "TNIP2", "JUNB", "NFKB2", "GADD45B", "TRIP10", "HES1", "TAP1", "TNIP1", "ZC3H12A", "IRF1", "CEBPB", "IL15RA", "KLF2", "MAFF", "PPP1R15A", "NINJ1", "KLF4", "FJX1", "EHD1", "CEBPD", "RELB", "BCL3", "CCL5", "SAT1", "NFKBIE", "TNFAIP2", "CXCL10", "ZFP36", "DUSP2", "JUN", "TRAF1", "CXCL11", "GADD45A", "IFIT2", "IER5", "NFKBIA", "SIK1", "BTG3", "CSF1", "CCL4", "TNF", "PER1", "SLC2A6", "CSF2",…
HALLMARK_P53_PATHWAY	3.31126e-06	1.50512e-05	0.627257	0.3746	1.864	199	c("PIDD1", "PMM1", "BAX", "DEF6", "IFI30", "RRAD", "HRAS", "RAD9A", "PLK3", "SOCS1", "SFN", "FDXR", "TAP1", "DCXR", "AK1", "PPP1R15A", "NINJ1", "WRAP73", "KLF4", "PLXNB2", "CDKN2A", "NUPR1", "RPL18", "H2AJ", "RHBDF2", "TGFB1", "BAIAP2", "UPP1", "SAT1", "EPS8L2", "MXD4", "HEXIM1", "JUN", "GADD45A", "IP6K2", "RPL36", "H1-2", "SLC3A2", "DDB2", "RALGDS", "ERCC5", "DGKA", "IER5", "SERTAD3", "BAK1", "C…
HALLMARK_MTORC1_SIGNALING	9.78398e-06	4.07666e-05	0.593325	-0.357028	-1.78081	199	c("ACTR2", "ELOVL5", "SC5D", "PDK1", "SSR1", "P4HA1", "ATP2A2", "ACSL3", "HK2", "RAB1A", "ACACA", "EPRS1", "GSK3B", "STC1", "GMPS", "ACTR3", "SKAP2", "M6PR", "NUP205", "NUFIP1", "BCAT1", "TXNRD1", "SERP1", "ACLY", "HMGCR", "GCLC", "USO1", "HSP90B1", "GBE1", "CCNG1", "PGK1", "ADD3", "IDH1", "SORD", "TCEA1", "RPA1", "UCHL5", "CCT6A", "HSPD1", "NAMPT", "GTF2H1", "PLOD2", "PSME3", "NIBAN1", "BUB1", "…
HALLMARK_E2F_TARGETS	1.16093e-05	4.46512e-05	0.593325	-0.350388	-1.74955	200	c("PDS5B", "NUDT21", "CTCF", "PMS2", "GSPT1", "SYNCRIP", "ZW10", "XPO1", "PRKDC", "IPO7", "RAD1", "RFC3", "STAG1", "NUP153", "RFC1", "SMC4", "SMC3", "NUP205", "ORC2", "CHEK1", "MSH2", "BRCA2", "CSE1L", "MMS22L", "CBX5", "PRIM2", "TMPO", "BARD1", "MRE11", "RPA1", "CCP110", "PPM1D", "BRMS1L", "GINS4", "USP1", "NUP107", "EIF2S1", "DCLRE1B", "GINS1", "SMC6", "MKI67", "LBR", "RACGAP1", "DIAPH3", "TOP2…
HALLMARK_DNA_REPAIR	6.02663e-05	0.000215237	0.557332	0.372369	1.77388	148	c("ADRM1", "NT5C", "EDF1", "TAF1C", "VPS28", "SAC3D1", "POLD4", "GUK1", "SNAPC4", "COX17", "RBX1", "POLR2J", "ZNF707", "AK1", "CMPK2", "ITPA", "AAAS", "NME3", "ELL", "NELFB", "TAF12", "GTF3C5", "PDE6G", "POLR2I", "POLD1", "MPG", "APRT", "POLL", "DUT", "NME1", "ALYREF", "GPX4", "POLR2E", "POLR2H", "DDB2", "TAF10", "ERCC5", "NELFE", "TARBP2", "BCAP31", "HCLS1", "ADA", "MRPL40", "POLE4", "ERCC1", "S…
HALLMARK_TGF_BETA_SIGNALING	8.15705e-05	0.000265992	0.538434	-0.489403	-1.97042	54	c("BMPR2", "TRIM33", "BMPR1A", "SPTBN1", "TGFBR1", "THBS1", "APC", "TJP1", "SMAD1", "CTNNB1", "MAP3K7", "SKIL", "WWTR1", "ARID4B", "ACVR1", "HIPK2", "CDH1", "SKI", "PPM1A", "XIAP")
HALLMARK_EPITHELIAL_MESENCHYMAL_TRANSITION	8.51173e-05	0.000265992	0.538434	-0.33182	-1.65683	200	c("ITGB1", "LAMC1", "NOTCH2", "CADM1", "THBS1", "DST", "CALU", "ITGA2", "ITGB3", "QSOX1", "COL11A1", "LOX", "CALD1", "COPA", "VCAN", "COL12A1", "FN1", "ITGAV", "THBS2", "SFRP1", "SGCB", "NID2", "FMOD", "PLOD2", "COL4A1", "FBN1", "INHBA", "FERMT2", "EDIL3", "TPM4", "CDH6", "CXCL8", "LAMC2", "ADAM12", "SGCD", "SLIT2", "FAP", "CDH11", "WNT5A", "POSTN", "CDH2", "COL5A2", "COL8A2", "LOXL2", "FBLN5", "…
HALLMARK_IL6_JAK_STAT3_SIGNALING	0.000566278	0.00166552	0.477271	0.399598	1.74857	87	c("IRF9", "SOCS1", "LTB", "IL3RA", "CD14", "IRF1", "IL15RA", "TYK2", "EBI3", "IL12RB1", "IL2RA", "TGFB1", "TNFRSF1B", "STAT2", "CXCL10", "JUN", "CXCL11", "REG1A", "PIM1", "BAK1", "HMOX1", "CSF1", "IL2RG", "TNF", "CSF2", "CD38", "IL7", "SOCS3", "IL1R2", "CXCL1", "CXCL13", "CXCL3", "IL10RB", "CSF2RB", "TNFRSF12A", "IL9R", "CSF2RA", "PIK3R5", "MAP3K8", "ACVRL1", "PF4", "CCL7", "HAX1", "GRB2", "CXCL9…
HALLMARK_HEME_METABOLISM	0.0011779	0.00316458	0.45506	-0.305678	-1.52416	197	c("ARHGEF12", "FOXO3", "CLCN3", "TRAK2", "NUDT4", "TOP1", "PICALM", "DCUN1D1", "ALDH6A1", "IGSF3", "GMPS", "SLC30A1", "CDC27", "TNRC6B", "BNIP3L", "RIOK3", "VEZF1", "NCOA4", "GCLC", "NEK7", "MBOAT2", "GDE1", "BMP2K", "ARL2BP", "KDM7A", "BACH1", "TCEA1", "FOXJ2", "GAPVD1", "CAT", "MINPP1", "MXI1", "DAAM1", "ADIPOR1", "SEC14L1", "USP15", "GCLM", "BTRC", "LAMP2", "XPO7", "MOSPD1", "ISCA1", "SLC11A2"…
HALLMARK_MYC_TARGETS_V1	0.00120254	0.00316458	0.45506	-0.300618	-1.50104	200	c("EIF4G2", "DDX18", "YWHAQ", "GSPT1", "SYNCRIP", "XPO1", "CCT4", "DDX21", "SMARCC1", "DHX15", "PSMD1", "ABCE1", "EPRS1", "NCBP1", "HDAC2", "SRPK1", "ORC2", "HNRNPU", "CCT2", "XPOT", "PWP1", "PGK1", "KPNB1", "SF3A1", "ODC1", "HSP90AB1", "YWHAE", "CCT5", "USP1", "HNRNPR", "SET", "HSPD1", "EIF2S1", "TCP1", "PRPS2", "PABPC1", "UBA2", "PRDX3", "SF3B3", "PSMD14", "PTGES3", "LDHA", "EIF4E", "TOMM70", "…
HALLMARK_UV_RESPONSE_UP	0.00211294	0.00528235	0.431708	0.314145	1.51081	158	c("HLA-F", "CLTB", "MRPL23", "RRAD", "JUNB", "UROD", "ATP6V1F", "TAP1", "DGAT1", "IRF1", "ARRB2", "PDAP1", "APOM", "HYAL2", "SULT1A1", "CDC34", "TST", "MAPK8IP2", "STARD3", "POLR2H", "MGAT1", "SELENOW", "PSMC3", "BAK1", "CNP", "NFKBIA", "HSPA2", "AP2S1", "HMOX1", "BTG3", "SIGMAR1", "H2AX", "POLG2", "SQSTM1", "BSG", "RXRB", "NXF1", "WIZ", "FGF18", "CDKN2B", "SLC6A12", "DLG4", "FOSB", "ACAA1", "STK…
HALLMARK_INFLAMMATORY_RESPONSE	0.00240477	0.00572565	0.431708	0.29779	1.48179	199	c("IRF7", "ADRM1", "RHOG", "RTP4", "GPR132", "IFITM1", "BST2", "LY6E", "GNA15", "EMP3", "CD14", "IRF1", "SCN1B", "PTGIR", "IL15RA", "TAPBP", "ADGRE1", "STAB1", "EBI3", "TNFRSF1B", "CCL5", "CXCL10", "MEFV", "CXCL11", "LCK", "IL15", "IL18RAP", "CHST2", "SCARF1", "OSM", "NFKBIA", "GABBR1", "CSF1", "IL10RA", "LTA", "CCR7", "NMUR1", "MARCO", "CD70", "RGS1", "IL18", "CD40", "CD82", "NMI", "CD48", "TNFS…
HALLMARK_REACTIVE_OXYGEN_SPECIES_PATHWAY	0.00357995	0.00813626	0.344521	0.444763	1.74156	49	c("EGLN2", "JUNB", "CDKN2D", "NDUFA6", "LSP1", "FES", "ATOX1", "SBNO2", "GLRX", "GPX4", "TXNRD2", "FTL", "PTPA", "NDUFB4", "SOD1", "TXN", "HMOX2", "STK25", "NDUFS2", "G6PD")
HALLMARK_UNFOLDED_PROTEIN_RESPONSE	0.00595948	0.0129554	0.265217	-0.325638	-1.49899	112	c("SSR1", "EIF2AK3", "ATF6", "KIF5B", "FKBP14", "DNAJC3", "NFYA", "DCP1A", "CNOT2", "EXOC2", "TARS1", "PDIA6", "PAIP1", "CNOT4", "SERP1", "XPOT", "HSP90B1", "MTREX", "DDX10", "TTC37", "ALDH18A1", "PARN", "EIF2S1", "SLC30A5", "SEC31A", "NFYB", "DCTN1", "HYOU1", "DCP2", "MTHFD2", "EIF4E", "YWHAZ", "SRPRA", "IARS1", "DNAJB9", "SDAD1", "HSPA5", "CNOT6", "SPCS3", "ERN1")
HALLMARK_COMPLEMENT	0.0145412	0.0302941	0.167659	0.273703	1.36254	200	c("IRF7", "SIRT6", "RHOG", "STX4", "PSMB9", "C1QA", "C2", "WAS", "PRSS36", "C1QC", "IRF1", "CEBPB", "KLKB1", "GNB2", "MAFF", "PFN1", "ATOX1", "EHD1", "CFB", "PPP4C", "CCL5", "APOC1", "TMPRSS6", "APOBEC3F", "ITIH1", "MSRB1", "GNGT2", "APOBEC3G", "LCK", "SERPINC1", "LGALS3", "C1R", "PIM1", "FCER1G", "S100A13", "F2", "PLSCR1", "CASP1", "GNAI2", "LAP3", "CTSH", "CASP5", "C3", "HSPA1A", "GZMB", "CASP4…
HALLMARK_MYC_TARGETS_V2	0.0190457	0.0380914	0.147705	0.372209	1.50758	58	c("PPAN", "NOP16", "EXOSC5", "RRP9", "SRM", "NOC4L", "PUS1", "TCOF1", "WDR74", "FARSA", "MCM5", "DUSP2", "PES1", "TBRG4", "MAP3K6", "MYBBP1A", "PA2G4", "LAS1L", "IMP4", "GRWD1", "PHB", "RRP12", "NOP56", "SLC19A1", "IPO4", "MYC", "MRTO4")
HALLMARK_KRAS_SIGNALING_DN	0.0394814	0.0759258	0.10086	0.256692	1.27729	199	c("IDUA", "MX1", "UPK3B", "IFI44L", "ATP6V1B1", "CACNA1F", "PDCD1", "GTF3C5", "MAGIX", "SPHK2", "CCDC106", "FGF22", "MEFV", "PRODH", "LYPD3", "TG", "RSAD2", "MSH5", "CHST2", "KRT4", "MAST3", "TGM1", "GPRC5C", "SERPINA10", "PROP1", "CALML5", "KRT1", "CPA2", "KLK7", "KLK8", "INSL5", "PDE6B", "WNT16", "NR6A1", "HSD11B2", "PAX4", "COQ8A", "ALOX12B", "ITIH3", "IFNG", "PKP1", "RIBC2", "CD80", "MYO15A",…
HALLMARK_APOPTOSIS	0.0616819	0.114226	0.0805925	0.260364	1.25681	161	c("BAX", "TSPO", "LMNA", "IFITM3", "ISG20", "RHOT2", "FDXR", "GADD45B", "PLCB2", "AIFM3", "TAP1", "GNA15", "GPX1", "CD14", "IRF1", "PPP2R5B", "MGMT", "GSTM1", "SAT1", "HSPB1", "IGFBP6", "JUN", "GADD45A", "PRF1", "GPX4", "IFNB1", "LGALS3", "BCAP31", "F2", "CASP1", "HMOX1", "BTG3", "TNF", "SOD1", "DDIT3", "CD38", "IL18", "CASP4", "SQSTM1", "CD2", "EBP", "BCL2L1", "CDKN1A", "TNFRSF12A")
HALLMARK_SPERMATOGENESIS	0.064995	0.116062	0.0789036	-0.269617	-1.27188	134	c("SLC12A2", "AGFG1", "GMCL1", "BRAF", "SIRT1", "CSNK2A2", "IDE", "TSN", "STAM2", "PRKAR2A", "SPATA6", "ZC3H14", "MAP7", "PIAS2", "IFT88", "ADAD1", "TOPBP1", "MTOR", "TTK", "BUB1", "STRBP", "PACRG", "TCP11", "CLVS1", "CCT6B", "MLLT10", "CLGN", "NCAPH", "ADAM2", "DBF4", "NEK2", "SCG3", "NOS1", "HSPA4L", "JAM3", "COIL", "MLF1", "GRM8", "CHRM4", "RAD17", "LDHC", "NEFH", "IP6K1", "ZPBP", "PGK2", "SHE…
HALLMARK_IL2_STAT5_SIGNALING	0.0774995	0.13362	0.0713773	0.245067	1.21743	198	c("AGER", "FLT3LG", "TNFRSF4", "RNH1", "BATF", "IFITM3", "SOCS1", "PRAF2", "BATF3", "PUS1", "GADD45B", "ENO3", "LTB", "IL3RA", "TNFRSF18", "MAFF", "GSTO1", "IL2RA", "CD79B", "TNFRSF1B", "DRC1", "CXCL10", "TRAF1", "CTLA4", "GPX4", "CAPG", "SERPINC1", "PIM1", "PTRH2", "PLSCR1", "CSF1", "IL10RA", "ICOS", "CST7", "CSF2", "SYNGR2", "GBP4", "CISH", "CD48", "COL6A1", "GATA1", "CAPN3", "IRF8", "IL2RB", "…
HALLMARK_GLYCOLYSIS	0.0898398	0.149733	0.0670487	-0.241503	-1.20448	198	c("HS2ST1", "AGL", "P4HA1", "GFPT1", "ZNF292", "PKP2", "RPE", "SLC35A3", "COPB2", "HK2", "IL13RA1", "GLCE", "HOMER1", "UGP2", "STC1", "KIF2A", "DSC2", "PMM2", "QSOX1", "HDLBP", "GCLC", "ECD", "PGK1", "VCAN", "IDH1", "PGM2", "SLC25A13", "MXI1", "EGFR", "PLOD2", "HS6ST2", "AK4", "NANP", "DLD", "GYS2", "ARPP19", "LDHA", "FUT8", "PRPS1", "ME2", "EXT2", "EGLN3", "DEPDC1", "PGAM1", "ALDOB", "PDK3", "HS…
HALLMARK_COAGULATION	0.108822	0.170644	0.0601784	0.256127	1.20782	138	c("C8G", "MST1", "C1QA", "C2", "CFD", "F12", "KLKB1", "APOA1", "GNB2", "MAFF", "CFB", "APOC1", "SH2B2", "TMPRSS6", "PEF1", "ITIH1", "SERPINC1", "C1R", "S100A13", "PROC", "SIRT2", "F2", "CTSH", "C3", "APOC3", "CRIP2", "SERPING1", "PLG", "KLK8", "MMP9", "MMP7", "FURIN", "RAPGEF3", "ISCU", "F10", "PROZ", "PF4", "C1S", "F13B", "MEP1A", "HRG", "MSRB2", "APOC2", "PLEK", "LGMN", "ANG", "TIMP1", "GSN", "…
HALLMARK_XENOBIOTIC_METABOLISM	0.109212	0.170644	0.0594871	0.237932	1.18394	199	c("APOE", "PMM1", "PSMB10", "LEAP2", "ALDH2", "LCAT", "BLVRB", "DHPS", "CSAD", "DCXR", "ITIH4", "DHRS1", "NINJ1", "GSTO1", "CFB", "UPP1", "VTN", "ITIH1", "MT2A", "SERTAD1", "ECH1", "TKFC", "REG1A", "CCL25", "FABP1", "LONP1", "HMOX1", "POR", "PTGDS", "CBR1", "DDAH2", "CYP2S1", "TMEM176B", "ALDH3A1", "DDT", "IRF8", "PEMT", "CDA", "PLG", "SLC6A12", "BCAR1", "PPARD", "TDO2", "F10", "SLC22A1")
HALLMARK_PI3K_AKT_MTOR_SIGNALING	0.115716	0.175327	0.058275	-0.267365	-1.21577	105	c("ACTR2", "PDK1", "CLTC", "PTPN11", "MAPK1", "PIKFYVE", "ACACA", "CAB39", "PLCB1", "GSK3B", "SMAD2", "PRKAR2A", "RPS6KA3", "ACTR3", "MAP3K7", "HSP90B1", "YWHAB", "UBE2N", "PPP2R1B", "MAPK8", "PRKAA2", "EGFR", "ITPR2", "EIF4E", "RIT1", "CDK4", "CAB39L")
HALLMARK_MYOGENESIS	0.129641	0.190648	0.0542941	0.234175	1.16525	199	c("SH2B1", "PICK1", "DMPK", "CRAT", "GADD45B", "CFD", "ENO3", "LSP1", "AK1", "PYGM", "MAPK12", "MYLPF", "TNNT2", "PLXNB2", "MAPRE3", "PDLIM7", "BIN1", "KIFC3", "TGFB1", "TNNI2", "SORBS3", "TCAP", "BAG1", "ATP2A1", "OCEL1", "TNNT3", "MYBPH", "MYBPC3", "SIRT2", "HDAC5", "SYNGR2", "MYL4", "COL6A2", "GAA", "SGCG", "MYH3", "PTP4A3", "ACHE", "CDKN1A", "CKB", "BHLHE40", "ACTN3", "MYL6B", "IGFBP7", "COX7…
HALLMARK_ADIPOGENESIS	0.172529	0.24647	0.0465167	0.227492	1.13249	200	c("APOE", "ABCB8", "PEX14", "MIGA2", "PIM3", "ESRRA", "NDUFB7", "ALDH2", "COX8A", "CHCHD10", "CRAT", "IDH3G", "DGAT1", "ACADS", "ELMOD3", "UQCRQ", "CYC1", "LTC4S", "AK2", "UQCR11", "SLC25A10", "SULT1A1", "TST", "UQCRC1", "UCK1", "TALDO1", "CDKN2C", "ETFB", "GADD45A", "UQCR10", "COX7B", "GPX4", "ECH1", "RMDN3", "SLC25A1", "EPHX2", "COX6A1", "POR", "PFKL", "SOD1", "ATP5PO", "C3", "VEGFB", "DDT", "S…
HALLMARK_ANGIOGENESIS	0.216084	0.300117	0.0418207	-0.319015	-1.17118	36	c("TNFRSF21", "STC1", "PTK2", "VCAN", "ITGAV", "NRP1", "APP", "POSTN", "COL5A2", "SERPINA5", "LPL", "FSTL1")
HALLMARK_KRAS_SIGNALING_UP	0.260639	0.352215	0.037664	-0.216326	-1.079	199	c("ADAM17", "CBL", "GALNT3", "STRN", "AVL9", "EVI5", "TSPAN13", "TOR1AIP2", "BTBD3", "ITGA2", "NIN", "MAP7", "H2BC3", "USP12", "ETV1", "GPRC5B", "PTPRR", "PCP4", "ZNF277", "NRP1", "PRELID3B", "SPON1", "DCBLD2", "MAP3K1", "TRIB2", "INHBA", "AKAP12", "PTBP2", "CCSER2", "DNMBP", "DUSP6", "CAB39L", "SPRY2", "ETV5", "AMMECR1", "RBM4", "VWA5A", "ITGBL1", "PTGS2", "GUCY1A1", "CBR4", "ST6GAL1", "EREG", "…
HALLMARK_FATTY_ACID_METABOLISM	0.321628	0.423195	0.0329157	0.219934	1.0569	157	c("NCAPH2", "D2HGDH", "UROD", "CRAT", "GRHPR", "ACADVL", "IDH3G", "ENO3", "ACADS", "CBR3", "UBE2L6", "LTC4S", "ECI1", "MIF", "IL4I1", "NTHL1", "GSTZ1", "CEL", "HSD17B10", "IDH3B", "PSME1", "ECH1", "GCDH", "BLVRA", "RDH16", "FABP1", "ACOT8")
HALLMARK_PEROXISOME	0.376398	0.482561	0.029939	0.229513	1.0371	104	c("PEX14", "TSPO", "HRAS", "FIS1", "CTBP1", "CRAT", "MVP", "CLN6", "GSTK1", "PRDX5", "SLC25A19", "ABCD1", "CEL", "HSD3B7", "ECH1", "SULT2B1", "ACOT8", "EPHX2", "SOD1", "CRABP2", "HMGCL", "ERCC1")
HALLMARK_HEDGEHOG_SIGNALING	0.402518	0.503148	0.029022	-0.281329	-1.03283	36	c("NF1", "OPHN1", "NRCAM", "NRP1", "RASA1", "CDK6", "AMOT", "PTCH1", "VLDLR", "DPYSL2")
HALLMARK_NOTCH_SIGNALING	0.417329	0.508938	0.0279864	0.287991	1.01778	32	c("KAT2A", "DTX2", "HES1", "RBX1")
HALLMARK_ESTROGEN_RESPONSE_EARLY	0.540623	0.643599	0.0239993	-0.194045	-0.96787	199	c("ELOVL5", "SLC39A6", "ABLIM1", "OPN3", "ABHD2", "SVIL", "MED13L", "ELF1", "NRIP1", "TIPARP", "RBBP8", "PODXL", "ADD3", "RHOBTB3", "FRK", "LRIG1", "IL6ST", "AMFR", "SLC19A2", "DEPTOR", "FLNB", "TBC1D30", "SLC24A3", "DYNLT3", "PAPSS2", "RAB31", "AR", "ABAT", "GFRA1", "SLC16A1", "RETREG1", "ENDOD1", "GAB2", "RPS6KA2", "FARP1", "SLC1A1", "IGF1R", "TMEM164", "INPP5F", "MYOF")
HALLMARK_PANCREAS_BETA_CELLS	0.589749	0.685754	0.0223918	-0.2461	-0.92555	40	c("DCX", "SYT13", "SRP9", "ISL1", "FOXO1", "STXBP1", "HNF1A", "G6PC2", "SST", "PDX1", "PCSK2", "VDR", "DPP4", "PCSK1", "INSM1", "SLC2A2", "ABCC8", "SCGN", "FOXA2", "PAX6", "NEUROD1")
HALLMARK_WNT_BETA_CATENIN_SIGNALING	0.647992	0.736355	0.0209036	-0.234869	-0.894673	42	c("ADAM17", "RBPJ", "HDAC2", "CTNNB1", "SKP2", "NUMB")
HALLMARK_HYPOXIA	0.681328	0.757031	0.0203473	-0.185062	-0.923065	199	c("FOXO3", "KDM3A", "PDK1", "P4HA1", "ZNF292", "ATP7A", "HK2", "KLHL24", "RBPJ", "UGP2", "STC1", "NEDD4L", "BNIP3L", "TIPARP", "HDLBP", "LOX", "GBE1", "CCNG2", "PGK1", "ERRFI1", "PGM2", "KLF7", "MXI1", "EGFR", "TPD52", "MAP3K1", "VHL", "AK4", "PFKFB3", "AKAP12", "LDHA")
HALLMARK_APICAL_JUNCTION	0.750967	0.813134	0.0188762	-0.180324	-0.899433	199	c("ITGB1", "NF1", "CTNND1", "PARVA", "MPZL1", "MAPK14", "VCL", "DLG1", "TJP1", "CDK8", "SKAP2", "ITGA2", "MYH10", "PTK2", "ADAMTS5", "WASL", "EXOC4", "MPP5", "VCAN", "MAP3K20", "TSC1", "CDH1", "ADAM9", "RASA1", "EPB41L2", "EGFR", "LIMA1", "FBN1", "CDH6", "CNTN1", "LAMC2", "DSC1", "SLIT2", "CAP1")
HALLMARK_ESTROGEN_RESPONSE_LATE	0.764346	0.813134	0.0181365	0.179675	0.892575	198	c("XRCC3", "BATF", "ISG20", "CLIC3", "SFN", "BLVRB", "NBL1", "DCXR", "PTPN6", "SLC2A8", "ITPK1", "KLF4", "RAPGEFL1", "HR", "TST", "BAG1", "ZFP36", "DUSP2", "ETFB", "METTL3", "PKP3", "KLK10", "SULT2B1", "GJB3", "LLGL2", "BTG3", "FABP5", "PLXNB1", "RNASEH2A", "TJP3", "CISH", "NAB2", "SLC9A3R1", "CDC20", "COX6C", "CKB", "PLAAT3", "CXCL14", "SLC22A5", "FOS", "ALDH3B1", "SEMA3B", "GLA", "KLK11", "CYP4…
HALLMARK_BILE_ACID_METABOLISM	0.81466	0.848604	0.017305	-0.18421	-0.847964	112	c("ABCD3", "PEX13", "AMACR", "PEX1", "PNPLA8", "IDH1", "NR3C2", "CAT", "CYP39A1", "SLC29A1", "GCLM", "PEX7", "SLC35B2", "NEDD4", "AR", "DIO2", "ATXN1", "PEX19", "SCP2", "ABCA1", "SLC23A2", "NPC1", "PFKM", "LONP2", "PEX26", "CYP7B1", "PEX12", "CROT", "HAO1", "FADS1", "ISOC1", "EFHC1", "CYP7A1", "GNPAT", "FADS2", "IDI1", "RETSAT", "PECR")
HALLMARK_CHOLESTEROL_HOMEOSTASIS	0.937711	0.956848	0.0152852	0.173598	0.737934	74	c("FBXO6", "MVD", "PCYT2", "PMVK", "MVK", "ECH1", "LGALS3", "PLSCR1", "FABP5", "S100A11", "EBP", "ABCA2", "TNFRSF12A", "PLAUR", "NSDHL", "ATF5", "SEMA3B", "LSS", "TM7SF2", "ETHE1")
HALLMARK_APICAL_SURFACE	0.970488	0.970488	0.014916	-0.170306	-0.655565	44	c("NCOA6", "ATP8B1", "ADAM10")

## Sheet: MIR3142HG
Supplementary Table - GSEA results for BRCA Basal lncRNAs - related to Supplementary Figure 3A
pathway	pval	padj	log2err	ES	NES	size	leadingEdge
HALLMARK_ALLOGRAFT_REJECTION	2.91442e-38	1.45721e-36	1.60888	0.696943	2.52498	200	c("IL12B", "ZAP70", "LTB", "ITK", "LCK", "CD96", "TRAT1", "IL2", "ITGAL", "TNF", "CD3E", "PTPRC", "CXCR3", "CD3D", "SIT1", "IL16", "CD2", "IL2RG", "CD3G", "CD40LG", "CD28", "MAP4K1", "IGSF6", "PRKCB", "CD247", "CCL19", "CXCL9", "CTSS", "FGR", "IL27RA", "CCL5", "FYB1", "CCR5", "IL2RB", "STAT4", "HCLS1", "LCP2", "CRTAM", "IL2RA", "CXCL13", "IRF8", "CD8A", "HLA-DOA", "CFP", "HLA-DMB", "IL18RAP", "IR…
HALLMARK_INTERFERON_GAMMA_RESPONSE	1.32945e-35	3.32362e-34	1.54988	0.685239	2.48258	200	c("CSF2RB", "CD69", "GPR18", "IL10RA", "TNFAIP3", "SLAMF7", "CXCL10", "CXCL9", "ITGB7", "CCL5", "IL2RB", "STAT4", "LCP2", "IRF8", "CIITA", "BANK1", "IRF9", "MARCHF1", "IFI30", "IRF4", "RAPGEF6", "IRF2", "TRIM14", "NFKBIA", "CD38", "HLA-DQA1", "TNFAIP2", "GBP4", "NLRC5", "NFKB1", "XAF1", "VCAM1", "FGL2", "SAMD9L", "IFIH1", "IL18BP", "KLRK1", "CXCL11", "P2RY14", "CD86", "PTPN2", "CMKLR1", "PIM1", "…
HALLMARK_GLYCOLYSIS	2.76522e-21	4.6087e-20	1.19534	-0.466517	-2.8013	198	c("EGLN3", "ALDOA", "AK4", "ANGPTL4", "CHPF", "P4HA1", "PKM", "GPC1", "TGFBI", "P4HA2", "FAM162A", "AGRN", "SDC1", "ARTN", "STC1", "IER3", "QSOX1", "GPC4", "GYS1", "B4GALT2", "PGK1", "GAL3ST1", "TPBG", "GPR87", "PLOD1", "ENO1", "XYLT2", "GPC3", "GMPPA", "SLC16A3", "B4GALT7", "GALE", "CAPN5", "COL5A1", "MIF", "MET", "DDIT4", "PGAM1", "IDH1", "NOL3", "EXT2", "TFF3", "PYGL", "LHX9", "CYB5A", "VEGFA"…
HALLMARK_INTERFERON_ALPHA_RESPONSE	1.14065e-17	1.42581e-16	1.08644	0.6779	2.35287	97	c("SELL", "CXCL10", "IRF9", "IFI30", "IRF2", "TRIM14", "GBP4", "CD47", "SAMD9L", "IFIH1", "CCRL2", "CXCL11", "CD74", "TXNIP", "IRF1", "DDX60", "TAP1", "EPSTI1", "STAT2", "B2M", "CMTR1", "LAMP3", "IFI44L", "TRIM26", "PSMB9", "USP18", "SP110", "IL7", "DHX58", "RTP4", "MX1", "IFI44", "ADAR", "ELF1", "LAP3", "CMPK2", "NMI", "IFIT3", "PSMB8", "TDRD7", "PARP14", "OAS1", "C1S", "HERC6", "EIF2AK2", "UBA7…
HALLMARK_EPITHELIAL_MESENCHYMAL_TRANSITION	5.59428e-17	5.59428e-16	1.05746	-0.422839	-2.54147	200	c("ITGB5", "LOXL2", "EDIL3", "GPC1", "TNFRSF12A", "BMP1", "TGFBI", "SDC1", "NNMT", "FSTL3", "COL5A3", "QSOX1", "ECM1", "SERPINH1", "P3H1", "IGFBP2", "HTRA1", "SGCD", "RHOB", "SPP1", "PLOD1", "SLC6A8", "FN1", "ITGA5", "GJA1", "CALD1", "LGALS1", "CXCL8", "PMEPA1", "COL5A1", "BDNF", "LOX", "ITGA2", "MEST", "FSTL1", "THBS2", "PVR", "SDC4", "VEGFA", "PPIB", "TNC", "CADM1", "COL11A1", "COL1A2", "IGFBP3…
HALLMARK_INFLAMMATORY_RESPONSE	1.65323e-14	1.37769e-13	0.975995	0.551633	1.99848	199	c("LTA", "CCR7", "IL12B", "CD48", "GPR183", "SLAMF1", "LCK", "TNFRSF9", "CD69", "SELL", "RASGRP1", "EBI3", "IL10RA", "CXCL10", "CXCL9", "SEMA4D", "CCL5", "IL7R", "GP1BA", "IL2RB", "LCP2", "MEP1A", "IL18RAP", "NFKBIA", "PIK3R5", "NOD2", "TNFRSF1B", "CXCR6", "KCNA3", "OLR1", "NFKB1", "CYBB", "CCL22", "SELE", "GPR132", "GABBR1", "PTGER4", "P2RX7", "CCRL2", "CXCL11", "CMKLR1", "IRF1", "CD40", "MARCO"…
HALLMARK_OXIDATIVE_PHOSPHORYLATION	6.38187e-14	4.55848e-13	0.954542	-0.387065	-2.32645	200	c("NDUFB2", "ECI1", "ATP6V1D", "ECH1", "NDUFS6", "NDUFAB1", "ATP5MF", "IDH2", "UQCRQ", "UQCR10", "NDUFA3", "NDUFS3", "UQCRC1", "GPI", "ATP5F1E", "ATP5PO", "ETFB", "ATP6V0C", "COX8A", "TIMM50", "IDH1", "NDUFS8", "COX7A2", "CYB5A", "MRPS11", "FDX1", "NDUFS4", "NDUFC2", "MRPS30", "LDHA", "RETSAT", "COX6B1", "NDUFB4", "SUCLG1", "MRPS12", "ATP5ME", "HSD17B10", "TIMM8B", "MTX2", "ETFA", "MRPS15", "COX1…
HALLMARK_HYPOXIA	3.10509e-11	1.94068e-10	0.851339	-0.354508	-2.11806	199	c("ADM", "ALDOA", "AK4", "ANGPTL4", "P4HA1", "PPP1R3C", "GPC1", "TMEM45A", "INHA", "TGFBI", "P4HA2", "FAM162A", "CA12", "SULT2B1", "CAV1", "GBE1", "SLC25A1", "SLC2A1", "STC1", "IER3", "BNIP3L", "GAPDH", "GPC4", "GYS1", "PGM1", "ANXA2", "PGK1", "TPBG", "ENO1", "GPI", "GPC3", "NDRG1", "PGF", "F3", "COL5A1", "MIF", "LOX", "SRPX", "DDIT4", "CDKN1A", "PRDX5", "TES", "SDC4", "VEGFA", "NEDD4L", "GAPDHS"…
HALLMARK_IL6_JAK_STAT3_SIGNALING	4.53024e-09	2.5168e-08	0.761461	0.592281	2.03702	87	c("CSF2RB", "LTB", "TNF", "IL2RG", "EBI3", "CXCL10", "CXCL9", "IL2RA", "CXCL13", "IRF9", "CD38", "PIK3R5", "TNFRSF1B", "IL12RB1", "IL9R", "CXCL11", "PTPN2", "PIM1", "IRF1", "STAT2", "ITGA4", "MAP3K8", "STAT1", "IL7", "TYK2", "PTPN1", "IL17RB", "IL15RA", "IL3RA", "IL18R1", "MYD88", "STAT3", "SOCS1", "TLR2", "DNTT", "CSF2RA", "GRB2", "FAS", "IL17RA", "CCR1")
HALLMARK_IL2_STAT5_SIGNALING	4.4217e-08	2.21085e-07	0.719513	0.478263	1.73217	198	c("TRAF1", "CD48", "LTB", "CTLA4", "ICOS", "TNFRSF9", "CCR4", "SELL", "CD83", "IL10RA", "CXCL10", "RHOH", "IL2RB", "IL2RA", "IRF8", "CD79B", "CDC42SE2", "TNFRSF8", "EOMES", "IRF4", "CST7", "TNFRSF1B", "GPR65", "GBP4", "LRRC8C", "ABCB1", "FGL2", "IKZF4", "CD86", "TNFRSF4", "PIM1", "BCL2", "IL10", "SELP", "MAP3K8", "AGER", "BATF", "IL13", "GALM", "RGS16", "IL3RA", "TLR7", "GLIPR2", "NFKBIZ", "ETFBK…
HALLMARK_COMPLEMENT	3.46187e-07	1.57358e-06	0.674963	0.46562	1.68691	200	c("LCK", "PLEK", "GZMK", "RASGRP1", "CD40LG", "TNFAIP3", "ITIH1", "CTSS", "CCL5", "GP1BA", "SPOCK2", "LCP2", "IRF2", "WAS", "PIK3R5", "APOBEC3G", "DOCK10", "APOBEC3F", "OLR1", "FCN1", "APOC1", "GNG2", "PIK3CG", "CR1", "PIM1", "JAK2", "GZMA", "ITGAM", "IRF1", "GNGT2", "PLA2G7", "GZMB", "FCER1G", "KLKB1", "SH2B3", "C3", "PSMB9", "ERAP2", "F8", "C1QA", "LIPA", "PRSS3", "CPM", "USP15", "C1QC", "LAP3"…
HALLMARK_TNFA_SIGNALING_VIA_NFKB	4.56751e-07	1.90313e-06	0.674963	0.463815	1.68037	200	c("TRAF1", "IL12B", "GPR183", "PLEK", "TNFRSF9", "TNF", "CCNL1", "BIRC3", "CD69", "CD83", "TNFAIP3", "CXCL10", "TNFAIP8", "CCL5", "IL7R", "BCL2A1", "NFKBIA", "TNFAIP2", "CCL4", "IL23A", "OLR1", "NFKB1", "CFLAR", "IFIH1", "PTGER4", "CCRL2", "IRS2", "CXCL11", "DUSP2", "IRF1", "TAP1", "CD80", "MAP3K8", "NFKB2", "RELB", "RNF19B", "KLF2", "BCL6", "IL15RA", "BIRC2", "ZC3H12A", "PTPRE", "BTG2", "PNRC1",…
HALLMARK_G2M_CHECKPOINT	4.81696e-06	1.85268e-05	0.610527	0.448452	1.62467	199	c("YTHDC1", "RAD21", "HNRNPD", "SRSF10", "SRSF2", "RBL1", "BUB3", "PRPF4B", "KIF15", "CDKN1B", "INCENP", "MTF2", "UPF1", "DKC1", "NCL", "E2F3", "NOLC1", "LMNB1", "ILF3", "MCM3", "G3BP1", "CTCF", "MYC", "PML", "CUL4A", "CENPE", "NEK2", "SFPQ", "AMD1", "TMPO", "SRSF1", "CASP8AP2", "ARID4A", "POLE", "CHAF1A", "SS18", "HMGA1", "STMN1", "HNRNPU", "TNPO2", "RBM14", "KPNB1", "TRA2B", "CDC7", "PLK4", "CC…
HALLMARK_E2F_TARGETS	7.45345e-06	2.66195e-05	0.610527	0.444578	1.61068	200	c("LUC7L3", "PNN", "PAN2", "RAD21", "HNRNPD", "SRSF2", "DCK", "HMGB2", "EED", "CDKN1B", "ATAD2", "PPP1R8", "NOLC1", "ANP32E", "LMNB1", "ILF3", "NUP107", "MCM3", "PPM1D", "CTCF", "NUP153", "MYC", "CNOT9", "SMC3", "CENPE", "SMC6", "PSIP1", "KIF18B", "TMPO", "SRSF1", "POLE", "AK2", "HMGA1", "CCNE1", "STMN1", "DEK", "TCF19", "CDCA3", "NCAPD2", "TRA2B", "PLK4", "PHF5A", "NBN", "PRIM2", "ESPL1", "NAP1L…
HALLMARK_MTORC1_SIGNALING	9.17946e-05	0.000305982	0.538434	-0.252963	-1.51136	199	c("DHCR24", "EGLN3", "ALDOA", "AK4", "P4HA1", "SC5D", "GBE1", "ATP6V1D", "SLC2A1", "STC1", "MAP2K3", "GAPDH", "SERPINH1", "TRIB3", "PGM1", "PGK1", "EBP", "ENO1", "GPI", "PHGDH", "LDLR", "YKT6", "INSIG1", "SEC11A", "SCD", "DDIT4", "CDKN1A", "IDH1", "RDH11", "TES", "CYB5B", "PSMC4", "ME1", "SLC1A5", "LDHA", "TPI1", "FDXR", "IGFBP5", "ERO1A", "BCAT1", "PLOD2", "QDPR", "RAB1A", "RPN1", "ATP5MC1", "GS…
HALLMARK_ADIPOGENESIS	0.000180948	0.000565462	0.518848	-0.244556	-1.4699	200	c("ALDOA", "ANGPTL4", "GBE1", "ECH1", "SLC25A1", "RNF11", "PGM1", "ARL4A", "NDUFAB1", "CYP4B1", "UQCRQ", "REEP6", "UQCR10", "NDUFS3", "SNCG", "UQCRC1", "ATP5PO", "CD151", "SAMM50", "LAMA4", "FAH", "ETFB", "CRAT", "COX8A", "IDH1", "UCK1", "CMBL", "MTARC2", "ME1", "SLC1A5", "ACADL", "RETSAT", "SUCLG1", "HIBCH", "DDT", "QDPR", "UBC", "ADIG", "COQ3", "TKT", "DLD", "SOD1", "UQCR11", "PHYH", "COX6A1", …
HALLMARK_MYOGENESIS	0.000351798	0.0010347	0.498493	-0.239763	-1.4325	199	c("ITGB5", "PPP1R3C", "ANKRD2", "AGRN", "TPD52L1", "SMTN", "SGCD", "MYO1C", "SLC6A8", "FKBP1B", "SPDEF", "PDLIM7", "FST", "KCNH1", "CRAT", "BDKRB2", "SCD", "CDKN1A", "PLXNB2", "TNNC1", "TNNT2", "APP", "TNNT1", "AK1", "MYH4", "TNNI1", "NQO1", "MYL3", "IGFBP3", "NOS1", "CDH13", "CNN3", "COX7A1", "SPARC", "COL1A1", "AKT2", "SIRT2", "MYH8", "HSPB8", "PPFIA4", "CKM", "MAPRE3", "TPM2", "HSPB2", "NCAM1"…
HALLMARK_ESTROGEN_RESPONSE_LATE	0.000934473	0.00259576	0.477271	-0.231268	-1.3887	198	c("WFS1", "CA12", "SCNN1A", "SULT2B1", "CAV1", "HOMER2", "CPE", "AGR2", "TPD52L1", "CA2", "DHRS2", "KRT13", "IDH2", "TSPAN13", "TPBG", "SOX3", "SFN", "SLC24A3", "PERP", "GALE", "ETFB", "BLVRB", "ACOX2", "MEST", "IGSF1", "TFF1", "TNNC1", "SERPINA5", "TFF3", "DYNLT3", "PRSS23", "DCXR", "PTGES", "PLAC1", "DNAJC1", "EMP2", "MAPT", "TRIM29", "DNAJC12", "SEMA3B", "MOCS2", "HMGCS2", "S100A9", "MYOF", "H…
HALLMARK_CHOLESTEROL_HOMEOSTASIS	0.0022369	0.00588659	0.431708	-0.315358	-1.59558	74	c("SC5D", "TNFRSF12A", "ETHE1", "ECH1", "GPX8", "TRIB3", "EBP", "MVK", "ACSS2", "LDLR", "SCD", "FASN", "GNAI1", "ACAT2", "MVD", "SEMA3B", "ALDOC", "JAG1", "ALCAM", "CPEB2", "CYP51A1", "AVPR1A")
HALLMARK_MITOTIC_SPINDLE	0.00272646	0.00668338	0.431708	0.390316	1.41406	199	c("ARHGEF11", "DOCK2", "CNTRL", "RAPGEF6", "PREX1", "EPB41", "PCNT", "CENPJ", "RASA2", "TUBGCP6", "MYO9B", "ARHGEF3", "ARHGAP4", "KIF15", "KNTC1", "CEP192", "CEP250", "INCENP", "ARHGAP27", "PIF1", "RHOF", "LMNB1", "CDC42EP4", "TUBGCP3", "SASS6", "NET1", "ABI1", "SMC3", "CENPE", "NCK1", "NEK2", "SSH2", "EPB41L2", "SORBS2", "ROCK1", "RALBP1", "TUBD1", "TIAM1", "NIN", "HOOK3", "CENPF", "HDAC6", "ESP…
HALLMARK_KRAS_SIGNALING_UP	0.00280702	0.00668338	0.274717	0.381966	1.38381	199	c("TRAF1", "BIRC3", "IL2RG", "MAP4K1", "IL10RA", "ADAMDEC1", "TNFAIP3", "CXCL10", "IKZF1", "CD37", "CTSS", "IL7R", "DOCK2", "IRF8", "TNFRSF1B", "ABCB1", "HSD11B1", "TLR8", "ITGB2", "ETS1", "TMEM158", "LCP1", "CMKLR1", "PDCD1LG2", "LAPTM5", "CLEC4A", "GLRX", "FCER1G", "LAT2", "CXCR4", "C3AR1", "TMEM176B", "RGS16", "FUCA1", "PRDM1", "MAP3K1", "PSMB8", "EPB41L3", "TPH1", "STRN", "CFB", "MMP9", "PEG3…
HALLMARK_ESTROGEN_RESPONSE_EARLY	0.0103954	0.0236258	0.38073	-0.211837	-1.26565	199	c("TSKU", "WFS1", "CA12", "RARA", "SCNN1A", "RHOD", "SULT2B1", "KRT18", "PEX11A", "SLC2A1", "FHL2", "TPD52L1", "DHRS2", "KRT13", "TPBG", "RAB17", "SOX3", "THSD4", "SFN", "INHBB", "SLC24A3", "GJA1", "P2RY2", "BLVRB", "MLPH", "TFF1", "TFF3", "SEC14L2", "DYNLT3", "PRSS23", "FASN", "DEPTOR", "PTGES", "KRT8", "AR", "SYNGR1")
HALLMARK_PANCREAS_BETA_CELLS	0.0112823	0.0245267	0.38073	-0.367416	-1.64241	40	c("STXBP1", "SST", "SRPRB", "DPP4", "SEC11A", "PCSK2", "IAPP", "ABCC8", "G6PC2", "SYT13", "GCK", "PCSK1", "SLC2A2", "NEUROD1", "PAX6", "CHGA", "PDX1")
HALLMARK_ANGIOGENESIS	0.0204486	0.0426012	0.352488	-0.366954	-1.59267	36	c("STC1", "LRPAP1", "SPP1", "PDGFA", "FSTL1", "SERPINA5", "APP", "VEGFA", "TNFRSF21", "FGFR1", "NRP1", "TIMP1", "MSX1", "COL5A2", "JAG1", "POSTN", "APOH", "KCNJ8", "PF4")
HALLMARK_FATTY_ACID_METABOLISM	0.0330574	0.0661148	0.321776	-0.20961	-1.20809	157	c("DHCR24", "ALDOA", "ECI1", "ECH1", "S100A10", "CA2", "TP53INP2", "REEP6", "GSTZ1", "LGALS1", "CRAT", "MIF", "IDH1", "RDH11", "CYP4A11", "FASN", "ME1", "UROD", "GAPDHS", "ACADL", "LDHA", "RETSAT", "EPHX1", "ACAT2", "SUCLG1", "HIBCH", "HSD17B10", "ENO2", "DLD", "MDH2", "HMGCS2", "SDHA", "PTS", "PRDX6", "ALDH3A1", "UGDH", "PDHA1", "BLVRA", "ECI2", "LTC4S", "CA4", "DECR1", "ACADS", "CCDC58", "NSDHL…
HALLMARK_MYC_TARGETS_V2	0.0415651	0.0799328	0.0714721	0.420298	1.3833	58	c("DUSP2", "GNL3", "PPRC1", "NOLC1", "RCL1", "MYC", "MPHOSPH10", "NOP2", "PLK4", "PUS1", "WDR43", "DDX18", "MRTO4", "RABEPK", "TCOF1", "NPM1", "TFB2M", "PRMT3", "MCM4", "SORD", "MYBBP1A", "LAS1L", "FARSA", "NOP56", "NIP7", "SUPV3L1", "MCM5", "UTP20", "UNG", "WDR74")
HALLMARK_COAGULATION	0.0468986	0.0868493	0.321776	-0.220191	-1.24031	138	c("BMP1", "GNB2", "PLAT", "CRIP2", "MSRB2", "HTRA1", "ANXA1", "WDR1", "CFI", "DUSP14", "DUSP6", "FN1", "C9", "MMP11", "DPP4", "CAPN5", "ACOX2", "F3", "ITGA2", "GP9", "S100A13", "PRSS23", "GNG12", "CTSV", "C8B", "TIMP3", "RAC1", "TIMP1", "P2RY1", "F9", "TF", "THBS1", "CPN1", "SPARC", "FURIN", "CSRP1", "FGG", "SIRT2", "HMGCS2", "ARF4", "MMP15", "PLAU", "MMP10", "ITGB3", "MMP14", "LRP1")
HALLMARK_APICAL_SURFACE	0.201274	0.359418	0.114048	-0.251995	-1.14774	44	c("DCBLD2", "SHROOM2", "HSPB1", "EPHB4", "SRPX", "PCSK9", "APP", "PKHD1", "NTNG1", "GAS1", "GATA3", "GSTM3")
HALLMARK_HEME_METABOLISM	0.268332	0.462641	0.0238768	0.302367	1.09474	197	c("CLIC2", "RNF19A", "RBM5", "EPB41", "EZH1", "ACSL6", "SLC25A38", "KEL", "UCP2", "C3", "KLF1", "TENT5C", "LPIN2", "OPTN", "ACP5", "BMP2K", "ACKR1", "USP15", "MPP1", "BTG2", "RCL1", "MARCHF8", "FBXO34", "RANBP10", "TAL1", "KAT2B", "SLC11A2", "TNRC6B", "GCLC", "CIR1", "HDGF", "NCOA4", "TOP1", "GAPVD1", "NNT", "MFHAS1", "NEK7", "RNF123", "EPB42", "GYPE", "GATA1", "PICALM", "RIOK3", "TFRC", "RHD", "…
HALLMARK_PEROXISOME	0.279793	0.466321	0.19671	-0.194118	-1.06067	104	c("DHCR24", "SULT2B1", "ECH1", "PEX11A", "CRABP2", "IDH2", "HSD3B7", "RXRG", "CRAT", "FIS1", "IDH1", "PRDX5", "RDH11", "CADM1", "SLC35B2", "RETSAT", "SERPINA6", "ABCC8", "ERCC1", "SOD1", "SCP2", "STS", "SLC25A4", "CACNA1B", "ABCB9", "ITGB1BP1", "HRAS")
HALLMARK_BILE_ACID_METABOLISM	0.313725	0.506009	0.208827	-0.193186	-1.05533	112	c("DHCR24", "SLC22A18", "SULT2B1", "PEX11A", "AMACR", "IDH2", "PEX7", "HSD3B7", "RXRG", "RBP1", "IDH1", "PRDX5", "BCAR3", "BBOX1", "CYP8B1", "SLC35B2", "RETSAT", "AR", "DIO2", "FDXR", "SERPINA6", "SLC23A1", "SOD1", "PHYH", "SCP2", "AGXT")
HALLMARK_KRAS_SIGNALING_DN	0.359499	0.561717	0.0192969	0.291453	1.05589	199	c("IL12B", "CD40LG", "GP1BA", "TCL1A", "MSH5", "SLC12A3", "CCR8", "PDCD1", "COQ8A", "IFNG", "MAST3", "CD80", "NRIP2", "IFI44L", "SLC29A3", "CHST2", "TENT5C", "NPHS1", "MX1", "EFHD1", "VPREB1", "C5", "KMT2D", "BTG2", "SERPINA10", "CD207", "ABCB11", "MEFV", "DCC", "CAMK1D", "UGT2B17", "TAS2R4", "CDKAL1", "CALML5", "PKP1", "ITIH3", "TCF7L1")
HALLMARK_UNFOLDED_PROTEIN_RESPONSE	0.435476	0.652112	0.0166496	0.29381	1.03244	112	c("SDAD1", "EIF4A1", "EIF4A2", "SPCS3", "DKC1", "NOLC1", "SEC31A", "EDEM1", "POP4", "CCL2", "TATDN2", "NABP1", "NOP14", "EDC4", "DCP1A", "DCP2", "EXOSC10", "TTC37", "FUS", "HERPUD1", "NFYA", "EXOC2", "EXOSC9", "XPOT", "CXXC1", "ATF6", "IFIT1", "SLC1A4", "NPM1", "ATF3", "CNOT2", "ERN1", "MTREX", "IARS1", "KHSRP", "SLC30A5", "CEBPG", "HSPA9", "NOP56", "YWHAZ", "NFYB", "EIF4A3", "WIPI1", "EXOSC2", "…
HALLMARK_PI3K_AKT_MTOR_SIGNALING	0.459283	0.652112	0.0159129	0.292069	1.02129	105	c("LCK", "IL2RG", "PRKCB", "DAPP1", "SLA", "CAMK4", "STAT2", "FASLG", "CDKN1B", "CXCR4", "UBE2D3", "MYD88", "THEM4", "NCK1", "TBK1", "IRAK4", "PIKFYVE", "TRAF2", "ADCY2", "TIAM1", "MAPK8")
HALLMARK_APOPTOSIS	0.469086	0.652112	0.015427	0.282838	1.01635	161	c("PLCB2", "TNF", "BIRC3", "CD69", "CD2", "CD38", "CFLAR", "CYLD", "TXNIP", "IRF1", "TAP1", "FASLG", "HMGB2", "PRF1", "DAP3", "CDKN1B", "BMF", "LEF1", "DFFA", "BTG2", "MCL1", "ROCK1", "SMAD7", "DNM1L", "SOD2", "CASP3", "FAS", "BCL2L11", "PMAIP1", "IL18", "CCND2", "GADD45B", "F2", "XIAP", "DPYD", "SATB1", "DNAJA1", "CASP1", "BCL10", "ATF3", "CASP8", "CASP9", "IL1B")
HALLMARK_MYC_TARGETS_V1	0.469521	0.652112	0.0153744	0.279904	1.01408	200	c("HNRNPD", "SRSF2", "SRSF7", "BUB3", "EIF4A1", "GNL3", "HNRNPR", "TARDBP", "HNRNPA2B1", "NOLC1", "SRSF3", "G3BP1", "HNRNPC", "MYC", "U2AF1", "SRPK1", "SRSF1", "DDX21", "HNRNPA1", "HNRNPU", "DEK", "FAM120A", "KPNB1", "TRA2B", "MRPL9", "SMARCC1", "RPL14", "NAP1L1", "USP1", "ILF2", "HDGF", "TFDP1", "SSB", "DDX18", "CCNA2", "APEX1", "XPOT", "KPNA2", "XPO1", "TYMS", "EXOSC7", "NPM1", "PABPC1", "PCBP1…
HALLMARK_WNT_BETA_CATENIN_SIGNALING	0.509422	0.688408	0.015393	0.314629	0.989145	42	c("TCF7", "WNT1", "LEF1", "MYC", "FRAT1", "WNT6", "PTCH1", "CCND2", "KAT2A", "NOTCH1", "NCSTN", "MAML1", "RBPJ", "DVL2", "ADAM17", "FZD8", "PSEN2", "NUMB", "PPARD", "NCOR2", "AXIN2", "CTNNB1", "JAG2", "NKD1", "FZD1", "NOTCH4", "SKP2", "CUL1", "TP53")
HALLMARK_ANDROGEN_RESPONSE	0.714953	0.940728	0.115932	-0.168039	-0.910371	100	c("DHCR24", "HOMER2", "AKT1", "STEAP4", "SPDEF", "H1-0", "NDRG1", "INSIG1", "PMEPA1", "GPD1L", "SCD", "MAP7", "KRT8", "PTPN21", "TSC22D1", "NKX3-1", "GSR", "ACTN1", "ANKH", "GUCY1A1", "KRT19", "KLK3")
HALLMARK_DNA_REPAIR	0.740584	0.949467	0.00865553	0.249161	0.890841	148	c("PDE6G", "HCLS1", "ELL", "DGCR8", "UPF3B", "TAF1C", "XPC", "NFX1", "CMPK2", "SNAPC4", "GTF2B", "POLR3C", "AGO4", "POLH", "RAD52", "ERCC5", "GTF2H3", "RNMT", "SRSF6", "ZNF707", "EIF1B", "POLR2K", "PDE4B", "SNAPC5", "POLR2A", "SUPT4H1", "SSRP1", "REV3L", "AK3", "FEN1", "TYMS", "BRF2", "NUDT21", "NT5C3A", "ERCC3", "TAF12", "GTF2H1", "POM121", "PCNA", "PRIM1", "POLR1D", "POLA2", "POLR1C", "POLD3", …
HALLMARK_HEDGEHOG_SIGNALING	0.76	0.95	0.0517364	-0.192129	-0.833887	36	c("UNC5C", "NRCAM", "VEGFA", "NRP1", "SLIT1", "HEY1", "SCG2", "THY1", "ADGRG1", "L1CAM", "CRMP1")
HALLMARK_REACTIVE_OXYGEN_SPECIES_PATHWAY	0.785161	0.957514	0.0087712	0.25025	0.804623	49	c("IPCEF1", "GLRX", "LSP1", "HHEX", "SCAF4", "SBNO2", "GCLC", "SOD2", "MBP")
HALLMARK_UV_RESPONSE_UP	0.870147	0.996591	0.00569915	0.225859	0.810722	158	c("RASGRP1", "NFKBIA", "NXF1", "ABCB1", "HLA-F", "POLG2", "PRPF3", "IRF1", "TAP1", "ARRB2", "E2F5", "BTG2", "LYN", "AMD1", "NUP58", "CCNE1", "DDX21", "RXRB", "HNRNPU", "RET", "PPAT", "SOD2", "AGO2", "PRKCD", "CASP3", "BCL2L11", "BAK1", "DNAJA1", "ALAS1", "NTRK3", "FEN1", "ATF3", "TFRC", "IL6ST", "EIF2S3", "CDK2", "PLCL1", "CDC5L", "GCH1", "RAB27A", "WIZ", "NR4A1", "ATP6V1C1", "GAL", "MARK2", "CEB…
HALLMARK_SPERMATOGENESIS	0.878647	0.996591	0.00557159	0.222144	0.78978	134	c("ART3", "GFI1", "CAMK4", "MLLT10", "IL12RB2", "HSPA1L", "PGS1", "ACRBP", "RAD17", "STRBP", "SIRT1", "CHFR", "PHF7", "DCC", "NEK2", "ACE", "GPR182", "TLE4", "DDX4", "BUB1", "H1-6", "TOPBP1", "COIL", "MTOR", "MTNR1A", "IFT88", "MEP1B", "EZH2")
HALLMARK_UV_RESPONSE_DN	0.93166	0.996591	0.00413146	0.207524	0.740927	144	c("PIK3CD", "CELF2", "YTHDC1", "NFKB1", "RASA2", "PRDM2", "CDKN1B", "PTPRM", "PRKAR2B", "AKT3", "ARHGEF9", "MYC", "SYNE1", "DYRK1A", "CDK13", "NR1D2", "PLCB4", "SMAD7", "ADD3", "DMAC2L", "AGGF1", "DLC1")
HALLMARK_PROTEIN_SECRETION	0.955357	0.996591	0.0976763	-0.144796	-0.775737	96	c("CAV2", "AP2S1", "AP2M1", "KRT18", "BNIP3", "CD63", "YKT6")
HALLMARK_P53_PATHWAY	0.966717	0.996591	0.00277978	0.199284	0.721976	199	c("DEF6", "IFI30", "COQ8A", "TXNIP", "NOL8", "TAP1", "ANKRA2", "CDKN2AIP", "XPC", "RNF19B", "ISCU", "RGS16", "FUCA1", "SP1", "DGKA", "RHBDF2", "CYFIP2", "PTPRE", "BTG2", "RALGDS", "PPM1D", "IRAG2", "POLH", "CEBPA", "MDM2", "SOCS1", "TRAFD1", "ERCC5", "GM2A", "RAD9A", "ABCC5", "TM4SF1", "FAS", "FBXW7", "CCND2", "RRP8", "PRMT2", "BAK1", "TOB1", "DNTTIP2", "CASP1", "WRAP73", "APAF1", "ATF3", "NOTCH1…
HALLMARK_TGF_BETA_SIGNALING	0.96693	0.996591	0.00463858	0.186234	0.606663	54	c("ARID4B", "UBE2D3", "SMURF2", "FNTA", "SMAD7", "XIAP", "SKIL", "ID2", "SMAD6", "PPM1A", "SKI", "HIPK2", "TGFB1", "JUNB", "APC", "SPTBN1", "TRIM33", "MAP3K7", "HDAC1", "TGIF1")
HALLMARK_XENOBIOTIC_METABOLISM	0.972832	0.996591	0.00252393	0.194934	0.706217	199	c("ITIH1", "IRF8", "CYP27A1", "HSD11B1", "ABCD2", "LEAP2", "ALDH2", "LPIN2", "GCNT2", "ITIH4", "APOE", "TMEM176B", "CYP2S1", "PTGDS", "CYFIP2", "HACL1", "CSAD", "CFB", "UPB1", "MTHFD1", "SLC6A6", "NMT1", "GCLC", "MCCC2", "AP4B1", "FBP1", "F10", "VTN", "FAS", "F11", "PAPSS2", "VNN1", "IGF1", "ALDH9A1")
HALLMARK_NOTCH_SIGNALING	0.983272	0.996591	0.00543512	0.176788	0.531704	32	c("MAML2", "SAP30", "FBXW11", "FZD7", "KAT2A", "ST3GAL6", "NOTCH1", "ARRB1", "TCF7L2", "PRKCA", "NOTCH2", "APH1A", "DTX2", "PSEN2", "PPARD")
HALLMARK_APICAL_JUNCTION	0.996591	0.996591	0.00112082	0.164687	0.596635	199	c("TRAF1", "PTPRC", "FYB1", "VCAM1", "CD86", "RAC2", "EVL", "CD274", "ARHGEF6", "SYK", "ICAM2", "RHOF", "DHX16", "AKT3", "TIAL1", "MMP9", "EPB41L2", "PBX2")

## Sheet: LINC01871
Supplementary Table - GSEA results for BRCA Basal lncRNAs - related to Supplementary Figure 3A
pathway	pval	padj	log2err	ES	NES	size	leadingEdge
HALLMARK_INTERFERON_GAMMA_RESPONSE	1.01689e-74	5.08443e-73	2.25702	0.852421	2.93284	200	c("GZMA", "IL2RB", "IRF1", "PTPN6", "CIITA", "GBP4", "IL15", "CD38", "HLA-DMA", "IL18BP", "CCL5", "IDO1", "PSMB9", "IL15RA", "WARS1", "IFI30", "LCP2", "ITGB7", "CD274", "SLAMF7", "CXCL9", "NLRC5", "STAT4", "CD74", "HLA-DQA1", "HLA-DRB1", "SAMHD1", "TAP1", "PSMB10", "PSME1", "IL10RA", "CD40", "IRF4", "CD86", "B2M", "BATF2", "PSME2", "CD69", "ST3GAL5", "CXCL11", "UBE2L6", "EPSTI1", "LAP3", "SOCS1",…
HALLMARK_ALLOGRAFT_REJECTION	2.91653e-63	7.29132e-62	2.07539	0.826044	2.84209	200	c("GZMB", "PRF1", "IL18RAP", "IFNG", "FASLG", "GZMA", "CD8A", "IL2RB", "IL12RB1", "IL2RG", "CD3D", "CXCL13", "CD2", "CXCR3", "NCR1", "PTPN6", "CD3E", "ITGAL", "CD96", "IL15", "CCR5", "SIT1", "HLA-DMA", "CCL4", "CD3G", "CCL5", "WARS1", "LCP2", "ZAP70", "CD247", "CXCL9", "STAT4", "CD74", "CRTAM", "HLA-DRA", "HLA-DQA1", "HLA-DMB", "TRAT1", "ITK", "LCK", "HLA-DOA", "CD7", "HLA-DOB", "SRGN", "KLRD1", …
HALLMARK_INTERFERON_ALPHA_RESPONSE	7.22147e-38	1.20358e-36	1.60243	0.85326	2.80826	97	c("IRF1", "GBP4", "IL15", "PSMB9", "WARS1", "IFI30", "CD74", "CCRL2", "TAP1", "PSME1", "B2M", "BATF2", "PSME2", "CXCL11", "UBE2L6", "EPSTI1", "LAP3", "GBP2", "C1S", "SELL", "HLA-C", "CASP1", "SAMD9L", "IL7", "PSMB8", "TRIM21", "CXCL10", "UBA7", "ISG20", "PARP14", "NUB1", "BST2", "TRAFD1", "TMEM140", "PARP12", "SP110", "LAMP3", "IRF9", "OASL", "IRF2", "MOV10", "CMPK2", "PARP9", "CSF1", "IFI35", "S…
HALLMARK_INFLAMMATORY_RESPONSE	4.95387e-34	6.19233e-33	1.51611	0.72094	2.47969	199	c("IL18RAP", "CXCR6", "IL2RB", "IRF1", "IL15", "CCL5", "IL15RA", "SLAMF1", "LCP2", "TNFRSF1B", "CXCL9", "LTA", "CD48", "LCK", "CCRL2", "IL10RA", "CD40", "PIK3R5", "CD69", "SEMA4D", "MEFV", "CXCL11", "CCR7", "TNFRSF9", "PTAFR", "SELL", "TAPBP", "CXCL10", "IL10", "EBI3", "CYBB", "KCNA3", "IL7R", "CMKLR1", "BST2", "C3AR1", "IL18R1", "MEP1A", "FPR1", "GCH1", "CCL2", "IL12B", "LAMP3", "ADGRE1", "CSF1"…
HALLMARK_COMPLEMENT	1.44979e-22	1.44979e-21	1.2295	0.658666	2.26621	200	c("GZMB", "GZMA", "APOBEC3G", "IRF1", "CCL5", "PSMB9", "LCP2", "LCK", "GNGT2", "GZMK", "WAS", "PIK3R5", "CASP5", "PLEK", "CTSC", "CTSS", "LAP3", "C1QA", "C1S", "C1QC", "CASP1", "FCER1G", "CASP4", "C1R", "JAK2", "SPOCK2", "DOCK10", "CASP10", "C2", "CD40LG", "APOC1", "ITGAM", "PIK3CG", "ITIH1", "APOBEC3F", "IRF2", "CTSL", "CFB", "SERPINA1", "SERPING1", "TNFAIP3", "PLA2G7", "TFPI2", "DUSP5", "GRB2",…
HALLMARK_IL6_JAK_STAT3_SIGNALING	1.10134e-17	9.17784e-17	1.08644	0.746758	2.43581	87	c("IL12RB1", "IRF1", "IL2RG", "CXCL13", "CD38", "IL15RA", "TNFRSF1B", "CXCL9", "IL9R", "PIK3R5", "CXCL11", "SOCS1", "LTB", "CCR1", "IL7", "CXCL10", "STAT1", "CSF2RB", "EBI3", "IL18R1", "IRF9", "CSF2RA", "IL2RA", "CSF1", "STAT2", "SOCS3", "IL3RA", "TYK2", "GRB2", "CSF2", "ITGA4", "FAS", "IFNGR1", "PTPN1", "IL6", "MYD88", "CCL7", "IL1B", "IL4R", "TNFRSF1A", "TLR2", "BAK1", "CXCL1", "LTBR", "CD14", …
HALLMARK_TNFA_SIGNALING_VIA_NFKB	8.78091e-16	6.27208e-15	1.02767	0.606227	2.08578	200	c("IRF1", "CCL4", "CCL5", "IL15RA", "CCRL2", "TAP1", "CD69", "PLEK", "TNFAIP8", "CXCL11", "NFKB2", "TNFRSF9", "TRAF1", "CXCL10", "BIRC3", "IL7R", "CD80", "GCH1", "DRAM1", "CCL2", "IL12B", "CSF1", "RELB", "TNFAIP3", "TNIP1", "SOCS3", "NFKB1", "TNFAIP2", "GPR183", "DUSP5", "IL18", "SOD2", "BCL2A1", "ICAM1", "PTPRE", "PTGER4", "CSF2", "IFIH1", "OLR1", "IL6", "NFKBIE", "SLC2A6", "IL1B", "PDE4B", "MAP…
HALLMARK_MYOGENESIS	1.95928e-13	1.22455e-12	0.943632	-0.41669	-2.26636	199	c("SMTN", "CKB", "DES", "REEP1", "PPFIA4", "DTNA", "TAGLN", "SGCD", "SPEG", "ACTA1", "MYOM1", "MYLK", "SPARC", "SH3BGR", "MYL1", "CRYAB", "TNNC2", "WWTR1", "EFS", "CDH13", "COX7A1", "TPM2", "EPHB3", "FXYD1", "VIPR1", "ERBB3", "CTF1", "NOTCH1", "CKMT2", "GSN", "FHL1", "PPP1R3C", "SVIL", "NOS1", "MYOZ1", "APP", "COL6A2", "HDAC5", "NAV2", "PDLIM7", "LARGE1", "RIT1", "RYR1", "TNNT1", "MYL3", "MYL7", …
HALLMARK_IL2_STAT5_SIGNALING	2.48531e-13	1.38073e-12	0.932595	0.587208	2.01929	198	c("IL2RB", "GBP4", "ICOS", "CTLA4", "RHOH", "CST7", "TGM2", "TNFRSF1B", "CD48", "EOMES", "IL10RA", "IRF4", "CD86", "GPR65", "ITGAE", "TNFRSF9", "SOCS1", "LTB", "SELL", "BATF", "TRAF1", "FGL2", "CXCL10", "IL10", "ABCB1", "IRF8", "CTSZ", "GALM", "CCR4", "IL18R1", "TLR7", "CD79B", "CDC42SE2", "IL2RA", "FLT3LG", "CCND2", "CSF1", "PRKCH", "TNFRSF8", "IL3RA", "CSF2", "ADAM19", "SMPDL3A", "IFNGR1", "NOP…
HALLMARK_E2F_TARGETS	2.46377e-11	1.23188e-10	0.863415	0.562532	1.93545	200	c("MLH1", "NCAPD2", "RAD51AP1", "CDCA3", "ORC6", "PRPS1", "POLA2", "LYAR", "MELK", "NOLC1", "CCNB2", "DCK", "PLK4", "ASF1B", "AURKA", "SUV39H1", "TRIP13", "KIF22", "KIF2C", "BIRC5", "RPA3", "CHEK2", "EED", "RRM2", "LMNB1", "KIF4A", "BRCA2", "KPNA2", "AURKB", "TIMELESS", "MAD2L1", "HMMR", "BUB1B", "NASP", "RAN", "POLD1", "HMGB2", "CDC25B", "E2F8", "CDCA8", "DNMT1", "TACC3", "MYBL2", "SRSF2", "PLK1…
HALLMARK_EPITHELIAL_MESENCHYMAL_TRANSITION	3.19592e-11	1.45269e-10	0.851339	-0.39911	-2.17323	200	c("EDIL3", "THBS2", "TAGLN", "DPYSL3", "ACTA2", "SDC1", "SGCD", "NTM", "LOXL2", "SPOCK1", "MYL9", "CTHRC1", "MYLK", "SPARC", "MATN3", "FSTL3", "MMP14", "IGFBP2", "LOX", "PMEPA1", "CRLF1", "CCN2", "FERMT2", "QSOX1", "GPC1", "CADM1", "TPM2", "LOXL1", "PMP22", "HTRA1", "ENO2", "SPP1", "FBN2", "THBS1", "COL5A3", "INHBA", "LGALS1", "JUN", "CCN1", "COL6A2", "PLOD1", "COL1A2", "COL5A1", "ECM1", "POSTN",…
HALLMARK_KRAS_SIGNALING_UP	1.00018e-09	4.1674e-09	0.788187	0.537336	1.84818	199	c("IL2RG", "TNFRSF1B", "IL10RA", "CD37", "DOCK2", "IKZF1", "TLR8", "CTSS", "MAP4K1", "PDCD1LG2", "ADAMDEC1", "FCER1G", "TRAF1", "PSMB8", "CXCL10", "ABCB1", "ITGB2", "IRF8", "CLEC4A", "LCP1", "LAT2", "BIRC3", "LAPTM5", "IL7R", "CMKLR1", "C3AR1", "ADAM8", "HSD11B1", "PRDM1", "CSF2RA", "CFB", "CCND2", "TNFAIP3", "CSF2", "FUCA1", "LY96", "TMEM176B", "PECAM1", "IL1B", "GYPC", "GLRX", "ANXA10", "GFPT2"…
HALLMARK_G2M_CHECKPOINT	3.59528e-08	1.3828e-07	0.719513	0.517457	1.77981	199	c("E2F4", "PML", "DKC1", "CENPA", "ORC6", "ATF5", "POLA2", "NOLC1", "CCNB2", "BCL3", "PLK4", "AURKA", "SUV39H1", "TOP1", "POLQ", "KIF22", "KIF2C", "BIRC5", "TLE3", "KIF20B", "UBE2C", "LMNB1", "KIF4A", "TRAIP", "BRCA2", "KPNA2", "AURKB", "CCNA2", "CHAF1A", "RAD54L", "MAD2L1", "FBXO5", "NUSAP1", "HMMR", "TPX2", "NUP98", "NASP", "CDC25B", "CUL1", "PBK", "GINS2", "TGFB1", "KIF15", "TACC3", "MYBL2", "…
HALLMARK_MYC_TARGETS_V1	6.43167e-06	2.29702e-05	0.610527	0.487343	1.67675	200	c("PSMA4", "PSMA1", "HNRNPA2B1", "VBP1", "EIF4A1", "PHB2", "PSMA6", "NOLC1", "SF3B3", "NHP2", "TARDBP", "HDGF", "PSMD7", "KARS1", "SRSF7", "PSMB2", "KPNA2", "CCNA2", "MAD2L1", "SSB", "PCBP1", "EIF2S2", "HNRNPC", "RAN", "CUL1", "C1QBP", "PABPC4", "CSTF2", "SRSF2", "PSMA7", "PCNA", "DUT", "PSMD14", "CANX", "NOP16", "HSPD1", "H2AZ1", "CLNS1A", "KPNB1", "LSM2", "PSMC6", "CCT7", "HDDC2", "SRM", "TCP1"…
HALLMARK_APOPTOSIS	1.51047e-05	5.0349e-05	0.593325	0.491719	1.67504	161	c("PRF1", "FASLG", "IRF1", "CD2", "CD38", "TAP1", "CD69", "CASP1", "CASP4", "PLCB2", "ISG20", "BIRC3", "DPYD", "GCH1", "CYLD", "CCND2", "IL18", "SOD2", "FAS", "IFNGR1", "IL6", "CASP7", "TNFSF10", "IL1B", "CFLAR", "DNAJA1", "CASP8", "CASP9", "BTG2", "BCL2L11", "CD14", "HMOX1", "SQSTM1", "XIAP", "EGR3", "TNF", "CCNA1", "HMGB2", "CDC25B", "CASP3", "GPX1", "PAK1", "IFITM3", "IFNB1", "BCAP31", "BAX", …
HALLMARK_MTORC1_SIGNALING	8.79438e-05	0.000274824	0.538434	0.455764	1.56761	199	c("WARS1", "IFI30", "SLA", "CORO1A", "CTSC", "FGL2", "ITGB2", "CFP", "GLA", "PSMA4", "M6PR", "LTA4H", "GLRX", "EDEM1", "MAP2K3", "SLC2A3", "DAPP1", "CALR", "LGMN", "HSP90B1", "G6PD", "AURKA", "BTG2", "ADIPOR2", "STARD4", "PNO1", "RRM2", "UBE2D3", "PSMA3", "PPA1", "TPI1", "HSPA5", "SQSTM1", "TBK1", "GTF2H1", "EIF2S2", "PSMD13", "SLC6A6", "SRD5A1", "PRDX1", "PLK1", "CCNF", "ABCF2", "PSMD14", "STIP1…
HALLMARK_HYPOXIA	0.000490168	0.00144167	0.477271	-0.261015	-1.41965	199	c("EFNA3", "PPFIA4", "DTNA", "ALDOC", "PAM", "SDC2", "CHST3", "CDKN1C", "GBE1", "LOX", "P4HA1", "KDELR3", "CCN2", "GPC1", "EDN2", "CAVIN1", "ENO2", "RRAGD", "UGP2", "PGF", "SLC25A1", "ACKR3", "NEDD4L", "JUN", "CCN1", "PPP1R3C", "TPD52", "KLF7", "ADM", "COL5A1", "P4HA2", "LARGE1", "VEGFA", "KLHL24", "ATF3", "PPARGC1A", "LALBA", "FAM162A", "PDGFB", "CAVIN3", "MIF", "CA12", "NCAN", "VLDLR", "SLC2A1"…
HALLMARK_PI3K_AKT_MTOR_SIGNALING	0.000591536	0.00164316	0.477271	0.492525	1.62934	105	c("FASLG", "IL2RG", "SLA", "LCK", "PRKCB", "STAT2", "GRB2", "GRK2", "MYD88", "MAP2K3", "TRAF2", "TNFRSF1A", "PFN1", "MKNK2", "DAPP1", "CALR", "HSP90B1", "RALB", "MKNK1", "NOD1", "PPP1CA", "CAMK4", "MAPK9", "UBE2D3", "SQSTM1", "NCK1", "TBK1", "RPS6KA3")
HALLMARK_UV_RESPONSE_DN	0.000927936	0.00244194	0.477271	-0.283657	-1.48443	144	c("PTPN21", "KALRN", "IGF1R", "SDC2", "FHL2", "LTBP1", "MAGI2", "IRS1", "PMP22", "MMP16", "MAP1B", "DLG1", "ARHGEF9", "CCN1", "RBPMS", "COL1A2", "SNAI2", "COL11A1", "COL5A2", "TJP1", "ITGB3", "PDGFRB", "DYRK1A", "VLDLR", "RND3", "NFIB", "APBB2", "PLCB4", "DLC1", "GJA1", "COL1A1", "NOTCH2", "CDC42BPA", "ERBB2", "NEK7", "PIAS3", "BCKDHB", "LAMC1", "ATRN", "RASA2", "RUNX1", "ACVR2A", "SCN8A")
HALLMARK_MYC_TARGETS_V2	0.00282762	0.00706906	0.285313	0.520122	1.6236	58	c("NOP2", "NOLC1", "PLK4", "TCOF1", "DUSP2", "NIP7", "MYBBP1A", "RCL1", "PRMT3", "PLK1", "RABEPK", "NOP16", "HSPD1", "LAS1L", "SRM", "CBX3", "PUS1", "NPM1", "FARSA", "WDR74", "AIMP2", "WDR43", "PPRC1", "CDK4", "DCTPP1", "HSPE1", "SORD", "TBRG4", "NOC4L", "DDX18", "NOP56", "MRTO4")
HALLMARK_XENOBIOTIC_METABOLISM	0.00643734	0.0152408	0.180468	0.404682	1.39191	199	c("PSMB10", "IRF8", "ACP2", "GCH1", "HSD11B1", "ITIH1", "CFB", "FBP1", "CYFIP2", "ABCD2", "CCL25", "FAS", "CNDP2", "AQP9", "TMEM176B", "GSTO1", "HACL1", "TNFRSF1A", "PTGDS", "ALDH2", "APOE", "ESR1", "HMOX1", "KARS1", "UPB1", "CYP2S1", "AOX1", "ITIH4", "AP4B1", "SLC46A3", "GSS", "NINJ1", "VNN1", "SLC6A6", "MT2A", "VTN", "LEAP2", "KYNU", "TDO2", "MAN1A1", "ABCC3", "UPP1", "AHCY", "SLC6A12", "MCCC2"…
HALLMARK_DNA_REPAIR	0.00670595	0.0152408	0.177674	0.423832	1.43587	148	c("HCLS1", "CMPK2", "ADA", "PDE6G", "PDE4B", "ELL", "POLA2", "RAD51", "POLD4", "POLR2C", "XPC", "CETN2", "RPA3", "RAD52", "POLL", "NT5C3A", "SNAPC5", "AK3", "POLR2G", "TAF10", "ALYREF", "GTF2H1", "POLD1", "GTF2H3", "PCNA", "TK2", "DUT", "UPF3B", "BCAP31", "ERCC3", "POLR3GL", "POLR1D", "ELOA", "RPA2", "TAF9", "SSRP1", "PRIM1", "NELFCD", "LIG1", "POM121", "FEN1", "POLR2A", "TAF6", "HPRT1", "NUDT21"…
HALLMARK_UNFOLDED_PROTEIN_RESPONSE	0.00833591	0.0181215	0.160147	0.443087	1.47404	112	c("CCL2", "NABP1", "DKC1", "HERPUD1", "EIF4A1", "EDEM1", "EDC4", "CEBPB", "SPCS3", "CALR", "HSP90B1", "NOLC1", "NHP2", "PREB", "IMP3", "ATP6V0D1", "FUS", "HYOU1", "HSPA5", "EXOSC9", "SDAD1", "PDIA6", "IFIT1", "TATDN2", "CKS1B", "POP4", "EIF4A3", "CNOT6", "SLC7A5", "CXXC1", "TSPYL2", "EIF2AK3", "EIF4E", "NPM1", "LSM4", "EXOSC2", "NOP14", "CHAC1", "EXOSC1", "EIF4G1", "GEMIN4")
HALLMARK_HEDGEHOG_SIGNALING	0.0183426	0.0382138	0.352488	-0.396955	-1.61601	36	c("CNTFR", "TLE1", "CRMP1", "VEGFA", "THY1", "HEY1", "VLDLR", "OPHN1", "NKX6-1", "NRCAM", "MYH9", "SCG2", "AMOT", "CDK5R1")
HALLMARK_P53_PATHWAY	0.0256488	0.0512975	0.0892756	0.381163	1.31102	199	c("IFI30", "TAP1", "SOCS1", "CASP1", "TRAFD1", "DRAM1", "DEF6", "ADA", "CCND2", "GM2A", "CYFIP2", "PTPRE", "FUCA1", "FAS", "RHBDF2", "ISCU", "TCN2", "RNF19B", "IRAK1", "MKNK2", "BAK1", "MAPKAPK3", "IRAG2", "XPC", "HDAC3", "RALGDS", "BTG2", "VAMP8", "HMOX1", "MXD1", "HBEGF", "RRP8", "RAD9A", "PITPNC1", "CEBPA", "BTG1", "AEN", "TNNI1", "ANKRA2", "NINJ1", "ABAT", "RPS12", "TGFB1", "PCNA", "ZBTB16", …
HALLMARK_REACTIVE_OXYGEN_SPECIES_PATHWAY	0.0403872	0.0776677	0.074388	0.469904	1.43049	49	c("SOD2", "IPCEF1", "ATOX1", "GLRX", "HHEX", "G6PD", "LSP1", "FTL", "MBP", "PRDX1", "SBNO2", "JUNB", "PFKP", "GPX3", "GSR", "SRXN1", "SELENOS", "NDUFS2", "LAMTOR5", "MSRA", "PRNP", "ABCC1")
HALLMARK_MITOTIC_SPINDLE	0.0571314	0.105799	0.0588174	0.366082	1.25915	199	c("DOCK2", "RHOF", "PREX1", "BIN1", "ARHGAP4", "CNTRL", "CDC42EP4", "RAPGEF6", "KATNB1", "CSNK1D", "CCNB2", "AURKA", "BCL2L11", "KIF22", "KIF2C", "BIRC5", "TBCD", "PIF1", "KIF20B", "ARHGEF3", "PCGF5", "CEP72", "LMNB1", "KIF4A", "BRCA2", "FBXO5", "ARFIP2", "CENPJ", "NUSAP1", "NCK1", "ABR", "MID1IP1", "TPX2", "EPB41L2", "KIF15", "PLK1", "MAPRE1", "INCENP", "TAOK2", "FGD6", "CCDC88A", "UXT", "SEPTIN…
HALLMARK_COAGULATION	0.0654301	0.114943	0.0551036	0.379611	1.27975	138	c("PLEK", "C1QA", "C1S", "C1R", "C2", "APOC1", "MEP1A", "ITIH1", "CFB", "SERPINA1", "SERPING1", "TFPI2", "C3", "GP1BA", "OLR1", "ISCU", "LTA4H", "PECAM1", "CTSH", "LGMN", "CASP9", "CTSB", "APOC2", "F8", "FYN", "SH2B2", "C8G", "VWF", "CTSE", "CTSO", "MMP7", "CFH", "KLKB1", "CLU", "C8A", "RAPGEF3")
HALLMARK_HEME_METABOLISM	0.0666667	0.114943	0.0541624	0.362879	1.2476	197	c("CLIC2", "MPP1", "TENT5C", "KEL", "C3", "KAT2B", "OPTN", "GYPE", "BLVRA", "SLC25A38", "GYPC", "MAP2K3", "SPTA1", "ACP5", "UCP2", "TRIM10", "SEC14L1", "HDGF", "CTSB", "TOP1", "ELL2", "BTG2", "HBD", "USP15", "KHNYN", "SLC10A3", "ARL2BP", "SLC22A4", "CCDC28A", "CIR1", "ACKR1", "FECH", "HTATIP2", "RCL1", "RANBP10", "MFHAS1", "FOXJ2", "CPOX", "GYPA", "CTSE", "TMEM9B", "CTNS", "YPEL5", "ATG4A", "MARC…
HALLMARK_ANGIOGENESIS	0.0984308	0.164051	0.122184	-0.315807	-1.28565	36	c("SPP1", "APP", "POSTN", "VEGFA", "ITGAV", "COL5A2", "JAG2", "MSX1", "PRG2", "PDGFA", "SERPINA5", "PTK2", "VCAN", "LPL", "TNFRSF21")
HALLMARK_UV_RESPONSE_UP	0.111336	0.179574	0.0410264	0.35728	1.21532	158	c("IRF1", "TAP1", "ABCB1", "HLA-F", "ARRB2", "GCH1", "SOD2", "ICAM1", "IL6", "FKBP4", "MGAT1", "DNAJA1", "RASGRP1", "BAK1", "BTG2", "BCL2L11", "HMOX1", "NFKBIA", "NAT1", "RAB27A", "SULT1A1", "SQSTM1", "BTG1", "IL6ST", "CNP", "CASP3", "EIF2S3", "CCNE1", "POLG2", "LYN", "STIP1", "RET", "SLC6A12", "CXCL2", "CCND3", "CYB5B", "POLE3", "FEN1", "CDO1", "OLFM1", "PRKCD", "JUNB", "CLCN2", "GPX3", "SIGMAR1…
HALLMARK_TGF_BETA_SIGNALING	0.153761	0.240252	0.121736	-0.265907	-1.18783	54	c("CDKN1C", "WWTR1", "PMEPA1", "LEFTY2", "THBS1", "TGIF1", "SMAD6", "TGFBR1", "TJP1", "NOG", "SKI", "ACVR1", "FNTA", "BMPR2", "BMP2", "SMURF1", "TRIM33", "APC", "PPM1A", "SKIL", "SERPINE1", "FURIN", "BCAR3", "LTBP2")
HALLMARK_NOTCH_SIGNALING	0.303607	0.46001	0.0655143	-0.277614	-1.08914	32	c("ST3GAL6", "MAML2", "HEYL", "NOTCH1", "FZD1", "DTX1", "WNT5A", "NOTCH2")
HALLMARK_APICAL_SURFACE	0.39396	0.579353	0.0197367	0.355691	1.06433	44	c("IL2RB", "IL2RG", "ADIPOR2", "CD160", "AKAP7", "FLOT2", "CX3CL1", "LYN", "RTN4RL1", "CRYBG1", "B4GALT1")
HALLMARK_GLYCOLYSIS	0.413793	0.591133	0.297233	-0.190307	-1.02858	198	c("EFNA3", "PPFIA4", "SDC1", "LHX9", "PAM", "SDC2", "CHST6", "ARTN", "P4HA1", "KDELR3", "QSOX1", "GPC1", "ENO2", "RRAGD", "UGP2", "DSC2", "PLOD1", "COL5A1", "P4HA2", "VEGFA", "CHPF", "FAM162A", "PLOD2", "NOL3", "GPR87", "MIF", "VLDLR", "MXI1", "ABCB6", "CHST4", "LCT", "ANG", "CHST1", "GLCE", "HS2ST1", "ANGPTL4", "ZNF292", "BIK", "B3GALT6", "VCAN")
HALLMARK_PEROXISOME	0.491319	0.682387	0.015157	0.303085	1.00216	104	c("ACSL5", "ABCB1", "SLC27A2", "ABCD2", "SOD2", "PEX5", "MVP", "HSD17B11", "ESR2", "SLC25A19", "ALDH1A1", "GSTK1", "PRDX1", "ABCB4", "ERCC3", "CDK7", "HSD3B7", "IDH1", "CTPS1", "NUDT19", "ELOVL5", "ACAA1", "MLYCD", "HSD17B4", "ECI2", "ABCD1", "PEX14", "ACSL4")
HALLMARK_FATTY_ACID_METABOLISM	0.577994	0.781073	0.0125067	0.284318	0.966381	157	c("ACSL5", "PSME1", "UBE2L6", "IL4I1", "CD1D", "HSD17B11", "BLVRA", "IDH3G", "ALDH1A1", "ADIPOR2", "GLUL", "ACAA2", "VNN1", "CPOX", "TDO2", "NSDHL", "H2AZ1", "G0S2", "ERP29", "GCDH", "IDH1", "UROS", "HSD17B10", "RDH16", "ACSS1", "HPGD", "PCBD1", "ODC1", "ELOVL5", "RAP1GDS1", "ACAA1", "MLYCD", "ME1", "ECHS1", "CPT2", "HSPH1", "SUCLG1", "HSD17B4", "KMT5A", "ECI2", "IDH3B", "HCCS", "ACSL4", "GABARAP…
HALLMARK_PANCREAS_BETA_CELLS	0.595028	0.782932	0.0509789	-0.223491	-0.930808	40	c("PAX6", "SYT13", "PCSK2", "STXBP1", "FOXA2", "NKX6-1", "NEUROD1", "SLC2A2", "SRP9", "ABCC8", "PDX1", "CHGA")
HALLMARK_BILE_ACID_METABOLISM	0.629309	0.785006	0.011501	0.279742	0.930634	112	c("ACSL5", "LCK", "SLC27A2", "ABCD2", "OPTN", "HSD17B11", "AQP9", "PAOX", "HACL1", "CH25H", "ALDH1A1", "GSTK1", "SLC23A1", "AKR1D1", "ABCA9", "HSD3B7", "HSD3B1", "IDH1", "ABCA1", "MLYCD", "PIPOX", "SULT1B1", "SLCO1A2", "KLF1", "HSD17B4", "CYP27A1", "ABCD1", "AMACR", "ABCA6", "SLC22A18", "ABCA2", "PXMP2", "GNMT", "ABCA8", "CROT", "AR", "DIO2", "LIPE", "PEX19", "BBOX1", "LONP2")
HALLMARK_ANDROGEN_RESPONSE	0.630707	0.785006	0.0115567	0.280783	0.926051	100	c("B2M", "TNFAIP8", "PTK2B", "FKBP5", "CENPN", "SPCS3", "ELL2", "NGLY1", "LIFR", "MERTK", "IQGAP2", "RPS6KA3", "NKX3-1", "SAT1", "SEC24D", "PIAS1", "GPD1L", "STEAP4", "CCND3", "B4GALT1", "UBE2J1", "SGK1", "HPGD", "ELOVL5", "GSR", "MAF", "HERC3", "ABCC4", "CDC14B", "INPP4B", "CCND1")
HALLMARK_ESTROGEN_RESPONSE_LATE	0.643705	0.785006	0.0108195	0.273281	0.939758	198	c("PTPN6", "BATF", "ISG20", "JAK2", "SNX10", "FKBP5", "SERPINA1", "MICB", "GLA", "TFPI2", "SLC27A2", "FKBP4", "CISH", "LTF", "ALDH3B1", "AFF1", "PLK4", "DUSP2", "S100A9", "METTL3", "IL6ST", "EGR3", "CCNA1", "GINS2", "DNAJC1", "CXCL12", "RABEP1", "SLC7A5", "BCL2", "RET", "ADD3", "MDK", "AMFR", "OLFM1", "AGR2", "HPRT1", "ID2", "PKP3", "CDC20", "SGK1", "RNASEH2A", "ELOVL5", "JAK1", "ITPK1", "PPIF", …
HALLMARK_KRAS_SIGNALING_DN	0.661235	0.787185	0.0104165	0.271029	0.932211	199	c("IFNG", "PDCD1", "MEFV", "SLC12A3", "CLSTN3", "CD40LG", "CD80", "TENT5C", "IL12B", "MAST3", "CCR8", "TCL1A", "IFI44L", "NPHS1", "RSAD2", "GP1BA", "SIDT1", "ABCB11", "TG", "BTG2", "SLC29A3", "MTHFR", "MSH5", "LFNG")
HALLMARK_WNT_BETA_CATENIN_SIGNALING	0.68281	0.793966	0.0117665	0.291789	0.867279	42	c("CCND2", "WNT1", "TCF7", "MAML1", "CUL1", "SKP2", "PPARD", "FRAT1", "NKD1", "LEF1", "PSEN2", "TP53", "AXIN1", "RBPJ", "AXIN2", "DKK1", "KAT2A", "DVL2", "GNAI1", "JAG1")
HALLMARK_ADIPOGENESIS	0.705622	0.801843	0.00941037	0.265132	0.912213	200	c("NABP1", "C3", "IFNGR1", "RMDN3", "SQOR", "SLC5A6", "UCP2", "ALDH2", "APOE", "IDH3G", "PTCD3", "SDHB", "BAZ2A", "LPCAT3", "ADIPOR2", "PREB", "LIFR", "AIFM1", "ORM1", "SULT1A1", "STAT5A", "ENPP2", "COQ9", "ELMOD3", "ACAA2", "ARAF", "GHITM", "IDH3A", "DRAM2", "CHUK", "IMMT", "PRDX3", "IDH1", "POR", "CCNG2", "CS", "SNCG", "ABCA1", "GPX3", "MIGA2", "ME1", "SLC25A10", "ECHS1", "CPT2", "SUCLG1", "NMT…
HALLMARK_OXIDATIVE_PHOSPHORYLATION	0.866439	0.950513	0.00578669	0.238079	0.819133	200	c("CASP7", "ISCU", "PHB2", "IDH3G", "SDHB", "MTRR", "TCIRG1", "NDUFA9", "AIFM1", "ATP6AP1", "SLC25A5", "COX15", "ACAA2", "ATP5F1E", "SLC25A20", "ETFA", "ATP5F1A", "MFN2", "BAX", "IDH3A", "LDHB", "IMMT", "PRDX3", "FXN", "MRPS11", "IDH1", "HSD17B10", "POR", "CS", "ACAA1", "SLC25A11", "ATP5F1C", "ALAS1", "ECHS1", "OGDH", "SUCLG1", "ATP6V0E1", "ATP5PB", "SLC25A6", "IDH3B", "HSPA9", "COX10", "MRPL11",…
HALLMARK_APICAL_JUNCTION	0.874472	0.950513	0.00559376	0.236405	0.813119	199	c("CD274", "PTPRC", "CD86", "FYB1", "RAC2", "TRAF1", "RHOF", "VCAM1", "ICAM2", "ICAM1", "IKBKG", "STX4", "CD209", "PECAM1", "SYK", "EVL", "PFN1", "ARHGEF6", "PBX2")
HALLMARK_ESTROGEN_RESPONSE_EARLY	0.949507	0.998776	0.00351699	0.212631	0.73135	199	c("TGM2", "JAK2", "FCMR", "FKBP5", "MICB", "GLA", "SLC27A2", "MREG", "UGCG", "TGIF2", "FKBP4", "CISH", "SH3BP5", "RASGRP1", "ALDH3B1", "AFF1", "SYT12", "MYBBP1A", "SLC7A2", "IL6ST", "EGR3", "BCL11B", "ABAT", "CBFA2T3", "CXCL12", "BHLHE40", "SLC7A5", "ASB13", "BCL2", "RET", "ELF1", "ADD3", "MAST4", "ESRP2", "B4GALT1", "AMFR", "OLFM1")
HALLMARK_CHOLESTEROL_HOMEOSTASIS	0.994369	0.998776	0.00377858	0.167995	0.539041	74	c("FBXO6", "ATF5", "LGMN", "PLSCR1", "STARD4", "CXCL16", "PNRC1", "NSDHL", "CLU", "GUSB", "ACSS2", "ADH4", "NFIL3", "ANTXR2", "CD9", "GLDC", "PPARG", "ABCA2", "STX5", "PLAUR", "SCD", "CHKA", "ACAT2", "GNAI1", "JAG1")
HALLMARK_PROTEIN_SECRETION	0.996369	0.998776	0.00293706	0.161848	0.532397	96	c("CTSC", "GLA", "M6PR", "SNAP23", "SNX2", "VAMP7", "COPB1", "RPS6KA3", "COPE", "SEC24D", "TSPAN8", "GBF1", "STX7", "ABCA1", "BET1", "RAB9A", "USO1", "CLN5", "IGF2R", "PPT1", "SSPN", "STAM", "DNM1L")
HALLMARK_SPERMATOGENESIS	0.998776	0.998776	0.00209739	0.155397	0.523292	134	c("GFI1", "ACRBP", "PGS1", "SLC2A5", "CCNB2", "NCAPH", "AURKA", "KIF2C", "CAMK4", "CSNK2A2", "AKAP4", "CCNA1", "ACE", "BUB1", "GPR182", "MTOR", "CDKN3", "BRAF", "DBF4", "TTK", "PARP2", "TUBA3C", "RFC4", "HSPA1L", "CDK1", "HBZ", "DMC1", "TOPBP1", "NEK2", "MAP7", "PHKG2", "CLGN", "GAPDHS", "CHFR")

## Sheet: PELATON
Supplementary Table - GSEA results for BRCA Basal lncRNAs - related to Supplementary Figure 3A
pathway	pval	padj	log2err	ES	NES	size	leadingEdge
HALLMARK_INTERFERON_GAMMA_RESPONSE	8.59727e-67	4.29863e-65	2.13442	0.800199	3.48617	200	c("ICAM1", "FCGR1A", "IFI30", "IL15RA", "IL15", "CD86", "TAPBP", "FPR1", "IRF1", "TNFAIP2", "HLA-DQA1", "HLA-DRB1", "B2M", "HLA-DMA", "CFB", "TAP1", "IDO1", "C1S", "SOD2", "WARS1", "CD74", "SAMHD1", "CD274", "HLA-B", "CSF2RB", "GBP4", "CXCL10", "LAP3", "LCP2", "CCL5", "CD40", "SLAMF7", "PSMB9", "PSMB10", "NLRC5", "PML", "PTPN1", "ITGB7", "IL10RA", "HLA-A", "EPSTI1", "C1R", "PSMB8", "IRF5", "CIITA…
HALLMARK_ALLOGRAFT_REJECTION	1.40234e-55	3.50585e-54	1.94668	0.765326	3.33424	200	c("ICAM1", "ITGB2", "C2", "SPI1", "IL15", "FGR", "CCL4", "SRGN", "CTSS", "CD86", "TAPBP", "BCL3", "IL1B", "HLA-DQA1", "B2M", "IL12RB1", "HLA-DRA", "HLA-DMA", "TAP1", "NCF4", "IFNGR2", "IL2RA", "CD4", "IFNG", "HLA-DMB", "WARS1", "CD74", "CSF1", "IGSF6", "FCGR2B", "LCP2", "IL18", "CCL5", "CAPG", "PRF1", "CD40", "PSMB10", "GBP2", "GZMB", "GPR65", "CCR5", "TAP2", "HLA-A", "WAS", "CCR1", "LYN", "FYB1"…
HALLMARK_INFLAMMATORY_RESPONSE	7.57945e-44	1.26324e-42	1.72683	0.725181	3.15891	199	c("ICAM1", "C5AR1", "OLR1", "CCRL2", "AQP9", "OSM", "C3AR1", "IL15RA", "MSR1", "IL15", "PTAFR", "TAPBP", "FPR1", "IRF1", "CYBB", "CD14", "IL1B", "P2RX4", "TNFRSF1B", "IFNGR2", "CSF1", "PLAUR", "CXCL10", "MARCO", "LCP2", "IL18", "CCL5", "P2RX7", "RGS1", "CXCR6", "CD40", "PIK3R5", "TNFRSF9", "IL10RA", "MEFV", "LYN", "RHOG", "NLRP3", "NOD2", "PTGER4", "PTPRE", "IL10", "CXCL11", "TLR1", "TLR2", "CLEC…
HALLMARK_TNFA_SIGNALING_VIA_NFKB	5.25979e-38	6.57474e-37	1.60243	0.695155	3.02853	200	c("ICAM1", "OLR1", "CCRL2", "IL15RA", "DRAM1", "CCL4", "NFKB2", "IRF1", "SLC2A6", "BCL3", "TNFAIP2", "NFKBIE", "IL1B", "RELB", "PLEK", "TAP1", "IFNGR2", "SOD2", "CSF1", "RNF19B", "PLAUR", "TNIP1", "CXCL10", "IL18", "CCL5", "BCL2A1", "CEBPB", "TNFRSF9", "ZC3H12A", "CD80", "PTGER4", "CXCL1", "BHLHE40", "TNFAIP3", "PTPRE", "SOCS3", "CXCL11", "TLR2", "PLAU", "GFPT2", "GCH1", "JUNB", "KYNU", "HBEGF", …
HALLMARK_INTERFERON_ALPHA_RESPONSE	3.01333e-31	3.01333e-30	1.45334	0.793529	3.15485	97	c("CCRL2", "IFI30", "IL15", "IRF1", "B2M", "TAP1", "C1S", "WARS1", "CD74", "CSF1", "GBP4", "CXCL10", "LAP3", "HLA-C", "PSMB9", "GBP2", "EPSTI1", "PSMB8", "UBA7", "CASP1", "CXCL11", "BATF2", "TMEM140", "LGALS3BP", "IFI27", "BST2", "STAT2", "PARP12", "PARP9", "NUB1", "PLSCR1", "PARP14", "UBE2L6", "OASL", "NMI", "IRF7", "ISG20", "SAMD9L", "IFITM3", "IL4R", "PSME1", "IFIT3", "IFIH1", "CMPK2", "PSME2"…
HALLMARK_COMPLEMENT	5.63588e-27	4.69656e-26	1.34993	0.631726	2.75219	200	c("CTSB", "ITGAM", "APOC1", "OLR1", "FCER1G", "C1QC", "CTSL", "C2", "C1QA", "CTSS", "CASP5", "IRF1", "SERPINA1", "C3", "CTSD", "CFB", "PLEK", "C1S", "MMP12", "PLAUR", "LAP3", "LCP2", "CCL5", "CEBPB", "PSMB9", "PIK3R5", "GZMB", "C1R", "WAS", "GNAI2", "LYN", "RHOG", "PRKCD", "CXCL1", "CASP1", "APOBEC3F", "GNGT2", "TNFAIP3", "APOBEC3G", "GZMA", "MMP8", "PRSS36", "LIPA", "KYNU", "LGMN", "CTSC", "PLA2…
HALLMARK_IL6_JAK_STAT3_SIGNALING	2.63498e-22	1.88213e-21	1.22105	0.745529	2.91127	87	c("IL15RA", "IRF1", "CD14", "IL1B", "IL12RB1", "CSF2RA", "HMOX1", "TNFRSF1B", "IFNGR2", "IL2RA", "CSF1", "CSF2RB", "CXCL10", "PIK3R5", "PTPN1", "CCR1", "CD38", "CXCL1", "SOCS3", "SOCS1", "IL2RG", "CXCL11", "TLR2", "CXCL9", "EBI3", "CCL7", "STAT2", "STAT1", "TNF", "CSF2", "MYD88", "IL9R", "TGFB1", "GRB2", "IL4R", "LTB", "BAK1", "MAP3K8", "IL3RA", "CXCL13", "IL6", "IRF9", "IL7", "TYK2", "TNFRSF1A",…
HALLMARK_IL2_STAT5_SIGNALING	5.78016e-15	3.6126e-14	0.996986	0.540534	2.35332	198	c("CD86", "TGM2", "P2RX4", "TNFRSF1B", "IL2RA", "CSF1", "GBP4", "CXCL10", "CAPG", "GALM", "CTSZ", "BATF", "GPR65", "TNFRSF9", "IL10RA", "FGL2", "RNH1", "CST7", "BHLHE40", "IL10", "SOCS1", "CTLA4", "TNFSF10", "CDCP1", "IL2RB", "ITGAE", "CD48", "IRF8", "MXD1", "ICOS", "PLSCR1", "CSF2", "NFIL3", "TNFRSF4", "IFITM3", "TNFRSF8", "IL4R", "SLC2A3", "TRAF1", "LTB", "TLR7", "SMPDL3A", "MAP3K8", "IL3RA", "…
HALLMARK_APOPTOSIS	7.65844e-12	4.25469e-11	0.875325	0.537414	2.2877	161	c("IRF1", "CD14", "IL1B", "HMOX1", "TAP1", "SOD2", "IL18", "PRF1", "DPYD", "CD38", "CASP1", "FASLG", "PLCB2", "TNFSF10", "GPX1", "GCH1", "CD2", "SQSTM1", "BIRC3", "TNF", "SAT1", "BTG3", "ISG20", "IFITM3", "GNA15", "CCNA1", "MCL1", "CD69", "RELA", "IL6", "SMAD7", "BCL10", "IL1A", "CFLAR", "GADD45A", "CYLD", "BCL2L11", "CASP4", "CDC25B", "CCND1", "BCL2L1", "PEA15", "FAS", "PPP2R5B", "PMAIP1", "CASP…
HALLMARK_KRAS_SIGNALING_UP	2.56517e-11	1.28258e-10	0.863415	0.504535	2.19777	199	c("ADAM8", "FCER1G", "C3AR1", "ITGB2", "LAPTM5", "CTSS", "ADAMDEC1", "TLR8", "IL1B", "CSF2RA", "CFB", "TNFRSF1B", "TMEM176B", "CLEC4A", "PLAUR", "CXCL10", "TMEM176A", "PDCD1LG2", "IL10RA", "PSMB8", "PRDM1", "LAT2", "DOCK2", "TNFAIP3", "IL2RG", "GPNMB", "LY96", "PLAU", "GFPT2", "CMKLR1", "HBEGF", "IRF8", "BIRC3", "HSD11B1", "CSF2", "CD37", "TRAF1", "ERO1A", "GLRX", "MMP9", "MAP4K1", "MAFB", "RETN"…
HALLMARK_MTORC1_SIGNALING	8.57122e-09	3.89601e-08	0.74774	0.468169	2.03936	199	c("IFI30", "ITGB2", "WARS1", "SLA", "FGL2", "BHLHE40", "DAPP1", "LGMN", "CTSC", "CORO1A", "SQSTM1", "EDEM1", "NFIL3", "SLC7A5", "MAP2K3", "PGM1", "SLC2A3", "NAMPT", "PLK1", "ERO1A", "GLRX", "SRD5A1", "AURKA", "GLA", "PRDX1", "STIP1", "IFRD1", "ENO1", "LDHA", "PPP1R15A", "STARD4", "PGK1", "G6PD", "RRP9", "ETF1", "DHCR24", "SLC2A1", "LTA4H", "PSMC2", "EIF2S2", "PNO1", "CALR", "GSR", "PSMD13", "M6PR…
HALLMARK_COAGULATION	1.18015e-08	4.9173e-08	0.74774	0.508932	2.12574	138	c("CTSB", "APOC1", "OLR1", "C2", "C1QA", "SERPINA1", "C3", "CFB", "PLEK", "C1S", "APOC2", "C1R", "MMP8", "PLAU", "LGMN", "RAC1", "MEP1A", "MMP7", "C8G", "SERPING1", "MMP9", "MMP1", "ADAM9", "GNG12", "CFD", "SH2B2", "PROC", "CTSE", "GNB2", "TFPI2", "LTA4H", "CTSK", "PECAM1", "F3", "PROZ", "ITIH1", "CLU", "LAMP2", "PEF1", "CTSO", "FGA", "CD9", "ARF4", "CASP9", "FGG", "MMP14", "TMPRSS6", "CTSH", "FN…
HALLMARK_P53_PATHWAY	1.12699e-07	4.33457e-07	0.704976	0.449914	1.95984	199	c("IFI30", "DRAM1", "CTSD", "HMOX1", "TAP1", "RNF19B", "IRAK1", "GM2A", "CASP1", "SLC3A2", "PTPRE", "MAPKAPK3", "SOCS1", "RHBDF2", "UPP1", "HBEGF", "TCN2", "MXD1", "PLK3", "SAT1", "DEF6", "TGFB1", "VAMP8", "BAK1", "CDKN2B", "S100A4", "STOM", "ALOX15B", "IL1A", "CDKN2A", "FUCA1", "KLF4", "GADD45A", "TRAFD1", "SFN", "FAS", "RALGDS", "PPP1R15A", "IER5", "MKNK2", "RRP8", "CCND3", "SERTAD3", "VDR", "H…
HALLMARK_XENOBIOTIC_METABOLISM	1.16679e-05	3.92474e-05	0.593325	0.410777	1.78936	199	c("AQP9", "APOE", "CFB", "HMOX1", "TMEM176B", "FBP1", "PSMB10", "ACP2", "ALDH2", "UPP1", "GCH1", "KYNU", "IRF8", "HSD11B1", "VNN1", "ALAS1", "PGD", "CNDP2", "CCL25", "CYP27A1", "ESR1", "CBR1", "PPARD", "CYP2S1", "GSTO1", "ASL", "TNFRSF1A", "POR", "GART", "CDA", "FAS", "PTGR1", "SLC6A12", "NINJ1", "HACL1", "MT2A", "TDO2", "TPST1", "GSR", "ITIH1", "CYB5A", "UGDH", "ITIH4", "PDLIM5", "BLVRB", "FMO1"…
HALLMARK_PI3K_AKT_MTOR_SIGNALING	1.17742e-05	3.92474e-05	0.593325	0.477635	1.92	105	c("SLA", "NCK1", "FASLG", "DAPP1", "IL2RG", "GRK2", "STAT2", "SQSTM1", "TRAF2", "MYD88", "ATF1", "MAP2K3", "RAC1", "GRB2", "PRKAG1", "LCK", "NOD1", "TNFRSF1A", "MKNK1", "SFN", "FGF22", "DUSP3", "MKNK2", "CAB39", "SLC2A1", "ARHGDIA", "AP2M1", "RPS6KA1", "PRKCB", "CALR", "TBK1", "ACTR3", "TSC2", "PRKAR2A", "UBE2D3", "PFN1", "NFKBIB", "IRAK4", "RPS6KA3", "PPP1CA", "RALB")
HALLMARK_UV_RESPONSE_UP	1.70053e-05	5.31417e-05	0.57561	0.430009	1.82783	158	c("ICAM1", "IRF1", "HMOX1", "TAP1", "SOD2", "LYN", "PRKCD", "HLA-F", "MGAT1", "GCH1", "JUNB", "SQSTM1", "STARD3", "BTG3", "ALAS1", "NFKBIA", "ARRB2", "BAK1", "GRINA", "CDKN2B", "IL6", "DNAJB1", "RAB27A", "PPIF", "BCL2L11", "SULT1A1", "STIP1", "MAPK8IP2", "CCND3", "CASP3", "DNAJA1", "MARK2", "SLC6A12", "HYAL2", "CXCL2", "ATP6V1F", "YKT6", "CCNE1", "CLTB", "TFRC", "TST", "FMO1", "HSPA13", "MMP14", …
HALLMARK_REACTIVE_OXYGEN_SPECIES_PATHWAY	4.47219e-05	0.000131535	0.557332	0.566742	2.00609	49	c("FTL", "SOD2", "SBNO2", "JUNB", "PFKP", "LSP1", "GLRX", "MBP", "PRDX1", "G6PD", "SELENOS", "PRNP", "ATOX1", "SRXN1", "GSR", "MSRA", "GPX4", "STK25", "CAT", "FES", "LAMTOR5", "HHEX", "ABCC1", "GCLC", "OXSR1", "PRDX4", "PRDX6", "CDKN2D", "MGST1", "GPX3", "NDUFS2")
HALLMARK_HYPOXIA	8.14835e-05	0.000226343	0.538434	0.391341	1.7047	199	c("TGM2", "HMOX1", "SLC2A5", "PLAUR", "FBP1", "AMPD3", "BHLHE40", "TNFAIP3", "NFIL3", "FOSL2", "PFKP", "PFKFB3", "TPST2", "ISG20", "STBD1", "PGM1", "SLC2A3", "CITED2", "ERO1A", "ANXA2", "GLRX", "NOCT", "S100A4", "IL6", "LXN", "TGFBI", "PNRC1", "PLIN2", "CHST2", "ENO1", "LDHA", "PPP1R15A", "PKP1", "KLF6", "PGK1", "ETS1", "SLC2A1", "TMEM45A", "PIM1", "EFNA1", "MT1E", "MT2A", "XPNPEP1", "F3", "HDLBP…
HALLMARK_HEME_METABOLISM	0.000459609	0.0012095	0.498493	0.372047	1.6175	197	c("CTSB", "MPP1", "C3", "ACP5", "OPTN", "HTATIP2", "CLIC2", "SLC25A37", "CPOX", "SLC10A3", "MAP2K3", "BLVRA", "SLC22A4", "SDCBP", "ERMAP", "MFHAS1", "CAST", "UCP2", "GYPC", "PSMD9", "BACH1", "KEL", "CTNS", "SLC6A9", "MOCOS", "E2F2", "RBM38", "ELL2", "TENT5C", "MARCHF2", "RHD", "PDZK1IP1", "PPP2R5B", "CCND3", "RNF123", "RNF19A", "LRP10", "RHAG", "CTSE", "SLC2A1", "ARL2BP", "SLC25A38", "TMEM9B", "L…
HALLMARK_G2M_CHECKPOINT	0.00211392	0.00528479	0.344521	0.346485	1.5093	199	c("BCL3", "PML", "TRAIP", "TGFB1", "SLC7A5", "PLK1", "MARCKS", "CDC20", "CKS1B", "AURKA", "KIF2C", "RPA2", "CDC25B", "CCND1", "E2F4", "E2F2", "ATF5", "CHMP1A", "RACGAP1", "SUV39H1", "KIF4A", "POLA2", "HIF1A", "PBK", "HMGA1", "CCNA2", "CENPA", "RAD54L", "ESPL1", "DTYMK", "MT2A", "HSPA8", "STIL", "TLE3", "MYBL2", "CCNB2", "ORC5", "AURKB", "NUP98", "NOLC1", "BUB1", "KPNA2", "POLQ", "KIF23", "UBE2C",…
HALLMARK_UNFOLDED_PROTEIN_RESPONSE	0.00295091	0.00702597	0.431708	0.395999	1.60889	112	c("CEBPB", "CCL2", "EDEM1", "SLC7A5", "EIF4G1", "ERO1A", "CKS1B", "ATP6V0D1", "HERPUD1", "NABP1", "CHAC1", "RRP9", "EIF4A3", "EIF4EBP1", "PREB", "EDC4", "CALR", "YIF1A", "NOLC1", "SHC1", "SPCS1", "LSM1", "WIPI1", "DKC1", "ARFGAP1", "IFIT1", "HYOU1", "HSPA5", "EXOSC10", "PDIA5", "DNAJB9", "HSPA9", "EIF4A1", "SDAD1", "NHP2", "VEGFA", "TARS1", "POP4", "DDIT4", "SPCS3")
HALLMARK_GLYCOLYSIS	0.00435089	0.00988839	0.238353	0.337831	1.47081	198	c("SLC16A3", "GMPPB", "B4GALT1", "GNPDA1", "PFKP", "ISG20", "CITED2", "ERO1A", "GLRX", "MERTK", "AKR1A1", "AURKA", "B4GALT4", "PPP2CB", "TGFBI", "SPAG4", "PYGL", "PGAM1", "CHST2", "ENO1", "ELF3", "LDHA", "CHST12", "PGK1", "CHPF2", "G6PD", "ME2", "PRPS1", "CENPA", "SOX9", "RARS1", "SLC25A10", "TALDO1", "TPST1", "MIOX", "HDLBP", "CYB5A", "CD44", "NSDHL", "BPNT1", "PKM", "RBCK1", "DEPDC1", "PGM2", "…
HALLMARK_KRAS_SIGNALING_DN	0.00520512	0.0113155	0.407018	-0.268824	-1.39647	199	c("NPY4R", "MACROH2A2", "CNTFR", "TAS2R4", "KRT15", "ARHGDIG", "WNT16", "ADRA2C", "IGFBP2", "NTF3", "TEX15", "SELENOP", "COL2A1", "EGF", "NRIP2", "SLC30A3", "NOS1", "PRKN", "HSD11B2", "EDAR", "ABCB11", "RYR2", "CALCB", "TFAP2B", "IL5", "FGFR3", "EPHA5", "GAMT", "SLC16A7", "ZC2HC1C", "YPEL1", "MYOT", "KCNMB1", "ARPP21", "STAG3", "GRID2", "TSHB", "THNSL2", "KLHDC8A", "ZNF112")
HALLMARK_ADIPOGENESIS	0.0062309	0.012981	0.198584	0.332285	1.44764	200	c("APOE", "SQOR", "C3", "ALDH2", "PIM3", "RMDN3", "SDHB", "ARAF", "CRAT", "TKT", "PFKFB3", "PGM1", "DRAM2", "RETN", "ORM1", "STOM", "PHYH", "ABCA1", "SLC5A6", "UCP2", "AK2", "GADD45A", "SLC66A3", "SULT1A1", "PLIN2", "NABP1", "POR", "AGPAT3", "ACADS", "CPT2", "ESYT1", "SLC25A10", "PREB", "TALDO1", "IFNGR1", "ECHS1", "GHITM", "TST", "IDH3G", "BCKDHA", "GPX4", "ELMOD3", "STAT5A", "IMMT", "NKIRAS1", …
HALLMARK_MYC_TARGETS_V2	0.00651097	0.0130219	0.213388	0.443573	1.61497	58	c("AIMP2", "PLK1", "TBRG4", "SRM", "GNL3", "RRP9", "MAP3K6", "RCL1", "DCTPP1", "NOLC1", "PRMT3", "TCOF1", "MYC", "RRP12", "NOP16", "PLK4", "PPRC1", "CBX3", "NOC4L", "BYSL", "WDR74", "MRTO4", "MYBBP1A", "PUS1", "HSPD1", "CDK4", "NIP7", "EXOSC5", "FARSA", "MCM5", "SLC19A1", "NOP2")
HALLMARK_E2F_TARGETS	0.0114037	0.0219302	0.146152	0.322355	1.40438	200	c("PLK1", "CDC20", "TRIP13", "CKS1B", "E2F8", "AURKA", "CDKN2A", "AK2", "TBRG4", "KIF2C", "DUT", "RPA2", "CDC25B", "RACGAP1", "SUV39H1", "KIF4A", "POLA2", "HMGA1", "PRPS1", "ESPL1", "POLD1", "CDCA8", "MELK", "MYBL2", "CCNE1", "TFRC", "CCNB2", "AURKB", "ASF1B", "DCTPP1", "NOLC1", "KPNA2", "DEPDC1", "CENPM", "DCK", "MYC", "MCM2", "PPP1R8", "HUS1", "DCLRE1B", "NUP205", "MAD2L1", "PLK4", "DIAPH3", "B…
HALLMARK_MITOTIC_SPINDLE	0.0143277	0.0265327	0.130086	0.319074	1.3899	199	c("NCK1", "CDC42EP4", "DOCK2", "RHOF", "TUBGCP2", "MID1IP1", "SHROOM1", "PREX1", "PLK1", "MARCKS", "ARHGAP27", "MAP3K11", "AURKA", "KIF2C", "BCL2L11", "CDC42EP1", "SEPTIN9", "FLNB", "RACGAP1", "KIF4A", "ARHGAP4", "CAPZB", "MAP1S", "ARHGDIA", "ARHGEF3", "ESPL1", "MYO9B", "FLNA", "DOCK4", "CDC42", "ABI1", "BIN1", "ABR", "CCNB2", "BUB1", "PDLIM5", "HDAC6", "ECT2", "ARHGEF11", "CEP72", "KIF23", "TBCD…
HALLMARK_ANDROGEN_RESPONSE	0.0179547	0.032062	0.122184	0.363673	1.45288	100	c("B2M", "PTK2B", "HPGD", "SAT1", "B4GALT1", "MERTK", "FKBP5", "NKX3-1", "SGK1", "CCND1", "ELL2", "SEC24D", "CCND3", "KRT19", "DHCR24", "ITGAV", "TNFAIP8", "CENPN", "HSD17B14", "GSR", "MAF", "NGLY1", "ADRM1", "CAMKK2", "PDLIM5", "SRF", "SCD", "RRP12", "RPS6KA3", "STEAP4", "ANKH", "SMS", "DNAJB9", "TMEM50A", "ELOVL5", "HMGCS1", "ADAMTS1", "KRT8", "XRCC6", "ABCC4", "GUCY1A1", "SPCS3")
HALLMARK_EPITHELIAL_MESENCHYMAL_TRANSITION	0.029391	0.0506742	0.0901888	0.30559	1.33134	200	c("IL15", "TGM2", "PLAUR", "IL32", "CAPG", "CXCL1", "PRSS2", "TNFAIP3", "EMP3", "VCAM1", "SAT1", "ANPEP", "TGFB1", "WIPF1", "COLGALT1", "IL6", "SPP1", "FUCA1", "TGFBI", "GADD45A", "MMP1", "CXCL8", "FAS", "CALU", "ITGAV", "TFPI2", "ECM1", "FLNA", "LGALS1", "PLOD3", "ITGA5", "GREM1", "MXRA5", "DAB2", "CD44", "TNFRSF11B", "COL6A2", "NNMT", "COL11A1", "PRRX1", "TPM1", "MMP14", "FN1", "WNT5A", "DCN", …
HALLMARK_ESTROGEN_RESPONSE_LATE	0.0349247	0.0582079	0.0825328	0.303091	1.31957	198	c("SNX10", "SERPINA1", "ALDH3B1", "BATF", "MICB", "JAK2", "SLC7A5", "BTG3", "ISG20", "PTPN6", "S100A9", "CCNA1", "GJB3", "PKP3", "CDC20", "FKBP5", "CISH", "NRIP1", "KLF4", "RAB31", "GLA", "PPIF", "MYOF", "MAPK13", "SGK1", "JAK1", "SFN", "CCND1", "CLIC3", "LTF", "FDFT1", "FLNB", "ITPK1", "KRT19", "TFPI2", "AFF1", "PLAAT3", "BAG1", "TH", "STIL", "SLC27A2", "TST", "CD44", "UGDH", "LSR", "BLVRB", "CD…
HALLMARK_FATTY_ACID_METABOLISM	0.0407543	0.0657327	0.0775513	0.313671	1.33279	157	c("IL4I1", "ACSL5", "HPGD", "CRAT", "VNN1", "UBE2L6", "CPOX", "HCCS", "PSME1", "ALDH1A1", "GLUL", "BLVRA", "RDH16", "HSD17B4", "CBR1", "CD1D", "CBR3", "LDHA", "HSD17B11", "G0S2", "YWHAH", "FASN", "ACADS", "DHCR24", "CPT2", "LGALS1", "TDO2", "ACADVL", "ECHS1", "UGDH", "NSDHL", "IDH3G", "S100A10", "FMO1", "KMT5A", "ALDH3A2", "SMS", "CPT1A", "ALDOA", "IDH1", "ELOVL5", "HMGCS1", "ACAA1", "UROD", "IDH…
HALLMARK_SPERMATOGENESIS	0.0444444	0.0694444	0.153554	-0.256321	-1.2678	134	c("SPATA6", "POMC", "ZPBP", "SLC12A2", "SEPTIN4", "MEP1B", "SYCP1", "NPY5R", "CLVS1", "NOS1", "NF2", "PEBP1", "CNIH2", "JAM3", "NPHP1", "COIL", "GSG1", "ZC2HC1C", "DDX4", "GRM8", "IFT88", "AKAP4", "GSTM3", "PACRG", "NEFH", "THEG", "ZC3H14", "HOXB1", "ADAD1", "PRM2", "SHE", "IL13RA2", "SIRT1")
HALLMARK_CHOLESTEROL_HOMEOSTASIS	0.0462185	0.070028	0.0768411	0.365667	1.39055	74	c("FBXO6", "PLAUR", "CXCL16", "LGMN", "PLSCR1", "NFIL3", "PNRC1", "ATF5", "STARD4", "FDFT1", "STX5", "FASN", "FDPS", "CLU", "ANTXR2", "ANXA5", "NSDHL", "CD9", "JAG1", "LGALS3", "SCD", "ETHE1", "S100A11", "HMGCS1", "LDLR", "MVD")
HALLMARK_APICAL_JUNCTION	0.0483852	0.0711547	0.069641	0.29685	1.29309	199	c("ICAM1", "CD86", "CD274", "GNAI2", "IKBKG", "FYB1", "RAC2", "RHOF", "VCAM1", "PTPRC", "STX4", "CRAT", "B4GALT1", "ZYX", "TRAF1", "MMP9", "ARPC2", "CDH3", "ALOX15B", "NECTIN2", "TGFBI", "ADAM9", "CAP1", "MAPK13", "MSN", "NEXN", "ACTB", "YWHAH", "ACTN3", "CLDN7", "DHX16", "ICAM5", "RRAS", "SORBS3", "LAMB3", "ICAM2", "PECAM1", "TSPAN4", "CLDN14", "CD209", "TNFRSF11B", "ADAM15", "SIRPA", "SHC1")
HALLMARK_DNA_REPAIR	0.0566154	0.0808791	0.0657382	0.309301	1.30321	148	c("HCLS1", "PDE6G", "BRF2", "PDE4B", "CMPK2", "SDCBP", "RAD51", "POLD4", "GTF2H3", "DUT", "RPA2", "TK2", "CDA", "RALA", "POLR2G", "POLA2", "ELL", "POLD1", "TAF13", "ADRM1", "AGO4", "ERCC3", "GPX4", "SAC3D1", "POLR2E", "PNP", "TYMS", "TAF6", "GTF2H1", "UMPS", "POLL", "ADA", "TSG101", "POLR1C", "RFC4", "RPA3", "NELFB", "NME3", "POLH", "VPS37B", "EIF1B", "BCAP31", "ALYREF", "SEC61A1", "SNAPC4", "ADC…
HALLMARK_ESTROGEN_RESPONSE_EARLY	0.0597769	0.0830234	0.06233	0.292205	1.27286	199	c("TGM2", "ALDH3B1", "MREG", "MICB", "BHLHE40", "B4GALT1", "JAK2", "SLC7A5", "P2RY2", "FKBP5", "CISH", "NRIP1", "KLF4", "RAB31", "GLA", "KLF10", "PPIF", "MYOF", "UGCG", "SNX24", "TTC39A", "ELF3", "SFN", "CCND1", "MUC1", "CLIC3", "CELSR1", "FDFT1", "FLNB", "CLDN7", "PMAIP1", "ITPK1", "FASN", "KRT19", "SH3BP5", "SLC2A1", "AFF1", "PLAAT3", "ZNF185", "LAD1", "SLC37A1", "BAG1", "KRT18", "SLC27A2", "CD…
HALLMARK_PEROXISOME	0.0762745	0.103074	0.0577462	0.325024	1.30434	104	c("SOD2", "MVP", "ACSL5", "CRAT", "HSD3B7", "ABCD1", "ALDH1A1", "SLC25A19", "BCL10", "HSD17B4", "PRDX1", "HSD17B11", "CLN8", "YWHAH", "DHCR24", "FDPS", "SLC27A2", "ERCC3", "CDK7", "NUDT19", "GSTK1", "ESR2", "TSPO", "EPHX2", "CRABP2", "CTPS1", "DHRS3", "IDH1", "ELOVL5", "PEX14", "SEMA3C", "IDH2", "CAT", "ACAA1", "PEX6", "ABCB9", "VPS4B", "DLG4", "HMGCL")
HALLMARK_TGF_BETA_SIGNALING	0.132019	0.17371	0.0450411	0.351514	1.26555	54	c("IFNGR2", "RHOA", "JUNB", "TGFB1", "SMAD7", "ENG", "RAB31", "KLF10", "SMURF1", "PPP1R15A", "BCAR3", "CDK9", "UBE2D3", "PPP1CA", "XIAP", "NCOR2", "HDAC1", "SERPINE1", "ID3", "ID2", "WWTR1", "CDH1", "PMEPA1", "SMAD1")
HALLMARK_MYOGENESIS	0.178884	0.229338	0.0873573	-0.213077	-1.10688	199	c("EPHB3", "CAMK2B", "NCAM1", "REEP1", "VIPR1", "ITGA7", "PKIA", "SGCA", "NOS1", "SPDEF", "GNAO1", "HRC", "MYL1", "MYOM1", "MEF2C", "ATP2A1", "MYH3", "CKMT2", "SH3BGR", "DMD", "SGCG", "SPEG", "SGCD", "CKB", "MYH11", "FOXO4", "PYGM", "MEF2A", "EFS", "CAV3", "MYL6B", "DES", "MYOG", "FHL1", "PPP1R3C", "DTNA", "SVIL", "HSPB2", "FXYD1", "CASQ2", "SPHK1", "CRYAB", "MYL7", "ACTC1", "MYL4", "MYOZ1", "MYL…
HALLMARK_APICAL_SURFACE	0.194453	0.243066	0.0366998	0.348916	1.21049	44	c("PLAUR", "LYN", "IL2RG", "IL2RB", "B4GALT1", "CRYBG1", "LYPD3", "SULF2", "FLOT2", "GATA3", "SLC34A3", "GAS1", "HSPB1", "ADAM10")
HALLMARK_BILE_ACID_METABOLISM	0.247927	0.302349	0.029383	0.277085	1.12576	112	c("AQP9", "OPTN", "ACSL5", "HSD3B7", "ABCD1", "PAOX", "LCK", "ALDH1A1", "CYP27A1", "PHYH", "ABCA1", "HSD17B4", "AKR1D1", "HSD17B11", "SLC22A18", "HSD17B6", "DHCR24", "HACL1", "PXMP2", "SLC27A2")
HALLMARK_PROTEIN_SECRETION	0.327755	0.390185	0.0249452	0.271802	1.07875	96	c("CTSC", "RAB9A", "SCAMP3", "ABCA1", "SNX2", "SGMS1", "GLA", "VAMP3", "GBF1", "COPB1", "SEC24D", "IGF2R", "AP2M1", "KRT18", "LAMP2", "M6PR", "YKT6", "STAM", "ATP6V1H", "SNAP23", "COPE", "TSPAN8", "RPS6KA3", "TSG101", "ADAM10", "VAMP7", "GOLGA4", "VPS4B", "NAPA", "ARFGEF1", "ARFGAP3", "SSPN", "RER1", "AP2B1", "AP3B1", "USO1", "RAB5A", "STX7", "CLN5", "PPT1", "KIF1B", "GALC", "BET1", "ARF1", "CLTA…
HALLMARK_PANCREAS_BETA_CELLS	0.427154	0.496691	0.036095	-0.261525	-1.00846	40	c("STXBP1", "ABCC8", "SYT13", "CHGA", "SCGN", "IAPP", "SST", "NEUROD1", "FOXA2", "SLC2A2", "DCX", "PAX6", "PDX1", "PCSK2", "NKX6-1", "SEC11A")
HALLMARK_ANGIOGENESIS	0.440012	0.500014	0.0223918	0.30531	1.01639	36	c("OLR1", "S100A4", "SPP1", "ITGAV", "JAG1", "LUM", "THBD", "VEGFA", "CXCL6", "VAV2", "COL3A1", "NRP1", "CCND2")
HALLMARK_MYC_TARGETS_V1	0.535975	0.595527	0.0157627	0.223958	0.975701	200	c("AIMP2", "CDC20", "HSP90AB1", "EIF3B", "SRM", "PSMA1", "IFRD1", "PSMB2", "DUT", "GNL3", "LDHA", "PSMA6", "PCBP1", "PGK1", "RRP9", "ETF1", "CAD", "CCNA2", "EIF2S2", "PSMA7", "NOLC1", "KPNA2", "CCT5", "PABPC4", "EIF4G2", "MYC", "HDGF", "CCT4", "MCM2", "RAD23B", "TYMS", "NOP16", "EXOSC7", "MAD2L1", "PTGES3", "VBP1", "CTPS1", "EIF4A1", "CBX3", "RFC4", "PSMD3", "NHP2", "PSMD1", "TCP1", "POLD2", "XRC…
HALLMARK_NOTCH_SIGNALING	0.768083	0.834873	0.0143023	0.247839	0.802627	32	c("WNT2", "DTX2", "PPARD", "CCND1", "FBXW11", "DTX4", "ARRB1", "JAG1", "WNT5A", "FZD5")
HALLMARK_HEDGEHOG_SIGNALING	0.928614	0.987888	0.0113154	0.20056	0.667672	36	c("PML", "NRP2", "CELSR1", "L1CAM", "TLE3", "ACHE", "RTN1", "ADGRG1", "PLG", "VEGFA", "MYH9", "NRP1", "ETS2", "AMOT", "VLDLR")
HALLMARK_UV_RESPONSE_DN	0.986678	0.997509	0.00721758	0.160675	0.674654	144	c("BHLHE40", "PIK3CD", "NFKB1", "CITED2", "ANXA2", "SMAD7", "ANXA4", "SRI", "SLC22A18", "RND3", "MT1E", "CELF2", "F3", "DAB2", "PDLIM5", "MAP2K5", "TENT4A", "COL11A1", "MYC", "SCHIP1", "DUSP1", "PTPRM", "ATP2C1", "AMPH", "MIOS", "ADORA2B", "PLPP3", "PEX14", "SFMBT1", "LDLR", "RUNX1", "VAV2", "SERPINE1", "WDR37", "CCN1", "NR3C1", "ABCC1", "CDK13", "MET", "COL3A1", "NRP1")
HALLMARK_OXIDATIVE_PHOSPHORYLATION	0.989889	0.997509	0.00625153	0.156511	0.681862	200	c("TCIRG1", "SDHB", "ATP6V0C", "ALAS1", "HCCS", "SLC25A20", "PHYH", "POR", "LDHA", "ATP6V0B", "ATP6V0E1", "ATP6AP1", "CASP7", "ATP5F1B", "ATP6V1F", "OGDH", "ACADVL", "BAX", "ECHS1", "CYB5A", "MFN2", "IDH3G", "BCKDHA", "GPX4", "ATP6V1H", "IMMT", "ATP6V1G1", "MRPL34", "NDUFS7", "MAOB", "SLC25A5", "MTRR", "CS", "CPT1A", "IDH1", "AIFM1", "HSPA9", "ATP5F1C", "IDH2")
HALLMARK_WNT_BETA_CATENIN_SIGNALING	0.997509	0.997509	0.00988255	0.144875	0.497735	42	c("PPARD", "WNT1", "WNT5B", "JAG1", "MYC", "NCOR2", "AXIN1", "CUL1", "CCND2", "TP53", "FRAT1", "DVL2", "CSNK1E", "MAML1", "WNT6", "RBPJ", "SKP2")

## Sheet: ETV7-AS1
Supplementary Table - GSEA results for BRCA Basal lncRNAs - related to Supplementary Figure 3A
pathway	pval	padj	log2err	ES	NES	size	leadingEdge
HALLMARK_INTERFERON_GAMMA_RESPONSE	9.6777e-79	4.83885e-77	2.32036	0.855408	3.07408	200	c("TAP1", "IRF1", "CCL5", "PSMB9", "CXCL10", "UBE2L6", "SAMD9L", "TRIM21", "BATF2", "HLA-B", "PARP14", "CD274", "GBP4", "IFIH1", "PSMB8", "LAP3", "IFIT3", "PARP12", "CXCL11", "DHX58", "TAPBP", "FCGR1A", "OAS2", "HLA-A", "IFI44L", "IFI35", "OASL", "B2M", "CMPK2", "CD86", "TNFAIP2", "IDO1", "SAMHD1", "APOL6", "IFI30", "C1S", "PML", "CD38", "ZBP1", "IFI44", "OAS3", "RTP4", "IL15RA", "RSAD2", "EPSTI1…
HALLMARK_ALLOGRAFT_REJECTION	2.01477e-66	5.03691e-65	2.12956	0.82796	2.97544	200	c("TAP1", "TAP2", "CCL4", "CCL5", "CTSS", "CCR5", "TAPBP", "HLA-A", "B2M", "IL12RB1", "CD86", "IFNG", "FASLG", "HLA-DMB", "IL7", "GPR65", "HLA-DQA1", "HLA-DOB", "HLA-DMA", "PSMB10", "LCP2", "CD74", "TNF", "STAT1", "WARS1", "CXCR3", "JAK2", "SRGN", "CD2", "CD4", "IL15", "FGR", "IL18RAP", "GZMB", "CCR1", "IL2RG", "FYB1", "SPI1", "GZMA", "HLA-DRA", "IL2RB", "CD3D", "ITGAL", "HLA-E", "PRF1", "ITGB2",…
HALLMARK_INTERFERON_ALPHA_RESPONSE	5.19485e-46	8.65808e-45	1.7683	0.885203	3.02143	97	c("TAP1", "IRF1", "PSMB9", "CXCL10", "UBE2L6", "SAMD9L", "TRIM21", "BATF2", "PARP14", "GBP4", "IFIH1", "PARP9", "PSMB8", "LAP3", "IFIT3", "PARP12", "CXCL11", "DHX58", "IFI44L", "IFI35", "OASL", "B2M", "CMPK2", "LAMP3", "IFI30", "C1S", "IFI44", "RTP4", "RSAD2", "EPSTI1", "UBA7", "IL7", "CCRL2", "CD74", "WARS1", "OAS1", "NMI", "CASP1", "DDX60", "IL15", "TDRD7", "TRIM14", "IFIT2", "BST2", "SAMD9", "…
HALLMARK_INFLAMMATORY_RESPONSE	6.96218e-38	8.70273e-37	1.60243	0.732993	2.63371	199	c("IRF1", "CCL5", "CXCL10", "CXCL11", "TAPBP", "LAMP3", "TNFRSF9", "RTP4", "IL15RA", "CXCR6", "PTAFR", "CD48", "CCRL2", "LCP2", "TNFRSF1B", "NMI", "IL15", "IL10RA", "EBI3", "IL18RAP", "CYBB", "C3AR1", "BST2", "MARCO", "IL2RB", "LTA", "CCL2", "CSF1", "CD69", "LCK", "OLR1", "SEMA4D", "IFITM1", "TLR3", "CD40", "NOD2", "SLAMF1", "CCL7", "TNFSF10", "NFKBIA", "IL12B", "PIK3R5", "CMKLR1", "IL10", "CXCL9…
HALLMARK_COMPLEMENT	7.96271e-24	7.96271e-23	1.26274	0.656393	2.35888	200	c("IRF1", "CCL5", "PSMB9", "CTSS", "LAP3", "FCER1G", "APOBEC3G", "C1S", "ITGAM", "PLEK", "C1QA", "GNGT2", "LCP2", "C1R", "C1QC", "JAK2", "C3", "CASP1", "GZMB", "CFB", "TNFAIP3", "GZMA", "CASP5", "SERPING1", "WAS", "APOBEC3F", "LCK", "OLR1", "SPOCK2", "GZMK", "APOC1", "CTSL", "PIK3R5", "C2", "DOCK10", "FCN1", "PLSCR1", "IRF7", "SERPINA1", "SH2B3", "LYN", "IRF2", "ITIH1", "RHOG", "LGMN", "PLA2G7", …
HALLMARK_IL6_JAK_STAT3_SIGNALING	3.23376e-21	2.6948e-20	1.19534	0.769968	2.59791	87	c("IRF1", "CXCL10", "CXCL11", "IL12RB1", "CD38", "IL15RA", "IL7", "TNF", "STAT1", "TNFRSF1B", "EBI3", "CCR1", "IL2RG", "CSF1", "IL2RA", "CSF2RA", "CSF2RB", "SOCS1", "IL9R", "CCL7", "HMOX1", "CXCL13", "PIK3R5", "CXCL9", "LTB", "STAT2", "FAS", "IL1B", "MYD88", "IRF9", "TLR2", "CD14", "BAK1", "GRB2", "IL18R1", "IL1R2", "IL17RA", "MAP3K8", "STAT3", "IL3RA", "SOCS3", "CXCL1", "IL4R", "ITGA4", "IL10RB"…
HALLMARK_TNFA_SIGNALING_VIA_NFKB	1.05262e-20	7.51874e-20	1.17789	0.635278	2.283	200	c("TAP1", "IRF1", "CCL4", "CCL5", "CXCL10", "IFIH1", "CXCL11", "TNFAIP2", "BCL2A1", "TNFRSF9", "PLEK", "IL15RA", "TNIP1", "CCRL2", "TNF", "TNFAIP3", "DDX58", "IFIT2", "CCL2", "RELB", "CSF1", "CD69", "OLR1", "RNF19B", "DRAM1", "NFKB2", "BIRC3", "NFKBIE", "NFKBIA", "IL12B", "TRAF1", "ICAM1", "IL18", "BCL3", "TNFAIP8", "SLC2A6", "CD80", "NFKB1", "GPR183", "IL1B", "PNRC1", "SOD2", "GCH1", "TLR2", "CD…
HALLMARK_IL2_STAT5_SIGNALING	6.11486e-17	3.82179e-16	1.05746	0.60159	2.16126	198	c("CXCL10", "GBP4", "CD86", "TNFRSF9", "GPR65", "CD48", "ICOS", "TNFRSF1B", "FGL2", "GALM", "IL10RA", "IL2RB", "CSF1", "CTLA4", "IL2RA", "BATF", "SOCS1", "CST7", "TNFSF10", "TRAF1", "IL10", "TLR7", "IRF8", "LTB", "PLSCR1", "LRRC8C", "RHOH", "SELL", "EOMES", "CAPG", "IRF4", "CD83", "FLT3LG", "TNFRSF8", "CDC42SE2", "CCR4", "TGM2", "P2RX4", "CD79B", "GLIPR2", "IL18R1", "IFITM3", "IL1R2", "SMPDL3A", …
HALLMARK_KRAS_SIGNALING_UP	1.80533e-08	1.00296e-07	0.733762	0.507736	1.82434	199	c("CXCL10", "PDCD1LG2", "CTSS", "PSMB8", "ADAMDEC1", "FCER1G", "TNFRSF1B", "LAPTM5", "IL10RA", "CFB", "TNFAIP3", "IL2RG", "C3AR1", "ITGB2", "TLR8", "CSF2RA", "BIRC3", "TMEM176B", "DOCK2", "GLRX", "IKZF1", "LAT2", "CLEC4A", "TRAF1", "CMKLR1", "ADAM8", "IRF8", "TMEM176A", "LY96", "MAP4K1", "CD37", "IL1B", "HSD11B1", "LCP1", "EPB41L3", "IL7R", "PRDM1", "GYPC", "CCND2", "ANXA10", "TMEM158", "FUCA1", …
HALLMARK_E2F_TARGETS	3.15048e-08	1.57524e-07	0.719513	0.507412	1.82349	200	c("TP53", "SUV39H1", "EED", "DCK", "AK2", "POLA2", "MELK", "EZH2", "CDKN2C", "TCF19", "PHF5A", "CKS2", "MCM3", "CDCA8", "USP1", "ASF1B", "E2F8", "TACC3", "HMGA1", "NOLC1", "RAD51AP1", "DEK", "ING3", "PRIM2", "MCM2", "BIRC5", "MCM5", "NUP205", "CDCA3", "NBN", "PSIP1", "KIF18B", "NUP107", "POLD3", "TFRC", "KPNA2", "TRA2B", "LMNB1", "DLGAP5", "CIT", "CCNE1", "CDKN1B", "AURKA", "LYAR", "MKI67", "MYC"…
HALLMARK_APOPTOSIS	7.19995e-07	3.2727e-06	0.659444	0.512782	1.82251	161	c("TAP1", "IRF1", "FASLG", "CD38", "TNF", "CD2", "CASP1", "PRF1", "CD69", "ISG20", "BIRC3", "TNFSF10", "HMOX1", "IL18", "PLCB2", "FAS", "IFNB1", "IL1B", "SOD2", "GCH1", "CYLD", "CD14", "CFLAR", "CASP4", "SQSTM1", "DNAJA1", "CASP7", "CLU", "IFITM3", "DPYD", "CCND2", "GNA15", "TXNIP", "GADD45A", "SMAD7", "PSEN2", "GPX1", "IFNGR1", "CASP8", "MCL1", "GSTM1", "PMAIP1", "BCL10", "IL6", "CDKN1B")
HALLMARK_G2M_CHECKPOINT	1.93797e-06	8.07486e-06	0.627257	0.47912	1.72152	199	c("PML", "BCL3", "SUV39H1", "H2BC12", "MARCKS", "CHAF1A", "RAD54L", "CENPA", "DBF4", "POLA2", "PBK", "ATF5", "EZH2", "CDKN2C", "CUL1", "CKS2", "STIL", "MCM3", "TGFB1", "DKC1", "TACC3", "HMGA1", "POLQ", "NOLC1", "E2F4", "BUB1", "PRIM2", "MCM2", "BIRC5", "MCM5", "KPNA2", "TRA2B", "LMNB1", "E2F2", "CDKN1B", "AURKA", "MKI67", "CCNA2", "MYC", "MAPK14", "G3BP1", "HMMR", "MT2A", "HNRNPU", "TMPO", "KIF15…
HALLMARK_MYC_TARGETS_V1	6.81145e-05	0.000261979	0.538434	0.442206	1.58916	200	c("PSMA6", "PSMA4", "CNBP", "HDGF", "HNRNPC", "STARD7", "CUL1", "PSMA1", "HNRNPA2B1", "USP1", "TYMS", "PSMB2", "UBE2E1", "NOLC1", "DEK", "AIMP2", "CBX3", "SNRPA1", "MCM2", "MCM5", "PSMC6", "KPNA2", "GNL3", "NCBP2", "TARDBP", "TRA2B", "POLE3", "SRSF3", "NOP16", "PSMA2", "CCNA2", "MYC", "SRSF7", "MCM7", "G3BP1", "SRPK1", "NHP2", "DDX21", "HNRNPU", "RAN", "MRPS18B", "FAM120A", "NPM1", "MAD2L1", "CDC…
HALLMARK_EPITHELIAL_MESENCHYMAL_TRANSITION	0.00011817	0.000422037	0.538434	-0.282108	-1.49104	200	c("EDIL3", "QSOX1", "RHOB", "PMEPA1", "FBN2", "IGFBP2", "CADM1", "AREG", "SLIT2", "PLOD1", "THBS2", "SGCD", "ITGB5", "SPOCK1", "COL5A3", "ITGA2", "GPC1", "COL5A1", "ENO2", "SPARC", "LOX", "ITGB3", "LOXL2", "SDC1", "MATN3", "TIMP3", "HTRA1", "VCAN", "LAMA1", "DST", "LOXL1", "BMP1", "SCG2", "TNFRSF12A", "ELN", "CDH11", "P3H1", "PDLIM4", "PDGFRB", "COL1A2", "FOXC2", "THBS1", "TPM4", "PFN2", "CDH6", …
HALLMARK_MTORC1_SIGNALING	0.00046957	0.00156523	0.498493	0.425236	1.52791	199	c("IFI30", "WARS1", "FGL2", "SLA", "ITGB2", "DAPP1", "GLRX", "CORO1A", "GGA2", "LGMN", "SQSTM1", "PSMA4", "PSMA3", "TBK1", "PSMC2", "CFP", "CTSC", "EDEM1", "M6PR", "NMT1", "NFIL3", "ACTR3", "NIBAN1", "UBE2D3", "STARD4", "SLC6A6", "BUB1", "BHLHE40", "MCM2", "NUP205", "PRDX1", "PSMC6", "PPA1", "TFRC", "LTA4H", "ABCF2", "PSMD13", "HSPA5", "VLDLR", "AURKA", "PSME3", "PITPNB", "ARPC5L", "GTF2H1", "ME1…
HALLMARK_COAGULATION	0.000582674	0.00182086	0.477271	0.449634	1.58334	138	c("C1S", "PLEK", "C1QA", "C1R", "C3", "CFB", "SERPING1", "OLR1", "APOC1", "C2", "MEP1A", "SERPINA1", "ITIH1", "LGMN", "CTSB", "APOC2", "CLU", "CTSO", "C8G", "MMP7", "ISCU", "F11", "PECAM1", "MBL2", "MMP9", "PEF1", "GDA", "GNG12", "LTA4H", "F8", "CTSH", "APOC3", "CFH", "CFD", "KLKB1", "GP1BA", "TFPI2", "PLAU", "MMP1", "VWF", "PROC", "RAC1", "PROZ", "F2", "HRG", "FGG", "F13B", "PLG", "LAMP2", "F12")
HALLMARK_HEME_METABOLISM	0.000906677	0.00256995	0.477271	0.416369	1.49546	197	c("OPTN", "C3", "MPP1", "CLIC2", "RCL1", "ACP5", "CTSB", "MARCHF8", "GYPC", "MKRN1", "USP15", "HTATIP2", "SLC25A38", "KEL", "BMP2K", "UCP2", "MOCOS", "HDGF", "PDZK1IP1", "TENT5C", "LMO2", "ACSL6", "KHNYN", "EZH1", "KAT2B", "RBM38", "DCAF10", "SPTA1", "PC", "FOXJ2", "BLVRA", "RNF19A", "NR3C1", "GYPE", "NCOA4", "FBXO34", "PSMD9", "ERMAP", "MFHAS1", "FBXO9", "DCAF11", "CIR1", "TFRC", "BACH1", "E2F2"…
HALLMARK_XENOBIOTIC_METABOLISM	0.000925182	0.00256995	0.477271	0.415633	1.49341	199	c("PSMB10", "CFB", "TMEM176B", "HMOX1", "IRF8", "FAS", "ACP2", "HSD11B1", "GCH1", "ITIH1", "ALDH2", "ABCD2", "AQP9", "CYP2S1", "CNDP2", "APOE", "ALAS1", "HACL1", "GCNT2", "FBP1", "CCL25", "CYP27A1", "ESR1", "KYNU", "G6PC", "NMT1", "NINJ1", "PTGDS", "FMO1", "VNN1", "F11", "MBL2", "SLC6A6", "PC", "SLC6A12", "TNFRSF1A", "GART", "UPB1", "GSTO1", "FAH", "SERPINA6", "AP4B1", "TDO2", "CYFIP2", "FABP1", …
HALLMARK_P53_PATHWAY	0.00146705	0.00386065	0.45506	0.410719	1.47575	199	c("TAP1", "IFI30", "CASP1", "RNF19B", "DRAM1", "TRAFD1", "SOCS1", "DEF6", "HMOX1", "FAS", "GM2A", "BAK1", "STOM", "RHBDF2", "VAMP8", "CCND2", "TCN2", "XPC", "HDAC3", "FUCA1", "DDB2", "RAP2B", "TP53", "TXNIP", "MAPKAPK3", "CEBPA", "RALGDS", "NINJ1", "ISCU", "RGS16", "PTPRE", "STEAP3", "TGFB1", "GADD45A", "IRAK1", "HEXIM1", "DGKA", "MDM2", "SERTAD3", "CD82", "ADA", "ALOX15B", "RRP8", "H1-2", "POLH"…
HALLMARK_PI3K_AKT_MTOR_SIGNALING	0.00211775	0.00529437	0.326352	0.460304	1.58295	105	c("FASLG", "IL2RG", "SLA", "LCK", "NCK1", "DAPP1", "STAT2", "MYD88", "PRKCB", "SQSTM1", "GRB2", "TBK1", "TRAF2", "RAF1", "ACTR3", "MKNK1", "DUSP3", "UBE2D3", "GRK2", "MAPK9", "IRAK4", "CAB39", "TNFRSF1A", "NOD1", "PFN1", "CAMK4", "CDKN1B", "ARPC3")
HALLMARK_UV_RESPONSE_UP	0.00472085	0.0112401	0.213388	0.416163	1.47804	158	c("TAP1", "IRF1", "HLA-F", "HMOX1", "NFKBIA", "ICAM1", "LYN", "SOD2", "GCH1", "RAB27A", "BAK1", "SQSTM1", "DNAJA1", "ALAS1", "MGAT1", "RET", "CNP", "ARRB2", "ABCB1", "MAPK8IP2", "IL6ST", "RASGRP1", "FEN1", "C4BPB", "FMO1", "SLC6A12", "CREG1", "PRKCD", "TST", "CXCL2", "PPIF", "PRPF3", "SIGMAR1", "TFRC", "SPR", "POLE3", "IL6", "CCNE1", "CCND3", "BTG3", "DDX21", "HNRNPU", "ATF3", "ASNS", "BTG2", "CE…
HALLMARK_MYC_TARGETS_V2	0.0110835	0.0251897	0.145393	0.486148	1.56115	58	c("RCL1", "TCOF1", "NOLC1", "AIMP2", "CBX3", "NOP2", "SUPV3L1", "MCM5", "PUS1", "GNL3", "NIP7", "NOP16", "MYC", "TBRG4", "DUSP2", "PPRC1", "TFB2M", "NPM1", "HSPD1", "PLK1", "RABEPK", "SORD", "PLK4", "WDR74", "HSPE1", "CDK4", "DDX18", "NOC4L", "DCTPP1")
HALLMARK_REACTIVE_OXYGEN_SPECIES_PATHWAY	0.0137731	0.0299416	0.131742	0.495707	1.55172	49	c("GLRX", "SOD2", "LSP1", "FTL", "HHEX", "SBNO2", "PFKP", "ATOX1", "MBP", "IPCEF1", "PRDX1", "FES", "GCLC", "PRNP", "SELENOS", "ABCC1", "NDUFS2", "GPX3", "SRXN1", "OXSR1", "JUNB", "TXNRD1", "PRDX6", "TXN", "GCLM", "CAT", "HMOX2")
HALLMARK_DNA_REPAIR	0.0296693	0.0618111	0.0838535	0.38136	1.34816	148	c("CMPK2", "HCLS1", "PDE6G", "AK3", "PDE4B", "CLP1", "XPC", "DDB2", "NT5C3A", "TP53", "UMPS", "POLA2", "GMPR2", "FEN1", "SNAPC5", "NFX1", "GTF2H3", "TYMS", "GTF2B", "TAF9", "POLR3GL", "SUPT4H1", "AGO4", "RAD51", "ADA", "ELL", "POLD3", "POLD4", "NCBP2", "POLH", "GTF2H1", "SSRP1", "POLR2G", "CSTF3", "ELOA", "PCNA", "RFC4", "POLD1", "DUT", "ERCC5", "ALYREF", "TAF6", "POLR3C", "SNAPC4", "BRF2", "POLR…
HALLMARK_UNFOLDED_PROTEIN_RESPONSE	0.0358159	0.0716317	0.0769582	0.397344	1.3729	112	c("CCL2", "IFIT1", "SDAD1", "TATDN2", "EDEM1", "IMP3", "NABP1", "CNOT4", "CEBPB", "DKC1", "NOLC1", "EIF4G1", "HSPA5", "POP4", "NHP2", "HERPUD1", "ERO1A", "ATF3", "CNOT6", "ASNS", "DNAJB9", "CKS1B", "NPM1", "HSPA9", "NOP14", "EIF4A3", "EXOSC9", "CEBPG", "PREB", "STC2", "EIF2S1", "IARS1", "NFYB", "GOSR2", "EXOC2", "SLC1A4", "FUS", "LSM1", "EDC4", "ATP6V0D1", "ATF6", "CHAC1", "EIF4A2", "XPOT", "SEC3…
HALLMARK_MYOGENESIS	0.0482254	0.0927411	0.321776	-0.225543	-1.19254	199	c("SMTN", "CDH13", "EPHB3", "VIPR1", "SPDEF", "SGCD", "ITGB5", "REEP1", "ITGA7", "TCAP", "SPEG", "NCAM1", "NOS1", "CKB", "HRC", "SPARC", "PPFIA4", "CAMK2B", "FKBP1B", "TNNC2", "DES", "TSC2", "CRYAB", "MYL4", "PKIA", "PPP1R3C", "MYL7", "NOTCH1", "GNAO1", "SGCA", "MYL1", "MYL3", "SVIL", "TNNI1", "MYOG", "HSPB2", "COL1A1", "FXYD1", "MYH8", "ERBB3", "MYH2", "ATP2A1", "HSPB8", "CNN3", "TPD52L1", "COX7…
HALLMARK_ADIPOGENESIS	0.0825977	0.152959	0.048481	0.343233	1.23348	200	c("C3", "ALDH2", "SQOR", "APOE", "STAT5A", "STOM", "SDHB", "ARAF", "UCP2", "SLC5A6", "PLIN2", "AK2", "ORM1", "NMT1", "CPT2", "MCCC1", "UBC", "NABP1", "CDKN2C", "GADD45A", "TST", "PIM3", "AGPAT3", "EPHX2", "ABCA1", "IFNGR1", "SORBS1", "FAH", "TANK", "RMDN3", "CCNG2", "DRAM2", "CRAT", "LIPE", "ME1", "PFKFB3", "NKIRAS1", "DNAJC15", "DLD", "LEP", "ADIPOR2", "LPCAT3", "BCL6", "ELMOD3", "DNAJB9", "SLC6…
HALLMARK_PEROXISOME	0.269655	0.481526	0.0246954	0.32759	1.12603	104	c("ACSL5", "SOD2", "ABCD2", "MVP", "CNBP", "SLC25A19", "ABCB1", "HSD17B11", "ALDH1A1", "SLC27A2", "IDH2", "ABCD1", "EPHX2", "DHRS3", "PRDX1", "HSD3B7", "BCL10", "GSTK1", "SERPINA6", "YWHAH", "PEX5", "CRAT", "STS", "ALDH9A1", "ESR2", "NUDT19", "MLYCD")
HALLMARK_GLYCOLYSIS	0.286667	0.494253	0.220823	-0.197989	-1.0442	198	c("QSOX1", "IER3", "HS6ST2", "CHPF", "CAPN5", "CHST6", "EFNA3", "ALDOB", "PLOD1", "PAM", "DPYSL4", "HOMER1", "GPC1", "COL5A1", "ENO2", "B3GAT1", "LDHC", "PPFIA4", "CLDN9", "SDC1", "ADORA2B", "NOL3", "STC1", "VCAN", "SDC2", "MXI1", "GPC4", "P4HA2", "KDELR3", "NDST3", "PYGB", "CHST1", "P4HA1", "MIF", "HS2ST1", "ANGPTL4", "PHKA2", "ABCB6", "GYS2")
HALLMARK_BILE_ACID_METABOLISM	0.312651	0.521086	0.0222095	0.317573	1.09728	112	c("OPTN", "ACSL5", "LCK", "ABCD2", "AQP9", "HACL1", "PAOX", "CYP27A1", "HSD17B11", "ALDH1A1", "SLC27A2", "IDH2", "CH25H", "ABCD1", "EPHX2", "ABCA1", "HSD3B7", "GSTK1", "GC", "SERPINA6", "LIPE", "ALDH9A1", "SLC23A1")
HALLMARK_HYPOXIA	0.380469	0.600986	0.0186353	0.29233	1.05037	199	c("TNFAIP3", "ISG20", "GLRX", "HMOX1", "AMPD3", "PNRC1", "PLAC8", "SLC2A5", "TGM2", "GCNT2", "FBP1", "CHST2", "NOCT", "PFKP", "BCAN", "SIAH2", "PLIN2", "NFIL3", "NDST2", "SLC6A6", "ETS1", "NR3C1", "CP", "BHLHE40", "NAGK", "KLF6", "LXN", "CITED2", "HSPA5", "CCNG2", "IL6", "CDKN1B", "VLDLR", "XPNPEP1", "MT2A", "S100A4", "PFKFB3", "GRHPR", "ERO1A", "ATF3", "PLAUR", "FOSL2", "SLC2A3", "PIM1", "SCARB1…
HALLMARK_MITOTIC_SPINDLE	0.384631	0.600986	0.0184734	0.291785	1.04841	199	c("NCK1", "DOCK2", "CDC42EP4", "RHOF", "ARHGAP27", "ARHGAP4", "PCGF5", "PREX1", "MARCKS", "BIN1", "ARF6", "SYNPO", "CNTRL", "ARHGEF11", "EPB41L2", "ARHGEF3", "BUB1", "TUBGCP2", "BIRC5", "LMNB1", "DLGAP5", "RAPGEF6", "AURKA", "CDC42EP1", "ABR", "MID1IP1", "FGD6", "CDC42", "ANLN", "ABI1", "KIF15", "DOCK4", "KNTC1", "KIF2C", "CCNB2", "ECT2", "EPB41", "MAP3K11", "ESPL1", "CDC27", "RALBP1", "PLK1", "S…
HALLMARK_SPERMATOGENESIS	0.416216	0.614541	0.115548	-0.199093	-1.01651	134	c("SPATA6", "NPY5R", "SLC12A2", "NF2", "POMC", "CLVS1", "JAM3", "NOS1", "NPHP1", "PACRG", "TNP1", "LDHC", "THEG", "PCSK1N", "MAST2", "GSTM3", "GRM8", "MAP7", "ALOX15", "ACTL7B", "CNIH2", "ZC2HC1C", "YBX2", "PRM2", "NEFH", "ZC3H14")
HALLMARK_APICAL_SURFACE	0.417888	0.614541	0.0193853	0.339132	1.04452	44	c("IL2RG", "IL2RB", "LYN", "AKAP7", "CX3CL1", "CRYBG1", "CD160", "GATA3", "B4GALT1", "PLAUR", "ADIPOR2")
HALLMARK_HEDGEHOG_SIGNALING	0.44515	0.635929	0.0499319	-0.251649	-0.998666	36	c("HEY1", "HEY2", "NRCAM", "AMOT", "CDK5R1", "CRMP1", "SCG2", "UNC5C")
HALLMARK_KRAS_SIGNALING_DN	0.486854	0.639022	0.0150299	0.279299	1.00355	199	c("IFI44L", "IFNG", "RSAD2", "MX1", "PDCD1", "SLC29A3", "IL12B", "CD80", "CCR8", "MEFV", "CD40LG", "SLC12A3", "CLSTN3", "NPHS1", "CHST2", "MAST3", "TG", "SYNPO", "GP2", "TENT5C", "SMPX", "TCL1A", "VPS50", "SCN10A", "TCF7L1", "EDN1", "KCND1", "PDE6B", "CLDN16", "PRODH", "SLC38A3", "COQ8A")
HALLMARK_ANGIOGENESIS	0.493649	0.639022	0.047198	-0.244526	-0.970398	36	c("PDGFA", "FGFR1", "SERPINA5", "STC1", "VCAN", "LRPAP1", "COL5A2", "KCNJ8", "POSTN", "VEGFA", "MSX1", "JAG1", "NRP1", "TIMP1", "PTK2", "COL3A1", "PGLYRP1")
HALLMARK_APICAL_JUNCTION	0.494163	0.639022	0.0148148	0.278342	1.00011	199	c("CD274", "CD86", "VCAM1", "FYB1", "TRAF1", "PTPRC", "RAC2", "ICAM1", "NEXN", "RHOF", "ICAM2", "SYK", "GNAI2", "MSN", "CDH3", "STX4", "EPB41L2", "CD209", "PECAM1", "CX3CL1", "ARHGEF6", "MMP9", "IKBKG", "DHX16", "AKT3", "PIK3CB", "RRAS", "B4GALT1", "PFN1", "ARPC2", "ALOX15B", "YWHAH", "EVL", "CRAT", "MAPK14", "TSPAN4", "ACTB", "CLDN14", "ATP1A3", "PIK3R3", "VWF", "PBX2")
HALLMARK_PROTEIN_SECRETION	0.498437	0.639022	0.079541	-0.205585	-0.99121	96	c("GNAS", "ERGIC3", "CLCN3", "ATP1A1", "RAB2A", "LMAN1", "PAM", "SCAMP1", "YIPF6", "ATP7A", "DST", "VAMP4", "SH3GL2")
HALLMARK_NOTCH_SIGNALING	0.515659	0.644573	0.0444124	-0.252035	-0.967168	32	c("HEYL", "FZD7", "DLL1", "NOTCH3", "DTX4", "NOTCH1")
HALLMARK_FATTY_ACID_METABOLISM	0.538019	0.656121	0.0137631	0.27559	0.978273	157	c("IL4I1", "UBE2L6", "ACSL5", "PSME1", "CD1D", "CBR3", "HCCS", "GLUL", "CPT2", "FMO1", "VNN1", "HSD17B11", "ALDH1A1", "BLVRA", "G0S2", "NBN", "YWHAH", "TDO2", "CRAT", "FABP1", "ME1", "ALDH9A1", "GRHPR", "DLD", "ADIPOR2", "AQP7", "SUCLG2", "MLYCD", "PPARA", "GPD1", "RDH16")
HALLMARK_CHOLESTEROL_HOMEOSTASIS	0.582658	0.693641	0.0135277	0.283625	0.939705	74	c("FBXO6", "PLSCR1", "PNRC1", "CXCL16", "LGMN", "CLU", "NFIL3", "ATF5", "NIBAN1", "STARD4", "GLDC", "ANTXR2", "ATF3", "PLAUR")
HALLMARK_PANCREAS_BETA_CELLS	0.665441	0.771648	0.0413437	-0.218182	-0.888629	40	c("STXBP1", "SYT13", "PCSK2", "ABCC8", "SCGN", "IAPP", "NEUROD1", "PDX1", "PCSK1", "NKX6-1", "GCK", "SRP14", "FOXA2", "SLC2A2", "CHGA", "PAX6")
HALLMARK_ESTROGEN_RESPONSE_LATE	0.67905	0.771648	0.0101495	0.255564	0.918136	198	c("JAK2", "SNX10", "MICB", "ISG20", "PTPN6", "BATF", "FKBP5", "SERPINA1", "RET", "CISH", "JAK1", "LTF", "ALDH3B1", "SIAH2", "ITPK1", "AFF1", "IL6ST", "STIL", "GJB3", "SLC27A2", "IDH2", "TST", "PPIF", "ASS1", "IMPA2", "TMPRSS3", "BLVRB", "TJP3", "PAPSS2", "KLF4", "BTG3", "TFPI2", "DUSP2", "KRT19", "CDC20", "SCARB1", "PKP3", "FAM102A", "CXCL12", "RAB31", "GLA", "S100A9", "SORD", "PDZK1", "CXCL14")
HALLMARK_ESTROGEN_RESPONSE_EARLY	0.747132	0.830147	0.00864219	0.246595	0.88604	199	c("JAK2", "MICB", "FKBP5", "TGM2", "FCMR", "RET", "CISH", "TTC39A", "ALDH3B1", "SIAH2", "SH3BP5", "ITPK1", "AFF1", "IL6ST", "RASGRP1", "MYBL1", "UGCG", "MREG", "SLC27A2", "NADSYN1", "ISG20L2", "PPIF", "BHLHE40", "DHRS3", "B4GALT1", "PMAIP1", "MUC1", "ELF1", "MYC", "TMPRSS3", "BLVRB", "TJP3", "PAPSS2", "TGIF2", "GREB1", "KLF4", "ASB13", "SLC37A1", "ELF3", "KRT19", "ABAT", "CELSR1", "SCARB1", "FAM1…
HALLMARK_WNT_BETA_CATENIN_SIGNALING	0.770321	0.837306	0.0105416	0.261904	0.800645	42	c("CCND2", "TP53", "CUL1", "MAML1", "PSEN2", "WNT1", "MYC", "TCF7", "LEF1", "RBPJ", "WNT6", "PPARD", "GNAI1", "FRAT1")
HALLMARK_TGF_BETA_SIGNALING	0.788755	0.839101	0.0437318	-0.197854	-0.854093	54	c("PMEPA1", "ID3", "TJP1", "SPTBN1", "CDKN1C", "ACVR1", "BMP2", "SKI", "FURIN", "THBS1", "TRIM33", "ID1", "LTBP2", "TGFBR1", "CTNNB1", "SLC20A1", "LEFTY2", "BCAR3", "TGIF1", "NCOR2", "SMAD3", "NOG", "SMAD6", "BMPR1A", "BMPR2", "SKIL", "APC")
HALLMARK_ANDROGEN_RESPONSE	0.839648	0.874633	0.00741316	0.229124	0.785143	100	c("B2M", "PTK2B", "FKBP5", "TNFAIP8", "NGLY1", "MERTK", "NCOA4", "SEC24D", "B4GALT1", "CCND3", "CAMKK2", "TMEM50A", "PIAS1", "UBE2J1", "DNAJB9", "KRT19", "ABCC4", "ELK4", "XRCC6", "CENPN", "MYL12A", "IDI1", "SORD")
HALLMARK_OXIDATIVE_PHOSPHORYLATION	0.931913	0.950931	0.00430299	0.210469	0.756363	200	c("ALAS1", "CASP7", "TCIRG1", "ATP6V0E1", "SDHB", "HCCS", "SLC25A20", "ISCU", "IDH2", "SUPV3L1", "AFG3L2", "MAOB", "UQCRFS1", "MRPS22", "TIMM10", "DLD", "OXA1L", "TIMM9", "HSPA9", "AIFM1", "ISCA1", "OGDH", "NDUFA9", "MRPS11", "NDUFS2", "MRPL11", "ACADM", "MRPL34", "NDUFV1", "IDH3A", "IMMT", "BAX", "MRPS12", "PHB2", "CPT1A", "COX15", "FXN", "ECHS1", "SUCLG1", "ATP6V1F", "FH", "ATP5F1C", "ATP6V1C1"…
HALLMARK_UV_RESPONSE_DN	0.995048	0.995048	0.00277172	0.167722	0.592127	144	c("PIK3CD", "NFKB1", "CELF2", "SYNE1", "SPOP", "SMAD7", "NR3C1", "SRI", "AKT3", "ANXA4", "BHLHE40", "SFMBT1", "CITED2", "CDKN1B", "VLDLR", "MYC", "MAPK14", "NR1D2", "PIK3R3", "CDK13", "ABCC1", "PLPP3", "PTPRM", "WDR37", "PHF3", "EFEMP1", "YTHDC1", "ARHGEF9", "VAV2", "PDLIM5", "CACNA1A", "PRDM2", "INPP4B", "PPARG", "RASA2")

## Sheet: U62317.3
Supplementary Table - GSEA results for BRCA Basal lncRNAs - related to Supplementary Figure 3A
pathway	pval	padj	log2err	ES	NES	size	leadingEdge
HALLMARK_INTERFERON_GAMMA_RESPONSE	1.647e-83	8.235e-82	2.39069	0.837281	3.80629	200	c("HLA-B", "B2M", "TAP1", "PSMB9", "HLA-A", "IRF1", "IDO1", "PSMB8", "UBE2L6", "CCL5", "ISG20", "IL15RA", "IFI30", "IFI35", "BATF2", "CXCL10", "PARP12", "TNFAIP2", "FCGR1A", "BST2", "OASL", "DHX58", "PSMB10", "CFB", "NLRC5", "ZBP1", "HLA-DMA", "IL15", "ISG15", "RTP4", "HLA-G", "PML", "CD38", "LGALS3BP", "WARS1", "TAPBP", "LAP3", "APOL6", "PSME2", "GBP4", "CXCL11", "IFIT3", "TRIM21", "IFI44L", "IL…
HALLMARK_ALLOGRAFT_REJECTION	4.85599e-66	1.214e-64	2.11982	0.793828	3.60875	200	c("B2M", "TAP1", "TAP2", "HLA-A", "CCL4", "CCL5", "C2", "PSMB10", "NCF4", "HLA-DMA", "IL15", "IL18", "HLA-G", "WARS1", "IL12RB1", "HLA-E", "TAPBP", "IL18RAP", "BCL3", "PRF1", "CTSS", "SPI1", "IFNG", "CD7", "HLA-DOB", "CD74", "FASLG", "GZMB", "WAS", "IL2RA", "CXCR3", "IRF7", "SOCS1", "CD86", "IL2RG", "GZMA", "SRGN", "IL7", "FGR", "HLA-DMB", "CCL7", "ITGB2", "STAT1", "LTB", "CCR5", "CD3D", "SIT1", …
HALLMARK_INTERFERON_ALPHA_RESPONSE	1.81926e-47	3.0321e-46	1.79734	0.866114	3.55655	97	c("B2M", "TAP1", "PSMB9", "IRF1", "PSMB8", "UBE2L6", "ISG20", "IFI30", "IFI35", "BATF2", "CXCL10", "PARP12", "HLA-C", "BST2", "OASL", "DHX58", "IL15", "ISG15", "RTP4", "LGALS3BP", "WARS1", "LAP3", "PSME2", "GBP4", "UBA7", "OAS1", "CXCL11", "IFIT3", "TRIM21", "CCRL2", "IFI44L", "IFI27", "PARP14", "MX1", "IFI44", "CD74", "PARP9", "SAMD9L", "CASP1", "IRF9", "C1S", "IRF7", "CMPK2", "IFITM1", "PSME1",…
HALLMARK_INFLAMMATORY_RESPONSE	8.71721e-39	1.08965e-37	1.6217	0.692275	3.14389	199	c("IRF1", "CCL5", "IL15RA", "CXCL10", "BST2", "IL15", "IL18", "RTP4", "TAPBP", "IL18RAP", "CXCL11", "CCRL2", "EBI3", "IRF7", "CXCR6", "TNFRSF1B", "IFITM1", "GPR132", "CCL7", "PTAFR", "CD48", "LY6E", "CD14", "TNFRSF9", "LCP2", "RHOG", "IL10RA", "IL2RB", "EMP3", "CCL2", "OSM", "NFKBIA", "SLAMF1", "MEFV", "MARCO", "GNA15", "MEP1A", "ICAM1", "LTA", "C3AR1", "P2RX4", "TNFSF10", "CD69", "NOD2", "CMKLR1…
HALLMARK_TNFA_SIGNALING_VIA_NFKB	6.23908e-27	6.23908e-26	1.34993	0.627059	2.85062	200	c("TAP1", "IRF1", "CCL4", "CCL5", "IL15RA", "CXCL10", "TNFAIP2", "IL18", "NFKB2", "TNIP1", "BCL3", "CXCL11", "CCRL2", "RELB", "SLC2A6", "BCL2A1", "IFIH1", "PLEK", "TNFRSF9", "BIRC3", "NFKBIE", "CCL2", "CXCL1", "IFIT2", "NFKBIA", "DRAM1", "ICAM1", "CD69", "CSF1", "DDX58", "RNF19B", "GCH1", "SOCS3", "TNF", "TNFAIP8", "TLR2", "IL1B", "SOD2", "SAT1", "TNIP2", "TRAF1", "TNFAIP3", "IL23A", "IL12B", "CS…
HALLMARK_COMPLEMENT	2.95171e-25	2.45976e-24	1.30309	0.614971	2.79566	200	c("PSMB9", "IRF1", "CCL5", "C2", "CFB", "C1QA", "LAP3", "FCER1G", "GNGT2", "CTSS", "APOBEC3F", "C1R", "GZMB", "APOBEC3G", "WAS", "CASP1", "C1S", "IRF7", "C1QC", "GZMA", "APOC1", "ITGAM", "SERPINA1", "CASP5", "ATOX1", "PLEK", "LCP2", "RHOG", "CTSL", "CXCL1", "C3", "PLSCR1", "LCK", "ITIH1", "SERPING1", "CASP4", "PIK3R5", "GRB2", "LYN", "CTSC", "TNFAIP3", "GZMK", "PLAUR", "CTSB", "OLR1", "KLKB1", "C…
HALLMARK_IL6_JAK_STAT3_SIGNALING	2.80115e-20	2.00082e-19	1.16018	0.727113	2.93644	87	c("IRF1", "IL15RA", "CXCL10", "CD38", "IL12RB1", "CXCL11", "EBI3", "IRF9", "IL2RA", "SOCS1", "TNFRSF1B", "IL2RG", "IL7", "CCL7", "STAT1", "LTB", "CD14", "IL9R", "CSF2RB", "CXCL1", "CXCL13", "STAT2", "CSF1", "CSF2RA", "SOCS3", "CXCL9", "TNF", "TLR2", "IL1B", "PIK3R5", "HMOX1", "GRB2", "CSF2", "CCR1", "MAP3K8", "IL1R2", "MYD88", "IL3RA", "TGFB1", "IL18R1", "IL10RB", "FAS", "TNFRSF1A", "IL4R", "STAT…
HALLMARK_IL2_STAT5_SIGNALING	1.46071e-13	9.12946e-13	0.943632	0.516271	2.34441	198	c("BATF", "CXCL10", "GBP4", "IL2RA", "SOCS1", "CD86", "TNFRSF1B", "LTB", "CD48", "TNFRSF9", "IL10RA", "GALM", "IL2RB", "CTLA4", "CST7", "ICOS", "CTSZ", "TNFRSF4", "PLSCR1", "TNFRSF8", "FLT3LG", "TGM2", "IRF4", "P2RX4", "TNFSF10", "GPR65", "RHOH", "CSF1", "CD79B", "IFITM3", "SYNGR2", "IL10", "IRF8", "CAPG", "TRAF1", "TNFRSF18", "CSF2", "CCND2", "FGL2", "EOMES", "RNH1", "MAP3K8", "ITGAE", "BHLHE40"…
HALLMARK_APOPTOSIS	2.34612e-08	1.3034e-07	0.733762	0.473092	2.09464	161	c("TAP1", "IRF1", "ISG20", "IL18", "CD38", "PRF1", "FASLG", "CASP1", "PLCB2", "CD14", "CD2", "BIRC3", "GNA15", "TNFSF10", "CD69", "IFITM3", "GCH1", "TNF", "CASP4", "IL1B", "SOD2", "HMOX1", "SAT1", "IFNB1", "GPX1", "CCND2", "DPYD", "TSPO", "LGALS3", "SQSTM1", "CFLAR", "BCAP31", "FAS", "CDC25B", "CYLD", "CASP7", "MGMT", "GADD45B", "IL6", "DNAJA1", "BAX", "GADD45A", "IL1A", "PSEN2", "EBP", "CLU", "G…
HALLMARK_KRAS_SIGNALING_UP	3.98095e-08	1.99047e-07	0.719513	0.437213	1.98556	199	c("PSMB8", "CXCL10", "CFB", "FCER1G", "GLRX", "CTSS", "ADAMDEC1", "TNFRSF1B", "IL2RG", "ADAM8", "LAPTM5", "ITGB2", "IL10RA", "MAP4K1", "BIRC3", "LAT2", "PDCD1LG2", "CD37", "TMEM176B", "CLEC4A", "C3AR1", "LY96", "TMEM176A", "CMKLR1", "ANXA10", "CSF2RA", "TLR8", "IL1B", "IRF8", "DOCK2", "TRAF1", "TNFAIP3", "CSF2", "CCND2", "IKZF1", "PLAUR", "ERO1A", "PRDM1", "GADD45G", "HSD11B1", "MMP9", "IL7R", "E…
HALLMARK_UV_RESPONSE_DN	6.37002e-06	2.89546e-05	0.610527	-0.37561	-1.84459	144	c("MMP16", "KALRN", "SCAF8", "ACVR2A", "MAP1B", "KIT", "LAMC1", "ITGB3", "BCKDHB", "NFIB", "PTPN21", "ATRX", "DDAH1", "GCNT1", "NIPBL", "PIAS3", "CDON", "SYNJ2", "ADGRL2", "LTBP1", "NOTCH2", "MAGI2", "TGFBR3", "ZMIZ1", "PHF3", "MAPK14", "TOGARAM1", "PRKAR2B", "TJP1", "AGGF1", "DLG1", "ATP2B1", "BMPR1A", "SIPA1L1", "DYRK1A", "ATRN", "PLCB4", "APBB2", "PDLIM5", "YTHDC1", "SLC7A1", "IGFBP5", "IRS1",…
HALLMARK_XENOBIOTIC_METABOLISM	9.86343e-06	4.10976e-05	0.593325	0.391529	1.77809	199	c("PSMB10", "CFB", "APOE", "TMEM176B", "ALDH2", "GCH1", "ITIH1", "CNDP2", "HMOX1", "IRF8", "BLVRB", "AQP9", "ACP2", "CCL25", "PTGDS", "SERTAD1", "FBP1", "CYP2S1", "ESR1", "MT2A", "VNN1", "TDO2", "GSTO1", "PTGES", "ALAS1", "HSD11B1", "FAS", "ITIH4", "KYNU", "TNFRSF1A", "PLG", "POR", "CYP27A1", "UPP1", "PMM1", "ABCD2", "NINJ1", "REG1A", "ECH1", "DHRS1", "CDA", "SLC6A12", "UPB1", "TKFC", "GCNT2", "L…
HALLMARK_COAGULATION	3.51233e-05	0.00013509	0.557332	0.42316	1.83625	138	c("C2", "CFB", "C1QA", "C1R", "C1S", "APOC1", "C8G", "SERPINA1", "PLEK", "C3", "MEP1A", "ITIH1", "SERPING1", "APOC2", "CTSB", "OLR1", "KLKB1", "LGMN", "MMP7", "CTSH", "MMP9", "PEF1", "PLG", "FGA", "PROC", "F12", "F13B", "CFD", "MSRB2", "MAFF", "PF4", "TMPRSS6", "APOC3", "PROZ", "CLU", "SH2B2", "ANG", "SIRT2", "F2", "MST1", "ISCU", "FGG", "GP1BA", "S100A13", "GDA", "CFH", "MBL2", "F9", "CTSE", "TF…
HALLMARK_MITOTIC_SPINDLE	7.08114e-05	0.000252898	0.538434	-0.324549	-1.66957	199	c("MYH10", "SPTBN1", "LATS1", "OPHN1", "STAU1", "ALMS1", "ALS2", "ARHGEF12", "PALLD", "HOOK3", "KATNA1", "VCL", "FGD4", "APC", "DST", "RASAL2", "STK38L", "WASL", "TSC1", "PKD2", "WASF1", "CCDC88A", "CEP57", "RABGAP1", "LLGL1", "RFC1", "RANBP9", "SHROOM2", "PPP4R2", "TRIO", "NOTCH2", "CKAP5", "KIF5B", "DYNC1H1", "KIF3B", "ITSN1", "RAPGEF5", "ARAP3", "AKAP13", "FARP1", "RASA1", "ARHGEF2", "YWHAE", …
HALLMARK_REACTIVE_OXYGEN_SPECIES_PATHWAY	9.52619e-05	0.00031754	0.538434	0.549853	2.00108	49	c("GLRX", "ATOX1", "LSP1", "FTL", "SOD2", "JUNB", "PFKP", "SRXN1", "FES", "PRDX1", "SBNO2", "NDUFA6", "EGLN2", "CDKN2D", "NDUFS2", "HHEX", "GPX4", "PRNP", "TXN", "G6PD", "SELENOS", "STK25", "IPCEF1")
HALLMARK_P53_PATHWAY	0.000114509	0.000357841	0.538434	0.366725	1.66545	199	c("TAP1", "IFI30", "CASP1", "SOCS1", "DEF6", "RHBDF2", "VAMP8", "GM2A", "DRAM1", "RNF19B", "HMOX1", "SAT1", "CCND2", "SERTAD3", "MAPKAPK3", "TRAFD1", "IRAK1", "H1-2", "SLC3A2", "HEXIM1", "S100A4", "TGFB1", "PLXNB2", "CTSD", "SFN", "FAS", "STOM", "ADA", "RPS27L", "FUCA1", "PTPRE", "RALGDS", "UPP1", "PMM1", "HBEGF", "BAK1", "KLF4", "MXD1", "NINJ1", "TCN2", "BAX", "GADD45A", "DDB2", "CDKN2A", "TNFSF…
HALLMARK_PROTEIN_SECRETION	0.000250667	0.000737256	0.498493	-0.388421	-1.77674	96	c("CLCN3", "ATP7A", "DOP1A", "ZW10", "ARFIP1", "YIPF6", "SCAMP1", "ATP1A1", "VAMP4", "DST", "GNAS", "MAPK1", "ARCN1", "AP1G1", "SEC22B", "RAB22A", "SH3GL2", "LMAN1", "ARFGEF2", "IGF2R", "MON2", "KIF1B", "CLTC", "SEC31A", "VPS4B", "AP2B1", "TMED2", "RAB5A", "SCRN1", "RAB2A", "ERGIC3", "TSG101", "AP3B1", "VPS45", "ANP32E", "SEC24D", "OCRL", "RAB14", "ARFGEF1", "STAM", "GOLGA4", "TMED10", "COPB2", "…
HALLMARK_UV_RESPONSE_UP	0.000276788	0.000768854	0.498493	0.382978	1.69184	158	c("HLA-F", "TAP1", "IRF1", "NFKBIA", "ICAM1", "GCH1", "SOD2", "HMOX1", "LYN", "ARRB2", "MAPK8IP2", "CLTB", "MGAT1", "GRINA", "SPR", "JUNB", "CNP", "TST", "SQSTM1", "PRKCD", "ALAS1", "SIGMAR1", "C4BPB", "RAB27A", "STARD3", "BAK1", "IL6", "DNAJA1", "POLR2H", "ATP6V1F", "GRPEL1", "SLC6A12", "ABCB1", "HSPA2", "ACAA1", "BID", "CXCL2", "CDKN2B", "BTG3", "AQP3", "MRPL23", "CCNE1", "CREG1", "GAL", "STIP1…
HALLMARK_OXIDATIVE_PHOSPHORYLATION	0.00251656	0.00662252	0.335069	0.334718	1.52163	200	c("TCIRG1", "ATP6V0E1", "MRPS12", "SLC25A20", "MRPL34", "SDHB", "IDH3B", "CYC1", "ECHS1", "ALAS1", "ATP6AP1", "POR", "NDUFA6", "CASP7", "TIMM10", "IDH3G", "COX17", "ATP6V0B", "ATP5F1D", "NDUFA2", "ATP6V1F", "BAX", "AIFM1", "ECH1", "NDUFB7", "GRPEL1", "NDUFS2", "NDUFS7", "COX8A", "GPI", "COX6B1", "NDUFV1", "COX5A", "ACAA1", "GPX4", "SURF1", "ATP5MC1", "ATP5PD", "ISCU", "NDUFA1", "UQCRC1", "UQCR11"…
HALLMARK_MYC_TARGETS_V2	0.00491627	0.0122907	0.256635	0.443715	1.67039	58	c("NOP16", "DUSP2", "EXOSC5", "RRP9", "SRM", "NOP56", "PUS1", "WDR74", "PES1", "TBRG4", "TCOF1", "RCL1", "RABEPK", "NOP2", "AIMP2", "GNL3", "MYC", "MCM5", "MRTO4", "NOC4L", "PPAN", "FARSA", "MAP3K6", "RRP12", "PA2G4", "SORD", "NPM1", "IMP4", "NOLC1", "HSPE1")
HALLMARK_EPITHELIAL_MESENCHYMAL_TRANSITION	0.0093801	0.0223336	0.303779	-0.267743	-1.37742	200	c("CADM1", "ITGA2", "ELN", "QSOX1", "ITGB1", "SFRP1", "LAMC1", "ITGB3", "MATN3", "SLIT2", "MAGEE1", "CDH6", "MGP", "THBS1", "CALD1", "EDIL3", "FBN2", "LOX", "LAMA1", "DST", "SGCB", "FERMT2", "SPOCK1", "TPM4", "SGCD", "THBS2", "VCAN", "PFN2", "FMOD", "DPYSL3", "COL4A1", "NOTCH2", "NID2", "TGFBR3", "TAGLN", "TIMP3", "SLIT3", "GPX7", "FSTL1", "CDH2", "CALU", "MYLK", "TNC", "COL4A2", "ACTA2", "COPA",…
HALLMARK_TGF_BETA_SIGNALING	0.016587	0.0376978	0.188069	-0.370654	-1.51477	54	c("SPTBN1", "BMPR2", "THBS1", "APC", "TGFBR1", "TRIM33", "MAP3K7", "SMAD1", "SKI", "CTNNB1", "ARID4B", "TJP1", "BMPR1A", "ACVR1", "CDKN1C", "PPM1A", "LTBP2")
HALLMARK_ADIPOGENESIS	0.0211921	0.0460697	0.113319	0.297769	1.35366	200	c("SQOR", "APOE", "PIM3", "C3", "ALDH2", "AK2", "RMDN3", "SDHB", "CRAT", "ORM1", "PREB", "TST", "CYC1", "ECHS1", "CHCHD10", "NABP1", "STAT5A", "STOM", "UCP2", "ABCB8", "POR", "ESRRA", "SLC25A10", "SLC5A6", "IDH3G", "ACADS", "TKT", "UBC", "ARAF", "PEX14", "DRAM2", "AIFM1", "GADD45A", "ECH1", "NDUFB7", "GRPEL1", "DHRS7B", "SNCG", "COX8A", "TALDO1", "ELMOD3", "DNAJC15", "QDPR", "DDT", "GPX4", "MIGA2…
HALLMARK_G2M_CHECKPOINT	0.0300203	0.0625423	0.167659	-0.249649	-1.28426	199	c("SLC12A2", "CBX1", "GSPT1", "CHEK1", "ATRX", "CASP8AP2", "CTCF", "EGF", "KATNA1", "SYNCRIP", "SMARCC1", "CUL5", "RASAL2", "LIG3", "SS18", "PDS5B", "HOXC10", "NOTCH2", "KIF5B", "RPS6KA5", "MAPK14", "STMN1", "SRSF1", "TOP1", "DMD", "MTF2", "ABL1", "TTK", "FOXN3", "CUL3", "FBXO5", "SMC2", "BARD1", "E2F3", "PRPF4B", "STAG1", "CCNF", "WRN", "ARID4A", "DR1", "YTHDC1", "CCNT1", "XPO1", "SLC7A1", "CENP…
HALLMARK_MTORC1_SIGNALING	0.0364867	0.0729733	0.0858735	0.288703	1.31111	199	c("IFI30", "WARS1", "GLRX", "ITGB2", "CORO1A", "SLA", "NFKBIB", "CTSC", "FGL2", "SDF2L1", "DAPP1", "LGMN", "ERO1A", "BHLHE40", "CFP", "SQSTM1", "TOMM40", "PRDX1", "PSMA3", "PSMA4", "GLA", "RRP9", "NFIL3", "DDX39A", "FKBP2", "PSMC4", "STARD4", "EDEM1", "SLC9A3R1", "SLC7A5", "PSMD13", "TBK1", "GPI", "ARPC5L", "QDPR", "EBP", "PSMB5", "ATP5MC1", "ENO1", "NUPR1", "CALR", "HSPA5", "G6PD", "DHCR24", "TP…
HALLMARK_SPERMATOGENESIS	0.0545391	0.104883	0.115167	-0.262309	-1.26874	134	c("SLC12A2", "SPATA6", "CNIH2", "GMCL1", "ZC3H14", "SHE", "NPY5R", "PIAS2", "CLVS1", "JAM3", "GRM8", "TSN", "POMC", "NOS1", "BRAF", "NPHP1", "PACRG", "CCT6B", "IFT88", "SIRT1", "THEG", "CSNK2A2", "TTK", "ZPBP", "ACTL7B", "NF2", "OAZ3", "NAA11", "ADAD1", "ADAM2", "MAP7", "LDHC", "STRBP", "TOPBP1", "STAM2", "PRKAR2A", "ACRV1", "CHRM4", "GSTM3", "PEBP1", "PRM2", "CST8", "TKTL1", "TNP1", "YBX2", "DDX…
HALLMARK_DNA_REPAIR	0.0667773	0.123662	0.0640749	0.292672	1.2822	148	c("PDE6G", "CMPK2", "HCLS1", "POLD4", "ITPA", "BCAP31", "VPS28", "ADA", "ELL", "ADRM1", "TAF12", "NT5C", "DUT", "RAD51", "ALYREF", "COX17", "SAC3D1", "GUK1", "EDF1", "POLR2H", "POLR2I", "PDE4B", "DDB2", "RBX1", "POLR2G", "ZNF707", "CDA", "NME3", "TAF9", "NT5C3A", "GPX4", "POLA2", "SURF1", "SNAPC5", "SUPT5H", "SNAPC4", "MPG", "POLR3GL", "GMPR2", "POLL", "POLR2E", "MRPL40", "NELFB")
HALLMARK_ESTROGEN_RESPONSE_LATE	0.0785951	0.140348	0.0574868	0.273969	1.2441	198	c("ISG20", "BATF", "SERPINA1", "ALDH3B1", "SNX10", "PTPN6", "CLIC3", "BLVRB", "ITPK1", "GJB3", "MICB", "JAK2", "SLC27A2", "TST", "PTGES", "SFN", "DUSP2", "DNAJC1", "NBL1", "TMPRSS3", "S100A9", "CISH", "GLA", "FKBP5", "LTF", "BAG1", "KLF4", "PLAAT3", "SULT2B1", "PKP3", "SLC9A3R1", "SLC7A5", "GPER1", "IMPA2", "ZFP36", "XRCC3", "TJP3")
HALLMARK_PEROXISOME	0.0884827	0.152556	0.0566282	0.308277	1.28082	104	c("MVP", "ACSL5", "SOD2", "SLC25A19", "SLC27A2", "HSD3B7", "CRAT", "TSPO", "ABCD1", "GSTK1", "ESR2", "PRDX1", "ABCD2", "SULT2B1", "HMGCL", "FIS1", "CLN6", "PEX14", "ECH1", "PRDX5", "ABCB1", "HSD17B11", "ACAA1", "NUDT19", "ACSL1", "YWHAH", "ABCB9", "ALDH1A1", "DHCR24", "IDH2", "DHRS3", "HRAS", "ERCC1", "CRABP2")
HALLMARK_HYPOXIA	0.111185	0.18241	0.0477189	0.26629	1.20933	199	c("ISG20", "GLRX", "TGM2", "SLC2A5", "HMOX1", "PLAC8", "TNFAIP3", "CHST2", "PLAUR", "FBP1", "AMPD3", "MT2A", "ERO1A", "BHLHE40", "TPST2", "PFKP", "JMJD6", "S100A4", "FOSL2", "NAGK", "PNRC1", "GAA", "GRHPR", "STBD1", "LXN", "NFIL3", "CP", "IL6", "SULT2B1", "ILVBL", "GALK1", "MAFF", "PYGM", "PKP1", "PRDX5", "GCNT2", "GPI", "ZFP36", "MT1E", "ANXA2", "HEXA", "ENO1")
HALLMARK_FATTY_ACID_METABOLISM	0.113094	0.18241	0.0479693	0.276181	1.21958	157	c("UBE2L6", "IL4I1", "PSME1", "ACSL5", "BLVRA", "CRAT", "IDH3B", "VNN1", "TDO2", "ECHS1", "CBR3", "GRHPR", "RDH16", "GLUL", "CD1D", "IDH3G", "ACADS", "NSDHL", "NCAPH2", "UROS", "HMGCL", "ECH1", "HSD17B11", "PCBD1", "G0S2", "ERP29", "FABP1", "ACAA1", "ACSL1", "GSTZ1", "D2HGDH", "YWHAH", "ALDH1A1", "ALDH3A2", "HSD17B10", "DHCR24", "HPGD")
HALLMARK_E2F_TARGETS	0.133768	0.209013	0.078404	-0.222695	-1.14566	200	c("CBX5", "GSPT1", "WEE1", "CCP110", "CHEK1", "SHMT1", "CTCF", "CSE1L", "ZW10", "MMS22L", "SYNCRIP", "NUDT21", "RFC3", "PDS5B", "PPM1D", "IPO7", "RFC1", "RAD1", "STMN1", "SRSF1", "PMS2", "MSH2", "GINS4", "UBR7", "NUP153", "SMC6", "GINS1", "MRE11", "BARD1", "SMC3", "STAG1", "RPA1", "NAP1L1", "ASF1A", "PSIP1", "PRKDC", "XPO1", "HMGB2", "TUBB", "UNG", "HUS1", "POLE", "ORC2", "RAD51C", "PRIM2", "DONS…
HALLMARK_ANDROGEN_RESPONSE	0.166132	0.251715	0.0617563	-0.253457	-1.16686	100	c("XRCC5", "AKAP12", "ARID5B", "PTPN21", "SPDEF", "UBE2I", "LMAN1", "ABHD2", "SLC38A2", "PGM3", "SELENOP", "APPBP2", "ZMIZ1", "GNAI3", "ALDH1A3", "HOMER2", "ACSL3", "ZBTB10", "HMGCR", "SRF", "STK39", "SLC26A2", "GUCY1A1", "PLPP1", "IQGAP2", "PDLIM5", "RAB4A")
HALLMARK_PI3K_AKT_MTOR_SIGNALING	0.211862	0.311562	0.0348852	0.277502	1.15435	105	c("FASLG", "IL2RG", "STAT2", "SLA", "LCK", "TRAF2", "NFKBIB", "GRB2", "DAPP1", "PRKCB", "NCK1", "GRK2", "MYD88", "SQSTM1", "SFN", "ARHGDIA", "TNFRSF1A", "MKNK1", "TBK1", "PFN1", "ATF1", "ARPC3", "CAMK4", "CALR", "RPS6KA1")
HALLMARK_PANCREAS_BETA_CELLS	0.244849	0.349785	0.0451482	-0.297963	-1.13548	40	c("STXBP1", "SYT13", "PAX6", "NKX6-1", "PDX1", "DCX", "PCSK2", "SCGN", "ELP4", "ABCC8", "IAPP")
HALLMARK_HEDGEHOG_SIGNALING	0.261781	0.363585	0.0430304	-0.304262	-1.1237	36	c("NRCAM", "OPHN1", "HEY2", "AMOT", "NKX6-1", "RASA1", "DPYSL2", "NF1", "CDK5R1", "SLIT1", "CRMP1", "CNTFR", "HEY1", "SCG2", "PTCH1", "NRP1", "VLDLR", "TLE1", "VEGFA", "ADGRG1")
HALLMARK_APICAL_JUNCTION	0.313996	0.424319	0.0498269	-0.203386	-1.04627	199	c("MYH10", "ITGA2", "PARVA", "AMIGO1", "ITGB1", "ACTG2", "SLIT2", "HADH", "PLCG1", "CDH6", "CDH8", "CADM2", "VCL", "PARD6G", "JAM3", "WASL", "TSC1", "VCAN", "SPEG", "SRC", "CTNND1", "NRTN", "SHROOM2", "ITGA10", "CNTN1", "TRO", "CDK8", "MAPK14", "TMEM8B", "CDH4", "TJP1", "RASA1", "DLG1", "NF1", "DSC3", "PBX2", "MPZL1", "NFASC", "NF2", "DSC1", "CLDN8", "SGCE", "CDH11", "CD276", "NECTIN3", "ADAMTS5"…
HALLMARK_NOTCH_SIGNALING	0.341944	0.449926	0.0367315	-0.29854	-1.07083	32	c("MAML2", "FZD7", "HEYL", "NOTCH2", "DTX1", "NOTCH1", "TCF7L2", "ST3GAL6", "SKP1", "FZD1")
HALLMARK_CHOLESTEROL_HOMEOSTASIS	0.404166	0.518162	0.0237435	0.261614	1.02845	74	c("FBXO6", "PLSCR1", "CXCL16", "PLAUR", "LGMN", "LGALS3", "PNRC1", "NFIL3", "NSDHL", "GLDC", "STARD4", "ECH1", "EBP", "CLU", "ATF5", "PCYT2", "FABP5", "S100A11", "STX5", "MVD", "ETHE1", "SCD", "FDPS", "IDI1", "PMVK", "MAL2")
HALLMARK_UNFOLDED_PROTEIN_RESPONSE	0.465646	0.569224	0.0207799	0.236815	0.9964	112	c("IFIT1", "CCL2", "CEBPB", "ERO1A", "PREB", "IMP3", "NABP1", "EXOSC4", "EXOSC5", "CHAC1", "EIF4A3", "RRP9", "NOP56", "HERPUD1", "SPCS1", "NHP2", "TATDN2", "ATF4", "EDEM1", "ZBTB17", "SLC7A5", "LSM4", "YIF1A", "CALR", "WIPI1", "HSPA5")
HALLMARK_KRAS_SIGNALING_DN	0.466764	0.569224	0.0195855	0.220662	1.00211	199	c("IFI44L", "IFNG", "MX1", "PDCD1", "RSAD2", "MEFV", "SLC29A3", "IL12B", "CHST2", "TG", "IDUA", "CD80", "SLC12A3", "NPHS1", "CD40LG", "MAST3", "TENT5C", "PRODH", "LYPD3", "VPREB1", "GP2", "SMPX", "CCR8", "NR6A1")
HALLMARK_WNT_BETA_CATENIN_SIGNALING	0.609284	0.721441	0.0264234	-0.236624	-0.914099	42	c("DKK4", "HDAC2", "HEY2", "SKP2", "CTNNB1", "ADAM17", "NOTCH1", "DVL2", "NOTCH4", "FZD1", "HEY1", "PTCH1", "FZD8", "DLL1", "NUMB", "NCSTN", "NCOR2", "MAML1")
HALLMARK_HEME_METABOLISM	0.622381	0.721441	0.0153405	0.205886	0.934297	197	c("OPTN", "MPP1", "C3", "ACP5", "CLIC2", "BLVRA", "BLVRB", "PDZK1IP1", "CTSB", "KEL", "HTATIP2", "TENT5C", "SLC22A4", "UCP2", "GYPC", "PSMD9", "SLC25A38", "PGLS", "RAD23A", "SLC10A3", "UROS", "RCL1", "HDGF", "HBD", "E2F2", "GATA1", "RHAG", "RNF19A", "MOCOS", "ACSL6", "TMEM9B", "KLF1", "MARCHF2", "EZH1", "UBAC1", "KAT2B", "AQP3", "MYL4", "PC", "GYPE", "CAST", "SPTA1", "ELL2", "HBZ", "TRIM10", "YPE…
HALLMARK_ESTROGEN_RESPONSE_EARLY	0.634868	0.721441	0.0150631	0.204437	0.92843	199	c("ALDH3B1", "TGM2", "CLIC3", "BLVRB", "ITPK1", "MICB", "JAK2", "SLC27A2", "BHLHE40", "CELSR1", "MUC1", "PTGES", "SFN", "NADSYN1", "SYBU", "FCMR", "NBL1", "TMPRSS3", "CISH", "GLA", "FKBP5", "MREG", "BAG1", "SNX24", "KLF4", "PLAAT3", "SULT2B1", "UGCG", "SLC9A3R1", "SLC7A5", "TTC39A", "TJP3", "MYC", "PMAIP1", "B4GALT1", "ASB13", "CALCR", "AQP3", "KLF10", "MAST4", "RAPGEFL1", "STC2", "MYBL1", "ELF3"…
HALLMARK_APICAL_SURFACE	0.67226	0.746955	0.0169314	0.2441	0.869377	44	c("IL2RG", "IL2RB", "LYN", "PLAUR", "LYPD3", "RHCG", "CD160", "CX3CL1", "B4GALT1", "CROCC")
HALLMARK_GLYCOLYSIS	0.699139	0.759933	0.0136559	0.198454	0.901188	198	c("ISG20", "GLRX", "RBCK1", "SLC16A3", "CHST2", "IDUA", "CHST12", "ERO1A", "SPAG4", "PFKP", "AKR1A1", "GMPPB", "MIOX", "SLC25A10", "PGLS", "B4GALT7", "PSMC4", "NSDHL", "LHPP", "CLN6", "PYGL", "GALK1", "CENPA", "TALDO1", "XYLT2", "ANG", "ENO1", "B3GAT3", "B4GALT1", "RARS1", "PGAM1", "TXN", "HSPA5", "GNPDA1", "PC", "G6PD", "ANKZF1", "TPI1", "GPR87", "NDUFV3", "STC2", "GMPPA", "BIK", "ELF3", "BPNT1")
HALLMARK_BILE_ACID_METABOLISM	0.737475	0.784548	0.0139966	0.20562	0.865147	112	c("ACSL5", "OPTN", "PAOX", "LCK", "AQP9", "SLC27A2", "HSD3B7", "ABCD1", "GSTK1", "CYP27A1", "ABCD2", "SLC22A18", "SULT2B1", "AKR1D1", "PRDX5", "HSD17B11", "HACL1", "GC", "KLF1", "ACSL1", "CH25H", "ALDH1A1", "DHCR24", "IDH2", "SLC23A1", "SLC27A5", "RXRA", "PEX16", "BMP6", "CYP8B1", "APOA1", "FDXR", "PIPOX", "SERPINA6", "IDI1")
HALLMARK_MYOGENESIS	0.825558	0.859956	0.0285466	-0.17162	-0.882862	199	c("NCAM1", "EPHB3", "ITGB1", "VIPR1", "CNN3", "CDH13", "SVIL", "TSC2", "DTNA", "AGL", "SPDEF", "SGCD", "REEP1", "SPEG", "PKIA", "FHL1", "PPP1R3C", "NOS1", "ITGA7", "CAMK2B", "TAGLN", "MEF2A", "FKBP1B", "DMD", "NOTCH1", "PTGIS", "MYH11", "MYLK", "COL4A2", "CRYAB", "ERBB3", "RIT1", "ABLIM1", "APP", "CACNG1", "ADCY9", "EFS", "SMTN", "HSPB2", "MYL7", "SPARC", "NAV2", "RYR1", "HRC", "CKMT2", "MYL1", "…
HALLMARK_ANGIOGENESIS	0.968669	0.988438	0.0186632	-0.174564	-0.644699	36	c("FGFR1", "VCAN", "TNFRSF21", "LPL", "FSTL1", "APP", "STC1", "KCNJ8", "PTK2", "SLCO2A1")
HALLMARK_MYC_TARGETS_V1	1	1	0.0253158	-0.127239	-0.654587	200	c("YWHAQ", "GSPT1", "HDAC2", "SYNCRIP", "SMARCC1", "SRPK1", "TCP1", "SRSF1", "YWHAE", "RNPS1", "ABCE1", "NCBP1", "DDX18", "EIF4E", "DHX15", "HNRNPR", "HNRNPA1", "NAP1L1", "EIF4G2", "SET", "SF3A1", "XPO1", "RPL6", "SRSF3", "PRPS2", "RSL1D1", "CDK2", "GLO1", "CCT5", "ORC2", "HSP90AB1", "HDDC2", "HNRNPA3", "EIF4H", "RRM1", "SF3B3", "TOMM70", "DEK", "PABPC1", "IFRD1", "PWP1", "SNRPD1", "HNRNPU", "CST…

## Sheet: AC007991.2
Supplementary Table - GSEA results for BRCA Basal lncRNAs - related to Supplementary Figure 3A
pathway	pval	padj	log2err	ES	NES	size	leadingEdge
HALLMARK_INTERFERON_GAMMA_RESPONSE	3.73778e-83	1.86889e-81	2.38201	0.869598	2.88927	200	c("IDO1", "GBP4", "IRF1", "NLRC5", "SAMD9L", "TAP1", "IL18BP", "CIITA", "CD274", "CXCL9", "B2M", "IL2RB", "APOL6", "CD38", "PSMB9", "LCP2", "CCL5", "HLA-DMA", "CD74", "SAMHD1", "SLAMF7", "EPSTI1", "CXCL10", "CXCL11", "HLA-DQA1", "IRF8", "GZMA", "PARP14", "IL10RA", "WARS1", "STAT4", "HLA-B", "STAT1", "XAF1", "PSMB8", "CD86", "IL15", "GCH1", "HLA-DRB1", "FGL2", "MARCHF1", "IL7", "CD69", "ITGB7", "L…
HALLMARK_ALLOGRAFT_REJECTION	4.36172e-65	1.09043e-63	2.10511	0.832235	2.76513	200	c("FYB1", "TAP1", "CTSS", "CXCR3", "CXCL9", "B2M", "IL2RB", "CCR5", "HLA-DMB", "LCP2", "CCL5", "TAP2", "HLA-DMA", "CD3G", "CD74", "CD2", "ITGAL", "CD8A", "CD3E", "ITK", "HLA-DRA", "PTPRC", "FASLG", "IL2RG", "HLA-DQA1", "TRAT1", "LCK", "CD3D", "IRF8", "GZMA", "WARS1", "CD96", "SIT1", "STAT4", "GZMB", "IGSF6", "FGR", "GPR65", "IL18RAP", "STAT1", "CD86", "PRKCB", "IL15", "CXCL13", "IL12RB1", "CRTAM"…
HALLMARK_INTERFERON_ALPHA_RESPONSE	1.5504e-44	2.584e-43	1.73878	0.883763	2.81821	97	c("GBP4", "IRF1", "SAMD9L", "TAP1", "B2M", "PSMB9", "CD74", "EPSTI1", "CXCL10", "CXCL11", "PARP14", "WARS1", "PARP9", "PSMB8", "IL15", "SELL", "IL7", "LAP3", "CCRL2", "GBP2", "TRIM21", "BATF2", "UBE2L6", "DDX60", "SAMD9", "UBA7", "IFIT3", "C1S", "IFIH1", "LAMP3", "SP110", "TDRD7", "IFI30", "TMEM140", "PARP12", "IRF9", "HLA-C", "OASL", "CMPK2", "CASP1", "TRIM14", "IFI44L", "OAS1", "STAT2", "IFI44"…
HALLMARK_INFLAMMATORY_RESPONSE	2.70159e-35	3.37699e-34	1.54318	0.735299	2.44252	199	c("IRF1", "CXCL9", "IL2RB", "TNFRSF9", "LCP2", "CCL5", "LTA", "CD48", "CXCL10", "CXCL11", "SLAMF1", "CXCR6", "LCK", "IL10RA", "IL18RAP", "IL15", "GCH1", "IL12B", "SELL", "CCR7", "CD69", "CCRL2", "TNFRSF1B", "TAPBP", "PIK3R5", "IL15RA", "CYBB", "EBI3", "PTAFR", "P2RX7", "IL7R", "SEMA4D", "LAMP3", "TLR3", "KCNA3", "CCL22", "CMKLR1", "CD40", "C3AR1", "NLRP3", "GP1BA", "IL18", "GPR183", "IFITM1", "PT…
HALLMARK_COMPLEMENT	6.97819e-23	5.93694e-22	1.2379	0.668654	2.22163	200	c("IRF1", "CTSS", "APOBEC3G", "PSMB9", "LCP2", "CCL5", "PLEK", "LCK", "GZMA", "GZMB", "GZMK", "LAP3", "WAS", "JAK2", "DOCK10", "PIK3R5", "GNGT2", "PIK3CG", "CD40LG", "C1S", "TNFAIP3", "FCER1G", "C3", "C2", "CASP1", "CASP4", "SH2B3", "GP1BA", "APOBEC3F", "PLSCR1", "CASP5", "SPOCK2", "C1QC", "SERPING1", "IRF2", "ITGAM", "C1QA", "CASP10", "LYN", "ITIH1", "OLR1", "LIPA", "APOC1", "CTSC", "CFB", "C1R"…
HALLMARK_TNFA_SIGNALING_VIA_NFKB	7.12433e-23	5.93694e-22	1.2379	0.668616	2.2215	200	c("IRF1", "TAP1", "TNFRSF9", "CCL5", "PLEK", "CXCL10", "CXCL11", "GCH1", "IL12B", "CD69", "TRAF1", "CCRL2", "BIRC3", "CCL4", "IL15RA", "TNFAIP8", "IL7R", "IFIH1", "TNFAIP3", "CD80", "IFIT2", "TNFAIP2", "IL18", "GPR183", "PTGER4", "DRAM1", "CCL2", "OLR1", "SOD2", "RNF19B", "ICAM1", "BCL2A1", "DDX58", "PTPRE", "CFLAR", "NFKB1", "CSF1", "TLR2", "BCL3", "TNIP1", "BHLHE40", "GFPT2", "NFKB2", "SLC16A6"…
HALLMARK_IL6_JAK_STAT3_SIGNALING	9.36976e-20	6.69269e-19	1.15122	0.769114	2.4298	87	c("IRF1", "CXCL9", "CD38", "CXCL10", "IL2RG", "CXCL11", "STAT1", "CXCL13", "IL12RB1", "IL9R", "IL7", "TNFRSF1B", "PIK3R5", "IL15RA", "CSF2RB", "EBI3", "CCR1", "IRF9", "STAT2", "IL2RA", "CSF2RA", "SOCS1", "IL18R1", "LTB", "ITGA4", "MYD88", "CSF1", "TLR2", "IL3RA", "FAS", "GRB2", "PTPN1", "MAP3K8", "CD14", "IL6ST", "TNF", "SOCS3", "HMOX1", "IL1B", "CCL7", "IFNGR1", "IL4R", "LEPR", "PTPN2", "IL17RA"…
HALLMARK_IL2_STAT5_SIGNALING	6.48733e-16	4.05458e-15	1.02767	0.615098	2.04286	198	c("GBP4", "IL2RB", "ICOS", "TNFRSF9", "CD48", "CTLA4", "CXCL10", "IRF8", "IL10RA", "GPR65", "CST7", "EOMES", "CD86", "SELL", "FGL2", "TRAF1", "IRF4", "TNFRSF1B", "RHOH", "CCR4", "CDC42SE2", "TGM2", "GALM", "TLR7", "PLSCR1", "ABCB1", "IL2RA", "IL10", "TNFSF10", "BATF", "SOCS1", "TNFRSF8", "IL18R1", "LTB", "PRKCH", "PTGER2", "CD79B", "CSF1", "ADAM19", "SELP", "FLT3LG", "IL3RA", "SMPDL3A", "CCND2", …
HALLMARK_KRAS_SIGNALING_UP	2.26457e-11	1.25809e-10	0.863415	0.568973	1.89002	199	c("CTSS", "CXCL10", "IL2RG", "IKZF1", "IRF8", "IL10RA", "PDCD1LG2", "ADAMDEC1", "PSMB8", "TRAF1", "TLR8", "DOCK2", "BIRC3", "TNFRSF1B", "CD37", "MAP4K1", "IL7R", "LAPTM5", "TNFAIP3", "FCER1G", "CMKLR1", "HSD11B1", "CLEC4A", "ITGB2", "C3AR1", "ABCB1", "CSF2RA", "LAT2", "LY96", "LCP1", "PRDM1", "GLRX", "CFB", "EPB41L3", "TMEM176B", "ADAM8", "ST6GAL1", "CCND2", "GFPT2", "PECAM1", "ETS1", "TMEM176A",…
HALLMARK_APOPTOSIS	3.27872e-08	1.63936e-07	0.719513	0.549699	1.81092	161	c("IRF1", "TAP1", "CD38", "CD2", "FASLG", "GCH1", "PRF1", "CD69", "BIRC3", "DPYD", "CYLD", "CASP1", "PLCB2", "CASP4", "IL18", "TNFSF10", "SOD2", "CFLAR", "CASP7", "ISG20", "FAS", "CCND2", "CASP8", "BTG2", "CD14", "TNF", "IFITM3", "HMOX1", "IL1B", "TXNIP", "LEF1", "IFNGR1", "SAT1", "MCL1", "RNASEL", "CLU", "XIAP", "PMAIP1", "MADD", "CD44", "IL6", "DNAJA1", "IFNB1", "ATF3", "GPX3", "BCL10", "CDC25B…
HALLMARK_MYOGENESIS	0.000980982	0.00445901	0.45506	-0.24941	-1.36996	199	c("EPHB3", "MYL6B", "SMTN", "SPEG", "ITGB5", "SPHK1", "PPFIA4", "SPDEF", "SLN", "HDAC5", "TPM2", "EFS", "SGCD", "MYL3", "DES", "TAGLN", "CAMK2B", "NOS1", "CDH13", "COX7A1", "SLC6A8", "CKB", "ERBB3", "AGRN", "PTP4A3", "REEP1", "DTNA", "TSC2", "PFKM", "FST", "MYH2", "MYL7", "ACTN3", "FXYD1", "SH2B1", "AK1", "ACTN2", "SVIL", "FDPS", "TNNT1", "MYOZ1", "SPARC", "MYH8", "MYH4", "CACNG1", "NCAM1", "COL6…
HALLMARK_GLYCOLYSIS	0.00159758	0.0066566	0.45506	-0.247425	-1.35825	198	c("QSOX1", "PLOD1", "CHPF", "P4HA1", "B4GALT2", "NOL3", "EFNA3", "B3GALT6", "PPFIA4", "MIF", "ENO2", "CAPN5", "SDC1", "CHST6", "ANGPTL4", "GPC1", "SOD1", "HDLBP", "SRD5A3", "GALK1", "SDC2", "ARTN", "GMPPA", "ALDOB", "B3GAT3", "AGRN", "DPYSL4", "STC1", "FAM162A", "ABCB6", "MXI1", "STMN1", "HS6ST2", "ALDH7A1", "IER3", "COL5A1", "ALG1", "KDELR3", "LHX9", "DDIT4", "ALDOA", "P4HA2", "GLCE", "FKBP4", "…
HALLMARK_COAGULATION	0.0018191	0.00699654	0.344521	0.462041	1.5105	138	c("PLEK", "C1S", "C3", "C2", "GP1BA", "SERPING1", "MEP1A", "C1QA", "ITIH1", "OLR1", "APOC1", "CFB", "C1R", "LGMN", "SERPINA1", "CTSO", "PECAM1", "APOC2", "CTSB", "ISCU", "CFH", "TFPI2", "MMP7", "THBD", "F8", "CLU", "MASP2", "CTSH", "PROZ", "CFI", "LTA4H", "KLKB1", "GNG12", "MMP9", "FYN", "HRG", "PROC", "LAMP2", "PLAU", "VWF", "F2RL2", "SERPINC1", "C9", "RAPGEF3", "PEF1", "FGA", "CASP9", "F2", "C8…
HALLMARK_OXIDATIVE_PHOSPHORYLATION	0.00204676	0.00730986	0.431708	-0.247543	-1.35174	200	c("TIMM8B", "TIMM13", "NDUFC2", "COX7A2L", "NDUFS6", "HTRA2", "ECI1", "SLC25A11", "MGST3", "ATP5PO", "POLR2F", "NDUFA4", "BDH2", "ETFB", "NDUFA3", "UQCRB", "HSD17B10", "NDUFAB1", "NDUFS8", "MRPL11", "COX6C", "GPX4", "NDUFB2", "ATP5F1D", "SLC25A4", "MRPS30", "ATP5F1E", "UQCR11", "UQCR10", "UQCRH", "MRPS11", "RHOT2", "MTX2", "NDUFB7", "UQCRQ", "ECH1", "SLC25A6", "ATP5ME", "ATP5MC2", "NDUFA7", "NDUF…
HALLMARK_P53_PATHWAY	0.00692423	0.0220205	0.173713	0.416689	1.38416	199	c("TAP1", "IFI30", "CASP1", "DRAM1", "GM2A", "DEF6", "RNF19B", "SOCS1", "TRAFD1", "PTPRE", "ANKRA2", "FAS", "STOM", "CCND2", "NOL8", "IRAG2", "BTG2", "DGKA", "FUCA1", "TCN2", "RHBDF2", "ISCU", "CYFIP2", "DDB2", "HMOX1", "RALGDS", "TXNIP", "SAT1", "KLF4", "ZFP36L1", "MAPKAPK3", "BAK1", "MXD1", "TGFB1", "RB1", "SP1", "ADA", "TP53", "ALOX15B", "ATF3", "POLH", "RAP2B", "XPC", "ERCC5", "FOS", "CD82", …
HALLMARK_PI3K_AKT_MTOR_SIGNALING	0.00704657	0.0220205	0.173713	0.459349	1.47481	105	c("FASLG", "IL2RG", "LCK", "PRKCB", "SLA", "STAT2", "DAPP1", "MYD88", "NCK1", "TBK1", "IRAK4", "GRB2", "CAMK4", "RPS6KA3", "MKNK1", "ATF1", "NOD1", "ACTR3", "RALB", "GNA14", "CAB39", "RIPK1", "GRK2", "UBE2D3", "PIKFYVE", "RAF1", "SQSTM1", "ACTR2", "ARPC3", "MAPK9", "YWHAB", "PTEN", "FGF22", "DUSP3", "VAV3", "RPS6KA1")
HALLMARK_MYC_TARGETS_V2	0.00876706	0.0257855	0.38073	-0.33771	-1.53936	58	c("SLC19A1", "CDK4", "SLC29A2", "IMP4", "TMEM97", "GRWD1", "PES1", "PHB", "PPAN", "BYSL", "DCTPP1", "IPO4", "EXOSC5", "RRP9", "UNG", "WDR74", "TFB2M", "RRP12")
HALLMARK_MYC_TARGETS_V1	0.0108471	0.0301308	0.38073	-0.231854	-1.26607	200	c("RUVBL2", "RPL18", "LSM7", "YWHAQ", "CCT3", "YWHAE", "RPS5", "CDK4", "TUFM", "SNRPD2", "CCT7", "PRPF31", "RPS2", "FBL", "TRIM28", "RPS3", "RPL22", "POLD2", "SNRPD1", "HDAC2", "TXNL4A", "RPL6", "MRPL9", "RPS10", "PHB", "CCT4", "SNRPD3", "NDUFAB1", "RNPS1", "RANBP1", "NME1", "EEF1B2", "RPLP0")
HALLMARK_XENOBIOTIC_METABOLISM	0.0123432	0.0324821	0.129547	0.406628	1.35074	199	c("IRF8", "GCH1", "PSMB10", "HSD11B1", "ABCD2", "ITIH1", "CFB", "TMEM176B", "FAS", "FBP1", "ALDH2", "SLC46A3", "PTGDS", "ACP2", "ESR1", "CYFIP2", "KYNU", "HMOX1", "SLC6A12", "CYP2S1", "AQP9", "CCL25", "SLC6A6", "MAN1A1", "MCCC2", "VNN1", "ITIH4", "ALAS1", "REG1A", "ABHD6", "SAR1B", "VTN", "IL1R1", "MAOA", "APOE", "MTHFD1", "CNDP2", "LPIN2", "IGF1", "AOX1", "HACL1", "PDLIM5", "GCNT2", "HRG", "ABCC…
HALLMARK_HEME_METABOLISM	0.0209776	0.052444	0.0988658	0.398178	1.32227	197	c("CLIC2", "MPP1", "C3", "KAT2B", "NR3C1", "TENT5C", "KEL", "OPTN", "USP15", "ACP5", "SLC22A4", "HTATIP2", "BTG2", "CTSB", "BMP2K", "RNF19A", "ACKR1", "GYPE", "ELL2", "UCP2", "NCOA4", "FBXO34", "KLF3", "BACH1", "ARL2BP", "CAST", "MARCHF8", "TMEM9B", "CPOX", "MFHAS1", "SLC25A38", "EPB42", "EPB41", "LMO2", "SEC14L1", "ERMAP", "KHNYN", "LPIN2", "DCAF10", "YPEL5", "EZH1", "E2F2", "AQP3", "SYNJ1", "SP…
HALLMARK_ANDROGEN_RESPONSE	0.0360915	0.085932	0.0755861	0.425803	1.36011	100	c("B2M", "TNFAIP8", "PTK2B", "FKBP5", "RPS6KA3", "ELK4", "SGK1", "HERC3", "SPCS3", "PIAS1", "ELL2", "SAT1", "NCOA4", "DNAJB9", "HPGD", "ABCC4", "MAF", "INPP4B", "NGLY1", "UBE2J1", "IQGAP2", "PDLIM5", "B4GALT1", "CCND3", "STEAP4", "SEC24D", "CDK6", "LIFR", "ELOVL5", "CENPN", "GSR", "MERTK", "CDC14B", "CAMKK2")
HALLMARK_MTORC1_SIGNALING	0.0769694	0.17493	0.0500729	0.368709	1.22478	199	c("WARS1", "FGL2", "SLA", "IFI30", "CORO1A", "ITGB2", "CFP", "GLRX", "DAPP1", "CTSC", "EDEM1", "TBK1", "LGMN", "BHLHE40", "BTG2", "STARD4", "ERO1A", "UFM1", "SLC6A6", "PSMA3", "USO1", "NFIL3", "ADD3", "GTF2H1", "SKAP2", "NAMPT", "ACTR3", "GLA", "SLC2A3", "LTA4H", "PSMC6", "M6PR", "PSMA4", "PITPNB", "GGA2", "CANX", "HSPA9", "UBE2D3", "ETF1", "PPA1", "SQSTM1", "ACTR2", "PSMC2", "NIBAN1", "PSMD12", …
HALLMARK_UV_RESPONSE_UP	0.0845566	0.183819	0.0476258	0.37609	1.23796	158	c("IRF1", "TAP1", "GCH1", "HLA-F", "ABCB1", "LYN", "SOD2", "ICAM1", "RAB27A", "BTG2", "IL6ST", "HMOX1", "SLC6A12", "NFKBIA", "ARRB2", "NAT1", "ALAS1", "BAK1", "RASGRP1", "C4BPB", "CREG1", "PRKCD", "IL6", "MAOA", "DNAJA1", "ATF3", "MGAT1", "MAPK8IP2", "GPX3", "JUNB", "EIF2S3", "AQP3", "BCL2L11", "FOS", "CXCL2", "CASP3", "SQSTM1", "CDKN2B", "BTG1", "CCND3", "POLE3", "POLG2", "PRKACA", "DDX21", "RET…
HALLMARK_APICAL_SURFACE	0.208191	0.425736	0.0299292	0.411761	1.20786	44	c("IL2RB", "IL2RG", "LYN", "CD160", "MAL", "CRYBG1", "AKAP7", "CX3CL1", "B4GALT1")
HALLMARK_G2M_CHECKPOINT	0.219368	0.425736	0.0272805	0.338434	1.12421	199	c("PML", "BCL3", "PURA", "ARID4A", "NUP98", "SMC4", "E2F4", "STAG1", "HMMR", "TGFB1", "BRCA2", "MARCKS", "CDC25B", "E2F2", "CDKN2C", "KNL1", "LMNB1", "RAD23B", "FOXN3", "POLQ", "KIF20B", "YTHDC1", "G3BP1", "HIF1A", "SMC2", "STIL", "KPNA2", "DBF4", "SRSF2", "WRN", "NSD2", "PLK4", "NUP50", "MKI67", "NUSAP1", "PBK", "CUL1", "TOP1", "PDS5B", "RBL1", "TPX2", "AURKA", "CCNA2", "CENPA", "TFDP1", "POLA2"…
HALLMARK_BILE_ACID_METABOLISM	0.233374	0.425736	0.0264383	0.354649	1.14502	112	c("LCK", "ACSL5", "ABCD2", "ALDH1A1", "OPTN", "HSD17B11", "SLC27A2", "ABCA1", "CH25H", "HSD17B4", "AQP9", "PIPOX", "EPHX2", "ABCA9", "ABCA6", "PAOX", "PNPLA8", "ABCD1", "ABCA5", "SULT1B1", "ACSL1", "SCP2", "GSTK1", "HACL1", "LIPE", "NUDT12", "NPC1", "CYP27A1", "CROT", "BMP6", "ATXN1", "HSD3B7", "CYP7A1")
HALLMARK_MITOTIC_SPINDLE	0.235223	0.425736	0.0260772	0.33574	1.11526	199	c("DOCK2", "RHOF", "PCGF5", "NCK1", "ARHGEF3", "CNTRL", "RAPGEF6", "PREX1", "CDC42EP4", "CLIP1", "FGD6", "ARHGAP4", "MYO9B", "ARHGAP27", "SMC4", "SYNPO", "NIN", "RASA2", "DOCK4", "ARF6", "EPB41", "BRCA2", "KNTC1", "MARCKS", "PDLIM5", "SSH2", "TUBGCP6", "BIN1", "CD2AP", "BCL2L11", "PCM1", "LMNB1", "KIF20B", "RICTOR", "ARHGEF11", "ROCK1", "EPB41L2", "NUSAP1", "ECT2", "PKD2", "SOS1", "CAPZB", "RASA1…
HALLMARK_REACTIVE_OXYGEN_SPECIES_PATHWAY	0.238412	0.425736	0.0272805	0.394806	1.17624	49	c("HHEX", "GLRX", "SOD2", "IPCEF1", "LSP1", "MBP", "SRXN1", "GPX3", "JUNB", "SBNO2", "ATOX1", "GCLC", "PRNP", "FTL", "GSR", "PRDX1", "MSRA", "PFKP", "PDLIM1", "OXSR1")
HALLMARK_KRAS_SIGNALING_DN	0.298846	0.515252	0.0221564	0.326413	1.08428	199	c("IL12B", "CCR8", "IFNG", "PDCD1", "CD40LG", "CD80", "IFI44L", "SLC12A3", "GP1BA", "RSAD2", "MEFV", "TENT5C", "TCL1A", "MAST3", "SIDT1", "MX1", "BTG2", "SGK1", "SLC29A3", "ABCB11", "PTPRJ", "CHST2", "SYNPO", "TG", "SLC5A5", "VPS50", "NR6A1", "CPEB3", "CLSTN3", "PCDHB1", "ITIH3", "VPREB1", "NPHS1", "CLDN16", "SMPX", "CACNA1F", "CD207", "MSH5", "C5", "ZBTB16", "EDN1", "PKP1", "MTHFR", "FGF22", "P2…
HALLMARK_PEROXISOME	0.341992	0.556626	0.0203565	0.337867	1.08305	104	c("ACSL5", "ABCD2", "ABCB1", "ALDH1A1", "SOD2", "HSD17B11", "SLC27A2", "MVP", "ESR2", "HSD17B4", "SLC25A19", "EPHX2", "CNBP", "ABCB4", "STS", "ABCD1", "CRAT", "ACSL1", "SCP2", "BCL10", "GSTK1", "ACSL4", "DHRS3", "IDE", "ATXN1", "HSD3B7", "NUDT19", "ELOVL5", "YWHAH", "PRDX1", "ACOX1", "MLYCD", "EHHADH")
HALLMARK_ESTROGEN_RESPONSE_EARLY	0.345108	0.556626	0.0199295	0.320234	1.06376	199	c("JAK2", "TGM2", "UGCG", "MICB", "FCMR", "ELF1", "FKBP5", "AFF1", "BHLHE40", "SLC27A2", "BCL11B", "IL6ST", "MAST4", "ALDH3B1", "KLF4", "KLF10", "MREG", "CISH", "ADD3", "RASGRP1", "CXCL12", "PMAIP1", "SLC22A5", "CD44", "SNX24", "SYBU", "GLA", "MYOF", "MED13L", "CELSR1", "AQP3", "ITPK1", "NRIP1", "FOS", "ZNF185", "B4GALT1", "RAB31", "CLIC3", "MUC1", "SH3BP5", "DHRS3", "TIPARP", "CBFA2T3", "TMPRSS3…
HALLMARK_FATTY_ACID_METABOLISM	0.359312	0.559017	0.0193515	0.324086	1.06655	157	c("ACSL5", "UBE2L6", "PSME1", "IL4I1", "CD1D", "ALDH1A1", "HSD17B11", "GLUL", "HSD17B4", "VNN1", "ALDH3A2", "HCCS", "CPOX", "SLC22A5", "MAOA", "HPGD", "CRAT", "G0S2", "SUCLG2", "AUH", "ACSL1", "NBN", "PPARA", "AQP7", "BLVRA", "ACSL4", "CPT1A", "SDHD", "CBR3", "CD36", "DLST", "ACADM", "TDO2", "CIDEA", "ELOVL5", "CRYZ", "YWHAH", "GPD2", "SUCLA2", "ALAD", "RAP1GDS1", "ACOX1", "SERINC1", "FABP2", "CP…
HALLMARK_UV_RESPONSE_DN	0.372335	0.559017	0.0188884	0.324469	1.0625	144	c("PIK3CD", "NR3C1", "CELF2", "NFKB1", "BHLHE40", "SYNE1", "TGFBR2", "ADD3", "DMAC2L", "PTPRM", "RASA2", "ATP2B4", "AGGF1", "INPP4B", "SFMBT1", "PRDM2", "DAB2", "TOGARAM1", "PDLIM5", "FYN", "NEK7", "MRPS31", "PLPP3", "YTHDC1", "RND3", "EFEMP1", "MIOS", "CDK13", "PHF3", "SPOP", "ANXA4", "DUSP1", "SIPA1L1", "PTEN", "ATXN1", "LPAR1", "CACNA1A", "HAS2", "SLC22A18", "PRKCA", "ATP2C1", "ATRX", "MGLL", …
HALLMARK_TGF_BETA_SIGNALING	0.380131	0.559017	0.0195426	0.354871	1.06878	54	c("KLF10", "ENG", "XIAP", "TGFB1", "JUNB", "RHOA", "UBE2D3", "RAB31", "SMURF1", "SMURF2", "CDK9", "SKIL", "APC", "PPM1A", "SMAD1", "LTBP2", "IFNGR2", "HIPK2", "HDAC1", "FKBP1A", "MAP3K7", "SMAD7")
HALLMARK_APICAL_JUNCTION	0.452383	0.646262	0.0159258	0.306998	1.01979	199	c("FYB1", "CD274", "PTPRC", "CD86", "TRAF1", "RAC2", "VCAM1", "RHOF", "ICAM1", "SYK", "PECAM1", "MSN", "ICAM2", "GNAI2", "TNFRSF11B", "NEXN", "CD209", "ARHGEF6", "PIK3CB", "CAP1", "EVL", "IKBKG", "SKAP2", "ATP1A3", "ALOX15B", "CRAT", "LIMA1", "CX3CL1", "LAMA3", "MMP9", "ITGB4", "B4GALT1", "ADAM23", "CADM3", "VWF", "EPB41L2", "CLDN14", "PTEN", "RASA1", "SIRPA", "YWHAH", "CD34", "TIAL1", "STX4", "L…
HALLMARK_PROTEIN_SECRETION	0.517475	0.718716	0.014331	0.311909	0.993497	96	c("CTSC", "SNX2", "RPS6KA3", "ABCA1", "CLN5", "SNAP23", "STX7", "USO1", "RAB9A", "AP3B1", "COPB1", "GLA", "M6PR", "BET1", "RAB14", "STX16", "VAMP7", "SGMS1", "TMX1", "LAMP2", "GALC", "VAMP3", "SEC24D", "COPB2", "GBF1", "ARFGAP3", "GOLGA4")
HALLMARK_ESTROGEN_RESPONSE_LATE	0.55986	0.756567	0.0128444	0.29447	0.977995	198	c("JAK2", "SNX10", "PTPN6", "MICB", "BATF", "ISG20", "FKBP5", "AFF1", "SERPINA1", "SLC27A2", "JAK1", "IL6ST", "SGK1", "ALDH3B1", "KLF4", "TFPI2", "ALDH3A2", "LTF", "CISH", "ADD3", "ZFP36", "CXCL12", "SLC22A5", "CD44", "GLA", "ATP2B4", "MYOF", "METTL3", "ITPK1", "NRIP1", "FOS", "RAB31", "CLIC3", "STIL", "DUSP2", "PLK4", "TMPRSS3", "EGR3", "ELOVL5", "TOB1", "RET", "BTG3", "RABEP1", "KIF20A", "BCL2"…
HALLMARK_ADIPOGENESIS	0.676367	0.85878	0.0100352	0.279867	0.929869	200	c("C3", "NABP1", "STOM", "ALDH2", "SQOR", "ABCA1", "SDHB", "IFNGR1", "UCP2", "GHITM", "STAT5A", "DNAJC15", "BAZ2A", "EPHX2", "ENPP2", "PPP1R15B", "DNAJB9", "BCL6", "APOE", "RMDN3", "CRAT", "IDH3A", "SCP2", "GPX3", "PIM3", "CDKN2C", "UBC", "SLC66A3", "COL15A1", "LIPE", "UBQLN1", "LPCAT3", "AK2", "SPARCL1", "CD36", "ADIPOQ", "ACADM", "CHUK", "PPM1B", "CIDEA", "SLC5A6", "LIFR", "GADD45A", "TOB1", "N…
HALLMARK_ANGIOGENESIS	0.696568	0.85878	0.0114164	0.299539	0.854462	36	c("OLR1", "CCND2", "THBD", "VTN", "SLCO2A1", "JAG1", "S100A4")
HALLMARK_HYPOXIA	0.698144	0.85878	0.00954312	0.276682	0.919084	199	c("AMPD3", "PLAC8", "TGM2", "TNFAIP3", "NR3C1", "GLRX", "ISG20", "LXN", "FBP1", "BHLHE40", "ETS1", "SLC2A5", "HMOX1", "ERO1A", "PNRC1", "SLC6A6", "NOCT", "IDS", "WSB1", "NFIL3", "FOSL2", "NDST2", "ZFP36", "CHST2", "RORA", "IL6", "SLC2A3", "ATF3", "MAP3K1", "KLF6", "FOS", "GCNT2", "PIM1", "CP", "BTG1", "S100A4", "PKP1", "HS3ST1", "TPST2", "TIPARP", "DUSP1", "TES", "RBPJ")
HALLMARK_CHOLESTEROL_HOMEOSTASIS	0.713476	0.85878	0.00990302	0.280172	0.871909	74	c("FBXO6", "PLSCR1", "LGMN", "STARD4", "PNRC1", "CXCL16", "NFIL3", "CLU", "ATF3", "ANTXR2", "JAG1", "TP53INP1", "NIBAN1")
HALLMARK_UNFOLDED_PROTEIN_RESPONSE	0.721375	0.85878	0.0092354	0.273258	0.882242	112	c("CCL2", "EDEM1", "NABP1", "IFIT1", "SPCS3", "ERO1A", "HERPUD1", "SDAD1", "DNAJB9", "CNOT4", "EIF4A2", "ATF3", "ERN1", "WIPI1", "HSPA9", "DCP1A", "IARS1", "DNAJC3", "TTC37", "EDC4", "EIF4A1", "EIF2S1", "TATDN2", "NPM1", "SLC30A5", "NFYB", "CNOT6", "HSPA5", "MTREX", "SEC31A", "NOP14", "DKC1", "NOLC1", "SLC7A5", "EXOC2", "EIF4A3", "EXOSC9")
HALLMARK_SPERMATOGENESIS	0.756303	0.873056	0.151813	-0.173163	-0.927658	134	c("GSTM3", "SPATA6", "POMC", "CNIH2", "NPHP1", "PEBP1", "PCSK1N", "TEKT2", "GSG1", "NOS1", "NF2", "SCG5", "DMRT1", "NEFH", "SLC12A2", "PIAS2", "CLVS1", "SEPTIN4", "THEG", "GRM8", "TSN", "NPY5R", "CCT6B", "TNP1", "TNP2", "PRM2", "ZPBP", "IFT88", "LDHC")
HALLMARK_E2F_TARGETS	0.768289	0.873056	0.00798451	0.266065	0.884011	200	c("DCK", "RAD50", "E2F8", "SMC4", "STAG1", "HMMR", "TP53", "BRCA2", "MELK", "PAN2", "ING3", "ASF1B", "CDC25B", "CDKN2C", "NBN", "LMNB1", "KPNA2", "SRSF2", "AK2", "CIT", "PLK4", "EED", "DIAPH3", "MKI67", "RBBP7", "PDS5B", "AURKA", "EXOSC8", "LUC7L3", "NUP205", "SMC3", "POLA2", "TCF19", "PRPS1", "PNN", "PCNA", "CKS2", "CDKN2A", "EIF2S1", "IPO7", "LBR", "PMS2", "CDKN3", "CENPE", "TMPO", "DLGAP5", "R…
HALLMARK_HEDGEHOG_SIGNALING	0.823649	0.911836	0.00883799	0.263802	0.752521	36	c("PML", "RTN1", "NRP2", "CELSR1", "ACHE", "ETS2", "RASA1", "CDK6")
HALLMARK_WNT_BETA_CATENIN_SIGNALING	0.838889	0.911836	0.00822008	0.254091	0.740461	42	c("TCF7", "CCND2", "WNT1", "LEF1", "NUMB", "TP53", "JAG1", "PPARD", "CUL1", "RBPJ", "AXIN2", "MAML1")
HALLMARK_PANCREAS_BETA_CELLS	0.923189	0.981189	0.006658	0.225285	0.651705	40	c("FOXO1", "MAFB", "NEUROG3", "LMO2", "PAK3", "GCG")
HALLMARK_NOTCH_SIGNALING	0.950298	0.981189	0.00653578	0.209586	0.587873	32	c("FBXW11", "JAG1", "PPARD", "CUL1", "FZD5", "ARRB1", "PRKCA", "LFNG", "HES1", "WNT2", "CCND1")
HALLMARK_DNA_REPAIR	0.961566	0.981189	0.00320014	0.209179	0.685799	148	c("PDE6G", "HCLS1", "CMPK2", "PDE4B", "DDB2", "NT5C3A", "GTF2H3", "TAF9", "GTF2H1", "AGO4", "AK3", "ADA", "TP53", "ELL", "POLH", "NFX1", "XPC", "ERCC5", "POLR2A", "CDA", "BRF2", "DCTN4", "TK2", "CLP1", "POLD4", "SUPT4H1", "CSTF3", "POLA2", "PCNA", "SDCBP", "TAF12", "UPF3B", "EIF1B", "GMPR2", "PRIM1")
HALLMARK_EPITHELIAL_MESENCHYMAL_TRANSITION	0.989563	0.989563	0.00171901	0.192742	0.640394	200	c("IL15", "WIPF1", "TGM2", "TNFAIP3", "VCAM1", "IL32", "FAS", "ABI3BP", "EMP3", "FUCA1", "SAT1", "TNFRSF11B", "TFPI2", "CD59", "CXCL12", "CD44", "TGFB1", "IL6", "CXCL1", "GLIPR1", "CAPG", "DAB2", "LAMA3", "NT5E", "BASP1", "FGF2", "SGCG", "GEM")

## Sheet: AC008760.2
Supplementary Table - GSEA results for BRCA Basal lncRNAs - related to Supplementary Figure 3A
pathway	pval	padj	log2err	ES	NES	size	leadingEdge
HALLMARK_INTERFERON_GAMMA_RESPONSE	3.43384e-82	1.71692e-80	2.36894	0.83722	3.52566	200	c("SOD2", "CCL5", "TNFSF10", "RTP4", "IFIH1", "IDO1", "PML", "APOL6", "C1S", "SAMD9L", "CMPK2", "CXCL11", "RSAD2", "OASL", "B2M", "PARP14", "CFB", "LAP3", "IRF1", "IFIT3", "GBP4", "SAMHD1", "IFI44L", "IFIT2", "PLSCR1", "CXCL10", "ISG20", "ZBP1", "OAS2", "IL18BP", "LYSMD2", "SERPING1", "HLA-B", "ICAM1", "C1R", "UBE2L6", "XAF1", "MX1", "JAK2", "EPSTI1", "DDX58", "NLRC5", "CD274", "IL2RB", "HLA-DQA1…
HALLMARK_ALLOGRAFT_REJECTION	1.65775e-67	4.14436e-66	2.1441	0.801457	3.37506	200	c("CTSS", "CCL5", "B2M", "LYN", "CCR5", "FYB1", "CD2", "CD47", "ICAM1", "GBP2", "IL2RG", "GPR65", "CD40LG", "HLA-DOB", "CD3E", "FASLG", "JAK2", "SRGN", "IL18RAP", "CXCL13", "CSF1", "IL2RB", "HLA-DQA1", "WARS1", "TAP1", "IL15", "CD7", "CD3G", "HLA-A", "TLR2", "CCL4", "LCP2", "CXCR3", "CD96", "HLA-DMA", "CD3D", "PRF1", "FGR", "GZMA", "STAT1", "ITGAL", "PTPRC", "CD74", "CD8A", "TLR3", "IL12B", "IL12…
HALLMARK_INTERFERON_ALPHA_RESPONSE	1.32212e-52	2.20354e-51	1.89274	0.879583	3.41196	97	c("RTP4", "IFIH1", "C1S", "SAMD9L", "CMPK2", "CXCL11", "LAMP3", "RSAD2", "OASL", "B2M", "PARP14", "LAP3", "IRF1", "IFIT3", "GBP4", "IFI44L", "IFIT2", "PLSCR1", "CXCL10", "ISG20", "PARP9", "CD47", "GBP2", "UBE2L6", "MX1", "OAS1", "EPSTI1", "CSF1", "WARS1", "TAP1", "IL15", "CASP1", "BATF2", "SP110", "TDRD7", "TRIM14", "NMI", "IFI35", "CD74", "SELL", "PSMB9", "DDX60", "SAMD9", "PSMB8", "IFI44", "IFI…
HALLMARK_INFLAMMATORY_RESPONSE	6.17192e-39	7.71491e-38	1.6217	0.701158	2.9513	199	c("CCL5", "TNFSF10", "RTP4", "CXCL11", "LAMP3", "LYN", "IRF1", "CD48", "CXCL10", "OLR1", "ICAM1", "TNFRSF9", "IL18RAP", "CSF1", "IL2RB", "IL15", "TLR2", "LCP2", "LTA", "EBI3", "NMI", "IL10RA", "SELL", "TLR3", "IL12B", "CXCR6", "IL7R", "TAPBP", "IL15RA", "TNFRSF1B", "CD69", "LCK", "P2RX7", "CCR7", "SLAMF1", "CXCL9", "TLR1", "IL18", "IFITM1", "CCL2", "PIK3R5", "GPR183", "CD14", "SEMA4D", "GCH1", "C…
HALLMARK_COMPLEMENT	6.95667e-25	6.95667e-24	1.29512	0.620433	2.61274	200	c("C3", "CTSS", "CCL5", "C1S", "LTF", "CFB", "LAP3", "LYN", "IRF1", "PLSCR1", "OLR1", "SERPING1", "C1R", "CD40LG", "JAK2", "CASP1", "LCP2", "GZMA", "TNFAIP3", "PSMB9", "PLEK", "DOCK10", "LCK", "GZMB", "WAS", "FCER1G", "SPOCK2", "APOBEC3G", "GZMK", "C4BPB", "ITGAM", "IRF2", "PIK3R5", "APOBEC3F", "GNGT2", "CTSL", "CD46", "PIK3CG", "C1QC", "C1QA", "RHOG", "CLU", "C2", "RASGRP1", "GATA3", "IRF7", "FC…
HALLMARK_TNFA_SIGNALING_VIA_NFKB	1.82027e-22	1.5169e-21	1.2295	0.60279	2.53845	200	c("SOD2", "CCL5", "IFIH1", "CXCL11", "IRF1", "IFIT2", "CXCL10", "OLR1", "ICAM1", "BIRC3", "DDX58", "CFLAR", "TNFRSF9", "CSF1", "PNRC1", "TRAF1", "TAP1", "TLR2", "CCL4", "DRAM1", "MAP3K8", "TNFAIP3", "IL12B", "IL7R", "PLEK", "IL15RA", "TNIP1", "CD69", "IL18", "BCL2A1", "CCL2", "NFKB2", "TNFAIP2", "GPR183", "GCH1", "CCRL2", "ZC3H12A", "BCL3", "NFKB1", "TNFAIP8", "NFKBIE", "GFPT2", "RNF19B", "TNF", …
HALLMARK_IL6_JAK_STAT3_SIGNALING	9.73455e-21	6.95325e-20	1.17789	0.732045	2.79393	87	c("CXCL11", "IRF1", "CXCL10", "IL2RG", "CXCL13", "CSF1", "TLR2", "CD38", "EBI3", "MAP3K8", "STAT1", "IL12RB1", "IL15RA", "CSF2RA", "TNFRSF1B", "CSF2RB", "CXCL9", "STAT2", "PIK3R5", "CD14", "CCR1", "IRF9", "FAS", "IL7", "LTB", "SOCS1", "TNF", "IL9R", "HMOX1", "IL1B", "PTPN2", "IL6ST", "IL10RB", "MYD88", "CCL7", "IL18R1", "IL4R", "IL2RA", "CXCL3", "GRB2", "SOCS3", "ITGA4", "LEPR", "CXCL1", "IFNGR1"…
HALLMARK_IL2_STAT5_SIGNALING	4.2418e-16	2.65112e-15	1.0377	0.554243	2.331	198	c("TNFSF10", "CD48", "GBP4", "PLSCR1", "CXCL10", "GPR65", "TNFRSF9", "CSF1", "IL2RB", "TRAF1", "ICOS", "MAP3K8", "IL10RA", "SELL", "GALM", "CD86", "TNFRSF1B", "CST7", "BATF", "TTC39B", "CTLA4", "IRF8", "FGL2", "CCR4", "RHOH", "LRRC8C", "MAPKAPK2", "IL10", "SMPDL3A", "IFITM3", "IRF4", "EOMES", "LTB", "TLR7", "CDC42SE2", "SOCS1", "P2RX4", "CD79B", "PRKCH", "ABCB1", "BHLHE40", "IKZF2", "TGM2", "GLIP…
HALLMARK_KRAS_SIGNALING_UP	2.56672e-10	1.42595e-09	0.814036	0.489048	2.05849	199	c("CTSS", "CFB", "CXCL10", "ADAMDEC1", "IL2RG", "BIRC3", "GLRX", "IKZF1", "TRAF1", "PDCD1LG2", "IL10RA", "TNFAIP3", "CD37", "LAPTM5", "IL7R", "CSF2RA", "TNFRSF1B", "ITGB2", "FCER1G", "PSMB8", "DOCK2", "IRF8", "TMEM176B", "PRDM1", "LAT2", "TMEM176A", "LY96", "TLR8", "C3AR1", "ADAM8", "MAP4K1", "CCSER2", "GFPT2", "IL1B", "ST6GAL1", "ABCB1", "CCND2", "ANXA10", "CCL20", "SERPINA3", "PIGR", "CLEC4A", …
HALLMARK_APOPTOSIS	3.09743e-09	1.54872e-08	0.774939	0.502636	2.07738	161	c("SOD2", "TNFSF10", "IRF1", "ISG20", "CD2", "BIRC3", "FASLG", "CFLAR", "TAP1", "CASP1", "CD38", "PRF1", "CD69", "IL18", "CD14", "CYLD", "GCH1", "DPYD", "FAS", "CLU", "IFITM3", "PLCB2", "TNF", "CASP4", "HMOX1", "IL1B", "SAT1", "SQSTM1", "CCND2", "PSEN2", "PEA15", "IFNB1", "ATF3", "CASP8", "BTG3", "IFNGR1", "BTG2", "MCL1", "RELA", "PMAIP1", "DNAJA1", "LGALS3", "GNA15", "VDAC2", "CASP7")
HALLMARK_EPITHELIAL_MESENCHYMAL_TRANSITION	5.43094e-05	0.000246861	0.557332	-0.2932	-1.56424	200	c("EDIL3", "ENO2", "PLOD1", "IGFBP2", "FBN2", "CADM1", "COL5A3", "P3H1", "CDH2", "SPOCK1", "COL4A2", "COL7A1", "GPC1", "COL4A1", "SNAI2", "TNC", "MGP", "LOXL2", "PFN2", "BMP1", "QSOX1", "SERPINH1", "SCG2", "COL5A1", "SLIT2", "VEGFA", "SERPINE2", "LOX", "BGN", "TIMP3", "CCN2", "RHOB", "SGCG", "FERMT2", "SGCD", "VIM", "PDLIM4", "ITGB5", "GPX7", "PMEPA1", "MSX1", "VCAN", "ELN", "GJA1", "PCOLCE2", "S…
HALLMARK_COAGULATION	0.000361121	0.00150467	0.498493	0.407435	1.65636	138	c("C3", "C1S", "CFB", "OLR1", "SERPING1", "C1R", "PLEK", "C1QA", "CLU", "C2", "APOC1", "ITIH1", "APOC2", "CTSO", "CTSB", "SERPINA1", "LGMN", "LTA4H", "CTSH", "TFPI2", "MMP7", "LAMP2", "GP1BA", "RABIF", "MEP1A", "PROZ", "CFI", "ISCU", "PLG", "F8", "MBL2", "PLAU", "C8G", "SERPINB2", "PECAM1", "F13B", "PEF1", "F2RL2", "APOC3", "F10")
HALLMARK_ANDROGEN_RESPONSE	0.00205975	0.00792212	0.431708	0.427364	1.66592	100	c("B2M", "ELK4", "TNFAIP8", "PTK2B", "UBE2J1", "SAT1", "NCOA4", "FKBP5", "PIAS1", "DNAJB9", "B4GALT1", "RPS6KA3", "PDLIM5", "SRP19", "SGK1", "STEAP4", "ELL2", "MAP7", "VAPA", "NGLY1", "CENPN", "CAMKK2", "MYL12A", "TMPRSS2", "IDI1", "RAB4A", "TMEM50A", "MERTK", "SPCS3", "ADAMTS1", "SMS", "GNAI3", "HERC3", "CCND1")
HALLMARK_ESTROGEN_RESPONSE_EARLY	0.00284775	0.0101706	0.285313	0.356628	1.50111	199	c("FCMR", "JAK2", "TMPRSS3", "ALDH3B1", "MREG", "UGCG", "MICB", "RASGRP1", "BHLHE40", "IL6ST", "TGM2", "AFF1", "CISH", "ELF3", "MUC1", "SNX24", "ELF1", "FKBP5", "BAG1", "SLC27A2", "NADSYN1", "SCNN1A", "B4GALT1", "CLDN7", "PMAIP1", "SLC37A1", "AQP3", "P2RY2", "TOB1", "SYBU", "TJP3", "PLAAT3", "ZNF185", "TTC39A", "RET", "MAST4", "WWC1", "MYOF", "STC2", "SFN", "ADD3", "FRK", "NAV2", "KLF10", "CELSR1…
HALLMARK_HEME_METABOLISM	0.00340136	0.0113379	0.260821	0.354151	1.48906	197	c("C3", "OPTN", "MOCOS", "MARCHF8", "MPP1", "PDZK1IP1", "CLIC2", "DCAF10", "HTATIP2", "NR3C1", "ACSL6", "RCL1", "SLC25A38", "SLC6A9", "NCOA4", "CTSB", "TENT5C", "ADIPOR1", "USP15", "E2F2", "BTG2", "KAT2B", "SLC25A37", "LAMP2", "AQP3", "KHNYN", "BMP2K", "KLF3", "ERMAP", "DCUN1D1", "CIR1", "CCDC28A", "RNF19A", "UCP2", "FBXO34", "ACKR1", "ELL2", "EZH1", "NEK7", "FOXJ2", "GYPC", "SLC30A1", "FBXO9", "…
HALLMARK_P53_PATHWAY	0.00438116	0.0136911	0.229089	0.349229	1.46997	199	c("TAP1", "CASP1", "DRAM1", "IFI30", "FAS", "TP53", "SOCS1", "RNF19B", "HMOX1", "SAT1", "DEF6", "MDM2", "CCND2", "VAMP8", "CD82", "CYFIP2", "GM2A", "RHBDF2", "STOM", "COQ8A", "ATF3", "MXD1", "BTG2", "NOL8", "DGKA", "TOB1", "VWA5A", "HEXIM1", "DDB2", "S100A4", "SP1", "IER5", "TRAFD1", "PTPRE", "ISCU", "FUCA1", "POLH", "IRAK1", "RCHY1", "AEN", "RGS16", "RPS12", "PLK3", "ANKRA2", "XPC", "MAPKAPK3", …
HALLMARK_UV_RESPONSE_UP	0.00538177	0.0158287	0.208827	0.363772	1.50068	158	c("SOD2", "HLA-F", "LYN", "IRF1", "ICAM1", "TAP1", "C4BPB", "RAB27A", "GCH1", "RASGRP1", "HMOX1", "ABCB1", "ALAS1", "SQSTM1", "IL6ST", "NFKBIA", "CREG1", "CXCL2", "ARRB2", "AMD1", "ATF3", "BTG3", "EIF2S3", "BTG2", "DDX21", "FMO1", "AQP3", "DNAJA1", "TST", "MGAT1", "DNAJB1", "PPP1R2", "RET", "CHKA", "BCL2L11", "MARK2", "APOM", "SLC6A12", "HNRNPU", "IL6", "ASNS")
HALLMARK_PI3K_AKT_MTOR_SIGNALING	0.018437	0.0512139	0.115167	0.372371	1.46084	105	c("DAPP1", "IL2RG", "FASLG", "SLA", "LCK", "PRKCB", "NCK1", "STAT2", "SQSTM1", "MYD88", "TBK1", "CAB39", "MAPK9", "ACTR3", "GRB2", "ATF1", "RPS6KA3", "GRK2", "UBE2D3", "IRAK4", "CDK1", "CXCR4", "THEM4", "NOD1", "CAMK4", "SFN", "TRAF2", "GNA14", "DUSP3", "TNFRSF1A", "PIKFYVE", "RAF1", "CAB39L", "PTEN", "MKNK1", "IL4", "MKNK2", "MAPK8", "SMAD2")
HALLMARK_XENOBIOTIC_METABOLISM	0.0273823	0.0720586	0.0901888	0.318653	1.34127	199	c("CFB", "PSMB10", "IRF8", "TMEM176B", "GCH1", "FAS", "ABCD2", "ALDH2", "VNN1", "HMOX1", "CCL25", "ALAS1", "ITIH1", "ESR1", "ACP2", "AQP9", "CYFIP2", "CYP27A1", "GCNT2", "HSD11B1", "CNDP2", "SAR1B", "FMO1", "PDLIM5", "PTGDS", "FBP1", "GCKR", "HSD17B2", "KYNU", "CRP", "SLC46A3", "PLG", "MBL2", "SLC6A12", "APOE", "HACL1", "MAN1A1", "CYP2S1", "ARPP19", "PPARD", "NINJ1", "TNFRSF1A", "ETS2", "F10")
HALLMARK_REACTIVE_OXYGEN_SPECIES_PATHWAY	0.0346292	0.0865729	0.0882143	0.422367	1.45898	49	c("SOD2", "GLRX", "MBP", "LSP1", "IPCEF1", "HHEX", "ATOX1", "FES", "GLRX2", "SELENOS", "GCLM", "PFKP", "PRNP", "NDUFS2", "MGST1", "GPX3", "GCLC", "FTL", "PRDX1")
HALLMARK_GLYCOLYSIS	0.0370787	0.0882825	0.252644	-0.234533	-1.25426	198	c("SDC2", "ENO2", "PLOD1", "DPYSL4", "CAPN5", "ANGPTL4", "LHX9", "IER3", "PPFIA4", "KDELR3", "MIF", "P4HA1", "NDST3", "MED24", "SLC37A4", "GPC1", "QSOX1", "COL5A1", "VEGFA", "P4HA2", "PKM", "STC1", "GPC3", "STMN1", "CHST6", "HOMER1", "FAM162A", "B4GALT2", "GYS2", "CHPF", "B3GAT3", "PYGB", "EGLN3", "VCAN", "CACNA1H", "PHKA2", "SOD1", "ENO1", "ALDH7A1", "HK2", "EFNA3", "MPI", "GYS1", "TPST1", "AGRN…
HALLMARK_PANCREAS_BETA_CELLS	0.0437874	0.0995169	0.132882	-0.35908	-1.4282	40	c("NKX6-1", "STXBP1", "SCGN", "ABCC8", "CHGA", "NEUROD1", "SRP14", "IAPP", "SLC2A2", "SYT13", "PCSK2", "DCX", "FOXA2", "ISL1", "HNF1A", "GCK", "G6PC2", "SST", "GCG", "SRPRB", "PCSK1")
HALLMARK_MTORC1_SIGNALING	0.0765608	0.166436	0.0526464	0.297157	1.25079	199	c("DAPP1", "GLRX", "WARS1", "SLA", "ITGB2", "NIBAN1", "CORO1A", "IFI30", "FGL2", "EDEM1", "SQSTM1", "BHLHE40", "NFIL3", "TBK1", "PPA1", "NAMPT", "ACTR3", "EPRS1", "BTG2", "LGMN", "LTA4H", "CFP", "USO1", "PSMA4", "UBE2D3", "GGA2", "CTSC", "CXCR4", "HSPD1", "ETF1", "BUB1", "CANX", "ADD3", "SLC7A11", "ASNS", "M6PR", "HSPA5", "PSMC2", "PSMA3", "UCHL5", "HSPA9", "PITPNB", "ERO1A", "PSMD14", "IDI1", "C…
HALLMARK_ESTROGEN_RESPONSE_LATE	0.104148	0.216976	0.0445674	0.290041	1.21984	198	c("LTF", "ISG20", "JAK2", "TMPRSS3", "ALDH3B1", "BATF", "PTPN6", "MICB", "SNX10", "IL6ST", "AFF1", "CISH", "SERPINA3", "JAK1", "FKBP5", "S100A9", "BAG1", "ASS1", "SERPINA1", "SLC27A2", "BTG3", "SCNN1A", "TFPI2", "TOB1", "TST", "TJP3", "SGK1", "PLAAT3", "STIL", "DUSP2", "MAPK13", "RET", "ATP2B4", "MYOF", "SFN", "ADD3", "FRK")
HALLMARK_HYPOXIA	0.150229	0.300459	0.125463	-0.20824	-1.11221	199	c("SDC2", "ERRFI1", "ENO2", "DPYSL4", "ANGPTL4", "IER3", "KIF5A", "PPFIA4", "SLC25A1", "NEDD4L", "PGF", "KDELR3", "BNIP3L", "MIF", "P4HA1", "SLC37A4", "SRPX", "CDKN1C", "GPC1", "PPP1R3C", "CSRP2", "HAS1", "COL5A1", "VEGFA", "P4HA2", "ADM", "LOX", "STC1", "GPC3", "GAPDH", "BGN", "EDN2", "CCN2", "FAM162A", "PDK1", "TIPARP", "CAVIN1", "SDC4", "ENO1", "HK2", "EFNA3", "JMJD6", "GYS1", "GBE1", "CA12", …
HALLMARK_SPERMATOGENESIS	0.173742	0.334119	0.096079	-0.221718	-1.12228	134	c("SPATA6", "POMC", "NPHP1", "TNNI3", "TUBA3C", "THEG", "HTR5A", "PCSK4", "SYCP1", "CST8", "SEPTIN4", "PCSK1N", "CNIH2", "GRM8", "GSTM3", "MLF1", "PIAS2", "SCG5", "GAD1", "NPY5R", "TNP2", "ARL4A", "JAM3", "NOS1", "CLVS1", "IL13RA2", "SLC12A2", "GSG1", "SCG3", "PRM2")
HALLMARK_G2M_CHECKPOINT	0.182913	0.338729	0.0322269	0.274137	1.15389	199	c("PML", "BCL3", "AMD1", "DBF4", "E2F2", "PURA", "CDK1", "STIL", "HMGA1", "YTHDC1", "LBR", "G3BP1", "RAD23B", "ORC5", "NEK2", "CDKN2C", "BUB1", "HNRNPU", "CUL1", "UCK2", "EXO1", "CCNA2", "SMC4", "KPNA2", "H2BC12", "CENPF", "ATF5", "HMMR", "BARD1", "AURKA", "DR1", "HUS1", "CKS2", "DDX39A", "EFNA5", "POLA2", "NUP98", "STAG1", "MCM6", "NDC80", "MKI67", "KIF20B", "FBXO5", "POLQ", "NUP50", "EZH2", "CC…
HALLMARK_BILE_ACID_METABOLISM	0.20136	0.359572	0.0316929	0.294623	1.16542	112	c("ACSL5", "LCK", "OPTN", "ABCD2", "AQP9", "CYP27A1", "SLC27A2", "ABCD1", "GSTK1", "GNPAT", "CYP7A1", "SLC23A1", "HSD3B7", "CH25H", "BBOX1", "ALDH1A1", "ABCA1", "HACL1", "PAOX", "ACSL1", "SULT1B1", "DIO2", "ABCA9", "GCLM", "CYP7B1", "IDI1", "ABCA6", "PEX1", "PNPLA8", "ABCA8", "ABCA5", "PIPOX", "NPC1", "EPHX2", "HSD17B4", "ALDH9A1", "LONP2", "HSD17B11", "IDH2", "LIPE", "IDH1", "TFCP2L1")
HALLMARK_ANGIOGENESIS	0.244207	0.421047	0.0541186	-0.292317	-1.12944	36	c("VAV2", "FGFR1", "PDGFA", "LRPAP1", "VEGFA", "STC1", "MSX1", "VCAN", "JAG1")
HALLMARK_CHOLESTEROL_HOMEOSTASIS	0.291369	0.478609	0.0262087	0.298672	1.11085	74	c("CXCL16", "PLSCR1", "PNRC1", "NIBAN1", "CLU", "FBXO6", "NFIL3", "ATF3", "LGMN", "LGALS3", "GLDC", "S100A11", "CHKA")
HALLMARK_APICAL_SURFACE	0.304435	0.478609	0.0266115	0.329112	1.11772	44	c("LYN", "IL2RG", "IL2RB", "GATA3", "CX3CL1", "B4GALT1", "AKAP7", "MAL", "CRYBG1", "CD160", "GHRL", "EFNA5")
HALLMARK_KRAS_SIGNALING_DN	0.306462	0.478609	0.0231492	0.256799	1.08091	199	c("RSAD2", "IFI44L", "CD40LG", "MX1", "IL12B", "IFNG", "PDCD1", "CCR8", "SLC29A3", "SLC12A3", "SMPX", "CLDN16", "CD80", "TCL1A", "TGM1", "MAST3", "GP2", "TENT5C", "COQ8A", "SLC5A5", "BTG2", "VPS50", "GP1BA", "NPHS1", "SIDT1", "MEFV", "CLSTN3", "ASB7", "UPK3B", "SGK1", "SLC38A3", "ITIH3", "PTPRJ", "UGT2B17", "EDN1", "SERPINB2", "ABCB11", "PRKN", "TG", "CPEB3", "SYNPO", "CHST2", "SCGB1A1", "NR6A1",…
HALLMARK_ADIPOGENESIS	0.315882	0.478609	0.0226648	0.255659	1.07662	200	c("C3", "PPP1R15B", "NABP1", "ALDH2", "SQOR", "DRAM2", "SLC5A6", "AK2", "ORM1", "STOM", "GHITM", "IFNGR1", "DNAJB9", "TANK", "SLC66A3", "CMPK1", "TOB1", "TST", "SDHB", "UCP2", "RMDN3", "BCL6", "ABCA1", "APOE", "PPM1B", "CDKN2C", "AGPAT3", "UBQLN1", "BAZ2A", "GPD2", "CRAT", "LPCAT3", "SPARCL1", "STAT5A", "MTARC2", "NKIRAS1", "CYP4B1", "RIOK3", "CHUK", "CPT2", "SNCG", "DNAJC15", "PTGER3", "QDPR", "…
HALLMARK_PEROXISOME	0.373778	0.549674	0.0213467	0.268849	1.05342	104	c("SOD2", "ACSL5", "STS", "MVP", "ABCD2", "ABCB1", "SLC27A2", "ABCD1", "GSTK1", "GNPAT", "NUDT19", "HSD3B7", "SLC25A19", "ALDH1A1", "UGT2B17", "BCL10", "ACSL1", "YWHAH", "CRAT", "IDI1", "SCGB1A1")
HALLMARK_HEDGEHOG_SIGNALING	0.429202	0.613146	0.0397009	-0.260676	-1.00718	36	c("NKX6-1", "NRCAM", "SLIT1", "SCG2", "HEY1", "VEGFA", "CDK5R1", "UNC5C", "DPYSL2", "CNTFR", "CRMP1", "MYH9", "TLE3", "OPHN1", "THY1", "RASA1", "NF1", "SHH")
HALLMARK_UNFOLDED_PROTEIN_RESPONSE	0.548493	0.761796	0.015393	0.242892	0.960791	112	c("IFIT1", "CCL2", "NABP1", "EDEM1", "CNOT4", "HERPUD1", "ATF3", "DNAJB9", "SDAD1", "WIPI1", "CNOT6", "NPM1", "CHAC1", "STC2", "ASNS", "HSPA5", "HSPA9", "ERO1A", "IMP3", "ERN1", "SEC31A", "TATDN2", "SPCS3", "ATF4", "EIF4A2", "DNAJA4", "CEBPB", "XPOT", "DKC1", "NOLC1", "NHP2", "DCP1A")
HALLMARK_UV_RESPONSE_DN	0.597753	0.798225	0.0136751	0.229435	0.936678	144	c("PIK3CD", "NFKB1", "BHLHE40", "NR3C1", "SPOP", "SYNE1", "CELF2", "CDC42BPA", "PHF3", "SFMBT1", "RASA2", "PDLIM5", "AKT3", "PRDM2", "YTHDC1", "SRI", "NEK7", "PTPRM", "ANXA4", "ATP2B4", "SMAD7", "ADD3", "WDR37", "DYRK1A", "DLG1", "CDK13", "CACNA1A", "DAB2", "RND3", "CITED2", "SCAF8", "MET", "PTEN", "FBLN5", "PIK3R3", "SLC7A1", "CDKN1B", "MAPK14", "PLPP3", "ANXA2", "INPP4B", "NR1D2", "TGFBR2", "MY…
HALLMARK_MYOGENESIS	0.606651	0.798225	0.0610748	-0.180068	-0.96175	199	c("FKBP1B", "NCAM1", "MYL6B", "EPHB3", "ITGA7", "PPFIA4", "CDH13", "COL4A2", "MYL1", "SMTN", "SH2B1", "SGCA", "PPP1R3C", "TCAP", "PFKM", "PKIA", "SGCG", "CKM", "TNNT1", "SGCD", "TSC2", "ITGB5", "MYOG", "CACNA1H", "NOS1", "MYL3", "VIPR1", "TNNI1", "SPARC", "CKB", "AGRN", "CAMK2B", "EFS", "GSN", "PDLIM7", "REEP1", "SLC6A8", "COX7A1", "SORBS3", "AK1", "TNNT3", "ITGB1", "FGF2", "MYH8", "CACNG1", "ENO…
HALLMARK_TGF_BETA_SIGNALING	0.633543	0.812235	0.0342024	-0.216949	-0.919728	54	c("SMAD6", "BMP2", "NOG", "SKI", "CDKN1C", "ID3", "CTNNB1")
HALLMARK_PROTEIN_SECRETION	0.770407	0.963009	0.0108242	0.215725	0.835286	96	c("SGMS1", "RAB9A", "STX7", "SNX2", "BET1", "RPS6KA3", "COG2", "LAMP2", "SNAP23", "USO1", "CTSC", "ABCA1", "STX12", "M6PR", "IGF2R", "ARFGEF2", "TOM1L1", "SEC31A", "ATP6V1B1", "ADAM10", "TSG101", "GOLGA4", "CLTA", "ARF1", "GBF1", "ICA1", "SCRN1", "ANP32E", "ARFIP1", "COPB1", "NAPG", "SEC24D", "ARFGAP3", "STX16")
HALLMARK_WNT_BETA_CATENIN_SIGNALING	0.79911	0.974525	0.0119612	0.232937	0.783444	42	c("TP53", "CCND2", "PSEN2", "TCF7", "MAML1", "CUL1", "PPARD", "WNT1", "HDAC11", "RBPJ", "FRAT1", "NCSTN", "MYC", "GNAI1", "DKK4")
HALLMARK_MITOTIC_SPINDLE	0.839321	0.994875	0.00796894	0.196376	0.826582	199	c("PCGF5", "DOCK2", "NCK1", "ARHGAP27", "RHOF", "CD2AP", "CDC42EP4", "EZR", "ARHGEF11", "CDC42BPA", "ABI1", "PREX1", "RASA2", "PDLIM5", "ARHGAP29", "CDK1", "ARHGEF3", "SORBS2", "CNTRL", "RAPGEF6", "RAB3GAP1", "BCL2L11", "CDC42EP1", "NEK2", "BUB1", "CLIP1", "ARHGAP10", "SMC4", "RALBP1", "CENPF", "DLG1", "WASL", "SYNPO", "ARF6", "EPB41", "AURKA", "CTTN", "FGD6", "SHROOM1", "SOS1", "ECT2", "NDC80", …
HALLMARK_NOTCH_SIGNALING	0.855593	0.994875	0.0114164	0.229989	0.732477	32	c("PSEN2", "DTX2", "FBXW11", "WNT2", "CUL1", "PPARD", "HES1", "ARRB1", "CCND1")
HALLMARK_FATTY_ACID_METABOLISM	0.876345	0.995847	0.00762577	0.19183	0.79096	157	c("UBE2L6", "ACSL5", "IL4I1", "GLUL", "VNN1", "SUCLG2", "PSME1", "CBR3", "FH", "CD1D", "AUH", "FMO1", "PCBD1", "ALDH1A1", "HCCS", "ACSL1", "GRHPR", "YWHAH", "GPD2", "CRAT", "NBN", "IDI1", "ACAT2", "CPT2", "PPARA", "SERINC1", "ALAD", "SDHD", "G0S2", "SMS")
HALLMARK_APICAL_JUNCTION	0.915225	1	0.00640119	0.183905	0.774087	199	c("FYB1", "ICAM1", "CD274", "TRAF1", "PTPRC", "CD86", "RAC2", "SYK", "VCAM1", "NEXN", "RHOF", "CX3CL1", "MSN", "B4GALT1", "CLDN7", "CLDN4", "AKT3", "PIK3CB", "NECTIN4", "MAPK13", "RRAS", "PBX2", "PECAM1", "ICAM2", "YWHAH", "CAP1", "DLG1", "TNFRSF11B", "CRAT", "WASL")
HALLMARK_MYC_TARGETS_V2	0.991178	1	0.00802009	0.15912	0.566804	58	c("RCL1", "SUPV3L1", "NPM1", "DUSP2", "HSPD1", "TFB2M", "GNL3", "NOP16", "NIP7", "NDUFAF4", "PPRC1", "PRMT3", "NOP2", "NOLC1", "HSPE1", "MYC")
HALLMARK_DNA_REPAIR	0.992763	1	0.00538005	0.156508	0.64085	148	c("CMPK2", "HCLS1", "PDE6G", "TP53", "AK3", "AGO4", "SNAPC5", "PDE4B", "NT5C3A", "NFX1", "REV3L", "DDB2", "POLH", "XPC", "GTF2H5", "GMPR2", "UPF3B", "POLD3", "ELL", "POLA2", "CLP1", "SDCBP", "NCBP2", "POLR1D", "TSG101", "GTF2H1", "POLR2A", "EIF1B", "ERCC5", "POLR2H", "GTF2H3", "DCTN4", "ADA", "GTF2B", "TAF13", "SUPT4H1", "UMPS", "POLD4", "ELOA", "HPRT1")
HALLMARK_MYC_TARGETS_V1	0.999014	1	0.00448121	0.146593	0.617326	200	c("EIF3J", "EPRS1", "DDX21", "SNRPA1", "PSMA4", "TCP1", "NPM1", "FAM120A", "SRPK1", "HSPD1", "STARD7", "G3BP1", "ETF1", "RAD23B", "EIF1AX", "CANX", "HNRNPU", "CUL1", "HDGF", "GNL3", "CCNA2", "PSMA1", "PSMB2", "KPNA2", "COX5A", "LSM2", "SSB", "PSMD14", "PSMA6", "PABPC4", "NOP16", "TOMM70", "HNRNPC", "NCBP2", "MCM6", "UBE2E1", "MRPS18B", "PSMD1", "XPOT", "RACK1", "EEF1B2", "NOLC1", "HSPE1", "NHP2",…
HALLMARK_E2F_TARGETS	0.999233	1	0.00447563	0.144945	0.610385	200	c("TP53", "AK2", "E2F8", "DCK", "EED", "CDK1", "PSIP1", "HMGA1", "RAD50", "LBR", "MELK", "LYAR", "CDKN2C", "SMC4", "KPNA2", "ASF1A", "NBN", "HMMR", "BARD1", "AURKA", "ING3", "HUS1", "CKS2", "DDX39A", "POLD3", "POLA2", "NUP107", "CDCA8", "STAG1", "PHF5A", "MCM6", "MKI67", "TIPIN", "EZH2", "RFC1", "TCF19", "BRCA2", "ASF1B", "PTTG1", "CDKN1B", "NOLC1", "CENPE", "CNOT9", "LMNB1", "PRIM2", "MYC", "CEN…
HALLMARK_OXIDATIVE_PHOSPHORYLATION	1	1	0.0466919	-0.120096	-0.640719	200	c("HTRA2", "MRPS30", "PMPCA", "RHOT2", "NDUFS6", "COX6C", "NDUFA4", "ETFB", "BDH2", "SDHA", "ECH1", "ACADVL", "SLC25A4", "UQCRC1", "NDUFA8", "ATP6V0C", "UQCRB", "COX7A2L", "SLC25A11", "POLR2F", "TIMM50", "NDUFB8", "GOT2", "ALDH6A1", "ETFA", "HSD17B10", "RHOT1", "UQCR10", "NDUFA3", "ATP6V1D", "ACADSB", "NDUFA5", "COX6A1", "ATP5MC2", "ATP5MC1", "MRPL15", "SURF1", "COX6B1", "TIMM8B", "MTRF1", "TIMM1…

## Sheet: APCDD1L-DT
Supplementary Table - GSEA results for BRCA Basal lncRNAs - related to Supplementary Figure 3A
pathway	pval	padj	log2err	ES	NES	size	leadingEdge
HALLMARK_ALLOGRAFT_REJECTION	3.88423e-57	1.94211e-55	1.97309	-0.75336	-3.58162	200	c("IGSF6", "CCL4", "CCR1", "CD4", "CD86", "HLA-DMB", "CD40", "GPR65", "IL15", "CCR5", "TAPBP", "HLA-DMA", "LCP2", "ITGB2", "PRF1", "SPI1", "CCR2", "C2", "IL2RB", "SRGN", "ST8SIA4", "IL2RG", "HLA-DQA1", "CTSS", "CD74", "GZMA", "CCL5", "IFNG", "IL12RB1", "WARS1", "GZMB", "HLA-DRA", "IL10", "HCLS1", "FASLG", "FGR", "SIT1", "HLA-DOA", "NCF4", "IL18RAP", "FYB1", "FAS", "CD2", "IL7", "CD8A", "WAS", "PT…
HALLMARK_INTERFERON_GAMMA_RESPONSE	1.59882e-51	3.99704e-50	1.87073	-0.733722	-3.48826	200	c("FCGR1A", "IDO1", "CD86", "VCAM1", "IRF1", "CD40", "IL15", "TAPBP", "HLA-DMA", "CMKLR1", "LCP2", "IL2RB", "FGL2", "ST8SIA4", "PSMB9", "CXCL10", "HLA-DQA1", "MARCHF1", "CD74", "CFB", "SLAMF7", "TNFAIP2", "GZMA", "CCL5", "GBP4", "WARS1", "IFI30", "HLA-DRB1", "CD38", "SAMHD1", "IL10RA", "CD274", "FAS", "IL7", "FPR1", "ITGB7", "CSF2RB", "NFKBIA", "C1S", "CIITA", "B2M", "PTPN6", "XCL1", "GCH1", "CXC…
HALLMARK_INFLAMMATORY_RESPONSE	1.67612e-27	2.79353e-26	1.35757	-0.615842	-2.92709	199	c("CCRL2", "CYBB", "C3AR1", "IRF1", "CD40", "IL15", "TAPBP", "CMKLR1", "LCP2", "AQP9", "IL2RB", "PTAFR", "CXCL10", "TNFRSF9", "CXCR6", "CCL5", "CD48", "IL10", "TNFRSF1B", "OLR1", "IL10RA", "IL18RAP", "MSR1", "NOD2", "FPR1", "PIK3R5", "NFKBIA", "TLR1", "SLAMF1", "EBI3", "MEFV", "GCH1", "NLRP3", "RHOG", "CXCL11", "MARCO", "CXCL9", "NFKB1", "IL15RA", "LTA", "IL7R", "EMP3", "CD70", "SRI", "LCK", "IL1…
HALLMARK_COMPLEMENT	2.53277e-23	3.16597e-22	1.25451	-0.58594	-2.78568	200	c("APOC1", "FCER1G", "ITGAM", "CASP5", "C1QC", "C1QA", "PLEK", "IRF1", "LCP2", "C2", "APOBEC3G", "PSMB9", "CTSS", "CFB", "GZMA", "CCL5", "SH2B3", "GZMB", "GNGT2", "FCN1", "OLR1", "LIPA", "CTSL", "WAS", "PIK3R5", "C1S", "ERAP2", "APOBEC3F", "RHOG", "LAP3", "DOCK10", "CTSC", "KYNU", "LCK", "CTSB", "GZMK", "SERPINA1", "GNAI2", "IRF2", "PRSS36", "PIK3CG", "XPNPEP1", "C1R", "SERPING1", "GRB2", "MMP12"…
HALLMARK_INTERFERON_ALPHA_RESPONSE	3.28182e-22	3.28182e-21	1.22105	-0.705061	-3.00765	97	c("CCRL2", "IRF1", "IL15", "PSMB9", "CXCL10", "CD74", "GBP4", "WARS1", "IFI30", "IL7", "C1S", "B2M", "CXCL11", "PSME1", "TRIM14", "TAP1", "TRAFD1", "PSME2", "LAP3", "UBE2L6", "TRIM21", "IRF2", "PSMB8", "EPSTI1", "NUB1", "SELL", "BATF2", "PARP14", "SAMD9L", "GBP2", "IFIH1", "PARP12", "NMI", "UBA7", "TDRD7", "CSF1", "CNP", "SAMD9", "PARP9", "DDX60", "RTP4", "HLA-C", "CASP1", "PROCR", "IFI35", "LGAL…
HALLMARK_E2F_TARGETS	1.77523e-18	1.47936e-17	1.10534	-0.544188	-2.58718	200	c("RAN", "H2AZ1", "E2F8", "BUB1B", "CNOT9", "NCAPD2", "BRCA1", "TP53", "MAD2L1", "DCK", "CDC20", "BRCA2", "POLA2", "TFRC", "KPNA2", "SPC25", "DUT", "NOLC1", "PLK4", "ASF1B", "PHF5A", "TRA2B", "KIF2C", "PRIM2", "LMNB1", "CENPE", "HMMR", "SSRP1", "RAD51AP1", "SRSF1", "MCM3", "CIT", "MYBL2", "PCNA", "RPA2", "AK2", "RPA3", "XRCC6", "NUP107", "KIF18B", "CDC25A", "DCTPP1", "BIRC5", "TIMELESS", "CDCA3",…
HALLMARK_IL6_JAK_STAT3_SIGNALING	2.35705e-14	1.68361e-13	0.975995	-0.640339	-2.68705	87	c("CCR1", "IRF1", "IL2RG", "CXCL10", "IL12RB1", "TNFRSF1B", "CD38", "FAS", "IL7", "CSF2RB", "PIK3R5", "EBI3", "CXCL11", "CXCL9", "LTB", "SOCS1", "CXCL13", "IL15RA", "PTPN1", "STAT1", "IL2RA", "CCL7", "TNF", "CD14", "PF4", "GRB2", "ITGA4", "IL9R", "CSF1", "BAK1", "IL18R1", "IL1B", "IL3RA", "CSF2", "LTBR", "CSF2RA", "MYD88", "REG1A", "CXCL1", "IL1R2", "PTPN2", "HMOX1", "IL17RA", "CSF3R", "CD9", "TY…
HALLMARK_G2M_CHECKPOINT	3.04282e-14	1.90176e-13	0.965328	-0.502902	-2.39029	199	c("NUP98", "TPX2", "BCL3", "NCL", "H2AZ1", "KIF20B", "CCNA2", "MAD2L1", "CDC20", "DTYMK", "BRCA2", "E2F4", "BUB1", "UBE2C", "POLA2", "KNL1", "KIF15", "KPNA2", "CDC45", "NOLC1", "PLK4", "TRA2B", "SNRPD1", "KIF2C", "PRIM2", "LMNB1", "CENPE", "SLC7A1", "CUL3", "HMMR", "EXO1", "TRAIP", "SRSF1", "MCM3", "POLQ", "TOP1", "CCNF", "MYBL2", "MARCKS", "RPA2", "KPNB1", "HIRA", "NUSAP1", "CDC25A", "RAD54L", "…
HALLMARK_MYC_TARGETS_V1	9.3492e-14	5.194e-13	0.954542	-0.492272	-2.34036	200	c("PSMA1", "RAN", "H2AZ1", "EIF4G2", "PSMD14", "CCNA2", "PSMA6", "MAD2L1", "CDC20", "SSB", "PSMD1", "KPNA2", "CDC45", "DUT", "NOLC1", "PHB2", "EIF2S2", "TRA2B", "SNRPD1", "PSMB2", "KARS1", "LDHA", "HDGF", "RRM1", "EEF1B2", "SRSF1", "CNBP", "PCNA", "KPNB1", "XRCC6", "HNRNPA3", "DDX18", "EIF3J", "PSMA4", "VDAC1", "EIF4E", "NAP1L1", "SRSF3", "CLNS1A", "FAM120A", "TYMS", "SNRPB2", "CCT2", "SRSF7", "C…
HALLMARK_IL2_STAT5_SIGNALING	3.24198e-10	1.62099e-09	0.814036	-0.449348	-2.13303	198	c("CD86", "GPR65", "IL2RB", "FGL2", "CXCL10", "TNFRSF9", "CD48", "GBP4", "IL10", "TNFRSF1B", "IL10RA", "CDC42SE2", "BCL2L1", "LTB", "SOCS1", "GALM", "CTLA4", "ICOS", "BATF", "TLR7", "TGM2", "RHOH", "CST7", "ADAM19", "IL2RA", "ITGAE", "SELL", "IRF4", "LRRC8C", "TRAF1", "TNFRSF8", "CCR4", "AHCY", "ST3GAL4", "IRF8", "CASP3", "CDCP1", "BATF3", "CSF1", "IL18R1", "EOMES", "CAPG", "TNFRSF4", "NOP2", "IL…
HALLMARK_TNFA_SIGNALING_VIA_NFKB	3.74274e-10	1.70124e-09	0.814036	-0.450049	-2.13962	200	c("CCRL2", "CCL4", "NFKBIE", "PLEK", "BIRC3", "RELB", "IRF1", "NFKB2", "CXCL10", "TNFRSF9", "SLC2A6", "TNFAIP2", "CCL5", "TNIP1", "OLR1", "BCL2A1", "DRAM1", "NFKBIA", "CD80", "CFLAR", "GCH1", "CXCL11", "TAP1", "NFKB1", "IL15RA", "IL7R", "BCL3", "KYNU", "IL23A", "IL18", "CD69", "SOD2", "ICAM1", "TNFAIP8", "FUT4", "SLC16A6", "PTGER4", "TNF", "B4GALT5", "TRAF1", "IL12B", "IFIH1", "GPR183", "RNF19B",…
HALLMARK_MYOGENESIS	1.34848e-09	5.61867e-09	0.788187	0.421631	2.09898	199	c("TPD52L1", "PPFIA4", "CRYAB", "DAPK2", "MYH4", "SPEG", "MYL7", "FOXO4", "MYH1", "SIRT2", "RYR1", "SVIL", "SMTN", "MYOM1", "REEP1", "DES", "CAMK2B", "MYL1", "MAPRE3", "PPP1R3C", "SH3BGR", "SPDEF", "HSPB8", "EFS", "MYH8", "SGCD", "AKT2", "MYLK", "HSPB2", "MYH2", "MYOZ1", "DTNA", "SPHK1", "CDH13", "FABP3", "MYH11", "SGCA", "ATP2A1", "FST", "ACTN3", "COX7A1", "DMD", "FXYD1", "VIPR1", "ITGA7", "TNNC…
HALLMARK_MTORC1_SIGNALING	3.4788e-08	1.338e-07	0.719513	-0.417874	-1.98615	199	c("ITGB2", "SORD", "FGL2", "UBE2D3", "WARS1", "IFI30", "DAPP1", "SLA", "BCAT1", "CORO1A", "GLRX", "SKAP2", "CTSC", "GTF2H1", "STARD4", "M6PR", "PSMD14", "FADS1", "PSMD13", "TOMM40", "BUB1", "TFRC", "DHFR", "EIF2S2", "NMT1", "USO1", "TPI1", "LDHA", "SLC2A3", "POLR3G", "PNO1", "TBK1", "CFP", "PSME3", "CCNF", "PGM1", "ADIPOR2", "PITPNB", "RPN1", "HSPA4", "NUFIP1", "IDH1", "CDC25A", "ACTR3", "PSMA4",…
HALLMARK_KRAS_SIGNALING_UP	8.92039e-07	3.18585e-06	0.659444	-0.39091	-1.85799	199	c("FCER1G", "TLR8", "CLEC4A", "LAPTM5", "LCP1", "BIRC3", "C3AR1", "CMKLR1", "ITGB2", "ADAMDEC1", "ADAM8", "IL2RG", "CXCL10", "CTSS", "CFB", "DOCK2", "TNFRSF1B", "IL10RA", "LAT2", "PDCD1LG2", "FUCA1", "EPB41L3", "IL7R", "GLRX", "IKZF1", "HSD11B1", "CD37", "PSMB8", "TRAF1", "PRDM1", "PECAM1", "IRF8", "GYPC", "LY96", "SNAP25", "ETS1", "GFPT2", "TMEM158", "USP12", "ID2", "IL1B", "CSF2", "MAP4K1", "CS…
HALLMARK_KRAS_SIGNALING_DN	3.08986e-05	0.000102995	0.557332	0.343615	1.71059	199	c("KLK8", "LGALS7", "KRT15", "PAX3", "KLK7", "CALCB", "EDN2", "CELSR2", "CNTFR", "ATP4A", "PNMT", "RYR1", "EGF", "TSHB", "ITGB1BP2", "CLDN8", "CLPS", "PRKN", "SLC30A3", "GPRC5C", "DTNB", "SPRR3", "EPHA5", "KCNMB1", "EFHD1", "ADRA2C", "UGT2B17", "FGF16", "MYO15A", "BRDT", "IL5", "ABCG4", "CPA2", "MAGIX", "AKR1B10", "TGM1", "GAMT", "RGS11", "SELENOP", "TGFB2", "TFAP2B", "HTR1B", "SNN", "FGFR3", "KR…
HALLMARK_MYC_TARGETS_V2	4.41282e-05	0.0001379	0.557332	-0.524496	-2.04876	58	c("SORD", "PRMT3", "RABEPK", "NOLC1", "PLK4", "NOP2", "UTP20", "NIP7", "DDX18", "DCTPP1", "MRTO4", "NOC4L", "PUS1", "CDK4", "HSPD1", "PHB", "NOP16", "PPRC1", "CBX3", "PLK1", "GRWD1", "MCM5", "HSPE1", "AIMP2", "MYC", "TCOF1", "SRM", "IMP4", "WDR43", "PA2G4", "NPM1", "NOP56")
HALLMARK_DNA_REPAIR	0.000100262	0.000294889	0.538434	-0.381564	-1.74206	148	c("PDE6G", "HCLS1", "POLR1D", "GTF2H1", "RAD51", "ADA", "PRIM1", "GTF2B", "TP53", "POLR2D", "POLR3GL", "POLA2", "TAF9", "CLP1", "DUT", "POLR2E", "ALYREF", "SSRP1", "BRF2", "TSG101", "GTF2H3", "USP11", "PCNA", "RPA2", "RPA3", "RFC3", "TAF10", "SUPT4H1", "POLD4", "NT5C3A", "GPX4", "TYMS", "ERCC8", "RFC5", "PDE4B", "POLR3C", "CMPK2", "ERCC3", "NME3", "PNP", "VPS37B", "MPG", "GTF2F1", "SF3A3", "UPF3B…
HALLMARK_ESTROGEN_RESPONSE_EARLY	0.000139416	0.000387268	0.518848	0.329015	1.63791	199	c("TPD52L1", "HES1", "PDLIM3", "MAPT", "KRT15", "ANXA9", "CELSR2", "AREG", "RETREG1", "SVIL", "MINDY1", "CALB2", "AR", "REEP1", "RARA", "TFAP2C", "ZNF185", "SYNGR1", "HR", "SEC14L2", "HSPB8", "PLAAT3", "FHL2", "GAB2", "SLC2A1", "KAZN", "KLK10", "SOX3", "ELOVL2", "SYT12", "SLC9A3R1", "MSMB", "SLC24A3", "CA12", "PGR", "SULT2B1", "DEPTOR", "KCNK15", "TTC39A", "TOB1", "MUC1", "PEX11A", "MLPH", "ADCY9…
HALLMARK_OXIDATIVE_PHOSPHORYLATION	0.000200746	0.00052828	0.518848	-0.344948	-1.63995	200	c("SDHB", "CPT1A", "SLC25A20", "ATP5F1B", "ATP5PB", "TIMM17A", "NDUFB3", "TOMM22", "PHB2", "MRPL11", "IDH3B", "ATP5MC3", "LDHA", "NDUFA9", "SUCLG1", "TCIRG1", "ETFA", "GLUD1", "ACO2", "CASP7", "CYCS", "ATP6V0C", "NDUFS3", "NDUFS1", "IDH1", "MRPL35", "VDAC1", "MDH2", "SDHC", "IMMT", "LDHB", "GPX4", "COX5A", "SLC25A5", "CS", "NDUFS2", "ECHS1", "COX6A1", "PRDX3", "COX7A2", "ACAA2", "ATP5F1A", "SDHD"…
HALLMARK_HYPOXIA	0.000236198	0.000590496	0.518848	0.322574	1.60584	199	c("RRAGD", "IER3", "PPFIA4", "EFNA3", "EDN2", "LALBA", "VEGFA", "GPC4", "EXT1", "ADM", "PHKG1", "CAV1", "JUN", "PPP1R3C", "DPYSL4", "NDRG1", "ADORA2B", "PGF", "ANGPTL4", "SLC2A1", "ZNF292", "DTNA", "PPP1R15A", "EFNA1", "CA12", "SULT2B1", "ATF3", "ACKR3", "CDKN1C", "ATP7A", "BRS3", "FOXO3", "ALDOC", "ILVBL", "DDIT4", "SDC3", "AKAP12", "ENO2", "SLC25A1", "CHST3", "HK1", "MAFF", "GAPDHS", "ZFP36", "…
HALLMARK_PI3K_AKT_MTOR_SIGNALING	0.0016785	0.00399643	0.45506	-0.385965	-1.67294	105	c("IL2RG", "UBE2D3", "FASLG", "DAPP1", "SLA", "LCK", "CAMK4", "PRKCB", "TRAF2", "GRB2", "YWHAB", "NCK1", "ATF1", "TBK1", "MYD88", "ACTR3", "EIF4E", "PPP1CA", "ADCY2", "SQSTM1", "E2F1", "CDK4", "CXCR4", "CAB39", "TNFRSF1A", "PRKAG1", "PIKFYVE", "RPS6KA1", "ARHGDIA", "RAC1", "GRK2", "PTEN", "CLTC", "RPS6KA3", "MKNK2", "HSP90B1", "CFL1", "NOD1", "PFN1", "ACTR2", "AKT1S1", "IRAK4", "PRKAR2A", "RALB",…
HALLMARK_APOPTOSIS	0.00297723	0.00676644	0.431708	-0.333288	-1.53756	161	c("BIRC3", "IRF1", "PRF1", "PLCB2", "FASLG", "CD38", "FAS", "CD2", "BCL2L1", "CFLAR", "GCH1", "TAP1", "DPYD", "IL18", "CD69", "SOD2", "BRCA1", "BCL10", "TNF", "CYLD", "CD14", "GPX1", "CASP3", "IL1B", "CASP1", "BID", "NEFH", "ROCK1", "CASP7", "BMP2", "CCNA1", "HMOX1", "DIABLO", "CASP4", "SQSTM1", "PPT1", "TXNIP", "GPX4", "CASP8", "IFITM3")
HALLMARK_HEDGEHOG_SIGNALING	0.00440432	0.0095746	0.326352	0.475356	1.72978	36	c("CNTFR", "UNC5C", "VEGFA", "HEY2", "NRP1", "AMOT", "HEY1", "CDK5R1", "NRCAM", "ETS2", "TLE3", "SHH", "OPHN1")
HALLMARK_REACTIVE_OXYGEN_SPECIES_PATHWAY	0.00703336	0.0146528	0.232057	-0.440334	-1.66494	49	c("GLRX", "SOD2", "FTL", "ATOX1", "HHEX", "IPCEF1", "PRDX6", "GCLC", "MBP", "GPX4", "PRDX4", "SBNO2", "NDUFS2", "SELENOS", "PRDX1")
HALLMARK_NOTCH_SIGNALING	0.0122191	0.0244381	0.193114	0.456017	1.61805	32	c("HES1", "DTX1", "FZD1", "WNT5A", "FZD7", "NOTCH3", "DLL1", "HEYL")
HALLMARK_EPITHELIAL_MESENCHYMAL_TRANSITION	0.0262611	0.050502	0.143185	0.262081	1.30551	200	c("ELN", "SDC1", "FZD8", "VEGFA", "AREG", "FBLN2", "LOXL2", "FSTL3", "JUN", "RHOB", "WNT5A", "SGCD", "LOXL1", "NTM", "MEST", "COL7A1", "MGP", "MYLK", "TGFBR3", "GEM", "FSTL1", "SFRP1", "CRLF1", "CAP2", "LAMA1", "PFN2", "TNC", "PTHLH", "OXTR", "EDIL3", "THBS2", "SLIT3", "ENO2", "DST", "ITGB5", "TNFRSF12A", "TAGLN", "SLC6A8", "COL16A1", "PLOD1", "ECM2", "SGCG", "ACTA2", "LAMA3", "SNAI2", "SPARC", "…
HALLMARK_P53_PATHWAY	0.0283485	0.0507863	0.137749	0.261821	1.3034	199	c("KLK8", "IER3", "TPD52L1", "PERP", "SDC1", "TP63", "ABHD4", "PDGFA", "JUN", "SESN1", "PHLDA3", "EPHX1", "NDRG1", "PLK2", "TCHH", "FBXW7", "OSGIN1", "CDK5R1", "KRT17", "SPHK1", "PPP1R15A", "CCNG1", "TAX1BP3", "CTSF", "GPX2", "ATF3", "CDH13", "SERPINB5", "CLCA2", "NUPR1", "FOXO3", "PTPN14", "TOB1", "TSPYL2", "CEBPA", "ZMAT3", "DDIT4", "RETSAT", "BAIAP2", "VDR", "AK1", "VWA5A", "TNFSF9", "RXRA", "…
HALLMARK_FATTY_ACID_METABOLISM	0.0287508	0.0507863	0.108573	-0.293421	-1.34996	157	c("IL4I1", "ADSL", "PSME1", "CD1D", "UBE2L6", "HSD17B11", "ACSL5", "H2AZ1", "GLUL", "CPT1A", "TDO2", "HSD17B4", "EHHADH", "RAP1GDS1", "VNN1", "ALDH1A1", "IDH3B", "GAD2", "LDHA", "SUCLG1", "OSTC", "UGDH", "ACO2", "ADIPOR2", "IDH1", "PRDX6", "MDH2", "HPGD", "SDHC", "ACSL1", "GPD2", "ACOT8", "ECHS1", "FMO1", "ACAA2", "HSPH1", "SDHD", "ACSS1", "UROS", "BLVRA", "KMT5A", "HMGCL", "ELOVL5", "SUCLA2")
HALLMARK_COAGULATION	0.0294561	0.0507863	0.107942	-0.302197	-1.36388	138	c("APOC1", "C1QA", "PLEK", "C2", "CFB", "OLR1", "C1S", "APOC2", "MEP1A", "CTSB", "SERPINA1", "CTSE", "C1R", "PF4", "SERPING1", "MMP1", "PECAM1", "CTSH", "MMP8", "PROC", "MMP7", "USP11", "C3", "F13B", "CFH", "MMP9", "GP9", "F9", "LTA4H", "CD9", "LGMN", "KLKB1", "ITGB3", "CPB2", "CPN1", "CTSO", "RAC1", "FGG", "GDA", "C8G", "TFPI2", "GP1BA", "VWF", "ADAM9", "GNG12")
HALLMARK_ESTROGEN_RESPONSE_LATE	0.0333592	0.0555987	0.126448	0.258932	1.28942	198	c("TPD52L1", "PERP", "PDLIM3", "MAPT", "CPE", "ANXA9", "CELSR2", "ST6GALNAC2", "AREG", "CA2", "ACOX2", "HOMER2", "CAV1", "UNC13B", "TFAP2C", "TRIM29", "HR", "CACNA2D2", "HSPB8", "PLAAT3", "DNAJC12", "MEST", "SLC2A8", "KLK10", "SOX3", "SCUBE2", "SLC9A3R1", "SLC24A3", "CA12", "PGR", "SULT2B1", "FGFR3", "TOB1", "ATP2B4", "PTGER3", "GPER1", "PDZK1", "ZFP36", "WFS1", "NAB2", "PTGES", "PCP4", "MYB", "K…
HALLMARK_UNFOLDED_PROTEIN_RESPONSE	0.0472696	0.0762413	0.0855536	-0.306864	-1.34182	112	c("SDAD1", "LSM1", "NOLC1", "CCL2", "ATP6V0D1", "CEBPB", "GOSR2", "SPCS3", "EIF4E", "EXOSC10", "ALDH18A1", "HERPUD1", "CKS1B", "WIPI1", "ATF6", "SLC1A4", "FUS", "NABP1", "EIF4G1", "HYOU1", "SLC7A5", "IARS1", "EIF4A3", "EXOSC1", "DKC1", "NHP2", "NOP14", "ATF4", "HSPA9", "SPCS1", "HSPA5", "EXOSC9", "KDELR3", "ERO1A", "MTHFD2", "EIF4EBP1", "EDC4", "HSP90B1", "MTREX", "EIF2S1", "TARS1", "EXOC2", "NPM…
HALLMARK_APICAL_JUNCTION	0.0522757	0.0816808	0.10086	0.249104	1.24009	199	c("AMIGO1", "SHROOM2", "SPEG", "FLNC", "KRT31", "MYH10", "CLDN8", "AMIGO2", "SLC30A3", "CALB2", "PDZD3", "JUP", "GRB7", "NLGN2", "CERCAM", "MPZL2", "VCL", "AKT2", "THBS3", "TMEM8B", "PPP2R2C", "COL17A1", "TSC1", "NF2", "NECTIN4", "MYL12B", "GAMT", "ACTN4", "PARD6G", "CD99", "ACTN3", "CDH4", "DMP1", "SDC3", "ITGA3", "NRXN2", "BAIAP2", "INSIG1", "LDLRAP1", "MADCAM1", "CLDN18", "COL16A1", "NRAP", "C…
HALLMARK_HEME_METABOLISM	0.0559555	0.0847811	0.0767245	-0.2657	-1.25953	197	c("ACP5", "MPP1", "CLIC2", "HTATIP2", "SPTA1", "CTSB", "SLC22A4", "OPTN", "CTSE", "UCP2", "BMP2K", "TRIM58", "RHAG", "TFRC", "GYPC", "TMEM9B", "MINPP1", "RIOK3", "ACSL6", "HDGF", "TRAK2", "KEL", "GDE1", "TOP1", "BACH1", "TENT5C", "C3", "USP15")
HALLMARK_UV_RESPONSE_DN	0.0719281	0.105777	0.0838535	0.261012	1.24133	144	c("PTPN21", "PRKCE", "SIPA1L1", "CAV1", "KALRN", "ADORA2B", "NFIB", "NRP1", "FHL2", "TGFBR3", "MET", "CAP2", "ATP2B4", "PPARG", "INSIG1", "LTBP1", "RXRA", "ERBB2", "F3", "SMAD3", "BHLHE40", "KIT", "SDC2", "PIK3R3", "LPAR1", "SNAI2", "TENT4A", "DYRK1A", "SCN8A", "ZMIZ1", "MAP1B", "GRK5", "SCAF8", "DUSP1", "RASA2", "RBPMS", "LDLR", "SYNJ2", "ACVR2A", "PMP22", "MMP16", "ID1", "BCKDHB", "ATXN1", "ADG…
HALLMARK_MITOTIC_SPINDLE	0.0851064	0.121581	0.061382	-0.256192	-1.21768	199	c("PREX1", "DOCK2", "TPX2", "CDC42EP4", "KIF20B", "ARHGAP4", "CENPJ", "BRCA2", "ARFIP2", "BUB1", "KIF15", "CCDC88A", "MAPRE1", "NCK1", "KIF2C", "LMNB1", "CENPE", "DOCK4", "CNTRL", "MARCKS", "RAB3GAP1", "ROCK1", "TBCD", "KIF3B", "RHOF", "NUSAP1", "STAU1", "INCENP", "BIRC5", "TUBGCP2", "BIN1", "AURKA", "RAPGEF6", "NEK2", "FGD6", "KIF11", "ECT2", "DLGAP5", "PLK1", "PCM1", "KIF4A", "CAPZB", "CKAP5", …
HALLMARK_XENOBIOTIC_METABOLISM	0.110768	0.153845	0.0533477	-0.250832	-1.1922	199	c("AQP9", "CFB", "ACP2", "CYP27A1", "FBP1", "FAS", "BCAT1", "GCH1", "PSMB10", "KYNU", "HSD11B1", "TDO2", "APOE", "VNN1", "AHCY", "IRF8", "CNDP2", "NMT1", "PAPSS2", "KARS1", "PGD", "ID2", "CYP2S1", "ABCD2", "UGDH", "SLC35B1", "ALDH2", "ACO2", "REG1A", "GSTO1", "ABCC3", "MCCC2", "IDH1", "MTHFD1", "HMOX1", "GCLC", "HES6", "HACL1", "ADH5", "PTGDS", "TNFRSF1A", "TMEM176B", "NINJ1", "PTGES3", "CCL25", …
HALLMARK_ADIPOGENESIS	0.139051	0.184286	0.0471678	-0.244869	-1.16416	200	c("SDHB", "SQOR", "UCP2", "RMDN3", "APOE", "RIOK3", "NMT1", "G3BP2", "SSPN", "TALDO1", "LPCAT3", "SUCLG1", "ALDH2", "ACO2", "MTCH2", "ABCA1", "PGM1", "C3", "ADIPOR2", "ORM1", "AK2", "NDUFS3", "BAZ2A", "IDH1", "UBC", "MDH2", "SDHC", "IMMT", "LPL", "GPX4", "ELOVL6", "DRAM2", "GPD2", "CS", "NABP1", "ECHS1", "PIM3", "COQ5", "COX6A1", "PRDX3", "ENPP2", "CCNG2", "ACAA2", "SAMM50", "PPP1R15B", "UQCRC1",…
HALLMARK_ANGIOGENESIS	0.140057	0.184286	0.0553809	0.344882	1.255	36	c("VEGFA", "PDGFA", "NRP1", "FGFR1", "FSTL1", "APOH", "APP", "STC1", "JAG2", "PTK2", "VTN", "PGLYRP1")
HALLMARK_WNT_BETA_CATENIN_SIGNALING	0.232913	0.298607	0.0420645	0.303504	1.14752	42	c("FZD8", "FZD1", "HEY2", "DKK4", "HEY1", "DLL1", "JAG2", "HDAC11", "HDAC5", "HDAC2", "DVL2", "CSNK1E", "PSEN2", "DKK1", "WNT6", "NOTCH1", "AXIN2", "CUL1", "KAT2A")
HALLMARK_PROTEIN_SECRETION	0.245711	0.307139	0.0354995	-0.262453	-1.11808	96	c("CTSC", "TSPAN8", "M6PR", "COPB1", "CLN5", "SNX2", "SEC24D", "USO1", "SSPN", "CD63", "TSG101", "GOSR2", "ABCA1", "SNAP23", "PPT1", "VAMP3", "GLA", "ERGIC3", "GBF1", "AP3B1", "TOM1L1")
HALLMARK_APICAL_SURFACE	0.321062	0.384772	0.0351962	0.282458	1.0782	44	c("SHROOM2", "GSTM3", "EFNA5", "GATA3", "TMEM8B", "NTNG1", "ATP8B1", "SLC22A12", "GHRL", "APP", "SRPX", "MDGA1", "EPHB4", "DCBLD2", "RTN4RL1")
HALLMARK_BILE_ACID_METABOLISM	0.323208	0.384772	0.0298512	-0.242943	-1.06231	112	c("AQP9", "CYP27A1", "PIPOX", "HSD17B11", "LCK", "ACSL5", "PAOX", "OPTN", "HSD17B4", "FADS1", "PXMP2", "ALDH1A1", "SLC27A2", "SULT1B1", "ABCA3", "ABCD2", "ABCA1")
HALLMARK_SPERMATOGENESIS	0.339184	0.393156	0.0361865	0.222926	1.04888	134	c("THEG", "ALOX15", "SEPTIN4", "GSTM3", "CNIH2", "MAP7", "IL13RA2", "DMRT1", "MAST2", "ACTL7B", "OAZ3", "SHE", "ZPBP", "GSG1", "SPATA6", "NF2", "GAD1", "HSPA2", "PRM2", "CCT6B", "PACRG", "GAPDHS", "BRAF", "ADAD1", "PEBP1", "CST8", "LPIN1", "JAM3", "NAA11", "TKTL1", "SIRT1", "POMC", "PCSK4", "ZC3H14", "TLE4", "PIAS2", "ARL4A", "ODF1", "ZC2HC1C")
HALLMARK_PEROXISOME	0.345977	0.393156	0.0285554	-0.242717	-1.05099	104	c("HSD17B11", "ACSL5", "SOD2", "HSD17B4", "FABP6", "BCL10", "EHHADH", "FADS1", "ALDH1A1", "SLC27A2", "PEX5", "SLC25A19", "ABCD2", "CNBP", "IDH1", "ABCB1", "MVP", "IDE", "CDK7", "ACSL1", "ACOT8", "PRDX1", "ERCC3", "ABCD1", "HSD3B7", "ABCB4", "HMGCL", "ELOVL5")
HALLMARK_TGF_BETA_SIGNALING	0.385134	0.427926	0.0317152	0.259233	1.03255	54	c("TGIF1", "LEFTY2", "SMAD6", "ID3", "PPP1R15A", "CDKN1C", "SMAD3", "SMAD1", "PPM1A", "LTBP2", "BCAR3", "WWTR1", "FURIN", "CDK9", "SMURF1", "ID1", "MAP3K7", "PMEPA1")
HALLMARK_UV_RESPONSE_UP	0.397648	0.432226	0.0256696	-0.222963	-1.02634	158	c("IRF1", "NFKBIA", "GCH1", "TAP1", "SOD2", "ICAM1", "RET", "TFRC", "CASP3", "ARRB2", "PRKCD", "CNP", "BAK1", "HLA-F", "NUP58", "MGAT1", "BID", "RPN1", "BMP2", "HMOX1", "ABCB1", "SQSTM1", "PPT1", "LYN", "PSMC3", "EIF5", "RAB27A", "CREG1", "FMO1", "HTR7", "POLE3", "RASGRP1", "GRPEL1", "DNAJA1", "FKBP4", "MRPL23", "BCL2L11", "IL6ST", "FEN1", "CLTB", "HNRNPU", "CDO1", "NAT1", "TARS1", "PPAT", "RFC4"…
HALLMARK_PANCREAS_BETA_CELLS	0.425872	0.453055	0.0262454	-0.280942	-1.01322	40	c("NEUROG3", "FOXA2", "PAK3", "AKT3", "INSM1", "SRP14", "PCSK2")
HALLMARK_CHOLESTEROL_HOMEOSTASIS	0.484193	0.504368	0.0281306	0.230422	0.976272	74	c("TM7SF2", "MVK", "ATF3", "ALDOC", "GSTM2", "PPARG", "TNFRSF12A", "PDK3", "CPEB2", "ATXN2", "ANXA13", "EBP", "DHCR7", "SC5D", "ACSS2", "ECH1", "LDLR", "CYP51A1", "ERRFI1", "GLDC", "S100A11", "SQLE", "ACAT2", "HMGCS1", "NSDHL", "PCYT2", "FDFT1")
HALLMARK_ANDROGEN_RESPONSE	0.700978	0.715284	0.0173587	-0.207019	-0.889494	100	c("SORD", "ABCC4", "B2M", "FKBP5", "TNFAIP8", "FADS1", "SEC24D", "PTK2B", "CENPN", "SPCS3", "XRCC6", "CDK6", "HPGD", "ITGAV", "ELK4", "IQGAP2", "SRP19", "TMEM50A", "CCND1")
HALLMARK_GLYCOLYSIS	0.724334	0.724334	0.0231319	0.183077	0.911676	198	c("RRAGD", "IER3", "PPFIA4", "GPR87", "EFNA3", "SDC1", "VEGFA", "GPC4", "EXT1", "ARTN", "DPYSL4", "ADORA2B", "ANGPTL4", "MET", "ZNF292", "DDIT4", "SDC3", "ENO2", "PHKA2", "NOL3", "CHST4", "CAPN5", "GAPDHS", "STC1", "P4HA1", "PLOD1", "LHX9", "SDC2", "FBP2", "AK4", "PDK3", "B3GNT3", "MXI1", "GAL3ST1")
