# Supplementary material for: Unraveling Immune-Related lncRNAs in Breast Cancer Molecular Subtypes
Source: Front Oncol. 2021 May 31;11:692170. doi: 10.3389/fonc.2021.692170 (PMC8202402; doi:10.3389/fonc.2021.692170)
Supplement: Supplementary file 14 [file Table_6.xlsx]

## Sheet: HLX-AS1
Supplementary Table - GSEA results for BRCA Normal lncRNAs - related to Supplementary Figure 3B
pathway	pval	padj	log2err	ES	NES	size	leadingEdge
HALLMARK_E2F_TARGETS	6.186e-67	3.093e-65	2.13442	-0.757542	-4.11639	200	c("NME1", "RNASEH2A", "ASF1B", "UBE2S", "PTTG1", "CENPM", "RFC2", "CDKN3", "CKS2", "SPC24", "PA2G4", "POLD2", "UBE2T", "CDCA3", "CDCA8", "AURKA", "TUBG1", "KIF2C", "HMGB2", "SPC25", "CDC25A", "KIF18B", "CDC20", "DEPDC1", "BIRC5", "TK1", "RAN", "ORC6", "STMN1", "PAICS", "CCNB2", "MCM2", "CDK1", "AURKB", "TRIP13", "KPNA2", "TCF19", "CKS1B", "KIF4A", "SUV39H1", "POP7", "PCNA", "SLBP", "POLA2", "HELL…
HALLMARK_MYC_TARGETS_V1	1.93879e-51	4.84698e-50	1.87073	-0.697866	-3.79212	200	c("PSMC4", "NME1", "HDGF", "SNRPD1", "RUVBL2", "CCT3", "PA2G4", "POLD2", "PPM1G", "PSMD14", "HPRT1", "SNRPA", "SNRPG", "CDC45", "CDC20", "PSMB2", "PPIA", "RAN", "CCT5", "RFC4", "MCM2", "KPNA2", "HSPE1", "PCNA", "PSMD8", "GOT2", "SNRPD3", "H2AZ1", "SNRPA1", "HSPD1", "CCT7", "MRPL9", "MCM6", "MRPS18B", "ERH", "RANBP1", "TYMS", "CYC1", "NHP2", "AIMP2", "PHB", "CCNA2", "SNRPD2", "LSM2", "SRSF1", "PSM…
HALLMARK_G2M_CHECKPOINT	8.256e-40	1.376e-38	1.64074	-0.644154	-3.49421	199	c("SNRPD1", "UBE2S", "CENPA", "E2F1", "PTTG1", "CDKN3", "CKS2", "E2F2", "AURKA", "TROAP", "KIF2C", "UBE2C", "CDC25A", "GINS2", "CDC45", "CDC20", "PRC1", "NUSAP1", "BIRC5", "RAD54L", "TPX2", "ORC6", "STMN1", "NDC80", "CCNB2", "MCM2", "CDK1", "AURKB", "KPNA2", "KIF11", "CKS1B", "KIF4A", "NEK2", "SUV39H1", "H2BC12", "TTK", "POLA2", "SQLE", "POLQ", "CDC6", "H2AZ1", "DDX39A", "EXO1", "PLK1", "DTYMK", …
HALLMARK_OXIDATIVE_PHOSPHORYLATION	5.76101e-33	7.20127e-32	1.49548	-0.602282	-3.27273	200	c("COX6A1", "COX7A2L", "MRPS15", "COX17", "NDUFS8", "ATP6V0B", "MRPS12", "TIMM50", "COX6B1", "VDAC2", "NDUFB4", "GOT2", "COX7B", "MDH1", "UQCRH", "NDUFB3", "ATP5MC1", "COX8A", "ATP5F1C", "ATP5PD", "CYC1", "TOMM22", "NDUFA7", "GRPEL1", "MRPL11", "NDUFB1", "NDUFA9", "NDUFV2", "COX5B", "SUPV3L1", "VDAC1", "GPI", "UQCR10", "UQCRFS1", "MTX2", "NDUFA3", "NDUFAB1", "COX5A", "NDUFA1", "ATP5ME", "HSPA9", …
HALLMARK_EPITHELIAL_MESENCHYMAL_TRANSITION	6.66599e-31	6.66599e-30	1.4462	0.651293	2.68288	200	c("SLIT2", "LAMA2", "LRP1", "DAB2", "SLIT3", "CXCL12", "ABI3BP", "DCN", "GEM", "CCN2", "ECM2", "FSTL1", "CALD1", "PDGFRB", "FERMT2", "LAMC1", "SGCD", "HTRA1", "FBLN5", "SNAI2", "FBN1", "COL16A1", "WIPF1", "SFRP4", "TIMP3", "DPYSL3", "GLIPR1", "VIM", "FBLN2", "COL6A3", "VCAN", "COL3A1", "CCN1", "CDH11", "MMP2", "COL6A2", "MXRA5", "ADAM12", "DST", "SPARC", "ELN", "FAP", "LUM", "PRRX1", "THBS1", "IT…
HALLMARK_MTORC1_SIGNALING	3.39245e-23	2.82704e-22	1.24623	-0.527912	-2.86366	199	c("PSMC4", "RPN1", "PRDX1", "AURKA", "TUBG1", "PSMD14", "CDC25A", "HPRT1", "TOMM40", "PPIA", "CACYBP", "MCM2", "HSPE1", "STIP1", "SQLE", "GAPDH", "GMPS", "EBP", "UNG", "RRM2", "DDX39A", "TPI1", "PLK1", "EEF1E1", "ATP5MC1", "SLC1A5", "BUB1", "CCT6A", "HSPD1", "SORD", "UCHL5", "ALDOA", "PSMA3", "PSMD12", "CALR", "SCD", "TUBA4A", "GPI", "PSMB5", "TMEM97", "MCM4", "SDF2L1", "PSMG1", "PSMC2", "MTHFD2"…
HALLMARK_MYC_TARGETS_V2	9.18324e-19	6.55946e-18	1.11466	-0.75112	-3.29845	58	c("PA2G4", "EXOSC5", "HSPE1", "FARSA", "IMP4", "UNG", "PLK1", "MPHOSPH10", "HSPD1", "WDR74", "LAS1L", "IPO4", "AIMP2", "PHB", "SORD", "SUPV3L1", "MRTO4", "CBX3", "TMEM97", "MCM4", "NOP2", "NOP16", "MCM5", "NOC4L", "PUS1", "PLK4", "WDR43", "SLC29A2", "RABEPK", "TBRG4", "NOLC1", "PES1", "RRP9", "HK2", "NPM1", "BYSL", "RRP12", "NIP7", "SLC19A1", "NOP56")
HALLMARK_KRAS_SIGNALING_UP	1.57846e-18	9.86537e-18	1.11466	0.566872	2.33429	199	c("ADGRA2", "SPARCL1", "AKAP12", "ALDH1A2", "ADGRL4", "CFH", "GNG11", "ITGBL1", "ABCB1", "SPON1", "ETS1", "PECAM1", "IL33", "TSPAN7", "RELN", "NIN", "FLT4", "GYPC", "SPRY2", "CMKLR1", "MAFB", "CDADC1", "CPE", "GFPT2", "F13A1", "PRRX1", "ETV1", "CCND2", "NRP1", "TMEM100", "IL7R", "DOCK2", "SATB1", "IGF2", "ITGA2", "TFPI", "ENG", "IRF8", "CIDEA", "HSD11B1", "IKZF1", "CBL", "PLVAP", "ACE", "DUSP6", …
HALLMARK_UV_RESPONSE_DN	2.27181e-18	1.26212e-17	1.10534	0.619627	2.47278	144	c("SYNE1", "TGFBR2", "DAB2", "PLPP3", "CAV1", "PDGFRB", "CELF2", "PTPRM", "LAMC1", "FBLN5", "ADGRL2", "SNAI2", "ADD3", "FYN", "DLC1", "ACVR2A", "NR3C1", "MMP16", "COL3A1", "CCN1", "ATXN1", "PRDM2", "PTPN21", "PTGFR", "PRKCA", "MAP1B", "NRP1", "LPAR1", "COL1A2", "IRS1", "PIK3CD", "RBPMS", "COL5A2", "DUSP1", "TFPI", "RUNX1", "ATP2B1", "CDC42BPA", "KIT", "GRK5", "COL1A1", "NOTCH2", "TOGARAM1", "SMAD…
HALLMARK_DNA_REPAIR	5.10564e-13	2.55282e-12	0.921426	-0.475403	-2.49313	148	c("NME1", "POLR2I", "RFC2", "ZWINT", "SAC3D1", "HPRT1", "MRPL40", "COX17", "FEN1", "RFC4", "PCNA", "RAD51", "POLA2", "POLR2H", "POLR2K", "POLR2G", "RFC5", "BCAP31", "TYMS", "NELFE", "PRIM1", "APRT", "POLR2D", "ALYREF", "POLR2J", "RBX1", "RPA3", "TMED2", "ARL6IP1", "DGUOK", "ADRM1", "RAE1", "MPC2", "NME4", "POLE4", "TAF12", "POLD1", "LIG1", "ELOA", "UMPS", "NCBP2", "TSG101", "SF3A3", "TAF9", "DUT"…
HALLMARK_TNFA_SIGNALING_VIA_NFKB	3.79575e-12	1.72534e-11	0.887075	0.50787	2.09207	200	c("PLPP3", "KLF9", "GEM", "PTGER4", "CCN1", "KDM6B", "EGR1", "KLF6", "GFPT2", "EGR3", "DNAJB4", "EGR2", "SGK1", "GPR183", "IL7R", "STAT5A", "ATF3", "DUSP1", "DENND5A", "FOSB", "FUT4", "KLF2", "MARCKS", "ATP2B1", "DUSP4", "TSC22D1", "ABCA1", "PTPRE", "PER1", "CFLAR", "PLK2", "ZFP36", "FOS", "SLC2A3", "PFKFB3", "TNFAIP3", "CD69", "TNFAIP6", "NR4A1", "IRS2", "NR4A3", "CXCL2", "IFNGR2", "PDE4B", "MSC…
HALLMARK_APICAL_JUNCTION	1.16665e-11	4.86105e-11	0.875325	0.496516	2.04458	199	c("SLIT2", "EPB41L2", "VWF", "NECTIN3", "NEXN", "JAM3", "ADAMTS5", "CD34", "CNTN1", "FBN1", "FLNC", "PECAM1", "COL16A1", "LAYN", "SKAP2", "PARVA", "VCAN", "NRXN2", "CLDN11", "CDH11", "MMP2", "ADAM23", "ICAM2", "NLGN3", "ITGB1", "VCAM1", "SIRPA", "CDH6", "COL17A1", "CLDN5", "IRS1", "ITGA2", "CLDN15", "MYH10", "CX3CL1", "PTPRC", "SDC3", "ITGA9", "CD209", "PKD1", "SGCE", "LIMA1", "TSC1", "ZYX", "NLG…
HALLMARK_MYOGENESIS	3.78501e-10	1.45577e-09	0.814036	0.477362	1.9657	199	c("LAMA2", "IGF1", "MEF2C", "PTGIS", "FHL1", "COL15A1", "SGCD", "SORBS1", "SSPN", "GSN", "COL6A3", "COL3A1", "MYH8", "COL6A2", "ADAM12", "SPARC", "MYOM1", "MYL3", "TNNT3", "IGFBP7", "ITGB1", "GPX3", "MYH11", "TAGLN", "ITGA7", "MYLK", "CASQ2", "ITGB5", "DENND2B", "MYH3", "LSP1", "DMD", "FGF2", "MYH4", "MEF2A", "CKMT2", "COL1A1", "MRAS", "COL4A2", "WWTR1", "RB1", "APLNR", "CD36", "FXYD1", "BIN1", "…
HALLMARK_INFLAMMATORY_RESPONSE	8.02311e-10	2.8654e-09	0.801216	0.473093	1.94812	199	c("PTGER4", "SCARF1", "ACVR2A", "IL1R1", "CMKLR1", "KLF6", "HRH1", "CALCRL", "GPC3", "NLRP3", "PTGER2", "GPR183", "IL18R1", "LPAR1", "IL7R", "VIP", "STAB1", "PIK3R5", "CX3CL1", "AXL", "BEST1", "ATP2B1", "ABCA1", "PTPRE", "APLNR", "CD69", "KCNA3", "TNFAIP6", "OSMR", "MMP14", "IL4R", "CCL22", "ITGA5", "ITGB3", "TNFRSF1B", "DCBLD2", "IFNGR2", "TACR1", "TLR3", "PDE4B", "MET", "SLC31A2", "HIF1A", "LIF…
HALLMARK_COMPLEMENT	2.03152e-09	6.77173e-09	0.774939	0.475857	1.9602	200	c("LRP1", "GNG2", "ZEB1", "NOTCH4", "CFH", "DOCK4", "CBLB", "FYN", "CR1", "TIMP2", "ZFPM2", "F10", "PIK3CG", "KCNIP2", "DOCK9", "CTSO", "SH2B3", "DGKH", "DOCK10", "C1S", "DPP4", "PIK3R5", "JAK2", "PPP2CB", "COL4A2", "C3", "FCN1", "DUSP6", "SERPING1", "CD36", "TNFAIP3", "F8", "MMP14", "LIPA", "DYRK2", "CASP4", "CASP10", "SPOCK2", "CDH13", "CD40LG", "CPM", "GNAI2", "C1R", "PRCP", "GZMK", "USP15", "…
HALLMARK_IL2_STAT5_SIGNALING	7.94192e-09	2.48185e-08	0.74774	0.468322	1.92741	198	c("SHE", "SCN9A", "ITIH5", "PTH1R", "PLAGL1", "ABCB1", "PLPP1", "SWAP70", "SYT11", "PRKCH", "KLF6", "RORA", "BMPR2", "COL6A1", "IFNGR1", "SELP", "CCND2", "PTGER2", "NRP1", "IL18R1", "SPRY4", "AHNAK", "GABARAPL1", "DENND5A", "SNX9", "IKZF4", "SOCS2", "FGL2", "CCR4", "IRF8", "CDKN1C", "IGF2R", "TNFRSF8", "NT5E", "SLC2A3", "CAPN3", "NFKBIZ", "MYO1E", "IL4R", "SH3BGRL2", "TNFRSF1B", "F2RL2", "IL3RA",…
HALLMARK_UNFOLDED_PROTEIN_RESPONSE	1.37682e-08	4.04947e-08	0.74774	-0.435114	-2.14696	112	c("SRPRB", "CEBPG", "LSM4", "EIF4A3", "EXOSC5", "CKS1B", "PREB", "NHP2", "EXOSC4", "POP4", "BANF1", "H2AX", "YIF1A", "DKC1", "CALR", "YWHAZ", "MTHFD2", "HSPA9", "EIF4EBP1", "EXOSC1", "SLC7A5", "HSPA5", "ASNS", "EXOSC2", "HSP90B1", "NOLC1", "IMP3", "CHAC1", "RRP9", "XPOT", "BAG3", "NPM1", "IFIT1", "NOP56", "CEBPB", "DDX10", "SPCS1")
HALLMARK_COAGULATION	2.7445e-07	7.6236e-07	0.674963	0.4876	1.93747	138	c("LRP1", "PROS1", "VWF", "CFH", "HTRA1", "A2M", "FBN1", "PECAM1", "TIMP3", "FYN", "GSN", "F10", "MMP2", "SPARC", "CAPN5", "THBS1", "KLF7", "CTSO", "CTSK", "C1S", "DPP4", "ITGA2", "CFI", "ANXA1", "MASP2", "C3", "RAPGEF3", "DUSP6", "SERPING1", "F8", "MMP14", "ITGB3", "F2RL2", "P2RY1", "BMP1", "C1R", "CPQ", "SERPINE1", "COMP", "ISCU", "CFD", "LEFTY2", "PDGFB", "CSRP1", "CTSH", "GP1BA", "ITIH1", "LG…
HALLMARK_GLYCOLYSIS	3.0654e-07	8.06684e-07	0.674963	-0.336316	-1.82324	198	c("PSMC4", "CENPA", "HAX1", "AURKA", "KIF20A", "DEPDC1", "PPIA", "STMN1", "CDK1", "GOT2", "ABCB6", "SOD1", "MDH1", "TPI1", "FKBP4", "SLC25A10", "NSDHL", "HMMR", "NDUFV3", "ARTN", "ALDOA", "TALDO1", "TXN", "SRD5A3", "ENO2", "POLR3K", "NASP", "FAM162A", "CLN6", "LDHA", "MDH2", "GOT1", "HSPA5", "SDHC", "MIF", "B4GALT2", "NOL3", "SAP30", "B3GAT3", "G6PD", "LDHC", "SPAG4", "GALK1", "EFNA3", "ADORA2B",…
HALLMARK_SPERMATOGENESIS	2.34072e-06	5.8518e-06	0.627257	-0.376712	-1.92832	134	c("CDKN3", "AURKA", "KIF2C", "RFC4", "CCNB2", "CDK1", "NEK2", "TTK", "NCAPH", "CNIH2", "BUB1", "HSPA2", "ACRV1", "HOXB1", "OAZ3", "TALDO1", "DBF4", "EZH2", "PSMG1", "YBX2", "PHKG2", "ELOVL3", "TUBA3C", "PEBP1", "ZC2HC1C", "DMC1", "TNNI3", "GSG1", "LDHC", "CST8", "MAST2", "COIL", "PARP2", "CLPB", "TOPBP1", "VDAC3", "RPL39L", "TSN", "H1-6")
HALLMARK_ALLOGRAFT_REJECTION	6.57013e-06	1.56432e-05	0.610527	0.420599	1.73258	200	c("ETS1", "F2R", "ACVR2A", "CD1D", "IL16", "NLRP3", "IFNGR1", "CCND2", "ST8SIA4", "CD28", "PRKCB", "STAB1", "JAK2", "PTPRC", "IRF8", "CRTAM", "FAS", "FLNA", "SOCS5", "HLA-DOA", "ITK", "ELANE", "IFNAR2", "TGFB1", "IL4R", "IL2", "CCL22", "IFNGR2", "TLR3", "HIF1A", "LIF", "CD3G", "CD40LG", "TRAT1", "HCLS1", "GALNT1", "CCR2", "FYB1", "KLRD1", "GCNT1", "CFP", "FCGR2B", "LCK", "LY86", "IL12B", "LCP2", …
HALLMARK_ANGIOGENESIS	1.26927e-05	2.88471e-05	0.593325	0.638011	2.06598	36	c("FSTL1", "FGFR1", "LPL", "VCAN", "COL3A1", "LUM", "CCND2", "NRP1", "COL5A2", "POSTN", "SLCO2A1", "KCNJ8", "PRG2", "ITGAV", "JAG1", "MSX1")
HALLMARK_TGF_BETA_SIGNALING	2.99142e-05	6.50309e-05	0.57561	0.566793	1.97825	54	c("LTBP2", "SKI", "ACVR1", "BMPR2", "THBS1", "ID3", "SPTBN1", "ENG", "CDKN1C", "CTNNB1", "WWTR1", "TGFB1", "SMAD7", "IFNGR2", "TGFBR1", "TJP1", "PPP1R15A", "FKBP1A", "SMAD1", "BMP2", "SERPINE1", "SMURF2", "APC", "LEFTY2", "NCOR2", "MAP3K7", "ID1", "KLF10", "PMEPA1", "SMURF1", "JUNB", "SMAD3", "SMAD6")
HALLMARK_UV_RESPONSE_UP	7.70864e-05	0.000160597	0.538434	-0.31656	-1.6725	158	c("RPN1", "CEBPG", "FEN1", "RFC4", "SIGMAR1", "STIP1", "POLR2H", "FKBP4", "HSPA2", "GRPEL1", "H2AX", "ALDOA", "KCNH2", "TUBA4A", "CLCN2", "ENO2", "POLE3", "CCNE1", "SPR", "GGH", "CDK2", "PPAT", "EPCAM", "ATP6V1F", "ASNS", "CHRNA5", "HNRNPU", "E2F5", "CTSV", "MRPL23", "MAPK8IP2", "AP2S1", "PARP2", "UROD", "PSMC3", "BSG", "PRPF3", "TST", "CLTB", "CDC34", "CYB5B", "APOM", "YKT6", "DNAJA1", "DNAJB1",…
HALLMARK_HYPOXIA	0.000246516	0.000493031	0.498493	0.381702	1.57179	199	c("SRPX", "AKAP12", "DCN", "NDST1", "CCN2", "CAV1", "ETS1", "CAVIN1", "NR3C1", "CCN1", "TGFB3", "KLF6", "RORA", "PRKCA", "KLF7", "GPC3", "WSB1", "LOX", "ATF3", "DUSP1", "SLC6A6", "CDKN1C", "COL5A1", "TES", "SDC3", "CHST3", "PPARGC1A", "PCK1", "ZFP36", "FOS", "SLC2A3", "PFKFB3", "TNFAIP3", "PAM", "IRS2", "AMPD3", "CCN5", "PPP1R15A", "MYH9", "DTNA", "IDS", "JUN", "LXN", "SERPINE1", "CXCR4", "CSRP2"…
HALLMARK_APOPTOSIS	0.000398484	0.000766315	0.498493	0.399814	1.61449	161	c("HGF", "DCN", "CAV1", "PDGFRB", "TXNIP", "F2R", "TIMP3", "GSN", "TIMP2", "PLPPR4", "MMP2", "EGR3", "LUM", "GPX3", "IFNGR1", "AVPR1A", "CCND2", "DPYD", "RNASEL", "SATB1", "ATF3", "ANXA1", "MADD", "IGF2R", "ROCK1", "CTNNB1", "FAS", "CFLAR", "CREBBP", "CD69", "FEZ1", "NEDD9", "PLCB2", "SMAD7", "CASP4", "ADD1", "IGFBP6", "CCNA1", "BCL2L2", "JUN", "BMP2", "BIRC3", "BMF", "BGN", "SAT1", "EMP1", "APP"…
HALLMARK_IL6_JAK_STAT3_SIGNALING	0.000613522	0.00113615	0.477271	0.44461	1.67102	87	c("ACVRL1", "LEPR", "A2M", "IL1R1", "PDGFC", "IFNGR1", "ITGA4", "IL18R1", "PIK3R5", "CSF2RB", "CBL", "FAS", "CD36", "OSMR", "TGFB1", "IL4R", "IL17RA", "ITGB3", "TNFRSF1B", "IFNGR2", "CSF2RA", "IL3RA", "JUN", "IFNAR1", "CXCL3", "STAT2", "EBI3", "IL6", "IL9R", "TYK2", "PLA2G2A", "TNFRSF1A", "CRLF2", "IL12RB1", "CD14", "IL2RG", "IL7", "IL15RA", "TLR2", "IL13RA1", "IL6ST", "LTB", "IL10RB", "CXCL13", …
HALLMARK_WNT_BETA_CATENIN_SIGNALING	0.0007509	0.00134089	0.477271	0.542042	1.80775	42	c("NOTCH4", "CCND2", "AXIN2", "HEY1", "CTNNB1", "DLL1", "WNT1", "NUMB", "JAG1", "FZD1", "PTCH1", "MAML1", "FZD8", "TCF7", "GNAI1", "NKD1", "NCOR2", "HEY2")
HALLMARK_HEDGEHOG_SIGNALING	0.000931644	0.00160628	0.477271	0.561383	1.81785	36	c("GLI1", "DPYSL2", "NRP1", "NRP2", "HEY1", "SCG2", "MYH9", "ETS2", "RASA1", "UNC5C", "CRMP1", "PTCH1", "CDK6", "THY1", "HEY2")
HALLMARK_MITOTIC_SPINDLE	0.00294634	0.00491057	0.431708	-0.250245	-1.35746	199	c("SAC3D1", "AURKA", "KIF2C", "PRC1", "NUSAP1", "BIRC5", "TPX2", "NDC80", "CCNB2", "CDK1", "KIF11", "KIF4A", "NEK2", "TTK", "PLK1", "BUB1", "KIF22", "CENPF", "DLGAP5", "LMNB1", "CENPE", "ANLN", "ESPL1", "RACGAP1", "KNTC1", "KIF15", "KIF23", "TOP2A", "TUBA4A", "ECT2", "PIF1", "DYNLL2", "SMC4")
HALLMARK_ESTROGEN_RESPONSE_LATE	0.00874979	0.0141126	0.38073	-0.247684	-1.34274	198	c("RNASEH2A", "HPRT1", "GINS2", "CDC20", "KIF20A", "SFN", "CDC6", "FKBP4", "STIL", "SORD", "PLAC1", "TOP2A", "NXT1", "IMPA2", "LSR", "RAPGEFL1", "IL17RB", "SLC7A5", "DHCR7", "COX6C", "PKP3", "PLK4", "BLVRB", "SLC27A2", "CYP4F11", "KRT19", "ITPK1", "KRT13", "GJB3", "TST", "DNAJC1", "OVOL2", "NMU", "DCXR", "ALDH3A2", "ANXA9", "GALE", "PCP4", "SCARB1", "SNX10", "LLGL2", "SLC9A3R1", "MICB", "AMFR", "…
HALLMARK_REACTIVE_OXYGEN_SPECIES_PATHWAY	0.0147358	0.0230246	0.269842	-0.363411	-1.54492	49	c("PRDX1", "GLRX2", "NDUFB4", "SOD1", "PRDX2", "CDKN2D", "SELENOS", "TXN", "NDUFA6", "LAMTOR5", "PRDX6", "NDUFS2", "G6PD", "GCLM", "MGST1", "PRDX4", "ERCC2")
HALLMARK_FATTY_ACID_METABOLISM	0.0212116	0.0321387	0.352488	-0.252691	-1.32979	157	c("CCDC58", "H2AZ1", "MDH1", "NSDHL", "ALDOA", "ACOT8", "ENO2", "RDH16", "HSD17B10", "FH", "PCBD1", "LDHA", "MDH2", "NTHL1", "ECI1", "KMT5A", "SUCLG1", "SDHC", "MIF", "SMS", "RDH11", "MCEE", "PDHA1", "PRDX6", "BMPR1B", "CBR3", "NCAPH2", "HSD17B7", "UROD", "ADIPOR2", "ALDH3A1", "GCDH", "DECR1", "ALDH3A2", "DHCR24", "HSP90AA1", "ECH1", "HCCS", "ADH7", "CBR1", "ECHS1", "IDH3G", "UBE2L6", "BLVRA", "A…
HALLMARK_APICAL_SURFACE	0.035795	0.0525693	0.0843075	0.42941	1.44802	44	c("SRPX", "GAS1", "CX3CL1", "CD160", "DCBLD2", "ADAM10", "TMEM8B", "SLC2A4", "AKAP7", "THY1", "APP", "SLC22A12", "LYN", "MAL", "MDGA1", "CROCC", "SULF2", "IL2RG", "NTNG1", "AFAP1L2", "CRYBG1", "EPHB4", "IL2RB")
HALLMARK_PEROXISOME	0.0367985	0.0525693	0.229089	-0.26774	-1.30297	104	c("PRDX1", "SOD1", "PEX11B", "DIO1", "CTPS1", "TOP2A", "SLC25A17", "NUDT19", "SLC25A19", "ACOT8", "MSH2", "CLN6", "FDPS", "CNBP", "SLC27A2", "RDH11", "PEX13", "HSD3B7", "FADS1", "PABPC1", "HSD11B2", "HRAS", "DHCR24", "ISOC1", "ABCD1", "ECH1", "PRDX5", "CRABP2", "SULT2B1", "ABCB9")
HALLMARK_ANDROGEN_RESPONSE	0.0416291	0.0578181	0.073757	0.356128	1.36229	100	c("AKAP12", "CDC14B", "PLPP1", "LIFR", "ADAMTS1", "PTPN21", "MAF", "MERTK", "SGK1", "ARID5B", "RPS6KA3", "SEC24D", "TSC22D1", "IQGAP2", "ALDH1A3", "PIAS1", "ITGAV", "TNFAIP8", "PTK2B", "CAMKK2", "CDK6", "SELENOP", "GUCY1A1", "HERC3", "SAT1", "KLK2", "STEAP4", "ACTN1", "TMPRSS2", "ANKH", "ELL2", "SRF", "UBE2J1", "CCND3", "PMEPA1")
HALLMARK_INTERFERON_GAMMA_RESPONSE	0.0904127	0.114722	0.0470177	0.297913	1.2272	200	c("CFH", "NOD1", "TXNIP", "SSPN", "LATS2", "CMKLR1", "P2RY14", "VCAM1", "SELP", "ARID5B", "ST8SIA4", "C1S", "FGL2", "JAK2", "BANK1", "KLRK1", "IRF8", "CSF2RB", "FAS", "SERPING1", "TNFAIP3", "CD69", "TNFAIP6", "IFNAR2", "IL4R", "CASP4", "PDE4B", "HIF1A", "NFKB1", "IL10RA", "RIPK1", "C1R", "PTGS2", "PLA2G4A", "LCP2", "CIITA", "MARCHF1", "GZMA", "STAT4", "IRF4", "STAT2", "GPR18", "IL15", "SAMHD1", "…
HALLMARK_P53_PATHWAY	0.0906417	0.114722	0.046958	0.297805	1.22632	199	c("TXNIP", "F2R", "IRAG2", "SESN1", "CCND2", "MXD4", "ATF3", "ZFP36L1", "ZMAT3", "TSC22D1", "FAS", "PTPRE", "TCN2", "RB1", "RRAD", "PLK2", "FOS", "APAF1", "VWA5A", "TGFB1", "PTPN14", "KIF13B", "LIF", "KLF4", "PPP1R15A", "CDH13", "CDKN2AIP", "TSPYL2", "JUN", "ZBTB16", "XPC", "BMP2", "PLK3", "PRMT2", "SAT1", "ISCU", "CD81", "APP", "DGKA", "FBXW7", "NOL8", "EPHA2", "ITGB4", "BTG1", "FUCA1", "RGS16",…
HALLMARK_NOTCH_SIGNALING	0.0907539	0.114722	0.0529733	0.429512	1.35735	32	c("DTX1", "PRKCA", "TCF7L2", "HEYL", "MAML2", "ARRB1", "DLL1", "NOTCH2", "JAG1", "FZD1", "NOTCH3", "FZD7", "WNT2", "DTX4")
HALLMARK_ADIPOGENESIS	0.0917778	0.114722	0.0466333	0.297409	1.22512	200	c("SPARCL1", "PHLDB1", "ITIH5", "ITSN1", "LAMA4", "CD302", "COL15A1", "SORBS1", "ENPP2", "SSPN", "LPL", "CAVIN2", "FZD4", "CAVIN1", "LIFR", "OMD", "CAT", "GPAM", "GPX3", "ADIPOQ", "IFNGR1", "LIPE", "FABP4", "ITGA7", "MYLK", "STAT5A", "CIDEA", "ABCA1", "ANGPT1", "LEP", "C3", "PFKFB3", "CD36")
HALLMARK_BILE_ACID_METABOLISM	0.137786	0.168031	0.0383193	0.313521	1.21922	112	c("ABCA6", "ABCA9", "ABCA8", "ALDH1A1", "SLC23A2", "ATXN1", "NR3C2", "CAT", "HSD17B11", "LIPE", "CH25H", "CYP7A1", "ABCA1", "ABCD2", "CYP7B1", "CYP46A1", "ACSL5", "NEDD4", "MLYCD", "BMP6", "LCK")
HALLMARK_HEME_METABOLISM	0.279583	0.332837	0.0239808	0.26652	1.0964	197	c("TNS1", "AGPAT4", "TAL1", "GYPC", "NR3C1", "GYPE", "SIDT2", "SDCBP", "KAT2B", "CAT", "CLIC2", "EZH1", "ALDH1L1", "EPB42", "LPIN2", "LMO2", "RBM5", "ALAD", "ACKR1", "SNCA", "SEC14L1", "SPTA1", "C3", "ABCG2", "ERMAP", "ADD1", "KDM7A", "LRP10", "TRIM58", "BACH1", "AHSP", "MPP1", "HBB", "GATA1", "USP15", "CAST", "CCDC28A", "ARL2BP", "MYL4", "TRAK2", "CTSB", "KLF3", "KHNYN", "BMP2K", "CTNS", "FOXJ2"…
HALLMARK_CHOLESTEROL_HOMEOSTASIS	0.301771	0.350897	0.0670487	-0.232838	-1.07286	74	c("SQLE", "EBP", "NSDHL", "MAL2", "SCD", "TMEM97", "PCYT2", "FDPS", "DHCR7", "FADS2", "PMVK", "TRIB3", "CBS", "S100A11", "HSD17B7", "MVK", "ECH1", "FBXO6", "ATF5", "STX5", "ACAT2", "GLDC", "ACTG1", "CD9")
HALLMARK_PROTEIN_SECRETION	0.402042	0.456866	0.0194743	0.273074	1.03994	96	c("STX7", "SSPN", "CAV2", "DST", "DOP1A", "VAMP3", "RPS6KA3", "SEC24D", "IGF2R", "ABCA1", "MON2", "SNAP23", "PAM", "CLN5", "SNX2", "ADAM10")
HALLMARK_XENOBIOTIC_METABOLISM	0.437034	0.485593	0.0170922	0.248353	1.02268	199	c("IGF1", "PROS1", "AOX1", "PDK4", "IL1R1", "ATOH8", "F10", "CDO1", "MAN1A1", "CAT", "LPIN2", "GABARAPL1", "SLC6A6", "SLC12A4", "IRF8", "HSD11B1", "FAS", "FMO3", "PTGDS", "CD36", "FMO1", "ABCD2", "TPST1", "VNN1", "ADH5", "NDRG2", "ENPEP", "FBLN1", "RBP4", "ETS2", "PINK1", "SLC46A3", "IGFBP4")
HALLMARK_PANCREAS_BETA_CELLS	0.517272	0.562252	0.0175141	0.294054	0.971238	40	c("FOXO1", "PAK3", "MAFB", "DPP4", "LMO2", "DCX", "STXBP1", "G6PC2", "AKT3", "VDR")
HALLMARK_PI3K_AKT_MTOR_SIGNALING	0.737233	0.78429	0.0491416	-0.184144	-0.898573	105	c("CSNK2B", "E2F1", "SFN", "CDK1", "PPP1CA", "ARF1", "CALR", "SLC2A1", "CDK2", "UBE2N", "PAK4", "HSP90B1", "TRIB3", "AKT1S1", "ARPC3", "HRAS", "CFL1")
HALLMARK_INTERFERON_ALPHA_RESPONSE	0.879865	0.916526	0.0423574	-0.171989	-0.83122	97	c("PSMA3", "PNPT1", "OAS1", "USP18", "PSME2", "OASL", "ISG15", "LY6E", "IFI27", "BATF2", "RIPK2", "DHX58", "PARP9", "MX1", "CMPK2", "UBE2L6", "WARS1", "PARP12", "PSME1", "IFI35", "ADAR", "IFITM1", "TAP1", "IFIH1", "CD47", "PSMB8", "IFIT3", "SLC25A28", "MVB12A", "IRF7", "PSMB9", "LGALS3BP", "IFI44L", "RTP4")
HALLMARK_KRAS_SIGNALING_DN	0.924588	0.927949	0.00532217	0.185069	0.762084	199	c("SYNPO", "NRIP2", "SLC16A7", "PTGFR", "SGK1", "COPZ2", "KCND1", "SHOX2", "MAST3", "OXT", "CCNA1", "MTHFR", "CD40LG", "THRB", "PRKN", "KMT2D", "WNT16", "TFAP2B", "ZBTB16", "ITIH3", "PTPRJ", "SELENOP", "ABCB11", "IL12B", "SNN", "GP1BA", "CHST2", "ZNF112", "TCL1A", "ARPP21", "STAG3", "MFSD6", "CAMK1D", "KCNMB1", "NOS1", "EPHA5", "TSHB", "VPREB1", "ENTPD7", "DCC", "TAS2R4", "NR4A2", "KLK7", "FGF16"…
HALLMARK_ESTROGEN_RESPONSE_EARLY	0.927949	0.927949	0.00524109	0.184496	0.759724	199	c("RPS6KA2", "CXCL12", "ADD3", "DLC1", "PDLIM3", "EGR3", "ELF1", "PODXL", "JAK2", "MPPED2", "AFF1", "FOS", "SH3BP5", "ABLIM1", "FCMR", "OLFML3", "CCN5", "KLF4", "SVIL", "SLC7A2", "MYOF", "IGFBP4", "GJA1", "CBFA2T3", "NCOR2", "TUBB2B", "CYP26B1", "DEPTOR", "CALCR", "AREG", "TPBG")

## Sheet: AL133371.2
Supplementary Table - GSEA results for BRCA Normal lncRNAs - related to Supplementary Figure 3B
pathway	pval	padj	log2err	ES	NES	size	leadingEdge
HALLMARK_ALLOGRAFT_REJECTION	4.67152e-43	1.96204e-41	1.70875	0.74479	2.40164	200	c("CD1D", "NLRP3", "IRF8", "CCR2", "IL16", "STAT4", "PRKCB", "PTPRC", "HCLS1", "HLA-DOA", "CD28", "CD40LG", "ITK", "CD3G", "IL18RAP", "HLA-DMB", "WAS", "CD79A", "TRAT1", "LCP2", "CRTAM", "FGR", "CCR5", "CD247", "SRGN", "FYB1", "IL2", "LCK", "CD4", "NCF4", "GPR65", "CD40", "CD96", "HLA-DRA", "CD3E", "SIT1", "HLA-DMA", "CD2", "IL12RB1", "FASLG", "CD3D", "CD8A", "ETS1", "MAP4K1", "GZMA", "LY86", "IG…
HALLMARK_INTERFERON_GAMMA_RESPONSE	1.03095e-26	2.16499e-25	1.34223	0.669358	2.1584	200	c("FGL2", "IRF8", "CSF2RB", "STAT4", "IL10RA", "CD69", "CIITA", "P2RY14", "LCP2", "BANK1", "CD40", "SLAMF7", "GPR18", "SELP", "HLA-DMA", "KLRK1", "MARCHF1", "GZMA", "SAMHD1", "CASP4", "JAK2", "IL2RB", "ST8SIA4", "NOD1", "TNFAIP3", "ITGB7", "HLA-DQA1", "CD38", "CD74", "CASP1", "HLA-DRB1", "IRF4", "FAS", "IL18BP", "CFH", "CD86", "IL15RA", "CCL5", "IFI30", "STAT2", "GBP4", "C1S", "ARID5B", "CMKLR1",…
HALLMARK_TNFA_SIGNALING_VIA_NFKB	3.71117e-25	5.19564e-24	1.30309	0.659342	2.1261	200	c("PTGER4", "GPR183", "IL7R", "CD69", "BIRC3", "TRAF1", "TNFAIP8", "PLEK", "STAT5A", "FUT4", "F3", "CSF1", "CFLAR", "TNFAIP3", "PLPP3", "GEM", "CXCL2", "IL12B", "DNAJB4", "SAT1", "TNFRSF9", "TLR2", "IL15RA", "CCL5", "EGR2", "SGK1", "MAP3K8", "PNRC1", "CCL4", "CXCL1", "KLF9", "CD83", "CCN1", "ZFP36", "LIF", "DUSP1", "EDN1", "RELB", "JUN", "CCL2", "EGR3", "ETS2", "IRF1", "FOS", "ABCA1", "G0S2", "CX…
HALLMARK_INFLAMMATORY_RESPONSE	5.51773e-24	5.79362e-23	1.27091	0.654834	2.1116	199	c("NLRP3", "PTGER4", "GPR183", "PIK3R5", "KCNA3", "SLAMF1", "IL10RA", "IL7R", "CD69", "TNFRSF1B", "CD48", "EBI3", "IL18RAP", "SCARF1", "IL18R1", "LCP2", "PTAFR", "LCK", "CXCR6", "CD40", "CCR7", "CYBB", "GP1BA", "F3", "STAB1", "IL2RB", "LYN", "CSF1", "SELL", "GPR132", "IRAK2", "IL12B", "TLR1", "C3AR1", "CD14", "LTA", "SLC31A2", "TLR3", "TNFRSF9", "TLR2", "IL15RA", "RGS1", "CCL5", "VIP", "SEMA4D", …
HALLMARK_KRAS_SIGNALING_UP	3.58993e-18	3.01554e-17	1.09593	0.617443	1.99103	199	c("IRF8", "IKZF1", "DOCK2", "IL10RA", "IL7R", "CLEC4A", "TNFRSF1B", "CD37", "ABCB1", "IL33", "BIRC3", "CSF2RA", "PECAM1", "TRAF1", "LAT2", "HSD11B1", "GYPC", "ETS1", "MAP4K1", "TLR8", "IL2RG", "LY96", "TFPI", "RELN", "TNFAIP3", "TSPAN7", "CTSS", "PRDM1", "LAPTM5", "ADGRL4", "PDCD1LG2", "ALDH1A2", "ITGB2", "SPRY2", "C3AR1", "ADGRA2", "CCND2", "CFH", "LCP1", "PIGR", "MAFB", "ENG", "CMKLR1", "SPARCL…
HALLMARK_IL2_STAT5_SIGNALING	1.32513e-17	9.2759e-17	1.08644	0.611359	1.97103	198	c("FGL2", "IRF8", "IL10RA", "TNFRSF1B", "CD48", "ABCB1", "IL18R1", "GPR65", "CD79B", "TRAF1", "TLR7", "SELP", "TNFRSF8", "EOMES", "CCR4", "SHE", "PRKCH", "IL2RB", "CSF1", "CST7", "LRRC8C", "SELL", "IL3RA", "IRF4", "LTB", "SCN9A", "ICOS", "CCND2", "FLT3LG", "PLAGL1", "TNFRSF9", "CD86", "GBP4", "MAP3K8", "CAPN3", "CDC42SE2", "CTLA4", "SWAP70", "ITIH5", "CYFIP1", "CD83", "PLPP1", "IFNGR1", "IL4R", "…
HALLMARK_IL6_JAK_STAT3_SIGNALING	3.28728e-16	1.97237e-15	1.0377	0.709715	2.20041	87	c("CSF2RB", "PIK3R5", "TNFRSF1B", "ITGA4", "EBI3", "IL18R1", "CSF2RA", "IL12RB1", "IL2RG", "CSF1", "ACVRL1", "CD38", "A2M", "IL3RA", "FAS", "LTB", "CD14", "LEPR", "TLR2", "IL15RA", "STAT2", "MAP3K8", "IL7", "CXCL1", "CCR1", "IFNGR1", "IL4R", "IL17RA", "IL2RA", "CD36", "JUN", "IRF1", "CXCL13", "SOCS1", "CXCL3", "SOCS3", "IL1R1", "PIM1", "TGFB1", "IL1B", "IL6", "CXCL9", "ITGB3", "IL9R", "IFNGR2", "…
HALLMARK_COMPLEMENT	6.39236e-14	3.35599e-13	0.954542	0.581463	1.87498	200	c("PIK3CG", "PIK3R5", "CD40LG", "WAS", "GNG2", "LCP2", "C3", "LCK", "GNGT2", "DOCK10", "FCN1", "PLEK", "GZMK", "GZMA", "GP1BA", "CASP4", "F3", "SPOCK2", "CR1", "JAK2", "LYN", "TNFAIP3", "SH2B3", "CASP1", "CTSS", "DOCK4", "CASP10", "FYN", "CFH", "CCL5", "C1S", "C1QA", "APOBEC3G", "DPP4", "F10", "CXCL1", "LGMN", "C1R", "GZMB", "LAP3", "PRCP", "CTSC", "LIPA", "KCNIP2", "CD36", "C1QC", "IRF1", "ITGAM…
HALLMARK_INTERFERON_ALPHA_RESPONSE	3.47326e-10	1.62086e-09	0.814036	0.624862	1.95106	97	c("LPAR6", "CSF1", "SELL", "CD74", "CASP1", "UBA7", "IFI30", "GBP2", "STAT2", "GBP4", "C1S", "IL7", "TXNIP", "TMEM140", "IL4R", "LAP3", "EPSTI1", "SAMD9L", "LAMP3", "IRF1", "TRIM21", "CCRL2", "SP110", "NMI", "NCOA7", "SLC25A28", "CASP8", "B2M", "IL15", "IRF2", "PSMB9", "TRIM5", "SAMD9", "PLSCR1", "RNF31", "IFI44L", "IFIT2", "PSMB8", "MOV10", "NUB1", "HLA-C", "CD47", "HERC6", "IFI44", "RTP4", "ISG…
HALLMARK_MYC_TARGETS_V2	1.67614e-07	7.03978e-07	0.690132	-0.48069	-2.32987	58	c("TMEM97", "HSPE1", "CBX3", "HSPD1", "PLK1", "PA2G4", "MCM4", "MPHOSPH10", "LAS1L", "SLC19A1", "UNG", "PLK4", "AIMP2", "NPM1", "HK2", "SORD", "TFB2M", "PRMT3", "NOLC1", "FARSA", "NDUFAF4", "TBRG4", "MRTO4", "SUPV3L1", "EXOSC5", "PHB", "IMP4", "IPO4", "WDR43", "NIP7", "NOP2", "DCTPP1")
HALLMARK_COAGULATION	6.34236e-06	2.42163e-05	0.610527	0.515218	1.63924	138	c("C3", "PECAM1", "PLEK", "GP1BA", "F3", "VWF", "A2M", "PROS1", "ISCU", "FYN", "CFH", "CFI", "GSN", "ANXA1", "C1S", "C1QA", "DPP4", "F10", "LGMN", "C1R", "KLF7", "RAPGEF3", "THBD", "CTSO", "LRP1", "CTSH", "SERPING1", "F2RL2", "MEP1A", "CFD", "MMP7", "ITGB3", "ITIH1", "MMP2", "CTSK", "LEFTY2", "LTA4H", "P2RY1", "C2", "HTRA1", "SERPINA1", "F8", "TF", "MASP2", "GNG12", "DUSP6", "CAPN5", "CLU", "CPQ"…
HALLMARK_UNFOLDED_PROTEIN_RESPONSE	1.12877e-05	3.95071e-05	0.593325	-0.319983	-1.75885	112	c("SRPRB", "YWHAZ", "HSPA9", "DNAJA4", "LSM4", "XPOT", "POP4", "CALR", "PARN", "KDELR3", "BAG3", "ALDH18A1", "CEBPG", "YIF1A", "HSP90B1", "SLC7A5", "HSPA5", "PREB", "PAIP1", "CKS1B", "MTHFD2", "BANF1", "H2AX", "SEC31A", "EIF4EBP1", "DKC1", "TARS1", "NPM1", "LSM1", "ASNS", "EIF4E")
HALLMARK_UV_RESPONSE_DN	1.27474e-05	4.11838e-05	0.593325	0.498733	1.58782	144	c("CELF2", "PIK3CD", "TGFBR2", "F3", "PTGFR", "TFPI", "PLPP3", "SYNE1", "RND3", "GRK5", "NR3C1", "DAB2", "CAV1", "FYN", "CCN1", "PTPN21", "NRP1", "FBLN5", "DUSP1", "ADD3", "DLC1", "TGFBR3", "PTPRM", "KIT", "RASA2", "ACVR2A", "MET", "SNAI2", "ADGRL2", "NFKB1", "EFEMP1", "ITGB3", "PRDM2", "ID1", "PPARG", "PMP22", "RBPMS", "NFIB", "PRKCA", "DMAC2L", "WDR37", "RUNX1", "CITED2", "PDGFRB", "MMP16", "LP…
HALLMARK_EPITHELIAL_MESENCHYMAL_TRANSITION	6.60251e-05	0.000198075	0.538434	0.462617	1.49175	200	c("WIPF1", "ABI3BP", "CXCL12", "TNFAIP3", "GLIPR1", "SLIT2", "GEM", "FAS", "DAB2", "SAT1", "FGF2", "LAMA2", "CXCL1", "VCAM1", "CCN1", "FBLN5", "SLIT3", "MATN2", "VIM", "JUN", "SFRP1", "PTX3", "FBLN2", "TGFBR3", "LRP1", "DST", "TGFB1", "MYLK", "DCN", "SNAI2", "DKK1", "EMP3", "IL6", "ITGB3", "CCN2", "MMP2", "NT5E", "TGM2", "IL15", "ECM2", "FLNA", "GADD45A", "FERMT2", "FSTL1", "GAS1", "PMP22", "PDLI…
HALLMARK_DNA_REPAIR	8.86564e-05	0.000248238	0.538434	-0.269895	-1.51912	148	c("COX17", "ARL6IP1", "ZWINT", "TMED2", "NME1", "TSG101", "POLR2K", "POLR2I", "MPC2", "CETN2", "GTF2H5", "RAE1", "POLR2C", "RFC5", "HPRT1", "PCNA", "FEN1", "RFC2", "MRPL40", "BRF2", "NELFCD", "VPS37D", "POLR2H", "PRIM1", "CSTF3", "BCAP31", "VPS28", "DGUOK", "RAD51", "NCBP2", "POLR2J", "RFC4", "POLB", "NME4", "ADRM1", "TAF12", "DCTN4", "POLA1", "RBX1", "CANT1", "SAC3D1", "UMPS", "POLE4", "RPA3", "…
HALLMARK_APOPTOSIS	0.000102253	0.000268415	0.538434	0.470359	1.50484	161	c("PLCB2", "CD69", "BIRC3", "CD2", "FASLG", "PRF1", "CASP4", "DPYD", "HGF", "CFLAR", "CD38", "CASP1", "FAS", "CD14", "CCND2", "CAV1", "GPX3", "SAT1", "GSN", "ANXA1", "TXNIP", "IFNGR1", "JUN", "EGR3", "IRF1", "SATB1", "TGFBR3", "NEDD9", "BMP2", "SOD2", "ATF3", "DCN", "IL1B", "IGFBP6", "CYLD", "IL6", "CASP8", "BCL10", "MMP2", "F2R", "AVPR1A", "EMP1", "GADD45A", "MCL1", "TNF", "TNFSF10", "IL18", "LG…
HALLMARK_P53_PATHWAY	0.000209827	0.000518396	0.518848	0.452986	1.46071	199	c("IRAG2", "CASP1", "FAS", "CCND2", "ISCU", "DEF6", "SAT1", "ZFP36L1", "TCN2", "IFI30", "TXNIP", "RRAD", "DGKA", "LIF", "JUN", "CD82", "FOS", "SOCS1", "PTPRE", "BTG1", "CDKN2AIP", "BMP2", "ATF3", "PLK2", "TGFB1", "KLF4", "TP63", "HBEGF", "PLK3", "PPP1R15A", "NOTCH1", "GM2A", "RAP2B", "CCND3", "VWA5A", "F2R", "MAPKAPK3", "S100A4", "GADD45A", "STOM", "RNF19B", "XPC", "EPHA2", "ZBTB16", "ZMAT3", "PT…
HALLMARK_APICAL_JUNCTION	0.000335102	0.000781906	0.498493	0.448546	1.4464	199	c("PTPRC", "FYB1", "PECAM1", "TRAF1", "CLDN15", "CLDN11", "RAC2", "ICAM2", "CD209", "VWF", "SLIT2", "SIRPA", "CD86", "TSPAN4", "CD34", "CD274", "ITGA9", "CLDN5", "EPB41L2", "VCAM1", "SKAP2", "CX3CL1", "RHOF", "SYK", "COL17A1", "NECTIN3", "LAYN", "CNN2", "ADAMTS5", "GNAI2", "GNAI1", "CADM3", "NEXN", "MSN", "ARHGEF6", "ICAM1", "SDC3", "CLDN19", "NLGN3", "MMP2", "NRXN2", "ADAM23", "JAM3", "EGFR", "F…
HALLMARK_PROTEIN_SECRETION	0.002934	0.00648567	0.431708	-0.274437	-1.44465	96	c("ARF1", "SOD1", "TMED2", "KRT18", "TSG101", "RAB2A", "TPD52", "YIPF6", "COPB2", "DNM1L", "ERGIC3", "COG2", "SCAMP3", "TOM1L1", "AP1G1", "GNAS", "OCRL", "SEC31A", "ARFGEF1", "ATP6V1B1", "BNIP3", "YKT6", "USO1", "ICA1", "ATP6V1H", "LMAN1", "COPB1", "RER1", "SCRN1", "AP2M1", "CLTC")
HALLMARK_HYPOXIA	0.0122049	0.0256303	0.130086	0.40242	1.29766	199	c("PLAC8", "ETS1", "F3", "TNFAIP3", "NR3C1", "CAV1", "PNRC1", "SRPX", "PHKG1", "CCN1", "ZFP36", "CHST2", "DUSP1", "KLF7", "JUN", "FOS", "BTG1", "NDST1", "KLF6", "AKAP12", "ATF3", "PIM1", "DCN", "CXCR4", "PCK1", "PPP1R15A", "CAVIN1", "IL6", "SDC3", "AMPD3", "CCN2", "RORA", "TGM2", "TGFB3", "NDST2", "S100A4", "SLC2A3", "CHST3", "EGFR", "ANKZF1", "PYGM", "HS3ST1", "PRKCA", "PFKFB3", "WSB1", "TPST2",…
HALLMARK_TGF_BETA_SIGNALING	0.0217234	0.0434468	0.0986245	0.480545	1.43019	54	c("ENG", "WWTR1", "TGFBR1", "BMP2", "LTBP2", "TGFB1", "PPP1R15A", "JUNB", "ID1", "IFNGR2", "LEFTY2", "SKI", "ID3", "KLF10", "CDKN1C", "CDK9", "NOG", "CTNNB1", "TJP1", "SPTBN1", "SMAD7", "ACVR1", "SMAD6", "BMPR2", "SMURF1", "SERPINE1", "TRIM33", "BCAR3")
HALLMARK_ANDROGEN_RESPONSE	0.0281165	0.0536769	0.0852371	0.427922	1.33839	100	c("TNFAIP8", "MAF", "PTK2B", "SAT1", "MERTK", "SGK1", "ARID5B", "PLPP1", "CDK6", "PTPN21", "RPS6KA3", "ADAMTS1", "GUCY1A1", "AKAP12", "LIFR", "ALDH1A3", "SELENOP", "CCND3", "B2M", "SRF", "IQGAP2", "CDC14B", "TMPRSS2", "PIAS1", "DNAJB9", "ACTN1", "SPCS3", "MAK", "HPGD", "STEAP4", "KLK2", "FKBP5", "UBE2J1", "MYL12A", "NGLY1", "SLC38A2", "CAMKK2", "ELL2")
HALLMARK_XENOBIOTIC_METABOLISM	0.0358143	0.0654001	0.0749258	0.384515	1.23992	199	c("IRF8", "ABCD2", "PTGDS", "HSD11B1", "IGF1", "PROS1", "FAS", "VNN1", "PDK4", "ATOH8", "F10", "AOX1", "TMEM176B", "CDO1", "FMO1", "CD36", "ETS2", "NDRG2", "FMO3", "IL1R1", "ALDH2", "ADH1C", "PSMB10", "SLC12A4", "AP4B1", "ITIH1", "LCAT", "ITIH4", "AKR1C3", "CYP27A1", "MAN1A1", "TNFRSF1A", "APOE", "EPHA2", "GABARAPL1", "CAT", "TDO2", "FBLN1", "SLC46A3", "CES1", "ADH5", "PINK1", "XDH", "HSD17B2", "…
HALLMARK_WNT_BETA_CATENIN_SIGNALING	0.0384696	0.0673218	0.0740706	0.486605	1.41006	42	c("TCF7", "CCND2", "NOTCH4", "JAG1", "GNAI1", "DKK1", "NOTCH1", "AXIN2", "NUMB", "DLL1", "PTCH1", "HDAC5", "MAML1", "JAG2", "FRAT1", "MYC", "FZD1", "CTNNB1", "LEF1", "FZD8", "WNT5B")
HALLMARK_SPERMATOGENESIS	0.0516856	0.0868318	0.321776	-0.211413	-1.15001	134	c("CNIH2", "NEK2", "CDK1", "AURKA", "CCNB2", "TTK", "MLF1", "TNP1", "CDKN3", "BUB1", "STRBP", "GSG1", "TALDO1", "NCAPH", "GRM8", "MAP7", "TSN", "KIF2C", "ADAD1", "HBZ", "VDAC3", "ACRV1", "EZH2", "IDE")
HALLMARK_MYOGENESIS	0.0538215	0.0869425	0.0605325	0.376971	1.21559	199	c("MEF2C", "LSP1", "IGF1", "GPX3", "GSN", "FGF2", "BIN1", "PTGIS", "LAMA2", "SOD3", "MYH11", "COL15A1", "ITGA7", "MYOM1", "CD36", "FHL1", "WWTR1", "MYH3", "CASQ2", "FXYD1", "DMD", "SVIL", "SORBS1", "TGFB1", "MYLK", "APLNR", "HBEGF", "PRNP", "CFD", "SSPN", "NOTCH1", "IGFBP7", "HSPB2", "CNN3", "SGCA", "PKIA", "TNNT3", "PYGM", "FLII", "FOXO4", "LPIN1", "ACHE", "PDLIM7", "NAV2", "MRAS", "ABLIM1", "KI…
HALLMARK_ANGIOGENESIS	0.0960884	0.149471	0.0457771	0.463819	1.31806	36	c("CCND2", "NRP1", "THBD", "LPL", "SLCO2A1", "JAG1", "S100A4", "FSTL1", "TNFRSF21", "CXCL6", "KCNJ8", "JAG2", "PDGFA", "LUM", "APP", "COL3A1")
HALLMARK_ADIPOGENESIS	0.116547	0.17482	0.0397394	0.360118	1.16123	200	c("C3", "STAT5A", "CAVIN2", "NABP1", "ENPP2", "GPX3", "SPARCL1", "CD302", "ITIH5", "IFNGR1", "COL15A1", "ITGA7", "CD36", "ABCA1", "ADIPOQ", "LPL", "FZD4", "FABP4", "ALDH2", "LIPE", "SORBS1", "MYLK", "GPAM", "LIFR", "PHLDB1", "CAVIN1", "SSPN", "LEP", "ACADM", "CIDEA", "PPARG", "SLC27A1", "ACADL", "GADD45A", "ACADS", "ITSN1", "STOM", "APOE", "ANGPT1", "BCL6", "ARL4A", "MRAP", "CAT", "DRAM2", "PFKFB…
HALLMARK_APICAL_SURFACE	0.17322	0.246853	0.0324371	0.420839	1.22484	44	c("IL2RG", "IL2RB", "LYN", "SRPX", "MAL", "CX3CL1", "SLC2A4", "CD160", "AKAP7", "GAS1", "GHRL", "AFAP1L2", "DCBLD2", "CROCC", "EPHB4", "ADAM10", "APP", "MDGA1")
HALLMARK_HEME_METABOLISM	0.176323	0.246853	0.0312004	0.349761	1.12726	197	c("GYPE", "C3", "TAL1", "CLIC2", "GYPC", "LMO2", "ACKR1", "NR3C1", "KAT2B", "TNS1", "SNCA", "MPP1", "CTNS", "RBM5", "ALDH1L1", "USP15", "EPB42", "BACH1", "BMP2K", "TENT5C", "EZH1", "SEC14L1", "CCND3", "SIDT2", "RHD", "LRP10", "MFHAS1", "FBXO34", "MARCHF2", "AGPAT4", "CAT", "MAP2K3", "ACP5", "OPTN", "SLC66A2", "CPOX", "KDM7A", "GATA1", "UROD", "FBXO9", "BTG2", "ALAD", "PDZK1IP1", "SYNJ1", "KLF3", …
HALLMARK_BILE_ACID_METABOLISM	0.212511	0.27925	0.0278772	0.362254	1.14028	112	c("ABCD2", "LCK", "ABCA6", "ALDH1A1", "ACSL5", "ABCA9", "CH25H", "ABCA8", "HSD17B11", "ABCA1", "NR3C2", "LIPE", "BMP6", "CYP7B1", "CYP27A1", "CAT", "OPTN", "PAOX", "BBOX1", "ACSL1", "GSTK1", "MLYCD", "ATXN1", "SLC23A2", "ABCA5", "CYP7A1", "NPC1", "NEDD4", "GNMT", "CROT")
HALLMARK_REACTIVE_OXYGEN_SPECIES_PATHWAY	0.212762	0.27925	0.0284676	0.404231	1.19005	49	c("IPCEF1", "LSP1", "GPX3", "FES", "PDLIM1", "SOD2", "MSRA", "PRNP", "JUNB", "HHEX", "SBNO2", "CAT", "MBP")
HALLMARK_NOTCH_SIGNALING	0.223842	0.283482	0.0282162	0.428972	1.19708	32	c("DTX1", "MAML2", "JAG1", "NOTCH1", "TCF7L2", "ST3GAL6", "PRKCA", "DLL1", "ARRB1", "DTX4", "DTX2", "FZD1", "FZD7", "FZD5", "NOTCH3", "NOTCH2", "WNT2")
HALLMARK_HEDGEHOG_SIGNALING	0.229486	0.283482	0.027498	0.417142	1.18541	36	c("GLI1", "CDK6", "NRP1", "PML", "ETS2", "DPYSL2", "ACHE", "RTN1", "PTCH1", "NRP2", "SCG2", "MYH9", "LDB1", "CNTFR", "HEY2", "CRMP1", "VLDLR")
HALLMARK_PI3K_AKT_MTOR_SIGNALING	0.331823	0.398188	0.020578	0.3456	1.08424	105	c("PRKCB", "SLA", "LCK", "FASLG", "IL2RG", "NOD1", "MKNK1", "STAT2", "RPS6KA3", "DAPP1", "CXCR4", "CAMK4", "TNFRSF1A", "EGFR", "RPS6KA1", "NCK1", "RIPK1", "MAP2K3", "DUSP3", "MYD88", "PIKFYVE", "MAP2K6", "CAB39", "IRAK4", "IL4", "NGF", "TIAM1", "PLCG1")
HALLMARK_KRAS_SIGNALING_DN	0.460584	0.537348	0.0156205	0.31518	1.01634	199	c("CD40LG", "TCL1A", "GP1BA", "PTGFR", "NRIP2", "PDCD1", "SLC12A3", "IL12B", "SGK1", "SLC16A7", "SYNPO", "CHST2", "MEFV", "EDN1", "IFNG", "MAST3", "TENT5C", "PTPRJ", "VPREB1", "KCND1", "MTHFR", "SELENOP", "ITIH3", "KRT5", "WNT16", "IFI44L", "ZBTB16", "KCNMB1", "CCR8", "SHOX2", "CLDN8", "TCF7L1", "DLK2", "ABCB11", "CD80", "TSHB", "CLSTN3", "BTG2", "TENM2", "TFAP2B", "CD207", "NPHS1", "CPEB3", "IL5…
HALLMARK_PANCREAS_BETA_CELLS	0.49604	0.563072	0.0153313	0.348845	1.00329	40	c("LMO2", "FOXO1", "MAFB", "DPP4", "PAK3", "VDR", "AKT3", "G6PC2")
HALLMARK_FATTY_ACID_METABOLISM	0.53135	0.587282	0.0135739	0.310834	0.993348	157	c("CD1D", "ALDH1A1", "ACSL5", "HSD17B11", "VNN1", "ACSL4", "INMT", "FMO1", "CD36", "G0S2", "AOC3", "ADH1C", "AQP7", "GPD1", "ACSM3", "ACADM", "CIDEA", "CA4", "ACADL", "ACADS", "DLST", "GABARAPL1", "TDO2", "IL4I1", "CPOX", "SDHD", "HAO2", "UROD", "PPARA", "MAOA", "ALAD", "ACSL1", "HPGD", "ACADVL", "ACOT2", "MLYCD", "AUH", "EHHADH")
HALLMARK_UV_RESPONSE_UP	0.683594	0.736178	0.00984166	0.291235	0.931007	158	c("ABCB1", "LYN", "CXCL2", "HTR7", "GPX3", "MGAT1", "ARRB2", "RRAD", "RAB27A", "CDO1", "FMO1", "IRF1", "FOS", "BTG1", "BMP2", "NFKBIA", "SOD2", "ATF3", "IL6", "HLA-F", "JUNB", "ICAM1", "FOSB", "CCND3", "HYAL2", "SHOX2", "PLCL1", "NXF1", "NR4A1", "TAP1", "UROD", "MAOA", "BTG2", "FGF18", "GLS", "DLG4", "SLC6A12", "CDKN1C")
HALLMARK_PEROXISOME	0.727703	0.7621	0.0089338	0.284327	0.891554	104	c("ABCB1", "ABCD2", "ALDH1A1", "ACSL5", "HSD17B11", "ESR2", "ACSL4", "ABCB4", "SOD2", "CLN8", "BCL10", "CAT", "DHRS3", "HAO2", "ACSL1", "DLG4", "MVP", "GSTK1", "MLYCD", "ATXN1", "EHHADH", "SLC23A2")
HALLMARK_CHOLESTEROL_HOMEOSTASIS	0.743954	0.7621	0.0087267	0.282728	0.866881	74	c("ANTXR2", "PNRC1", "LGMN", "CXCL16", "LPL", "JAG1", "ATF3", "GNAI1", "AVPR1A", "PPARG", "PLSCR1", "GSTM2", "LGALS3", "ANXA13", "ETHE1", "CLU", "NFIL3", "NIBAN1", "ADH4")
HALLMARK_MITOTIC_SPINDLE	0.885354	0.885354	0.00520286	0.259345	0.836291	199	c("DOCK2", "ARHGAP4", "DOCK4", "GSN", "BIN1", "ARAP3", "EPB41L2", "SYNPO", "ARHGAP27", "AKAP13", "RHOF", "MYO9B", "NEDD9", "DST", "RASA2", "CNTRL", "MID1", "SUN2", "ARHGAP10", "MARCKS", "NIN", "FLNA", "ITSN1", "ARHGEF3", "TUBGCP5", "CCDC88A", "ABR", "NCK1", "SORBS2", "PALLD", "KLC1", "MYO1E", "PCGF5", "TUBGCP6", "CEP57", "FGD4", "NCK2", "PKD2", "ABL1", "CDC42EP2", "CDC42EP1", "WASF2", "MAP3K11", …
HALLMARK_E2F_TARGETS				-0.625439		200	c("PAICS", "UBE2T", "UBE2S", "RACGAP1", "CSE1L", "SPAG5", "BIRC5", "CDK1", "CKS2", "DSCC1", "RAD21", "POLD2", "PTTG1", "TRIP13", "CENPE", "KPNA2", "TUBG1", "NME1", "TOP2A", "MAD2L1", "AURKA", "RAD51C", "DIAPH3", "KIF4A", "CCNB2", "ASF1B", "PLK1", "KIF18B", "ESPL1", "CDKN3", "RRM2", "ORC6", "CDCA3", "SLBP", "SPC25", "CENPM", "PA2G4", "RAN", "MKI67", "H2AZ1", "RNASEH2A", "RANBP1", "HMMR", "LMNB1", …
HALLMARK_ESTROGEN_RESPONSE_EARLY				-0.138109		199	c("SLC2A1", "FKBP4", "DHCR7", "KRT18", "KRT8", "SLC9A3R1", "SNX24", "RAPGEFL1", "SOX3", "SLC39A6", "ESRP2", "RETREG1", "ARL3", "CELSR1", "SLC7A5", "DYNLT3", "SLC27A2", "CCND1", "MSMB", "SLC22A5", "IGF1R", "TSKU", "ISG20L2", "RHOD", "RET", "SLC19A2", "ASB13", "FRK", "PMAIP1", "PTGES", "ANXA9", "SULT2B1", "SIAH2", "CANT1", "ABCA3", "TFF3", "KCNK15", "TOB1", "GFRA1", "NPY1R", "KRT13", "ITPK1", "KRT1…
HALLMARK_ESTROGEN_RESPONSE_LATE				-0.195747		198	c("GINS2", "CDH1", "FKBP4", "KIF20A", "CHST8", "DHCR7", "TSPAN13", "FGFR3", "TOP2A", "COX6C", "TH", "PLAC1", "SLC9A3R1", "RAPGEFL1", "CDC6", "RNASEH2A", "LSR", "SOX3", "EMP2", "HPRT1", "CDC20", "NMU", "ASCL1", "ARL3", "DNAJC12", "SLC7A5", "DYNLT3", "SLC27A2", "PLK4", "CCND1", "SLC22A5", "ST6GALNAC2", "AGR2", "PKP3", "LLGL2", "GALE")
HALLMARK_G2M_CHECKPOINT				-0.52356		199	c("GINS2", "SQLE", "UBE2S", "UBE2C", "RACGAP1", "TPX2", "SNRPD1", "NEK2", "CENPF", "PRC1", "BIRC5", "TROAP", "CDK1", "CKS2", "PBK", "RAD21", "CDC45", "PTTG1", "CENPE", "KPNA2", "KIF11", "TOP2A", "MAD2L1", "AURKA", "CENPA", "NUSAP1", "EXO1", "KIF4A", "CCNB2", "TTK", "PLK1", "NSD2", "ESPL1", "CDKN3", "ORC6", "E2F1", "BUB1", "MKI67", "HNRNPU", "CDC6", "H2AZ1", "CCNA2", "HMMR", "KIF23", "LMNB1", "NDC…
HALLMARK_GLYCOLYSIS				-0.283633		198	c("PPIA", "CACNA1H", "FKBP4", "SOD1", "PSMC4", "ALDOA", "GFPT1", "KIF20A", "CDK1", "GOT2", "P4HA2", "HAX1", "AURKA", "CENPA", "P4HA1", "PPFIA4", "TPI1", "TXN", "NOL3", "COPB2", "HMMR", "POLR3K", "ENO2", "KDELR3", "DEPDC1", "TALDO1", "COG2", "LHX9", "SDHC", "STMN1", "HSPA5", "ECD", "LDHA", "MDH1", "MIF", "HS6ST2", "GALE", "PLOD2", "HK2", "SRD5A3", "NSDHL", "PGK1", "PMM2")
HALLMARK_MTORC1_SIGNALING				-0.407575		199	c("TMEM97", "SLC2A1", "STIP1", "SQLE", "PPIA", "HSPE1", "PSMC4", "ALDOA", "HSPA4", "CACYBP", "DHCR7", "HSPD1", "PSMD14", "TUBG1", "HSPA9", "RPN1", "AURKA", "P4HA1", "PSMD12", "PLK1", "ELOVL6", "GPI", "TPI1", "EBP", "GAPDH", "RRM2", "SLC9A3R1", "BUB1", "PNO1", "TCEA1", "SLC1A5", "SLC7A11", "INSIG1", "COPS5", "CALR", "MCM4", "HMGCR", "HPRT1", "SCD", "RAB1A", "PRDX1", "GMPS", "MCM2", "ACLY", "CDC25A…
HALLMARK_MYC_TARGETS_V1				-0.601226		200	c("PPIA", "CCT3", "CCT5", "PSMD8", "HSPE1", "VDAC1", "GLO1", "CCT7", "PSMC4", "SNRPD1", "CCT2", "CBX3", "HSPD1", "GOT2", "PSMD14", "POLD2", "SNRPG", "CDC45", "KPNA2", "NME1", "MAD2L1", "TCP1", "RUVBL2", "TXNL4A", "HDGF", "NDUFAB1", "PPM1G", "PA2G4", "RAN", "HNRNPU", "XPOT", "H2AZ1", "SNRPD3", "CCNA2", "RANBP1", "UBE2L3", "CYC1", "COPS5", "MCM4", "HDAC2", "HPRT1", "PCNA", "CDC20", "CCT4", "MCM6", …
HALLMARK_OXIDATIVE_PHOSPHORYLATION				-0.387147		200	c("COX17", "COX7A2L", "COX7A2", "COX6A1", "VDAC1", "COX6B1", "GOT2", "MTX2", "VDAC2", "HSPA9", "ATP5ME", "NDUFB4", "COX6C", "ATP5F1C", "GPI", "ATP5PD", "TIMM50", "NDUFAB1", "NDUFA1", "TOMM22", "UQCR10", "CYC1", "ATP6AP1", "NDUFS3", "CYCS", "TIMM17A", "COX7B", "MRPS15", "MRPS12", "ATP5F1E", "SDHC", "NDUFV2", "VDAC3", "NDUFA8", "NDUFA3", "TOMM70", "PDHX", "LDHA", "ATP5MC1", "NDUFC1", "NDUFA7", "MRP…

## Sheet: AC008957.1
Supplementary Table - GSEA results for BRCA Normal lncRNAs - related to Supplementary Figure 3B
pathway	pval	padj	log2err	ES	NES	size	leadingEdge
HALLMARK_MYC_TARGETS_V1	1.51097e-48	7.55485e-47	1.81454	-0.6799	-3.67549	200	c("PA2G4", "VDAC1", "HSPE1", "SSBP1", "HSPD1", "PSMC4", "POLD2", "GLO1", "CCT3", "HNRNPA2B1", "PHB", "RAN", "NDUFAB1", "PPIA", "RUVBL2", "NME1", "LDHA", "PWP1", "SNRPA", "PSMA2", "MRPL9", "CDK2", "SNRPG", "ERH", "ILF2", "PSMD8", "PTGES3", "PSMA1", "ACP1", "PSMD14", "HDGF", "TOMM70", "SNRPB2", "SNRPA1", "CBX3", "HNRNPU", "SNRPD2", "SRSF3", "VBP1", "CCT7", "PSMC6", "TXNL4A", "SNRPD1", "KPNA2", "YWH…
HALLMARK_E2F_TARGETS	2.88566e-35	7.21414e-34	1.54318	-0.605502	-3.2733	200	c("PA2G4", "PAICS", "HMGB3", "POLD2", "RAN", "KIF22", "NME1", "UNG", "UBR7", "CKS1B", "PRIM2", "MTHFD2", "CCNE1", "CKS2", "RFC2", "UBE2S", "CIT", "POP7", "POLE", "CSE1L", "AURKA", "KPNA2", "SRSF2", "EZH2", "MCM4", "JPT1", "SPC25", "CDKN3", "SRSF1", "CDC25A", "UBE2T", "CDKN2A", "DONSON", "TBRG4", "SLBP", "TUBG1", "MCM3", "ORC6", "RACGAP1", "TK1", "RRM2", "RAD21", "KIF18B", "BARD1", "STMN1", "RPA3"…
HALLMARK_ALLOGRAFT_REJECTION	1.62551e-34	2.70919e-33	1.52971	0.700286	2.49231	200	c("NLRP3", "CD1D", "PRKCB", "IL16", "CD28", "ETS1", "IRF8", "PTPRC", "FYB1", "ST8SIA4", "STAT4", "HCLS1", "CD40LG", "CD4", "LY86", "CD3G", "TRAT1", "LCP2", "ITK", "HLA-DOA", "WAS", "ITGAL", "MAP4K1", "CRTAM", "CCR2", "CD247", "STAB1", "HLA-DMB", "CCR5", "IL2", "IGSF6", "LCK", "CD3E", "IL2RG", "CCND2", "SIT1", "CD2", "NCF4", "CXCR3", "CFP", "SRGN", "GPR65", "ITGB2", "HLA-DQA1", "IL18RAP", "IL12RB1…
HALLMARK_OXIDATIVE_PHOSPHORYLATION	4.45294e-33	5.56618e-32	1.49548	-0.589959	-3.18928	200	c("NDUFB4", "ATP5MC1", "COX6A1", "VDAC1", "GRPEL1", "VDAC2", "ATP5PF", "COX6B1", "NDUFAB1", "SUCLG1", "LDHA", "ATP5MC2", "FH", "ATP5F1C", "MDH2", "SDHC", "MDH1", "NDUFA8", "TOMM70", "COX17", "GPI", "MRPS12", "NDUFS2", "UQCRFS1", "NDUFA7", "TIMM50", "NDUFA4", "ATP5PO", "SLC25A4", "NDUFS3", "NDUFB6", "NDUFA1", "MRPL15", "NDUFV2", "COX7C", "HSPA9", "NDUFA2", "COX7B", "TIMM17A", "TIMM9", "ATP5PD", "N…
HALLMARK_INFLAMMATORY_RESPONSE	4.73308e-22	4.73308e-21	1.21254	0.629945	2.2417	199	c("NLRP3", "PIK3R5", "TNFRSF1B", "IL10RA", "IL7R", "CD48", "SCARF1", "CCR7", "KCNA3", "GPR183", "LCP2", "IL18R1", "PTAFR", "SELL", "CYBB", "GP1BA", "P2RX7", "EBI3", "STAB1", "SLAMF1", "LCK", "CD69", "C3AR1", "IL18RAP", "IL18", "BEST1", "PTGER4", "CD40", "CMKLR1", "CXCR6", "ABCA1", "APLNR", "LTA", "IL12B", "GPR132", "CALCRL", "IL2RB", "CCL5", "LYN", "IRAK2", "LAMP3", "RGS1", "TNFRSF9", "IL1R1", "P…
HALLMARK_G2M_CHECKPOINT	1.66483e-21	1.38736e-20	1.20398	-0.502559	-2.72515	199	c("HMGB3", "RBM14", "KIF22", "GINS2", "CBX1", "DKC1", "CKS1B", "PRIM2", "KMT5A", "CKS2", "TROAP", "HNRNPU", "SQLE", "UBE2S", "SNRPD1", "POLE", "ORC5", "AURKA", "KPNA2", "TRAIP", "SRSF2", "SLC7A5", "EZH2", "PBK", "JPT1", "CDKN3", "SRSF1", "CDC25A", "RAD23B", "MCM3", "ORC6", "RACGAP1", "MNAT1", "UBE2C", "RAD21", "BARD1", "ODF2", "STMN1", "NUSAP1", "DBF4", "NCL", "SMARCC1", "EXO1", "TOP1", "NEK2", "…
HALLMARK_KRAS_SIGNALING_UP	3.81056e-19	2.72183e-18	1.13309	0.610962	2.17415	199	c("PECAM1", "DOCK2", "ETS1", "IRF8", "IKZF1", "TNFRSF1B", "CD37", "IL10RA", "IL7R", "TSPAN7", "CLEC4A", "CSF2RA", "HSD11B1", "MAP4K1", "TLR8", "ADGRL4", "IL33", "ADGRA2", "IL2RG", "CCND2", "LCP1", "TFPI", "ABCB1", "TNFAIP3", "C3AR1", "LAT2", "ITGB2", "PRDM1", "LY96", "CTSS", "CMKLR1", "CFH", "ALDH1A2", "ENG", "PDCD1LG2", "SPARCL1", "TRAF1", "GYPC", "FLT4", "BIRC3", "GNG11", "LAPTM5", "CIDEA", "EP…
HALLMARK_COMPLEMENT	1.69037e-17	1.05648e-16	1.07687	0.592504	2.10871	200	c("DOCK10", "PIK3CG", "GNG2", "PIK3R5", "SH2B3", "CD40LG", "GNGT2", "LCP2", "WAS", "CR1", "PLEK", "GP1BA", "F10", "GZMK", "LCK", "CASP10", "DOCK4", "TNFAIP3", "SPOCK2", "LRP1", "C3", "PRCP", "GZMA", "CTSS", "CFH", "CPM", "FCN1", "CR2", "LIPA", "F8", "ZEB1", "CCL5", "LYN", "CD36", "CTSC", "FYN", "IRF2", "DPP4", "NOTCH4", "CTSH", "C1QA", "ITIH1", "C1QC", "C1S", "DOCK9", "KCNIP2", "GNAI2", "F5", "AP…
HALLMARK_MTORC1_SIGNALING	5.07875e-17	2.82153e-16	1.06721	-0.45649	-2.47535	199	c("ATP5MC1", "HSPE1", "HSP90B1", "HSPD1", "PSMC4", "DHCR7", "PSMD12", "SLC37A4", "PPIA", "LDHA", "UNG", "RPN1", "ASNS", "PSMG1", "GMPS", "HSPA5", "SHMT2", "PSMD14", "PNO1", "GPI", "GAPDH", "PSMA3", "GOT1", "MTHFD2", "ALDOA", "PPA1", "SORD", "CACYBP", "SQLE", "PSMC6", "HSPA9", "AURKA", "SLC1A5", "EEF1E1", "SLC7A5", "MCM4", "SCD", "HPRT1", "CDC25A", "ACLY", "PSMA4", "PSMB5", "CTH", "HSPA4", "NUFIP1…
HALLMARK_INTERFERON_GAMMA_RESPONSE	1.45767e-16	7.28834e-16	1.04763	0.584871	2.08155	200	c("FGL2", "CSF2RB", "P2RY14", "IRF8", "MARCHF1", "ST8SIA4", "STAT4", "BANK1", "IL10RA", "GPR18", "SELP", "LCP2", "VCAM1", "SAMHD1", "CD69", "ITGB7", "TNFAIP3", "HLA-DQA1", "GZMA", "KLRK1", "CD40", "CMKLR1", "CFH", "CIITA", "HLA-DRB1", "XCL1", "HLA-DMA", "IL18BP", "SLAMF7", "IL2RB", "CCL5", "CD86", "ARID5B", "CD38", "IRF2", "IRF4", "CD74", "NLRC5", "TXNIP", "IL15RA", "C1S", "VAMP5", "EPSTI1", "JAK…
HALLMARK_MYC_TARGETS_V2	1.86481e-15	8.47642e-15	1.00732	-0.701115	-3.19483	58	c("PA2G4", "HSPE1", "HSPD1", "IPO4", "PHB", "UNG", "BYSL", "EXOSC5", "MPHOSPH10", "RCL1", "CBX3", "LAS1L", "SORD", "TFB2M", "MCM4", "AIMP2", "NOC4L", "RABEPK", "NPM1", "TBRG4", "SUPV3L1", "RRP9", "SLC29A2", "TMEM97", "GNL3", "PUS1", "NOP16", "NDUFAF4", "SRM", "DCTPP1", "IMP4", "WDR43", "DDX18", "RRP12", "PLK1", "NIP7", "MRTO4", "NOLC1")
HALLMARK_IL2_STAT5_SIGNALING	7.02552e-15	2.9273e-14	0.996986	0.574319	2.04373	198	c("FGL2", "IRF8", "TNFRSF1B", "IL10RA", "CD48", "SELP", "SHE", "TNFRSF8", "TLR7", "IL18R1", "CCR4", "CD79B", "SELL", "SCN9A", "PRKCH", "CCND2", "EOMES", "ABCB1", "GPR65", "LTB", "CST7", "ITIH5", "TRAF1", "ICOS", "CD83", "SYT11", "LRRC8C", "IL2RB", "DENND5A", "FLT3LG", "CD86", "CDC42SE2", "TNFRSF9", "BMP2", "CTLA4", "IRF4", "IL3RA", "AHNAK", "NRP1", "F2RL2", "GUCY1B1", "PLPP1", "CAPN3", "NT5E", "R…
HALLMARK_IL6_JAK_STAT3_SIGNALING	6.30901e-11	2.42654e-10	0.839089	0.641648	2.1533	87	c("CSF2RB", "PIK3R5", "ITGA4", "TNFRSF1B", "ACVRL1", "CSF2RA", "IL18R1", "EBI3", "IL2RG", "IL12RB1", "A2M", "LEPR", "LTB", "CD36", "CD38", "IL1R1", "IL3RA", "TGFB1", "IL15RA", "CCR1", "IL2RA", "CD14", "CSF1", "SOCS1", "TLR2", "CXCL9", "CXCL13", "IL7", "IL4R", "PIM1", "ITGB3", "CBL", "IFNGR1", "IL1R2", "SOCS3", "CXCL1", "IL9R", "PLA2G2A", "FAS", "STAT2", "IL17RA", "HMOX1", "OSMR", "CSF3R", "TYK2",…
HALLMARK_TNFA_SIGNALING_VIA_NFKB	7.53094e-10	2.68962e-09	0.801216	0.516635	1.8387	200	c("IL7R", "GPR183", "PLEK", "CD69", "TNFAIP3", "IL18", "PTGER4", "TNFAIP8", "TRAF1", "ABCA1", "IL12B", "CD83", "FUT4", "BIRC3", "JAG1", "DENND5A", "CCL5", "GEM", "STAT5A", "TNFRSF9", "BMP2", "PLPP3", "DUSP1", "IL15RA", "G0S2", "SGK1", "KLF2", "CSF1", "SNN", "MSC", "TLR2", "DRAM1", "DNAJB4", "KLF9", "IL23A", "FOS", "BCL2A1", "TNFSF9", "MARCKS", "SLC2A3", "HBEGF", "CD80", "SOCS3", "CCRL2", "TNIP1",…
HALLMARK_GLYCOLYSIS	1.98862e-09	6.62874e-09	0.774939	-0.355595	-1.92202	198	c("HAX1", "PSMC4", "SOD1", "SLC37A4", "TXN", "PPIA", "LDHA", "MDH2", "SDHC", "HSPA5", "MDH1", "NSDHL", "FKBP4", "EFNA3", "ELF3", "GOT1", "ALDOA", "GYS1", "NDUFV3", "SDC1", "AURKA", "FAM162A", "VEGFA", "HS6ST2", "B4GALT1", "ECD", "CTH", "TALDO1", "KIF20A", "STMN1", "CLDN3", "P4HA2", "LCT", "MIF", "GOT2", "ABCB6", "ARTN", "B4GALT4", "GUSB", "P4HA1", "PGK1", "GALE", "LHX9", "TPI1", "ALDH7A1", "COPB2…
HALLMARK_EPITHELIAL_MESENCHYMAL_TRANSITION	3.46165e-09	1.08177e-08	0.774939	0.507337	1.80561	200	c("ABI3BP", "WIPF1", "VCAM1", "SLIT2", "CXCL12", "CDH6", "TNFAIP3", "SLIT3", "LRP1", "DAB2", "GLIPR1", "GEM", "LAMA2", "VIM", "SFRP4", "TGFB1", "ECM2", "MATN2", "PCOLCE2", "PDGFRB", "NT5E", "TGM2", "DCN", "DST", "COL6A3", "FGF2", "EMP3", "FLNA", "FBLN2", "SCG2", "ITGB3", "FSTL1", "FBN1", "ITGA5", "IGFBP4", "COL16A1", "NID2", "DPYSL3", "FUCA1", "COL6A2", "VEGFC", "FBLN5", "LAMC1", "PRRX1", "ELN", …
HALLMARK_DNA_REPAIR	6.07943e-09	1.78807e-08	0.761461	-0.388882	-2.05975	148	c("CETN2", "RAE1", "RFC5", "DGUOK", "UMPS", "POLR2I", "NME1", "NELFCD", "COX17", "TMED2", "POLR2H", "TSG101", "RFC2", "TAF9", "ARL6IP1", "POLR2J", "SEC61A1", "SRSF6", "HPRT1", "STX3", "POLR3C", "POLR2D", "BCAP31", "FEN1", "ZWINT", "RPA3", "CSTF3", "POLR2K", "POLR1C", "APRT", "POLE4", "ADRM1", "POLR2G", "ELOA", "VPS37D", "RFC4", "PRIM1", "DAD1", "MPC2", "NCBP2", "NELFE", "CANT1", "TYMS", "PNP", "S…
HALLMARK_UNFOLDED_PROTEIN_RESPONSE	1.22869e-07	3.41304e-07	0.690132	-0.41039	-2.10403	112	c("HSP90B1", "EXOSC5", "DKC1", "ASNS", "SRPRB", "HSPA5", "SPCS1", "CKS1B", "MTHFD2", "BANF1", "HSPA9", "SLC7A5", "VEGFA", "NPM1", "POP4", "FUS", "RRP9", "EIF4A3", "NFYB", "H2AX", "NFYA", "EXOSC2", "NHP2", "EXOSC4", "CEBPG", "KHSRP", "LSM1", "ARFGAP1", "EIF4EBP1", "YIF1A", "NOLC1", "YWHAZ", "CALR", "LSM4", "ATF4", "XPOT", "EXOSC1", "PREB", "NOP56", "PDIA6", "PDIA5", "CNOT6", "DNAJA4", "EIF2S1", "E…
HALLMARK_COAGULATION	9.33646e-07	2.45696e-06	0.659444	0.506622	1.76788	138	c("VWF", "PECAM1", "PLEK", "GP1BA", "F10", "CFD", "A2M", "LRP1", "C3", "PROS1", "CFH", "GSN", "F8", "CFI", "FYN", "DPP4", "CTSH", "C1QA", "ITIH1", "F2RL2", "C1S", "P2RY1", "ANXA1", "MEP1A", "RAPGEF3", "CTSK", "C1R", "LGMN", "MMP9", "CTSO", "ISCU", "ITGB3", "FBN1", "SERPING1", "CAPN5", "TIMP3", "MMP2", "MMP8", "OLR1", "APOC1", "THBD", "CTSB", "KLF7", "CPQ", "C2", "HTRA1", "LTA4H", "BMP1", "MBL2", …
HALLMARK_UV_RESPONSE_DN	6.92758e-06	1.7319e-05	0.610527	0.489955	1.71434	144	c("SYNE1", "CELF2", "TGFBR2", "PIK3CD", "GRK5", "TFPI", "CAV1", "PTGFR", "DAB2", "PTPRM", "FYN", "PLPP3", "ADGRL2", "DUSP1", "NRP1", "ATXN1", "LPAR1", "PPARG", "PDGFRB", "ADD3", "EFEMP1", "PRKCA", "DLC1", "ITGB3", "NR3C1", "MET", "AKT3", "NIPBL", "FBLN5", "CITED2", "KIT", "PRDM2", "LAMC1", "ATP2B4", "HAS2", "GCNT1", "ID1", "TGFBR3", "PRKCE", "COL3A1", "ATP2B1", "WDR37", "PHF3", "NFKB1", "MAP1B", …
HALLMARK_MYOGENESIS	7.90626e-06	1.88244e-05	0.593325	0.462122	1.64449	199	c("MEF2C", "PTGIS", "IGF1", "LSP1", "COL15A1", "TNNT3", "CFD", "FHL1", "GSN", "PYGM", "CASQ2", "GPX3", "APLNR", "IGFBP7", "MYOM1", "LAMA2", "CD36", "BIN1", "FXYD1", "MYH11", "TGFB1", "SGCA", "RB1", "FOXO4", "SVIL", "ITGA7", "SSPN", "NOS1", "COL6A3", "FGF2", "NOTCH1", "ACSL1", "CHRNB1", "MYL3", "DMD", "HBEGF", "CKMT2", "SORBS1", "HRC", "SOD3", "MYH8", "COL6A2", "LDB3", "HSPB2", "ACHE", "CAV3", "DE…
HALLMARK_INTERFERON_ALPHA_RESPONSE	4.75939e-05	0.000108168	0.557332	0.50822	1.72478	97	c("SELL", "TMEM140", "LPAR6", "LAMP3", "IRF2", "CD74", "TXNIP", "C1S", "PROCR", "EPSTI1", "UBA7", "CSF1", "GBP4", "IL7", "CASP1", "IL4R", "IFI30", "CCRL2", "LAP3", "B2M", "SAMD9", "SAMD9L", "IL15", "STAT2", "IFI44L", "IFIT2", "IFIT3", "GBP2", "ELF1", "PARP14", "PSMB9", "HERC6", "CXCL10", "CMPK2", "DDX60", "IFI35", "CXCL11", "GMPR", "NCOA7", "RSAD2", "CMTR1", "PLSCR1", "NMI", "TRIM25", "RTP4", "TR…
HALLMARK_APOPTOSIS	0.000129789	0.000282149	0.518848	0.446601	1.57204	161	c("PLCB2", "HGF", "CD69", "CCND2", "CD2", "IL18", "CAV1", "PRF1", "F2R", "GSN", "GPX3", "BIRC3", "DPYD", "FASLG", "CD38", "BMP2", "IGFBP6", "AVPR1A", "TXNIP", "PDGFRB", "ANXA1", "DCN", "CD14", "FEZ1", "CYLD", "PLPPR4", "CASP1", "IGF2R", "CASP4", "IFNGR1", "GNA15", "ADD1", "TIMP3", "MMP2", "GPX1", "LEF1", "CFLAR", "SAT1", "FAS", "BMF", "SATB1", "LUM", "ROCK1", "TGFBR3", "HMOX1", "CREBBP", "SPTAN1"…
HALLMARK_APICAL_JUNCTION	0.000387814	0.000807945	0.498493	0.423668	1.50765	199	c("VWF", "PECAM1", "PTPRC", "FYB1", "ICAM2", "CD34", "VCAM1", "SLIT2", "ADAM23", "CDH6", "CD209", "RAC2", "TRAF1", "CLDN5", "SYK", "RHOF", "CD86", "CLDN15", "CLDN11", "FLNC", "EPB41L2", "ARHGEF6", "CADM3", "GNAI2", "SKAP2", "SIRPA", "NECTIN3", "MSN", "ADAMTS5", "MMP9", "FSCN1", "NLGN3", "FBN1", "MAPK11", "AKT3", "COL16A1", "DSC1", "NRXN2", "LAYN", "JAM3", "CD274", "TSPAN4", "MAP4K2", "MMP2", "ARP…
HALLMARK_UV_RESPONSE_UP	0.00242018	0.00484036	0.431708	-0.257118	-1.36537	158	c("EPCAM", "GRPEL1", "SIGMAR1", "PPIF", "RPN1", "CDK2", "ASNS", "CHRNA5", "FKBP4", "POLR2H", "CCNE1", "ALDOA", "SLC25A4", "HNRNPU", "PARP2", "CLCN2", "BSG", "KCNH2", "APOM", "GRINA", "TMBIM6", "FEN1", "CHKA", "DNAJA1", "GGH", "SPR", "PPAT", "H2AX", "DNAJB1", "NPTXR", "STIP1", "RFC4", "NPTX2", "PRPF3", "CEBPG", "EIF5", "LHX2", "PRKCD", "NUP58", "POLG2", "AP2S1", "PRKACA", "MAPK8IP2")
HALLMARK_ANGIOGENESIS	0.0141656	0.0272416	0.129547	0.526427	1.56791	36	c("CCND2", "KCNJ8", "JAG1", "S100A4", "SLCO2A1", "NRP1", "FSTL1", "LPL", "OLR1", "THBD", "ITGAV", "LUM", "COL3A1", "POSTN", "VCAN", "PF4")
HALLMARK_BILE_ACID_METABOLISM	0.023618	0.043407	0.0943435	0.399692	1.37277	112	c("ABCA8", "ABCA6", "ABCA9", "LCK", "HSD17B11", "ALDH1A1", "ABCA1", "ABCD2", "NR3C2", "CYP7B1", "ATXN1", "CH25H", "LIPE", "CAT", "BMP6", "ACSL5", "ACSL1", "CYP27A1", "SULT1B1", "OPTN", "RBP1", "RXRG", "CYP7A1", "SLCO1A2", "CYP39A1", "NR1H4", "SLC23A2", "BCAR3", "NEDD4", "GC", "NR0B2", "PAOX", "NPC1", "RXRA", "PFKM")
HALLMARK_APICAL_SURFACE	0.0243079	0.043407	0.097212	0.479178	1.47288	44	c("IL2RG", "IL2RB", "LYN", "MAL", "SRPX", "CD160", "AFAP1L2", "SLC22A12", "SLC2A4", "THY1", "MDGA1", "PKHD1", "CX3CL1", "GHRL", "GAS1", "FLOT2", "CROCC", "AKAP7")
HALLMARK_CHOLESTEROL_HOMEOSTASIS	0.0338983	0.0584454	0.310777	-0.286776	-1.38144	74	c("DHCR7", "ACTG1", "NSDHL", "CBS", "MVK", "SQLE", "FDPS", "SCD", "MAL2", "S100A11", "TMEM97", "HSD17B7", "CHKA", "LDLR", "GUSB", "CD9", "HMGCR", "FDFT1", "IDI1")
HALLMARK_XENOBIOTIC_METABOLISM	0.036858	0.06143	0.0740706	0.359505	1.27932	199	c("IRF8", "IGF1", "HSD11B1", "F10", "PTGDS", "PDK4", "CYP2S1", "PROS1", "MAN1A1", "ATOH8", "ABCD2", "AOX1", "CD36", "FMO3", "IL1R1", "VNN1", "AKR1C3", "FMO1", "ITIH1", "TMEM176B", "MAOA", "SLC6A6", "APOE", "CAT", "CDO1", "ADH1C", "SLC12A4", "IGFBP4", "ALDH2", "TPST1", "PINK1", "CDA", "CYP27A1", "ABHD6", "LPIN2", "NDRG2", "ENPEP", "FBLN1", "FAS", "ANGPTL3", "GABARAPL1", "EPHA2", "BCAT1", "HMOX1", …
HALLMARK_TGF_BETA_SIGNALING	0.081283	0.128585	0.0510533	0.420227	1.33185	54	c("ENG", "SPTBN1", "BMP2", "TGFB1", "LTBP2", "ID3", "BMPR2", "PPP1R15A", "SKI", "ID1", "SMURF1", "ACVR1", "BCAR3", "SMAD3", "SERPINE1", "JUNB", "WWTR1", "CDKN1C", "APC", "IFNGR2", "TJP1", "LEFTY2", "XIAP", "SMAD6", "SMAD1", "FKBP1A", "KLF10", "UBE2D3", "PPM1A", "SKIL", "RAB31")
HALLMARK_PROTEIN_SECRETION	0.0822943	0.128585	0.252644	-0.245251	-1.22469	96	c("GNAS", "SOD1", "ARF1", "KRT18", "TMED2", "TSG101", "SCAMP3", "BNIP3", "VPS45", "RAB22A", "TPD52", "OCRL", "TOM1L1", "ICA1", "COPB2", "RAB2A", "STX16", "DNM1L", "LMAN1", "ERGIC3", "AP2S1", "ATP6V1H", "NAPA", "COG2", "SEC22B")
HALLMARK_ESTROGEN_RESPONSE_LATE	0.101274	0.153445	0.287805	-0.202889	-1.09663	198	c("CDH1", "DHCR7", "GINS2", "PPIF", "LSR", "TFAP2C", "OVOL2", "FKBP4", "SORD", "PKP3", "SLC7A5", "HPRT1", "KIF20A", "LLGL2", "IL17RB", "CHST8", "DCXR", "NMU", "SLC2A8", "IDH2", "PERP", "CD9", "SLC9A3R1", "GALE", "FDFT1", "TH", "COX6C", "SLC22A5", "CISH", "DNAJC1", "ST6GALNAC2", "KLK10", "TFF1", "TFF3", "STIL", "CXCL14", "AREG", "TSPAN13", "TJP3", "ST14", "RET", "DNAJC12", "IGSF1", "BAG1", "RAPGEF…
HALLMARK_MITOTIC_SPINDLE	0.14854	0.212895	0.0346908	0.326897	1.16328	199	c("DOCK2", "AKAP13", "DOCK4", "GSN", "CCDC88A", "RHOF", "SPTBN1", "SYNPO", "BIN1", "ARAP3", "EPB41L2", "ARHGAP4", "NIN", "ABR", "ITSN1", "MID1", "MYO9B", "DST", "ARHGEF3", "FLNA", "CNTRL", "PKD2", "FSCN1", "SSH2", "MARCKS", "CLIP2", "FGD4", "MYO1E", "FGD6", "CEP250", "ARHGAP10", "NCK1", "CLASP1", "LATS1", "ROCK1", "HOOK3", "RAPGEF5", "SUN2", "SPTAN1", "MYH9", "TIAM1", "PLEKHG2", "RICTOR", "PCGF5"…
HALLMARK_HEDGEHOG_SIGNALING	0.149027	0.212895	0.0374296	0.426736	1.27099	36	c("GLI1", "NRP1", "DPYSL2", "SCG2", "CDK6", "ACHE", "THY1", "MYH9", "UNC5C", "ETS2", "HEY2", "HEY1", "NRP2", "RTN1", "PML", "CRMP1", "CDK5R1", "PLG", "OPHN1", "PTCH1")
HALLMARK_P53_PATHWAY	0.16425	0.228125	0.0326863	0.324151	1.15351	199	c("IRAG2", "CCND2", "F2R", "TCN2", "BMP2", "S100A4", "TGFB1", "TXNIP", "RB1", "PROCR", "DGKA", "SOCS1", "ZMAT3", "CASP1", "GM2A", "DRAM1", "NOTCH1", "IFI30", "FOS", "ISCU", "ADA", "SESN1", "DEF6", "TNFSF9", "RAP2B", "HBEGF", "FUCA1", "RNF19B", "PPP1R15A", "PTPRE", "SAT1", "XPC", "FAS", "CEBPA", "RRAD", "KLF4", "EPHA2", "HMOX1", "TP63", "TSPYL2", "BTG1", "MXD4", "BTG2", "VDR", "CDH13", "PTPN14", "…
HALLMARK_KRAS_SIGNALING_DN	0.172306	0.230065	0.0317599	0.322982	1.14935	199	c("WNT16", "CD40LG", "KCND1", "GP1BA", "SLC16A7", "NRIP2", "PTGFR", "IL12B", "TCL1A", "SYNPO", "MAST3", "PDCD1", "CCR8", "ITIH3", "SGK1", "SSTR4", "SNN", "CAMK1D", "NOS1", "CHST2", "MEFV", "MTHFR", "PRKN", "CD80", "CD207", "STAG3", "SELENOP", "IFI44L", "KRT5", "NPHS1", "ATP4A", "FGGY", "CLSTN3", "TSHB", "BTG2", "VPREB1", "SLC29A3", "ABCB11", "IFNG", "CYP39A1", "THRB", "SLC12A3", "SCN10A", "ZBTB16…
HALLMARK_WNT_BETA_CATENIN_SIGNALING	0.17485	0.230065	0.0337949	0.405192	1.23624	42	c("CCND2", "JAG1", "TCF7", "NOTCH4", "NOTCH1", "AXIN2", "LEF1", "GNAI1", "HDAC5", "HEY2", "HEY1", "RBPJ", "DKK4", "FRAT1", "WNT1", "FZD8", "JAG2", "PTCH1", "MAML1", "DKK1", "NUMB", "ADAM17", "DLL1")
HALLMARK_HEME_METABOLISM	0.179805	0.230519	0.0309448	0.32186	1.14527	197	c("CLIC2", "TAL1", "ACKR1", "GYPE", "TNS1", "C3", "SPTA1", "GYPC", "LMO2", "SNCA", "MPP1", "EZH1", "SEC14L1", "KAT2B", "CTNS", "MARCHF2", "CCDC28A", "TNRC6B", "CAT", "ACP5", "NR3C1", "SDCBP", "ARL2BP", "BMP2K", "ADD1", "EPB42", "BACH1", "LPIN2", "AGPAT4", "ALDH1L1", "AHSP", "PICALM", "CTSB", "MFHAS1", "OPTN", "HBD", "ERMAP", "MYL4", "SIDT2", "TRAK2", "GYPA", "GATA1", "RNF19A", "BTG2", "H4C3", "US…
HALLMARK_REACTIVE_OXYGEN_SPECIES_PATHWAY	0.257874	0.322343	0.088041	-0.253868	-1.11309	49	c("NDUFB4", "SOD1", "TXN", "NDUFS2", "PRDX6", "MGST1", "GLRX2", "PRDX2", "SCAF4", "LAMTOR5", "PRDX4", "PRDX1", "SELENOS")
HALLMARK_HYPOXIA	0.272004	0.331712	0.0237194	0.309008	1.09962	199	c("ETS1", "PLAC8", "TNFAIP3", "CAV1", "PYGM", "AKAP12", "AMPD3", "SRPX", "S100A4", "DUSP1", "CXCR4", "CCN5", "SLC6A6", "RORA", "TGM2", "DCN", "CAVIN1", "PRKCA", "CHST2", "PIM1", "FOS", "NR3C1", "SLC2A3", "PGF", "CITED2", "PPP1R15A", "PCK1", "ZFP36", "KLF7", "TPST2", "CAVIN3", "TIPARP", "KLF6", "TGFB3", "HMOX1", "MYH9", "BTG1", "PLIN2", "HS3ST1", "GAPDHS", "PHKG1", "LXN", "PNRC1", "IDS", "STBD1", …
HALLMARK_ADIPOGENESIS	0.311688	0.371058	0.0215467	0.30394	1.08172	200	c("ENPP2", "COL15A1", "CAVIN2", "C3", "FZD4", "ITIH5", "SPARCL1", "ABCA1", "GPX3", "CD302", "CIDEA", "CD36", "STAT5A", "FABP4", "ADIPOQ", "PPARG", "LIFR", "LIPE", "RETN", "ITSN1", "LAMA4", "APOE", "PHLDB1", "ITGA7", "SSPN", "CAVIN1", "LEP", "CAT", "ANGPT1", "LPL", "ESYT1", "ALDH2", "IFNGR1", "NABP1", "SORBS1", "GPAM", "ACADS", "MRAP")
HALLMARK_PANCREAS_BETA_CELLS	0.347611	0.404199	0.0687741	-0.252665	-1.05546	40	c("SRPRB", "SPCS1", "ABCC8", "PDX1", "INS", "SRP9", "NEUROG3", "SST", "NEUROD1", "GCG", "PAX6", "SYT13", "INSM1", "NKX6-1")
HALLMARK_NOTCH_SIGNALING	0.484123	0.542966	0.0171415	0.342226	0.998879	32	c("JAG1", "DTX1", "ARRB1", "PRKCA", "NOTCH1", "HEYL", "MAML2")
HALLMARK_ANDROGEN_RESPONSE	0.488669	0.542966	0.015319	0.295782	1.0058	100	c("MAF", "TNFAIP8", "AKAP12", "ARID5B", "PTK2B", "ADAMTS1", "RPS6KA3", "LIFR", "GUCY1A1", "PLPP1", "SPCS3", "MERTK", "SGK1", "ELK4", "IQGAP2", "B2M", "SAT1", "CDK6", "SEC24D", "SELENOP", "ABHD2", "ITGAV")
HALLMARK_PI3K_AKT_MTOR_SIGNALING	0.581266	0.63181	0.0127328	0.280671	0.95957	105	c("PRKCB", "SLA", "LCK", "IL2RG", "FASLG", "RPS6KA3", "CXCR4", "CAMK4", "NOD1", "ITPR2", "MKNK1", "PIKFYVE", "FGF6", "IRAK4", "NCK1", "RPS6KA1", "STAT2", "GNA14", "PLCG1", "TIAM1", "RIPK1", "GRB2", "DUSP3", "TNFRSF1A", "PTEN", "GRK2", "DAPP1", "CAB39", "EGFR", "CDKN1A", "MAP2K6", "ACTR2", "RALB", "MAPK1")
HALLMARK_SPERMATOGENESIS	0.603093	0.641588	0.132882	-0.1826	-0.958825	134	c("PSMG1", "ZC2HC1C", "OAZ3", "PARP2", "PEBP1", "AURKA", "TSN", "CNIH2", "EZH2", "PHKG2", "CDKN3", "TALDO1", "TUBA3C", "PCSK1N", "STRBP", "DBF4", "COIL", "YBX2", "NEK2", "TTK", "CCNB2", "RFC4", "MAP7", "MLF1", "CDK1", "BUB1", "LDHC")
HALLMARK_FATTY_ACID_METABOLISM	0.642422	0.66919	0.0109797	0.26701	0.938442	157	c("CD1D", "INMT", "HSD17B11", "ALDH1A1", "AOC3", "CIDEA", "CD36", "VNN1", "FMO1", "ACSL4", "G0S2", "MAOA", "CA4", "GPD1", "PTPRG", "AQP7", "ADH1C", "IL4I1", "FABP2", "ACSL5", "ACSL1")
HALLMARK_PEROXISOME	0.724384	0.739168	0.00944858	0.256589	0.876427	104	c("HSD17B11", "ALDH1A1", "ABCB1", "ABCD2", "ABCB4", "ATXN1", "ESR2", "ACSL4", "DLG4", "CAT", "ACSL5", "ACSL1", "DHRS3", "MVP", "ITGB1BP1", "CLN8", "SOD2", "ALB", "RXRG")
HALLMARK_ESTROGEN_RESPONSE_EARLY	0.997583	0.997583	0.00141282	0.16374	0.582678	199	c("BCL11B", "CXCL12", "FCMR", "MYOF", "AFF1", "CCN5", "SH3BP5", "JAK2", "TGM2", "ADD3", "RPS6KA2", "SVIL", "FOS", "DLC1", "IGFBP4", "DHRS3", "GAB2", "OLFML3", "ABHD2", "TIPARP", "PDLIM3", "KLF4", "TIAM1", "CD44", "ELF1", "ADCY9", "GJA1", "ABLIM1", "DEPTOR", "INPP5F", "RASGRP1", "UGCG", "PLAAT3")

## Sheet: RXYLT1-AS1
Supplementary Table - GSEA results for BRCA Normal lncRNAs - related to Supplementary Figure 3B
pathway	pval	padj	log2err	ES	NES	size	leadingEdge
HALLMARK_E2F_TARGETS	1.47187e-70	7.35935e-69	2.19186	-0.786082	-3.94919	200	c("UBE2T", "CDK1", "CKS2", "CDKN3", "HMMR", "RAD51AP1", "BUB1B", "CDCA3", "DLGAP5", "AURKA", "ASF1B", "KIF4A", "RACGAP1", "RRM2", "E2F8", "EZH2", "PLK1", "CDCA8", "MCM4", "SPC25", "MELK", "CDC25A", "GINS1", "CCNB2", "DEPDC1", "BIRC5", "LMNB1", "PTTG1", "MAD2L1", "CHEK1", "KPNA2", "KIF2C", "ATAD2", "CSE1L", "CENPE", "TRIP13", "TOP2A", "HELLS", "CDC20", "ORC6", "KIF18B", "ESPL1", "SPC24", "DSCC1", …
HALLMARK_G2M_CHECKPOINT	3.11467e-52	7.78666e-51	1.88726	-0.721419	-3.62229	199	c("NUSAP1", "TPX2", "CENPA", "CDK1", "CKS2", "CDKN3", "NEK2", "HMMR", "UBE2C", "SQLE", "AURKA", "KIF11", "NDC80", "KIF4A", "KIF15", "RACGAP1", "EXO1", "EZH2", "CCNA2", "PRC1", "PLK1", "CDC25A", "KIF23", "CCNB2", "CENPF", "E2F1", "BIRC5", "LMNB1", "PTTG1", "MAD2L1", "CHEK1", "KPNA2", "KIF2C", "TTK", "BUB1", "CENPE", "TOP2A", "PBK", "CDC45", "CDC20", "TROAP", "ORC6", "ESPL1", "STIL", "AURKB", "RAD2…
HALLMARK_MYC_TARGETS_V1	6.13721e-40	1.02287e-38	1.64704	-0.668998	-3.36097	200	c("CBX3", "PSMD14", "CCNA2", "MCM4", "MAD2L1", "KPNA2", "CDC45", "CDC20", "EIF2S2", "SNRPD3", "PCNA", "SNRPG", "PSMA7", "XPOT", "ACP1", "RAN", "CCT5", "HSPE1", "HPRT1", "PSMA2", "YWHAQ", "HSPD1", "VDAC1", "VBP1", "RFC4", "HSP90AB1", "CYC1", "H2AZ1", "TYMS", "PGK1", "CCT3", "COPS5", "PSMA4", "NDUFAB1", "PPIA", "SNRPD1", "CTPS1", "MCM2", "TOMM70", "SRSF1", "RANBP1", "MCM6", "PSMC4", "HDGF", "PSMB2"…
HALLMARK_EPITHELIAL_MESENCHYMAL_TRANSITION	1.39324e-36	1.74155e-35	1.57637	0.681896	3.02297	200	c("LAMA2", "FBLN5", "LRP1", "GEM", "PDLIM4", "SLIT3", "SLIT2", "SNAI2", "FMOD", "OXTR", "EFEMP2", "ACTA2", "COL16A1", "DST", "FBLN2", "GAS1", "CXCL12", "MYLK", "TAGLN", "FGF2", "ANPEP", "FSTL1", "DAB2", "TPM2", "IGFBP4", "HTRA1", "DCN", "LAMA1", "SGCD", "CCN1", "ELN", "PDGFRB", "ABI3BP", "CCN2", "SFRP1", "TGFBR3", "MATN2", "ITGB5", "CALD1", "TIMP3", "FBLN1", "MYL9", "NNMT", "FAS", "TFPI2", "MMP2"…
HALLMARK_MTORC1_SIGNALING	2.60504e-33	2.60504e-32	1.50239	-0.632205	-3.17434	199	c("PSMD14", "SQLE", "AURKA", "RRM2", "PLK1", "MCM4", "CDC25A", "BUB1", "PSMC2", "EIF2S2", "CCNF", "MTHFD2", "UCHL5", "CCT6A", "CACYBP", "PRDX1", "HSPE1", "HPRT1", "UNG", "HSPD1", "PSMA3", "PSMG1", "PNO1", "PSMD12", "GMPS", "PGK1", "COPS5", "STIP1", "PSMA4", "RAB1A", "PPIA", "EEF1E1", "MCM2", "PSPH", "TCEA1", "TPI1", "PSMC4", "PSMB5", "EPRS1", "TXNRD1", "TMEM97", "PNP", "INSIG1", "GPI", "PPA1", "E…
HALLMARK_MYOGENESIS	7.28983e-22	6.07486e-21	1.21254	0.589005	2.60957	199	c("LAMA2", "MYH11", "IGF1", "FHL1", "GSN", "MYH3", "FXYD1", "MYOM1", "MYLK", "TAGLN", "FGF2", "COX7A1", "DENND2B", "SSPN", "MYL3", "ITGA7", "MYH8", "TPM2", "FST", "SGCD", "MYH4", "SORBS3", "MEF2C", "SORBS1", "CASQ2", "CKMT2", "ITGB5", "HBEGF", "COL15A1", "DMD", "TNNT3", "COL6A2", "GPX3", "ITGB4", "HSPB2", "PRNP", "WWTR1", "CFD", "PYGM", "CDH13", "LDB3", "APLNR", "PDLIM7", "NAV2", "DES", "SPARC", …
HALLMARK_OXIDATIVE_PHOSPHORYLATION	1.1266e-20	7.19976e-20	1.17789	-0.537156	-2.69861	200	c("ATP5F1C", "MDH1", "CYCS", "MRPL15", "VDAC1", "TIMM17A", "HCCS", "CYC1", "NDUFAB1", "TOMM70", "COX7B", "NDUFB3", "SUPV3L1", "FH", "AIFM1", "ATP6V1H", "ATP6V1C1", "PDHX", "COX17", "GPI", "COX7A2L", "LRPPRC", "MTX2", "ATP6V0B", "PHYH", "UQCR10", "COX7A2", "VDAC3", "NDUFA8", "DLAT", "ATP5MF", "PDHA1", "SLC25A5", "NDUFA9", "IMMT", "MRPL35", "GOT2", "ATP5MC3", "COX6A1", "NDUFS2", "IDH2", "VDAC2", "H…
HALLMARK_TNFA_SIGNALING_VIA_NFKB	1.15196e-20	7.19976e-20	1.17789	0.580931	2.57537	200	c("EGR1", "GEM", "PLPP3", "EGR2", "KLF9", "EGR3", "DUSP1", "FOS", "LAMB3", "ZFP36", "PER1", "CCN1", "STAT5A", "FOSB", "PTGER4", "KLF2", "ETS2", "NR4A1", "JAG1", "SGK1", "HBEGF", "PLK2", "PTPRE", "BCL6", "TSC22D1", "CXCL2", "JUN", "PTGS2", "F3", "KLF4", "DENND5A", "GFPT2", "IRS2", "JUNB", "NR4A3", "ATF3", "PTX3", "BTG2", "F2RL1", "PHLDA1", "NR4A2", "KDM6B", "G0S2", "AREG", "TNC", "PPP1R15A", "SOCS…
HALLMARK_UV_RESPONSE_DN	3.75e-16	2.08333e-15	1.0377	0.600011	2.55904	144	c("CAV1", "FBLN5", "NR3C1", "PLPP3", "TGFBR2", "SNAI2", "SYNE1", "DUSP1", "MMP16", "DAB2", "LPAR1", "KIT", "GRK5", "DLC1", "CCN1", "PDGFRB", "PTPN21", "RND3", "NRP1", "TGFBR3", "FYN", "ADGRL2", "IRS1", "TFPI", "CELF2", "ACVR2A", "PTPRM", "RUNX1", "F3", "PMP22", "LAMC1", "ID1", "PTEN", "RBPMS", "HAS2", "MET", "PPARG", "PIK3CD", "MAP1B", "EFEMP1", "PRKCA", "NFKB1", "COL3A1", "ADD3", "PRDM2", "SMAD7…
HALLMARK_APICAL_JUNCTION	6.01293e-16	3.00647e-15	1.02767	0.538512	2.38586	199	c("COL17A1", "JAM3", "FLNC", "LAYN", "ADAMTS5", "CLDN11", "SLIT2", "ITGA3", "NRXN2", "CLDN19", "COL16A1", "VWF", "CX3CL1", "NLGN3", "NECTIN3", "CNN2", "CD34", "LAMB3", "CLDN5", "EPB41L2", "ICAM2", "PECAM1", "ITGA9", "SORBS3", "MYH10", "NEXN", "ACTG2", "TRO", "IRS1", "SDC3", "MYL9", "ADAM23", "CADM3", "SGCE", "PARD6G", "MMP2", "PARVA", "CNTN1", "ITGB4", "NLGN2", "TSPAN4", "ITGA10", "CLDN15", "NEGR…
HALLMARK_KRAS_SIGNALING_UP	3.79262e-14	1.72392e-13	0.965328	0.517182	2.29136	199	c("ABCB1", "AKAP12", "SPARCL1", "ALDH1A2", "ADGRA2", "CPE", "SPRY2", "TMEM100", "RELN", "TSPAN7", "IL33", "GNG11", "ETV1", "GYPC", "CCND2", "FLT4", "IGF2", "PECAM1", "ADGRL4", "NRP1", "SPON1", "HBEGF", "PLAT", "TFPI", "ENG", "CFH", "ANO1", "CIDEA", "PLVAP", "PTGS2", "DUSP6", "KLF4", "NGF", "GFPT2", "PIGR", "ITGA2", "ETS1", "TNFRSF1B", "EMP1", "F2RL1", "ITGBL1", "SCG5", "NAP1L2", "ETV5", "G0S2", "…
HALLMARK_COAGULATION	7.6651e-11	3.19379e-10	0.839089	0.540829	2.2922	138	c("PROS1", "LRP1", "F10", "GSN", "A2M", "VWF", "HTRA1", "PECAM1", "F2RL2", "CAPN5", "USP11", "F8", "RAPGEF3", "C1R", "CFI", "FYN", "CSRP1", "TIMP3", "PLAT", "CFH", "TFPI2", "C1S", "THBD", "SERPING1", "MMP2", "MMP3", "DUSP6", "F3", "CFD", "TF", "ITGA2", "CPQ", "SPARC", "DCT", "MASP2", "C3", "FBN1", "ANXA1", "TIMP1", "HMGCS2", "CTSO", "BMP1", "KLF7", "RGN", "ANG", "ITGB3", "MMP14", "GNG12", "FGA", …
HALLMARK_MYC_TARGETS_V2	8.54929e-10	3.28819e-09	0.801216	-0.628369	-2.57495	58	c("CBX3", "PLK1", "MCM4", "MPHOSPH10", "PLK4", "HSPE1", "UNG", "HSPD1", "SUPV3L1", "TBRG4", "TMEM97", "TFB2M", "SORD", "AIMP2", "BYSL", "PA2G4", "IPO4", "DCTPP1", "HK2", "WDR43", "IMP4", "SLC19A1", "PRMT3", "NOLC1", "NOP2", "FARSA", "LAS1L", "GNL3", "RRP12", "DDX18", "NOP56", "SLC29A2", "UTP20", "NIP7", "NOP16")
HALLMARK_DNA_REPAIR	3.49918e-09	1.24971e-08	0.774939	-0.445281	-2.14161	148	c("ZWINT", "POLR2K", "RAD51", "ARL6IP1", "PCNA", "HPRT1", "RFC5", "RFC4", "TYMS", "RFC3", "PRIM1", "TMED2", "POLR2D", "RAE1", "RFC2", "PNP", "MPC2", "NELFCD", "FEN1", "DGUOK", "COX17", "NME1", "POLA2", "CETN2", "TAF13", "POLR2H", "RBX1", "POLE4", "CSTF3", "RPA3", "ZNF707", "ADRM1", "BRF2", "POLD3", "UPF3B", "ALYREF", "POLR1C", "BCAP31", "POLR2G", "NT5C3A", "ERCC3", "TSG101", "NME4", "SAC3D1", "GT…
HALLMARK_MITOTIC_SPINDLE	4.8983e-09	1.63277e-08	0.761461	-0.402682	-2.02189	199	c("NUSAP1", "TPX2", "CDK1", "NEK2", "ANLN", "DLGAP5", "AURKA", "KIF11", "NDC80", "KIF4A", "KIF15", "RACGAP1", "PRC1", "PLK1", "KIF23", "CCNB2", "CENPF", "BIRC5", "LMNB1", "KIF2C", "TTK", "BUB1", "CENPE", "TOP2A", "ESPL1", "ECT2", "KNTC1", "KIF20B", "SASS6", "BRCA2", "SMC4", "FBXO5", "KIF22", "PIF1", "STAU1", "LRPPRC", "RANBP9", "ABI1", "NET1", "CKAP5", "INCENP", "KIF5B", "ARF6")
HALLMARK_INFLAMMATORY_RESPONSE	4.98253e-08	1.55704e-07	0.719513	0.437067	1.93641	199	c("CX3CL1", "TACR1", "LPAR1", "PTGER4", "PDPN", "HBEGF", "PTPRE", "AXL", "ACVR2A", "TLR3", "NLRP3", "F3", "IL4R", "SCARF1", "BTG2", "APLNR", "TNFRSF1B", "GPC3", "HAS2", "MET", "CSF3", "OSMR", "CALCRL", "CSF1", "CHST2", "TIMP1", "IL18R1", "NFKB1", "KLF6", "SPHK1", "CD40", "PROK2", "ITGA5", "IL1R1", "IL7R", "CD82", "IL6", "STAB1", "ITGB3", "TNFSF10", "DCBLD2", "PDE4B", "MMP14", "CD69", "LIF", "SLC3…
HALLMARK_UNFOLDED_PROTEIN_RESPONSE	1.71933e-07	5.05685e-07	0.690132	-0.453172	-2.09912	112	c("YWHAZ", "XPOT", "MTHFD2", "LSM4", "PREB", "H2AX", "CKS1B", "DKC1", "EIF4EBP1", "POP4", "EXOSC4", "EIF4A3", "ASNS", "CEBPG", "SLC7A5", "LSM1", "EXOSC2", "BANF1", "TARS1", "KIF5B", "HSPA9", "IARS1", "EIF2S1", "YIF1A", "EXOC2", "NFYA", "HSPA5", "CALR", "PARN", "DNAJA4", "EIF4E", "SPCS1", "SRPRB", "SSR1", "PAIP1", "NOLC1", "ERO1A", "HSP90B1", "CHAC1", "EXOSC9", "EXOSC1", "SERP1", "DDX10", "NOP56",…
HALLMARK_P53_PATHWAY	4.15253e-07	1.15348e-06	0.674963	0.420802	1.86435	199	c("TP63", "CCND2", "FOS", "TSPYL2", "PDGFA", "ZFP36L1", "HBEGF", "PROCR", "PLK2", "PTPRE", "PTPN14", "TSC22D1", "FAS", "TXNIP", "JUN", "KRT17", "DDB2", "ITGB4", "KLF4", "RRAD", "JAG2", "CDH13", "PHLDA3", "F2R", "ZMAT3", "SESN1", "ATF3", "BTG2", "XPC", "RACK1", "PPP1R15A", "EPHA2", "ERCC5", "ZBTB16", "PLK3", "KIF13B", "BMP2", "DGKA", "APP", "TGFB1", "SPHK1", "CD81", "VWA5A", "CD82", "RPL18", "INHB…
HALLMARK_HYPOXIA	7.0538e-07	1.85626e-06	0.659444	0.417083	1.84788	199	c("CAVIN1", "AKAP12", "CAV1", "NR3C1", "SRPX", "DUSP1", "FOS", "ZFP36", "TGFB3", "DCN", "CHST3", "CCN1", "CCN2", "CDKN1C", "NDST1", "SDC3", "JUN", "F3", "IRS2", "PYGM", "ATF3", "ETS1", "PCK1", "GPC3", "EGFR", "PPP1R15A", "PGF", "SLC2A3", "TNFAIP3", "CHST2", "LXN", "PRKCA", "PNRC1", "BCL2", "KLF6", "ANGPTL4", "IGFBP3", "HAS1", "MYH9", "PKP1", "KLF7", "GPC1", "IL6", "LOX", "STC2", "RORA", "PAM", "M…
HALLMARK_IL2_STAT5_SIGNALING	2.048e-06	5.12e-06	0.627257	0.418043	1.85055	198	c("ABCB1", "SHE", "ITIH5", "PLPP1", "PLAGL1", "CCND2", "AHNAK", "SELP", "PTH1R", "F2RL2", "CDKN1C", "WLS", "SH3BGRL2", "NRP1", "IL3RA", "PENK", "PRNP", "DENND5A", "COL6A1", "LRRC8C", "IL4R", "TNFRSF1B", "ARL4A", "EMP1", "PHLDA1", "SOCS2", "ITGA6", "SLC2A3", "SYT11", "CSF1", "IL1RL1", "BATF3", "FGL2", "SPRY4", "IFITM3", "TWSG1", "PRKCH", "GUCY1B1", "IKZF4", "BMP2", "BCL2", "IL18R1", "GABARAPL1", "…
HALLMARK_GLYCOLYSIS	2.48781e-06	5.92335e-06	0.627257	-0.363722	-1.8266	198	c("CENPA", "CDK1", "HMMR", "AURKA", "KIF20A", "MDH1", "DEPDC1", "STMN1", "PGK1", "BPNT1", "PPIA", "SRD5A3", "NSDHL", "SOD1", "TPI1", "FKBP4", "TXN", "PSMC4", "GFPT1", "NANP", "SAP30", "SLC25A13", "POLR3K", "TALDO1", "CLDN9", "PGM2", "PMM2", "GOT2", "P4HA1", "MIOX", "GOT1", "HK2", "SDHC", "COPB2", "CACNA1H", "HSPA5", "MDH2", "ALDOA", "PDK3", "GALE", "G6PD", "SLC25A10", "SPAG4", "PAXIP1", "ERO1A", …
HALLMARK_SPERMATOGENESIS	6.13121e-06	1.39346e-05	0.610527	-0.395938	-1.87934	134	c("CDK1", "CDKN3", "NEK2", "AURKA", "NCAPH", "EZH2", "CCNB2", "KIF2C", "TTK", "BUB1", "DBF4", "STRBP", "RFC4", "PSMG1", "YBX2", "TALDO1", "CLPB", "CLVS1", "CNIH2", "VDAC3", "PARP2", "GMCL1", "ACRV1", "TSN", "PRM2", "MLF1", "SCG3", "DMC1", "RPL39L", "TOPBP1", "IDE", "GRM8", "IL12RB2", "PHKG2", "NAA11", "MAST2", "HSPA1L", "HOXB1", "TNNI3", "PCSK1N", "ADAD1", "PGK2", "CHFR", "PIAS2", "HSPA2", "MLLT1…
HALLMARK_TGF_BETA_SIGNALING	2.23749e-05	4.86411e-05	0.57561	0.563239	2.05311	54	c("LTBP2", "CDKN1C", "ID3", "ENG", "SKI", "NCOR2", "WWTR1", "JUNB", "NOG", "ID1", "PPP1R15A", "BMP2", "TGFB1", "SMAD7", "BMPR2", "ACVR1", "CTNNB1", "SPTBN1", "TJP1", "THBS1", "KLF10", "LEFTY2", "BMPR1A", "SERPINE1", "SMAD3", "SMAD1", "FURIN")
HALLMARK_WNT_BETA_CATENIN_SIGNALING	2.57209e-05	5.35852e-05	0.57561	0.603742	2.08705	42	c("AXIN2", "NOTCH4", "DLL1", "CCND2", "TCF7", "HEY1", "JAG1", "WNT5B", "NCOR2", "JAG2", "FZD8", "GNAI1", "MAML1", "FZD1", "HDAC5", "CTNNB1", "NOTCH1", "DVL2", "DKK4", "WNT1", "HEY2", "NKD1", "MYC", "PTCH1")
HALLMARK_HEDGEHOG_SIGNALING	0.000362294	0.000724588	0.498493	0.574388	1.92833	36	c("GLI1", "HEY1", "CRMP1", "ETS2", "NRP1", "DPYSL2", "UNC5C", "MYH9", "NRP2", "PML", "NKX6-1", "CDK6", "HEY2", "SCG2", "THY1", "RASA1", "PTCH1", "LDB1", "ACHE")
HALLMARK_IL6_JAK_STAT3_SIGNALING	0.00105564	0.00203007	0.45506	0.432548	1.71294	87	c("A2M", "ACVRL1", "LEPR", "FAS", "JUN", "IL3RA", "IL4R", "TNFRSF1B", "PDGFC", "TNFRSF1A", "SOCS3", "OSMR", "CSF1", "IL18R1", "CXCL3", "TGFB1", "IL1R1", "IL6", "ITGB3", "CD36", "IL15RA", "IL6ST", "STAT3", "CSF2RB", "PLA2G2A", "TNFRSF21", "CD14", "ITGA4", "IFNGR1", "CRLF2", "CBL", "INHBE", "PIM1", "IL17RA", "TLR2", "CXCL1", "TYK2", "EBI3", "MAP3K8", "PIK3R5", "IL7")
HALLMARK_ANGIOGENESIS	0.00111403	0.00206302	0.45506	0.554752	1.8624	36	c("CCND2", "FSTL1", "SLCO2A1", "PDGFA", "LPL", "NRP1", "JAG1", "THBD", "JAG2", "TIMP1", "FGFR1", "COL3A1", "APP", "MSX1", "VCAN", "POSTN", "COL5A2", "KCNJ8", "TNFRSF21", "LRPAP1", "LUM")
HALLMARK_PEROXISOME	0.00235647	0.00420799	0.431708	-0.344178	-1.57825	104	c("TOP2A", "PEX13", "PRDX1", "MSH2", "CTPS1", "SOD1", "SLC25A17", "RDH11", "ACOT8", "PABPC1", "IDI1", "SLC25A19", "ABCB9", "NUDT19", "IDH2", "PEX2", "PEX11B", "ISOC1", "YWHAH", "SMARCC1", "GNPAT", "ERCC3", "IDE", "FDPS", "ITGB1BP1", "ABCD1", "FABP6", "PEX6", "CDK7", "ABCD3", "DIO1", "SLC35B2", "CLN6", "FADS1", "ACOX1")
HALLMARK_APOPTOSIS	0.00337882	0.00582555	0.285313	0.351792	1.52319	161	c("IGFBP6", "CAV1", "GSN", "HGF", "CCND2", "EGR3", "DCN", "PDGFRB", "TGFBR3", "NEDD9", "TIMP3", "PLAT", "FEZ1", "FAS", "MMP2", "TXNIP", "JUN", "NEFH", "GPX3", "TIMP2", "PLPPR4", "ADD1", "F2R", "ATF3", "BTG2", "AVPR1A", "EMP1", "SATB1", "ANXA1", "IFITM3", "TIMP1", "DPYD", "BMP2", "APP", "SMAD7", "IL6", "CASP4", "TNFSF10", "CTNNB1", "CD69", "LMNA", "GADD45B", "CDKN1A")
HALLMARK_COMPLEMENT	0.00379075	0.00631792	0.265217	0.336467	1.49162	200	c("LRP1", "F10", "NOTCH4", "ZEB1", "F8", "C1R", "FYN", "CSRP1", "KLK1", "PLAT", "CFH", "TFPI2", "C1S", "SERPING1", "TIMP2", "DUSP6", "KCNIP2", "F3", "GNG2", "CDH13", "ZFPM2", "CPQ", "CD59", "C3", "DOCK9", "TNFAIP3", "PLA2G4A", "COL4A2", "TIMP1", "CTSO", "KCNIP3", "GNAI2", "PRCP", "ANG", "IL6", "DGKH", "CASP4", "CD36", "MMP14", "DOCK4", "HPCAL4", "MAFF", "DPP4", "SH2B3", "FCN1", "CR1", "C4BPB", "P…
HALLMARK_ALLOGRAFT_REJECTION	0.00480162	0.00774454	0.235142	0.330585	1.46554	200	c("CCND2", "APBB1", "ELANE", "FAS", "ACVR2A", "TLR3", "NLRP3", "RPS9", "FLNA", "IL4R", "F2R", "ETS1", "EGFR", "IL4", "CD1D", "LY75", "IL16", "CSF1", "HLA-E", "TIMP1", "SOCS5", "RPS3A", "TGFB1", "CD40", "CCL19", "IL6", "STAB1", "HLA-DOA", "IL27RA", "INHBB", "IL2", "IL11", "LIF", "RPL9", "CFP", "HCLS1", "RPS19", "PRKCB", "SRGN", "THY1", "IRF8", "CCR2", "CCND3", "CD8A", "STAT4", "CCL22", "CD3E", "JA…
HALLMARK_ESTROGEN_RESPONSE_EARLY	0.00581763	0.00909005	0.213388	0.3293	1.45895	199	c("CXCL12", "EGR3", "FOS", "IGFBP4", "DLC1", "RPS6KA2", "NCOR2", "KLF4", "MYOF", "NAV2", "AREG", "TUBB2B", "SVIL", "KRT15", "SH3BP5", "MAST4", "SEC14L2", "BCL2", "SEMA3B", "ADD3", "NBL1", "LRIG1", "INHBB", "PDLIM3", "OLFML3", "GJA1", "STC2", "PGR", "PODXL", "KLF10", "BAG1", "THSD4", "CYP26B1", "AFF1", "INPP5F", "PRSS23", "IL6ST", "FARP1", "MPPED2", "TFF1", "MUC1", "GLA", "SLC7A2", "TIPARP", "ABLI…
HALLMARK_PROTEIN_SECRETION	0.0105085	0.0159219	0.260821	-0.324976	-1.47074	96	c("STAM", "RAB2A", "TMED2", "TPD52", "SOD1", "ATP6V1H", "BNIP3", "ARF1", "DNM1L", "VAMP7", "RAB22A", "YIPF6", "SCAMP3", "RAB5A", "OCRL", "ARFGEF1", "COPB2", "CLTC", "TSG101", "VPS45", "ARFGEF2", "YKT6", "ANP32E", "GNAS", "USO1", "BET1", "SEC22B", "PPT1", "MAPK1", "GOLGA4", "LAMP2", "COPB1", "ZW10", "LMAN1", "SGMS1", "ERGIC3", "COG2", "NAPG", "STX16", "TMX1", "AP2S1", "CLCN3", "SEC31A", "ICA1", "A…
HALLMARK_NOTCH_SIGNALING	0.011254	0.01655	0.17245	0.49663	1.62218	32	c("DTX1", "DLL1", "TCF7L2", "JAG1", "HEYL", "MAML2", "FZD7", "NOTCH3", "FZD1", "PRKCA", "NOTCH1", "ARRB1", "NOTCH2", "LFNG", "HES1", "WNT5A")
HALLMARK_PI3K_AKT_MTOR_SIGNALING	0.0161574	0.0230554	0.213388	-0.30631	-1.40669	105	c("CDK1", "E2F1", "ARPC3", "UBE2N", "YWHAB", "ARF1", "GSK3B", "CDK2", "GNGT1", "CSNK2B", "ACTR2", "SLC2A1", "CLTC", "CFL1", "CALR", "TBK1", "PRKAG1", "EIF4E", "ACTR3", "FGF6", "PPP1CA", "MAPKAP1", "HSP90B1", "PTPN11", "DDIT3")
HALLMARK_REACTIVE_OXYGEN_SPECIES_PATHWAY	0.0165999	0.0230554	0.189707	-0.383383	-1.51511	49	c("GLRX2", "PRDX1", "SOD1", "TXN", "TXNRD1", "CDKN2D", "NDUFS2", "PRDX4", "PRDX2", "NDUFB4", "NDUFA6", "PRDX6", "G6PD", "MGST1", "ATOX1", "GSR", "GCLM", "LAMTOR5", "HMOX2", "SELENOS", "OXSR1", "GLRX", "GCLC")
HALLMARK_APICAL_SURFACE	0.0216267	0.0292253	0.122184	0.432988	1.51232	44	c("SRPX", "GAS1", "SLC2A4", "CX3CL1", "AFAP1L2", "AKAP7", "APP", "MDGA1", "CROCC", "DCBLD2", "CD160", "TMEM8B", "SULF2", "THY1", "EFNA5", "RTN4RL1", "IL2RB", "ADAM10")
HALLMARK_UV_RESPONSE_UP	0.0283019	0.0372393	0.177674	-0.269894	-1.3078	158	c("GGH", "E2F5", "RFC4", "CCNE1", "PPAT", "STIP1", "CASP3", "H2AX", "EPCAM", "FKBP4", "ATP6V1C1", "FEN1", "ASNS", "GRINA", "CEBPG", "POLR2H", "RPN1", "PARP2", "HNRNPU", "CDK2", "TARS1", "DGAT1", "DNAJB1", "POLE3", "GRPEL1", "DDX21", "GCH1", "PRPF3", "ALDOA", "YKT6", "AGO2", "PDAP1", "CDC5L", "RET", "ONECUT1", "DNAJA1", "HSPA13", "KLHDC3", "ATP6V1F", "PRKCD", "BID", "CHRNA5", "TFRC", "CLCN2", "SPR…
HALLMARK_KRAS_SIGNALING_DN	0.0294676	0.0377789	0.0935093	0.300822	1.33278	199	c("SYNPO", "NRIP2", "KRT5", "DLK2", "ITIH3", "COPZ2", "SGK1", "KCND1", "TENM2", "KCNMB1", "SHOX2", "PAX3", "BTG2", "NR4A2", "PRKN", "IL5", "SLC16A7", "ZBTB16", "KRT15", "CHST2", "NTF3", "THRB", "TSHB", "KCNN1", "PKP1", "TCF7L1", "GP2", "EDN1", "RYR1", "PTGFR", "LGALS7", "ATP6V1B1", "KMT2D", "OXT", "MTHFR", "CLDN8", "NOS1", "GP1BA", "GPRC5C", "P2RY4", "EDAR", "ZNF112", "CD207", "ABCB11", "LFNG", "…
HALLMARK_XENOBIOTIC_METABOLISM	0.0509675	0.0637094	0.0704484	0.290627	1.28761	199	c("CDO1", "IGF1", "PROS1", "SLC12A4", "F10", "ATOH8", "IGFBP4", "AOX1", "NDRG2", "ETS2", "PDK4", "FBLN1", "FAS", "PTGDS", "PINK1", "TAT", "LCAT", "TNFRSF1A", "RBP4", "EPHA2", "ABCC3", "MAOA", "ENPEP", "CAT", "TPST1", "BCAR1", "SERTAD1", "GABARAPL1", "IL1R1", "AKR1C3", "GCKR", "CD36", "ABCD2", "CYP26A1", "MAN1A1", "FMO1", "ADH1C", "CES1", "MT2A", "TMEM176B", "SERPINE1", "PEMT", "SLC6A6", "GSTM4", …
HALLMARK_ADIPOGENESIS	0.0863028	0.105247	0.0533057	0.27775	1.23131	200	c("CAVIN1", "SPARCL1", "PHLDB1", "CAVIN2", "ITIH5", "ENPP2", "LIFR", "MYLK", "SSPN", "ITGA7", "STAT5A", "SORBS1", "LPL", "COL15A1", "LIPE", "FABP4", "BCL6", "CIDEA", "LEP", "SLC27A1", "CD302", "LAMA4", "GPX3", "ARL4A", "RAB34", "OMD", "ADIPOQ", "PPARG", "ITSN1", "ANGPT1", "LTC4S", "FZD4", "C3", "CAT", "ANGPTL4", "MRAP", "RETN", "CD36", "MGLL", "GPAM")
HALLMARK_FATTY_ACID_METABOLISM	0.149556	0.178043	0.0753642	-0.234657	-1.13735	157	c("MDH1", "HCCS", "H2AZ1", "SMS", "NSDHL", "KMT5A", "FH", "CCDC58", "NBN", "HSPH1", "RDH11", "ACOT8", "PTS", "IDI1", "RDH16", "PDHA1", "PCBD1", "HSP90AA1", "SDHC", "YWHAH", "BPHL", "HSD17B10", "MDH2", "ALDOA", "PRDX6", "ADSL", "HSD17B7", "ACAT2", "MCEE", "TDO2", "ECI1", "LDHA", "SUCLG1", "HSDL2", "NTHL1", "PDHB", "ENO2")
HALLMARK_INTERFERON_GAMMA_RESPONSE	0.16515	0.192035	0.0372151	0.261458	1.15909	200	c("SSPN", "SELP", "C1R", "LATS2", "ARID5B", "CFH", "NOD1", "FAS", "C1S", "SERPING1", "TXNIP", "PTGS2", "IL4R", "IFITM2", "ARL4A", "EIF4E3", "SOCS3", "TNFAIP3", "PLA2G4A", "FGL2", "IFITM3", "NFKB1", "CD40", "IL6", "CASP4", "TNFSF10", "PDE4B", "CD69", "VAMP5", "P2RY14", "PML", "MT2A", "CDKN1A", "CMKLR1", "IL15RA", "TNFAIP6", "STAT3", "BANK1", "CSF2RB", "RIPK1", "IRF8", "MVP", "FPR1", "STAT4", "BTG1…
HALLMARK_ANDROGEN_RESPONSE	0.261445	0.297097	0.0302259	0.276302	1.1191	100	c("AKAP12", "PLPP1", "LIFR", "ADAMTS1", "CDC14B", "PTPN21", "SGK1", "ARID5B", "TSC22D1", "ACTN1", "GUCY1A1", "MAF", "MERTK", "KLK3", "RPS6KA3", "STEAP4", "KLK2", "NKX3-1", "ELL2", "CDK6", "IQGAP2", "ANKH", "TNFAIP8", "SRF", "CCND3")
HALLMARK_PANCREAS_BETA_CELLS	0.286302	0.318114	0.0307147	0.327654	1.12217	40	c("FOXO1", "LMO2", "PAK3", "SST", "MAFB", "G6PC2", "DPP4", "NKX6-1", "ISL1", "AKT3", "STXBP1", "GCG", "NEUROD1")
HALLMARK_HEME_METABOLISM	0.374857	0.407454	0.0222628	0.234888	1.03901	197	c("TNS1", "NR3C1", "GYPC", "ACKR1", "SNCA", "HBB", "LMO2", "TAL1", "EZH1", "SIDT2", "ADD1", "ALDH1L1", "BTG2", "GYPE", "ABCG2", "AGPAT4", "CLIC2", "C3", "CAT", "ALAD", "LRP10", "AHSP", "CAST", "RBM5", "SEC14L1", "BCAM", "SLC66A2", "ADD2", "KAT2B", "HBD", "MPP1", "ELL2", "SLC4A1", "RHD", "GATA1", "SLC25A37", "MAP2K3", "DMTN", "SPTB", "CCDC28A", "EPB42", "CTNS", "CCND3", "TSPAN5", "GYPA", "MARCHF8")
HALLMARK_ESTROGEN_RESPONSE_LATE	0.472585	0.502749	0.0186991	0.224889	0.995518	198	c("CAV1", "CPE", "CXCL12", "EGR3", "FOS", "IGFBP4", "ZFP36", "SGK1", "TFPI2", "RPS6KA2", "NCOR2", "KLF4", "IGSF1", "CXCL14", "MYOF", "TRIM29", "AREG", "LAMC2", "TPSAB1", "SCUBE2", "HMGCS2", "BCL2", "SEMA3B", "ADD3", "NBL1", "KLK11", "DUSP2", "PDLIM3", "JAK1", "PGR", "NAB2", "BAG1", "CYP26B1", "AFF1", "PRSS23", "DLG5", "IL6ST", "FARP1", "TFF1", "PTGER3", "GLA", "TNNC1", "PDZK1", "SLC24A3", "LTF", …
HALLMARK_CHOLESTEROL_HOMEOSTASIS	0.544418	0.567103	0.0187231	0.246455	0.94988	74	c("LPL", "JAG1", "ANXA13", "ANTXR2", "GSTM2", "ADH4", "GPX8", "ATF3", "AVPR1A", "NIBAN1", "GNAI1", "PPARG", "PNRC1", "SEMA3B")
HALLMARK_BILE_ACID_METABOLISM	0.642353	0.655462	0.0155047	0.221367	0.911736	112	c("ABCA9", "ABCA6", "ABCA8", "CH25H", "CYP7A1", "BMP6", "ALDH1A1", "NR3C2", "LIPE", "HSD17B11", "CAT", "ABCA5", "SLC23A2", "ATXN1", "ABCD2", "NEDD4", "CYP46A1", "DIO2", "BBOX1", "MLYCD", "ACSL5", "CYP7B1", "ABCA1", "EPHX2", "CYP27A1", "ALDH8A1", "AR", "GC", "LCK", "ABCG4", "PEX12", "PAOX", "AGXT", "RXRA", "OPTN")
HALLMARK_INTERFERON_ALPHA_RESPONSE	0.898713	0.898713	0.0109325	0.190323	0.766755	97	c("LPAR6", "PROCR", "C1S", "TXNIP", "IL4R", "IFITM2", "CSF1", "TENT5A", "IFITM3", "UBA7")

## Sheet: AL162171.1
Supplementary Table - GSEA results for BRCA Normal lncRNAs - related to Supplementary Figure 3B
pathway	pval	padj	log2err	ES	NES	size	leadingEdge
HALLMARK_E2F_TARGETS	7.86168e-68	3.93084e-66	2.14892	-0.749471	-4.29014	200	c("PTTG1", "KIF4A", "RRM2", "UBE2T", "BIRC5", "MKI67", "CCNB2", "CDKN3", "BUB1B", "KPNA2", "CDCA8", "LMNB1", "TACC3", "JPT1", "SPAG5", "CENPM", "DLGAP5", "CDC20", "CDCA3", "AURKA", "KIF2C", "MYBL2", "CKS2", "CDK1", "AURKB", "SPC25", "UBE2S", "TK1", "SPC24", "HMGB3", "ASF1B", "CENPE", "MELK", "ORC6", "PLK1", "RFC2", "DONSON", "HMMR", "CDC25A", "H2AZ1", "TUBB", "RACGAP1", "TOP2A", "STMN1", "H2AX", …
HALLMARK_G2M_CHECKPOINT	1.6717e-48	4.17925e-47	1.81454	-0.670782	-3.82699	199	c("PTTG1", "KIF4A", "UBE2C", "NUSAP1", "BIRC5", "TROAP", "MKI67", "CCNB2", "CDKN3", "TPX2", "KPNA2", "PRC1", "LMNB1", "NEK2", "TACC3", "NDC80", "JPT1", "CDC45", "CDC20", "AURKA", "KIF2C", "MYBL2", "KIF23", "CKS2", "CDK1", "KIF11", "CCNA2", "AURKB", "EXO1", "CENPA", "CDC6", "BUB1", "CENPF", "UBE2S", "HMGB3", "CENPE", "ORC6", "PLK1", "HMMR", "CDC25A", "GINS2", "H2AZ1", "RACGAP1", "TOP2A", "STMN1", …
HALLMARK_MYC_TARGETS_V1	1.12656e-40	1.8776e-39	1.65957	-0.625799	-3.58222	200	c("KPNA2", "PPIA", "CDC45", "CDC20", "CCNA2", "COX5A", "HSPE1", "CCT3", "H2AZ1", "PSMD14", "SNRPG", "PPM1G", "NME1", "PSMC4", "MCM6", "MAD2L1", "UBE2L3", "SNRPA1", "CTPS1", "PCNA", "HSPD1", "SNRPD1", "RANBP1", "MCM2", "HDGF", "PSMA4", "TYMS", "PSMA7", "CBX3", "RAN", "HNRNPA2B1", "PRDX4", "PGK1", "LSM2", "MCM4", "SRM", "TXNL4A", "POLD2", "VDAC1", "PSMB2", "CCT2", "EPRS1", "HSP90AB1", "PA2G4", "SNR…
HALLMARK_MTORC1_SIGNALING	4.69625e-35	5.87032e-34	1.54318	-0.59183	-3.37654	199	c("RRM2", "EBP", "PPIA", "DHCR7", "CACYBP", "AURKA", "BUB1", "HSPE1", "PLK1", "CDC25A", "PRDX1", "SQLE", "PSMD14", "STIP1", "SLC7A5", "PSMC4", "GPI", "HSPD1", "PSMB5", "PSMD12", "GAPDH", "MCM2", "PSMA4", "TPI1", "ARPC5L", "G6PD", "TOMM40", "CCNF", "PGK1", "SLC1A5", "RPN1", "DDX39A", "MCM4", "PPA1", "CCT6A", "PSMG1", "RAB1A", "EPRS1", "UCHL5", "PSMA3", "CALR", "PSMC2", "EIF2S2", "MTHFD2", "SDF2L1"…
HALLMARK_OXIDATIVE_PHOSPHORYLATION	3.05039e-26	3.05039e-25	1.32672	-0.526725	-3.0151	200	c("COX5A", "CYCS", "NDUFA1", "HSD17B10", "COX7A2", "COX7B", "GPI", "UQCR10", "NDUFB3", "MRPS15", "ATP5MC3", "TIMM17A", "COX17", "ATP6V0B", "COX6A1", "AIFM1", "NDUFA6", "MGST3", "NDUFB4", "ATP5MF", "UQCRH", "ATP6AP1", "NDUFA8", "ATP5ME", "COX8A", "ATP5F1C", "ATP5F1E", "ATP6V1F", "NDUFS2", "COX6B1", "ATP5PF", "MTX2", "NDUFS3", "SLC25A5", "VDAC1", "ATP5PD", "PDHA1", "IDH2", "FH", "NQO2", "NDUFA3", "…
HALLMARK_GLYCOLYSIS	2.27822e-13	1.89852e-12	0.932595	-0.403353	-2.29269	198	c("KIF20A", "PPIA", "AURKA", "CDK1", "CENPA", "HMMR", "STMN1", "NSDHL", "PSMC4", "DEPDC1", "TPI1", "SOD1", "TALDO1", "G6PD", "CLN6", "GALE", "TXN", "PGK1", "SRD5A3", "SDC1", "HAX1", "P4HA2", "SLC25A10", "MIF", "MDH1", "ERO1A", "SLC16A3", "HSPA5", "PLOD1", "CHPF", "CLDN9", "KDELR3", "GOT1", "NDUFV3", "FKBP4", "BPNT1", "ME1", "LDHA", "COPB2", "GMPPA", "AKR1A1", "CHST1", "PKM", "ABCB6", "GYS1", "PLO…
HALLMARK_UV_RESPONSE_DN	9.31273e-11	6.65195e-10	0.839089	0.524436	2.0385	144	c("PTPN21", "EFEMP1", "KIT", "ACVR2A", "TGFBR3", "CAV1", "TOGARAM1", "MRPS31", "RBPMS", "DMAC2L", "RND3", "PLPP3", "TGFBR2", "MAP2K5", "WDR37", "PPARG", "NR3C1", "DLC1", "PTGFR", "F3", "MMP16", "BCKDHB", "RASA2", "DUSP1", "PTEN", "ITGB3", "SFMBT1", "IRS1", "RUNX1", "NIPBL", "TFPI", "FBLN5", "CELF2", "ATP2B1", "CDON", "CCN1", "SMAD3", "ATRN", "CDKN1B", "NFIB", "MAGI2", "SYNE1", "RXRA", "INPP4B", "…
HALLMARK_MYC_TARGETS_V2	1.50846e-10	9.42787e-10	0.826657	-0.592611	-2.76117	58	c("HSPE1", "PLK1", "HSPD1", "CBX3", "NOP2", "PLK4", "MCM4", "SRM", "PA2G4", "AIMP2", "IMP4", "TMEM97", "TBRG4", "NOLC1", "NOP16", "BYSL", "SLC19A1", "UNG", "MCM5", "IPO4", "NOC4L", "SORD", "TCOF1", "NOP56", "MRTO4", "PHB", "MPHOSPH10", "LAS1L", "TFB2M", "NPM1", "PES1", "NIP7")
HALLMARK_MITOTIC_SPINDLE	5.78519e-09	3.214e-08	0.761461	-0.339155	-1.93497	199	c("KIF4A", "NUSAP1", "BIRC5", "CCNB2", "TPX2", "PRC1", "LMNB1", "NEK2", "NDC80", "DLGAP5", "ANLN", "AURKA", "KIF2C", "KIF23", "CDK1", "KIF11", "BUB1", "CENPF", "CENPE", "PLK1", "RACGAP1", "TOP2A", "TTK", "ESPL1", "SAC3D1", "KIF15", "ECT2", "FBXO5", "CKAP5", "PIF1", "RANBP9", "INCENP", "ARL8A", "DYNLL2", "SMC4", "ARHGDIA", "KIF20B", "KNTC1", "SMC1A")
HALLMARK_DNA_REPAIR	1.43814e-08	7.1907e-08	0.74774	-0.374917	-2.0473	148	c("ZWINT", "RFC2", "RAD51", "BCAP31", "NME1", "FEN1", "PCNA", "COX17", "TYMS", "SAC3D1", "RBX1", "NME4", "POLA2", "TMED2", "RALA", "UPF3B", "CETN2", "HPRT1", "ADRM1", "MPC2", "GUK1", "PNP", "SUPT4H1", "CMPK2", "RFC5", "ARL6IP1", "POLR2K", "GTF2H5", "POLR2J", "POLR2D", "ALYREF", "TAF12", "SEC61A1", "PRIM1", "RFC4", "POLR2I", "POLR2H", "SSRP1", "LIG1", "GTF2A2", "NELFCD", "APRT", "AK1", "MRPL40")
HALLMARK_INTERFERON_ALPHA_RESPONSE	1.38704e-06	6.30472e-06	0.643552	-0.404625	-2.07441	97	c("ISG15", "USP18", "IFI27", "OAS1", "PSMA3", "RIPK2", "OASL", "MX1", "CXCL10", "LGALS3BP", "CMPK2", "PSME2", "RSAD2", "LY6E", "CXCL11", "IRF7", "ADAR", "GMPR", "BATF2", "PARP9", "IFIH1", "PNPT1", "IFIT3", "IFI44", "UBE2L6", "IFI44L", "WARS1", "IFIT2", "EPSTI1", "TRIM26", "TAP1", "PARP12", "SAMD9", "EIF2AK2", "BST2", "MOV10", "LAMP3", "SP110", "ISG20", "B2M")
HALLMARK_UNFOLDED_PROTEIN_RESPONSE	1.54743e-05	6.44762e-05	0.57561	-0.349348	-1.84555	112	c("H2AX", "SLC7A5", "BANF1", "CHAC1", "YIF1A", "CKS1B", "LSM4", "YWHAZ", "PREB", "DKC1", "TARS1", "SRPRB", "CALR", "XPOT", "MTHFD2", "ERO1A", "HSPA5", "EIF4EBP1", "KDELR3", "DNAJA4", "NOLC1", "IFIT1", "HSP90B1", "HSPA9", "CEBPG", "EXOSC4", "ALDH18A1", "ASNS", "SEC11A", "NOP56", "KHSRP", "POP4", "SEC31A", "PDIA5", "EXOSC9", "NFYA", "NHP2", "NPM1", "EIF4G1", "SRPRA", "SSR1", "EXOSC1", "PDIA6")
HALLMARK_UV_RESPONSE_UP	2.12094e-05	8.15745e-05	0.57561	-0.302936	-1.67272	158	c("H2AX", "STIP1", "FEN1", "CCNE1", "EPCAM", "AP2S1", "RPN1", "GCH1", "BSG", "CHRNA5", "ATP6V1F", "CTSV", "TARS1", "SLC6A8", "ONECUT1", "PSMC3", "DNAJA1", "TCHH", "YKT6", "GRINA", "FKBP4", "RFC4", "HNRNPU", "POLR2H", "SELENOW", "SPR", "CCK", "DGAT1", "GAL", "CEBPG", "SLC6A12", "CDK2", "LHX2", "BAK1", "CASP3", "CDC34", "GRPEL1", "ASNS", "NPTXR", "PPAT", "PPIF", "GGH", "SIGMAR1", "TST", "TUBA4A", "…
HALLMARK_MYOGENESIS	4.36567e-05	0.000155917	0.557332	0.407834	1.62316	199	c("MYOM1", "ITGA7", "IGF1", "FXYD1", "CKMT2", "MYH11", "MYH3", "LAMA2", "FGF2", "CASQ2", "TNNT3", "VIPR1", "SORBS1", "STC2", "DMD", "PYGM", "WWTR1", "SH2B1", "GSN", "CFD", "HDAC5", "PPP1R3C", "FHL1", "PKIA", "CTF1", "SSPN", "CD36", "MEF2C", "FKBP1B", "EIF4A2", "CAV3", "LDB3", "GPX3", "SGCA", "ATP2A1", "MYLK", "COX7A1", "CASQ1", "RYR1", "MRAS", "HSPB2", "MEF2A", "SGCG", "MYOZ1", "DES", "MYBPC3", "…
HALLMARK_PI3K_AKT_MTOR_SIGNALING	0.00020843	0.000679921	0.518848	-0.31687	-1.64907	105	c("CDK1", "ARF1", "CFL1", "E2F1", "GNGT1", "RAC1", "PFN1", "ARPC3", "PPP1CA", "CSNK2B", "AKT1S1", "UBE2N", "CALR", "CLTC", "ARHGDIA", "ACTR3", "AP2M1", "SLC2A1", "HRAS", "HSP90B1", "ACTR2", "CDK2", "RIT1", "SFN", "PAK4", "FGF6", "MYD88", "MAPK9")
HALLMARK_INTERFERON_GAMMA_RESPONSE	0.000217575	0.000679921	0.518848	-0.264574	-1.51448	200	c("ISG15", "OAS3", "VAMP8", "USP18", "IFI27", "GCH1", "PSMB2", "FCGR1A", "PSMA3", "MTHFD2", "RIPK2", "OASL", "BPGM", "MX1", "CXCL10", "OAS2", "PNP", "LGALS3BP", "CMPK2", "PSME2", "RSAD2", "STAT1", "LY6E", "CXCL11", "IRF7", "IFIT1", "ADAR", "PSMA2", "BATF2", "ST3GAL5", "IFIH1", "PNPT1", "IFIT3", "CASP3", "IFI44", "UBE2L6", "IDO1", "IFI44L", "SECTM1", "WARS1", "CXCL9", "MYD88", "IFIT2", "EPSTI1", "…
HALLMARK_REACTIVE_OXYGEN_SPECIES_PATHWAY	0.00024517	0.000721087	0.498493	-0.421239	-1.89627	49	c("PRDX1", "GLRX2", "NDUFA6", "NDUFB4", "SOD1", "G6PD", "TXN", "PRDX4", "NDUFS2", "CDKN2D", "ATOX1", "SELENOS", "LAMTOR5", "PRDX6", "PRDX2", "MGST1")
HALLMARK_TNFA_SIGNALING_VIA_NFKB	0.000787227	0.00218674	0.477271	0.384083	1.52919	200	c("STAT5A", "NR4A2", "EGR2", "EGR3", "PER1", "FOS", "NFAT5", "KLF9", "PLK2", "PTX3", "EGR1", "PLPP3", "GEM", "CCNL1", "NR4A1", "CXCL2", "BCL6", "FOSB", "PTGER4", "DENND5A", "ZFP36", "F3", "TSC22D1", "PNRC1", "KDM6B", "IL6ST", "IER2", "PPP1R15A", "DUSP4", "JAG1", "JUNB", "DUSP1", "ATF3", "PFKFB3", "ATP2B1", "NFKBIA", "CCN1", "SMAD3", "SGK1", "NR4A3", "PTPRE", "ABCA1", "TIPARP", "BTG2", "NFKB1", "M…
HALLMARK_TGF_BETA_SIGNALING	0.00653447	0.017196	0.189707	0.457759	1.58344	54	c("WWTR1", "SPTBN1", "PPP1R15A", "JUNB", "LEFTY2", "BMPR2", "SMAD3", "CTNNB1", "CDKN1C", "BCAR3", "LTBP2", "SMAD7", "PPM1A", "NOG", "TJP1", "TGFBR1", "UBE2D3", "MAP3K7", "BMPR1A", "ID1", "TRIM33", "HIPK2", "SMAD6", "ENG", "KLF10", "BMP2", "APC", "NCOR2", "SMURF1")
HALLMARK_SPERMATOGENESIS	0.00779715	0.0194929	0.407018	-0.256619	-1.38783	134	c("CCNB2", "CDKN3", "NEK2", "AURKA", "KIF2C", "NCAPH", "CDK1", "CNIH2", "BUB1", "TTK", "EZH2", "TALDO1", "PSMG1", "MAST2", "DBF4", "ACRV1", "VDAC3", "PGK2", "GRM8", "RFC4")
HALLMARK_PEROXISOME	0.0137638	0.032771	0.38073	-0.270439	-1.40343	104	c("TOP2A", "PRDX1", "YWHAH", "CTPS1", "SOD1", "SLC25A19", "CLN6", "FDPS", "ABCD1", "NUDT19", "IDH2", "FABP6", "GNPAT", "PRDX5", "HRAS", "RDH11", "SLC25A17", "ABCB9", "PABPC1", "ACOT8", "SLC35B2", "MSH2", "PEX13", "HSD11B2")
HALLMARK_APICAL_JUNCTION	0.0256202	0.0582277	0.0898203	0.331419	1.31903	199	c("ITGA9", "CLDN19", "NLGN3", "ADAMTS5", "TSC1", "SLIT2", "COL17A1", "AMIGO1", "CLDN11", "CLDN15", "PKD1", "MPP5", "FLNC", "JAM3", "NECTIN3", "EPB41L2", "ARHGEF6", "ITGA10", "TMEM8B", "VWF", "LAMA3", "TSPAN4", "SKAP2", "CADM2", "CLDN5", "CX3CL1", "PTEN", "WNK4", "IRS1", "SGCE", "NLGN2", "LIMA1", "ICAM5", "CLDN8", "PECAM1", "EGFR", "PDZD3", "TRO", "CD34", "ICAM2", "MYH10", "LAYN", "COL16A1", "NRXN…
HALLMARK_WNT_BETA_CATENIN_SIGNALING	0.0335911	0.0730242	0.0834065	0.44076	1.46419	42	c("FRAT1", "HDAC5", "PTCH1", "DLL1", "NUMB", "JAG1", "NOTCH4", "FZD8", "AXIN2", "CTNNB1", "FZD1", "DVL2", "MYC", "TCF7", "JAG2", "GNAI1", "CCND2", "HEY1", "RBPJ", "MAML1", "WNT5B", "NCOR2", "DKK4", "NOTCH1")
HALLMARK_CHOLESTEROL_HOMEOSTASIS	0.0423529	0.0882353	0.241698	-0.268891	-1.31258	74	c("EBP", "DHCR7", "SQLE", "NSDHL", "S100A11", "ACAT2", "FDPS", "FBXO6", "PLAUR", "TMEM97", "FADS2", "SREBF2", "SCD", "ATF5")
HALLMARK_KRAS_SIGNALING_UP	0.0466653	0.0913051	0.0658133	0.319053	1.26982	199	c("CDADC1", "SPRY2", "TMEM100", "ALDH1A2", "MTMR10", "MAP3K1", "TSPAN7", "ABCB1", "CIDEA", "RELN", "EVI5", "AKAP12", "SPARCL1", "IL33", "NAP1L2", "FGF9", "ADGRA2", "SATB1", "ADGRL4", "RBP4", "GNG11", "PPP1R15A", "ZNF277", "GUCY1A1", "PTCD2", "IL1RL2", "CBL", "TFPI", "EMP1", "VWA5A", "PECAM1", "NGF", "GPRC5B", "G0S2", "FLT4", "NIN", "DUSP6", "USP12", "PTGS2", "GYPC", "ARG1", "KLF4", "FBXO4", "ETV5…
HALLMARK_ESTROGEN_RESPONSE_EARLY	0.0474786	0.0913051	0.0652192	0.318754	1.26863	199	c("STC2", "KRT15", "EGR3", "FOS", "BCL2", "MYOF", "DLC1", "CHPT1", "JAK2", "INHBB", "IL6ST", "SEC14L2", "AFF1", "RPS6KA2", "PGR", "LRIG1", "THSD4", "ABAT", "FLNB", "CXCL12", "SH3BP5", "TIPARP", "MAPT", "MYC", "KDM4B", "MPPED2", "MYB", "ELF1", "ADCY9", "KLF4", "PODXL", "IGFBP4", "UGCG", "GAB2", "SVIL", "FARP1", "TMPRSS3", "CISH", "MED13L", "CYP26B1", "MAST4", "TIAM1", "FHL2", "WWC1", "KLK10", "SYN…
HALLMARK_BILE_ACID_METABOLISM	0.124474	0.230507	0.0393956	0.322921	1.22441	112	c("ABCA8", "NR3C2", "LIPE", "ABCA6", "ABCA9", "ALDH1A1", "EPHX2", "EFHC1", "SLC23A2", "CH25H", "BMP6", "PEX12", "MLYCD", "ABCA5", "HACL1", "CYP7A1", "CAT", "ABCD2", "NUDT12", "ABCA1", "BCAR3", "RXRA", "HSD17B11", "PFKM", "AGXT", "HSD17B4", "ABCD3", "PEX11G", "ATXN1", "ACSL5", "PEX1", "CROT", "CYP7B1")
HALLMARK_ADIPOGENESIS	0.144426	0.257904	0.0354703	0.293249	1.16754	200	c("ITGA7", "SLC27A1", "ITIH5", "CAVIN2", "LIFR", "STAT5A", "ENPP2", "CD302", "PTGER3", "SORBS1", "FABP4", "GPAM", "LIPE", "FZD4", "CIDEA", "LEP", "ADIPOQ", "SPARCL1", "ADCY6", "EPHX2", "PPARG", "BCL6", "ARL4A", "ACADS", "SSPN", "MRAP", "CD36", "LPL", "CAT", "CCNG2", "LTC4S", "ITSN1", "ACADM", "GPX3", "ELMOD3", "CAVIN1", "PFKFB3", "MYLK", "NMT1", "ABCA1", "BCKDHA", "STOM")
HALLMARK_ANDROGEN_RESPONSE	0.156671	0.270123	0.034677	0.320387	1.20037	100	c("PTPN21", "LIFR", "ADAMTS1", "ARID5B", "CDC14B", "SELENOP", "PLPP1", "MAK", "AKAP12", "TSC22D1", "PIAS1", "CAMKK2", "GUCY1A1", "MERTK", "SGK1", "TMPRSS2", "HERC3", "INPP4B", "GPD1L", "CDK6", "KLK3", "HPGD", "RPS6KA3", "NKX3-1", "IQGAP2", "SPCS3", "SRF", "DNAJB9", "KLK2", "NCOA4", "AZGP1", "SLC38A2", "MAF", "ELOVL5")
HALLMARK_ANGIOGENESIS	0.211867	0.353112	0.0308397	0.37129	1.19683	36	c("PGLYRP1", "FGFR1", "LPL", "THBD", "JAG1", "PDGFA", "JAG2", "CCND2", "NRP1", "FSTL1", "APP", "SLCO2A1", "ITGAV", "KCNJ8", "SERPINA5")
HALLMARK_HEDGEHOG_SIGNALING	0.228383	0.368359	0.0294489	0.367559	1.1848	36	c("GLI1", "PTCH1", "DPYSL2", "CNTFR", "CDK6", "UNC5C", "ETS2", "RASA1", "NRP1", "OPHN1", "HEY1", "NF1", "RTN1", "SCG2", "NRCAM", "LDB1", "CRMP1", "SLIT1", "HEY2", "NKX6-1")
HALLMARK_P53_PATHWAY	0.25	0.390625	0.0252681	0.278545	1.1086	199	c("KIF13B", "XPC", "SESN1", "PTPN14", "ZBTB16", "FOS", "PLK2", "TXNIP", "ZFP36L1", "TP63", "CDKN2AIP", "TSPYL2", "TSC22D1", "IP6K2", "INHBB", "PPP1R15A", "FBXW7", "ATF3", "ANKRA2", "RRP8", "PRKAB1", "ZMAT3", "ABAT", "MXD4", "VWA5A", "CCNG1", "PTPRE", "STOM", "BTG2", "IRAG2", "RXRA", "PDGFA", "SP1", "RB1", "CGRRF1", "BTG1", "JAG2", "KLF4", "CCP110", "ISCU", "NOL8", "CCND2", "ACVR1B", "MAPKAPK3", "…
HALLMARK_IL2_STAT5_SIGNALING	0.312557	0.466773	0.0216581	0.271517	1.08048	198	c("AHNAK", "SHE", "ITIH5", "SOCS2", "PLAGL1", "ABCB1", "SELP", "BCL2", "SWAP70", "PLPP1", "SH3BGRL2", "PTCH1", "PRKCH", "ARL4A", "IL1RL1", "DENND5A", "SCN9A", "PENK", "RORA", "LRIG1", "GATA1", "CAPN3", "LRRC8C", "BMPR2", "EMP1", "CDKN1C", "MYC", "AHR", "MAP3K8", "FGL2", "IKZF4", "GABARAPL1", "CDC42SE2", "ETFBKMT", "IL3RA", "GADD45B", "CCND2", "AGER", "IKZF2", "NRP1", "PHLDA1", "CISH", "ITGA6", "W…
HALLMARK_KRAS_SIGNALING_DN	0.317405	0.466773	0.0214163	0.270782	1.0777	199	c("NRIP2", "THRB", "ITIH3", "CACNA1F", "KRT15", "NR4A2", "ZBTB16", "SELENOP", "DLK2", "VPS50", "SLC16A7", "TAS2R4", "CPEB3", "PTGFR", "C5", "MTHFR", "ZNF112", "EDAR", "FGGY", "SGK1", "TCF7L1", "CLDN8", "KMT2D", "RYR1", "IL5", "SYNPO", "BTG2", "PRKN", "KRT5", "TFAP2B", "KCNMB1", "CNTFR", "PAX3", "PDE6B", "CHRNG", "PKP1", "NR6A1", "MYOT", "STAG3", "PTPRJ", "SPHK2", "ZC2HC1C", "SHOX2", "NTF3", "TSHB…
HALLMARK_IL6_JAK_STAT3_SIGNALING	0.343753	0.491076	0.0210334	0.292276	1.07828	87	c("LEPR", "STAT3", "CD36", "IL6ST", "ITGB3", "CBL", "A2M", "CXCL3", "MAP3K8", "CNTFR", "STAM2", "IL6", "ACVRL1", "IL3RA", "IL1R1", "ACVR1B", "JUN", "SOCS3", "IL18R1", "CRLF2", "OSMR", "IFNGR1", "TYK2", "IL7", "FAS", "CSF1", "IL17RB", "IL17RA", "PDGFC")
HALLMARK_HYPOXIA	0.392538	0.545191	0.0181939	0.262887	1.04628	199	c("NDST1", "STC2", "CAV1", "MAP3K1", "FOS", "PYGM", "BCL2", "AKAP12", "PPP1R3C", "NR3C1", "ZFP36", "F3", "PNRC1", "RORA", "CCNG2", "MXI1", "PCK1", "PPP1R15A", "DUSP1", "WSB1", "ATF3", "TGFB3", "CAVIN1", "PFKFB3", "CCN1", "NEDD4L", "CDKN1B", "GAPDHS", "KLHL24", "SRPX", "CDKN1C", "TIPARP", "EGFR", "IRS2", "CITED2", "IL6", "BTG1", "ZNF292", "ALDOC", "SDC4", "KLF7", "STBD1", "PKP1", "JUN", "ANGPTL4",…
HALLMARK_HEME_METABOLISM	0.432886	0.561806	0.0167589	0.258627	1.02884	197	c("EZH1", "RBM5", "HBB", "ABCG2", "MARCHF8", "TNS1", "TFDP2", "ACKR1", "ALAD", "GYPE", "TAL1", "NR3C1", "ALAS2", "ALDH1L1", "GYPA", "KDM7A", "CAT", "MXI1", "SNCA", "GATA1", "EPOR", "SIDT2", "TSPO2", "EPB42", "ALDH6A1", "ATP6V0A1", "BACH1", "LMO2", "BMP2K", "RNF123", "BTG2", "ARHGEF12", "CCDC28A", "TSPAN5", "ADD1", "GYPC", "KHNYN", "RANBP10", "TNRC6B", "FBXO34", "SLC66A2", "CTNS", "HBD", "CA1", "S…
HALLMARK_PROTEIN_SECRETION	0.436762	0.561806	0.088564	-0.197454	-1.01387	96	c("ARF1", "SCAMP3", "SOD1", "AP2S1", "RER1", "TMED2", "ERGIC3", "CLTC", "GNAS", "AP2M1", "YKT6", "COPE", "LAMP2", "COPB2", "ANP32E", "DNM1L", "BNIP3")
HALLMARK_NOTCH_SIGNALING	0.438209	0.561806	0.0189494	0.324887	1.02335	32	c("DLL1", "ARRB1", "TCF7L2", "FZD7", "JAG1", "MAML2", "FZD1", "DTX1", "FBXW11", "WNT5A", "PRKCA", "NOTCH3", "HES1", "NOTCH1")
HALLMARK_XENOBIOTIC_METABOLISM	0.467263	0.584079	0.0156457	0.255022	1.01498	199	c("CDO1", "IGF1", "PDK4", "NDRG2", "MAOA", "PROS1", "CSAD", "TAT", "PTGR1", "ATOH8", "CYP1A2", "AOX1", "ADH5", "F10", "CD36", "HACL1", "RBP4", "CAT", "ABCD2", "GCKR", "NMT1", "LEAP2", "GSTM4", "CES1", "PTGDS", "ENTPD5", "MAN1A1", "ANGPTL3", "GABARAPL1", "LCAT", "PINK1", "ARG1", "ETFDH", "IGFBP4", "TPST1", "ADH1C", "SLC12A4", "AKR1C3", "ETS2", "IL1R1")
HALLMARK_EPITHELIAL_MESENCHYMAL_TRANSITION	0.606082	0.72627	0.0118821	0.240242	0.956501	200	c("LAMA2", "FGF2", "TGFBR3", "DST", "ABI3BP", "SLIT2", "MATN2", "PTX3", "SFRP1", "FERMT2", "GEM", "MGP", "ELN", "OXTR", "PDLIM4", "LAMA3", "ANPEP", "FZD8", "LRP1", "ITGB3", "SLIT3", "FBLN5", "CCN1", "CXCL12", "MYLK", "SGCG", "BDNF", "PCOLCE2", "LAMA1", "IL6", "COL16A1", "MAGEE1", "FMOD", "IGFBP4", "SDC4", "GADD45B", "ACTA2", "PTHLH", "JUN", "VIM", "EFEMP2", "DCN", "CD59", "GLIPR1", "ECM2", "FSTL1…
HALLMARK_APICAL_SURFACE	0.610066	0.72627	0.0135304	0.273267	0.915272	44	c("SLC2A4", "TMEM8B", "CX3CL1", "AKAP7", "SRPX", "GSTM3", "RTN4RL1", "ADAM10", "CD160", "EPHB4", "AFAP1L2", "APP", "SLC34A3", "GHRL", "DCBLD2", "CRYBG1", "CROCC", "MDGA1", "PKHD1", "GAS1")
HALLMARK_FATTY_ACID_METABOLISM	0.699712	0.813619	0.00988937	0.232296	0.90882	157	c("INMT", "CA4", "MAOA", "ACSM3", "ALAD", "AQP7", "CIDEA", "GPD1", "ALDH1A1", "SUCLA2", "AUH", "MLYCD", "ACADS", "CD36", "AOC3", "EHHADH", "BCKDHB", "LTC4S", "ACADM", "HMGCS2", "ACADVL", "GAPDHS", "HSD17B11", "G0S2", "ALDH3A2", "PPARA", "GABARAPL1", "DLST", "ACSL4", "CD1D", "D2HGDH", "ACOT2", "ETFDH", "PTPRG", "HPGD", "HSD17B4", "ADH1C", "SERINC1")
HALLMARK_COAGULATION	0.802263	0.911662	0.00782204	0.217715	0.842376	138	c("MASP2", "RAPGEF3", "TF", "PROS1", "MST1", "F8", "GSN", "CFD", "DCT", "CTSO", "VWF", "F10", "F3", "THBD", "HMGCS2", "LRP1", "ITGB3", "LEFTY2", "A2M", "PECAM1", "USP11", "DUSP6", "RGN", "CFI", "KLF7", "ISCU", "CSRP1", "P2RY1")
HALLMARK_APOPTOSIS	0.949318	1	0.0041019	0.183346	0.718899	161	c("BCL2L2", "TGFBR3", "CAV1", "EGR3", "HGF", "GSN", "TXNIP", "CREBBP", "SATB1", "IGFBP6", "DPYD", "ATF3", "GPX3", "NEDD9", "EMP1", "CDKN1B", "GSTM1", "CTNNB1", "BTG2", "PLPPR4", "ADD1", "IL6", "SMAD7", "CD69", "GADD45B", "CCND2", "CFLAR", "ROCK1", "JUN", "PDCD4", "BNIP3L", "DCN", "AVPR1A", "SC5D", "IFNGR1", "SPTAN1", "BIRC3", "LGALS3", "FAS", "CLU", "BCL10", "ANXA1", "APP")
HALLMARK_PANCREAS_BETA_CELLS	0.984827	1	0.0363247	-0.146148	-0.626315	40	c("SYT13", "SRPRB", "SRP14", "SST", "FOXA2", "SEC11A", "NEUROD1", "NEUROG3")
HALLMARK_INFLAMMATORY_RESPONSE	0.987495	1	0.00248424	0.164877	0.656203	199	c("TACR1", "ACVR2A", "BEST1", "PTGER4", "F3", "CX3CL1", "SCARF1", "ITGB3", "CALCRL", "ATP2B1", "NFKBIA", "VIP", "NLRP3", "PTPRE", "ABCA1", "BTG2", "SLC31A2", "NFKB1", "MYC", "AHR", "PROK2", "IL6", "SELE", "CD69", "NMUR1", "IL1R1", "ACVR1B", "RNF144B", "TLR3", "SLC11A2", "LPAR1", "CSF3", "GPC3", "STAB1", "CCL24", "IL18R1", "IRAK2", "OSMR", "GABBR1", "SRI", "CMKLR1", "HBEGF", "KCNJ2", "LIF", "CSF1"…
HALLMARK_ESTROGEN_RESPONSE_LATE	0.987697	1	0.0024798	0.164699	0.655409	198	c("PTGER3", "CAV1", "EGR3", "FOS", "BCL2", "MYOF", "CHPT1", "JAK2", "ZFP36", "METTL3", "IL6ST", "AFF1", "RPS6KA2", "PGR", "HMGCS2", "PLXNB1", "SCUBE2", "JAK1", "KLK11", "SGK1", "FLNB", "CXCL12", "MAPT", "ALDH3A2", "MYB", "TPSAB1", "KLF4", "IGFBP4", "UNC13B", "FARP1", "IGSF1", "TMPRSS3", "CXCL14", "TNNC1", "PDCD4", "CISH", "CYP26B1", "DUSP2", "CPE", "TIAM1", "KLK10", "SERPINA3", "SEMA3B", "AREG", …
HALLMARK_COMPLEMENT	0.999898	1	0.00189714	0.136281	0.542588	200	c("KCNIP2", "DGKH", "F8", "DOCK9", "PRCP", "JAK2", "CTSO", "F10", "CD36", "F3", "AKAP10", "DOCK4", "NOTCH4", "LRP1", "PIK3CA", "RBSN", "DUSP6", "FCN1", "IL6", "GNG2", "PPP2CB", "IRF2", "ZEB1", "CSRP1", "PLA2G4A", "STX4", "CR1", "LIPA", "LTA4H", "CD59", "CBLB", "DOCK10", "PIK3CG", "L3MBTL4", "CPQ", "LGALS3", "CLU", "CFH", "CPM", "MAFF", "KCNIP3", "USP8", "GP9", "DPP4", "PRSS36", "C3", "ANG", "USP1…
HALLMARK_ALLOGRAFT_REJECTION	1	1	0.109869	-0.111501	-0.638259	200	c("NME1", "EIF5A", "ELF4", "CDKN2A", "UBE2N", "INHBA", "RIPK2", "ICOSLG", "AARS1", "STAT1", "IRF7", "MRPL3", "BRCA1", "PRKCG", "IL2RA", "THY1", "CD80", "C2", "EIF3J", "BCL3", "WARS1", "CXCL9", "CCL11", "CSK", "CCL7", "CAPG", "TAP1", "RPL39", "DEGS1", "TPD52", "MMP9", "IFNG")

## Sheet: LINC02613
Supplementary Table - GSEA results for BRCA Normal lncRNAs - related to Supplementary Figure 3B
pathway	pval	padj	log2err	ES	NES	size	leadingEdge
HALLMARK_E2F_TARGETS	2.11767e-32	1.05883e-30	1.48157	-0.590136	-3.27488	200	c("SPAG5", "TK1", "TIMELESS", "UBR7", "RBBP7", "TUBG1", "RRM2", "AURKA", "CSE1L", "PCNA", "LMNB1", "RACGAP1", "PAICS", "KIF4A", "CDK1", "HMGB3", "SPC25", "CDKN3", "H2AZ1", "DCTPP1", "EIF2S1", "JPT1", "BUB1B", "BIRC5", "DLGAP5", "RPA3", "BRCA1", "HMMR", "GSPT1", "MCM6", "MKI67", "RAD1", "TOP2A", "ASF1B", "MLH1", "MYBL2", "SMC4", "ATAD2", "TUBB", "DONSON", "TFRC", "PMS2", "UBE2T", "GINS1", "PLK1", …
HALLMARK_MTORC1_SIGNALING	1.32399e-24	3.30997e-23	1.2871	-0.534387	-2.9588	199	c("ALDOA", "P4HA1", "HSPA5", "SCD", "PGK1", "SLC9A3R1", "PSMD14", "DHCR24", "HSPA4", "SORD", "LDHA", "ACLY", "HSPA9", "IGFBP5", "ATP6V1D", "RDH11", "TUBG1", "PSMA3", "YKT6", "RRM2", "AURKA", "PSMB5", "EEF1E1", "SQLE", "STIP1", "HMGCR", "TMEM97", "SLC2A1", "RPN1", "PSMC6", "BUB1", "ADIPOR2", "G6PD", "FADS2", "CCNF", "CANX", "RAB1A", "GPI", "BCAT1", "EBP", "PSMA4", "SQSTM1", "FADS1", "PRDX1", "PSMC…
HALLMARK_G2M_CHECKPOINT	6.21788e-20	1.03631e-18	1.15122	-0.494542	-2.73818	199	c("BUB3", "HSPA8", "NUSAP1", "AURKA", "CDC6", "LMNB1", "RACGAP1", "SQLE", "KIF4A", "CDK1", "HMGB3", "TPX2", "TOP1", "CDKN3", "GINS2", "H2AZ1", "BUB1", "KNL1", "KIF11", "MNAT1", "JPT1", "CBX1", "BIRC5", "CCNF", "KIF23", "HMMR", "GSPT1", "MCM6", "MKI67", "CDC45", "TOP2A", "MYBL2", "SMC4", "KPNB1", "DTYMK", "UBE2C", "PLK1", "NSD2", "PBK", "CCNB2", "CCNA2", "PTTG1", "E2F1", "MCM2", "CENPE", "NEK2", "…
HALLMARK_OXIDATIVE_PHOSPHORYLATION	2.66285e-17	3.32856e-16	1.07687	-0.468273	-2.59862	200	c("ATP6AP1", "LDHA", "VDAC1", "HSPA9", "NDUFB4", "ATP6V1D", "AIFM1", "ATP6V0B", "ATP5F1E", "NDUFAB1", "TIMM17A", "NDUFB3", "ATP6V0C", "COX6A1", "UQCRQ", "PRDX3", "ATP5PD", "ATP5F1B", "ATP6V0E1", "GPI", "SURF1", "CYB5A", "COX8A", "MRPL35", "MRPS22", "HSD17B10", "ECHS1", "ATP5PF", "COX17", "NDUFA2", "ATP5MC1", "CS", "PDHB", "VDAC2", "ATP6V1H", "MRPS15", "MTX2", "SLC25A5", "COX6C", "COX7A2", "GOT2",…
HALLMARK_MYC_TARGETS_V1	3.59782e-13	3.59782e-12	0.932595	-0.420036	-2.33093	200	c("PSMA6", "BUB3", "PGK1", "PSMD14", "LDHA", "VDAC1", "PSMD3", "PSMD1", "CSTF2", "AIMP2", "PCNA", "AP3S1", "NDUFAB1", "H2AZ1", "PSMC6", "EIF2S1", "EIF4G2", "RRM1", "PTGES3", "PRDX3", "ERH", "PSMD8", "CANX", "CBX3", "GSPT1", "MCM6", "CDC45", "HNRNPA2B1", "CCT5", "PSMB3", "KPNB1", "PSMA4", "PSMA7", "PSMC4", "PSMA1", "POLD2", "PHB", "CCNA2", "HSPE1", "RFC4", "MCM2", "CCT2", "CDK2", "MCM4", "SRSF1", …
HALLMARK_TNFA_SIGNALING_VIA_NFKB	4.32827e-13	3.60689e-12	0.932595	0.522336	2.12831	200	c("PTX3", "CXCL2", "PNRC1", "MAFF", "EGR2", "RCAN1", "PHLDA1", "ATF3", "CXCL3", "LAMB3", "EGR1", "STAT5A", "PPP1R15A", "ETS2", "EGR3", "TANK", "BMP2", "NR4A1", "SOD2", "GEM", "NR4A3", "MYC", "ZFP36", "PTGS2", "FOSB", "EDN1", "DNAJB4", "CCNL1", "IRS2", "IL6", "FUT4", "SGK1", "NFIL3", "GADD45A", "LIF", "BTG1", "CFLAR", "NFAT5", "IER2", "PLPP3", "PTGER4", "CEBPD", "BCL6", "DUSP2", "CXCL1", "G0S2", "…
HALLMARK_GLYCOLYSIS	8.11021e-13	5.79301e-12	0.921426	-0.409523	-2.26922	198	c("ALDOA", "PGAM1", "P4HA1", "HSPA5", "PGK1", "LDHA", "PKM", "SLC16A3", "KIF20A", "COPB2", "FKBP4", "P4HA2", "RARS1", "ALG1", "AURKA", "ECD", "GALE", "CACNA1H", "CDK1", "TPBG", "TGFBI", "ENO2", "G6PD", "FUT8", "TALDO1", "HMMR", "COL5A1", "GMPPA", "CYB5A", "TFF3", "PMM2", "SDC1", "PYGL", "PSMC4", "POLR3K", "CHPF", "ERO1A", "TPI1", "CHST1", "PPIA", "GOT1", "XYLT2", "SPAG4", "EGLN3", "GYS1", "GOT2",…
HALLMARK_MYOGENESIS	1.39198e-07	8.6999e-07	0.690132	0.453794	1.8489	199	c("DMD", "CRYAB", "MYOM1", "MYLK", "MRAS", "MYH11", "PRNP", "FGF2", "FXYD1", "RYR1", "SVIL", "KLF5", "NAV2", "CKMT2", "HSPB2", "GSN", "FOXO4", "ITGA7", "ITGB4", "SOD3", "MYH3", "SCHIP1", "IGF1", "SPEG", "LPIN1", "WWTR1", "PYGM", "MEF2C", "TNNT3", "CASQ2", "TNNC2", "DENND2B", "SSPN", "PTGIS", "TNNI2", "SORBS1", "NOTCH1", "TNNI1", "ABLIM1", "MYOZ1", "HDAC5", "EPHB3", "TAGLN", "GPX3", "SGCA", "CTF1"…
HALLMARK_DNA_REPAIR	5.84056e-07	3.24476e-06	0.659444	-0.361633	-1.9138	148	c("TMED2", "SEC61A1", "ZWINT", "FEN1", "DAD1", "PCNA", "CANT1", "RAD51", "POLD4", "RPA3", "RAE1", "TAF9", "SURF1", "ARL6IP1", "PRIM1", "COX17", "TSG101", "DCTN4", "RFC4", "CETN2", "ERCC2", "DDB1", "RFC5", "POLR2G", "NELFCD", "POLR2K", "RALA", "NME4", "TARBP2", "POLR2H", "RRM2B", "NCBP2", "RFC2", "CSTF3", "NME1", "BCAP31", "POLA2", "MRPL40", "GTF2H3", "STX3", "MPC2", "RFC3", "GTF2F1", "NUDT9", "AK…
HALLMARK_UNFOLDED_PROTEIN_RESPONSE	9.23344e-07	4.33206e-06	0.659444	-0.39931	-2.02322	112	c("HSPA5", "HSPA9", "TARS1", "ALDH18A1", "POP4", "DNAJA4", "EIF2S1", "EIF4A3", "SRPRB", "YIF1A", "EXOC2", "ERO1A", "CNOT6", "SPCS1", "YWHAZ", "EIF4G1", "HSP90B1", "PAIP1", "CALR", "PARN", "ATP6V0D1", "LSM4", "DNAJC3", "EIF4EBP1", "WFS1", "EIF4E", "SSR1", "NOLC1", "HYOU1", "SLC30A5", "IFIT1", "PDIA5", "H2AX", "XPOT", "LSM1", "SEC31A", "TTC37", "SDAD1", "SLC1A4", "SERP1", "EXOSC1", "SLC7A5", "BAG3"…
HALLMARK_ESTROGEN_RESPONSE_EARLY	9.53053e-07	4.33206e-06	0.659444	-0.325007	-1.7995	199	c("SLC9A3R1", "ARL3", "RET", "FKBP4", "RAB31", "KRT18", "CANT1", "TPBG", "SLC2A1", "KRT8", "DYNLT3", "CA12", "KCNK15", "MICB", "PRSS23", "RARA", "ANXA9", "SLC39A6", "SOX3", "TFF3", "AR", "RHOBTB3", "ALDH3B1", "SNX24", "RHOD", "RAB17", "GREB1", "BLVRB", "ITPK1", "REEP1", "NRIP1", "KRT13", "SULT2B1", "KDM4B", "ABAT", "SLC1A1", "TSKU", "CELSR1", "OLFML3", "SIAH2", "FASN", "BHLHE40", "TBC1D30", "UNC1…
HALLMARK_PROTEIN_SECRETION	1.64871e-06	6.86961e-06	0.643552	-0.410026	-2.01923	96	c("TMED2", "AP2S1", "COPB2", "SEC24D", "KRT18", "GBF1", "YKT6", "AP3S1", "BNIP3", "AP2M1", "TMX1", "CLTC", "COPB1", "RAB2A", "TSG101", "PPT1", "TMED10", "RER1", "ARFGEF1", "ATP6V1H", "COPE", "SNX2", "ARF1", "TPD52", "NAPA", "YIPF6", "SOD1", "SCAMP3", "ARCN1", "LMAN1", "COG2", "RAB22A", "AP2B1", "ERGIC3", "AP3B1", "USO1", "SGMS1", "SEC31A", "SCRN1", "GNAS", "VAMP7", "TOM1L1", "RAB5A", "ICA1", "SNA…
HALLMARK_ESTROGEN_RESPONSE_LATE	4.00612e-06	1.54082e-05	0.610527	-0.308374	-1.70874	198	c("DNAJC1", "SLC9A3R1", "ARL3", "SORD", "RET", "KIF20A", "FKBP4", "RAB31", "ACOX2", "TSPAN13", "CDC6", "GALE", "AGR2", "TPBG", "GINS2", "CACNA2D2", "CHST8", "DYNLT3", "CA12", "MICB", "PRSS23", "ANXA9", "TOP2A", "SOX3", "TFF3", "SNX10", "CD9", "ALDH3B1", "UGDH", "BLVRB", "ITPK1", "NRIP1", "KRT13", "SULT2B1", "COX6C", "RNASEH2A", "DLG5", "SIAH2", "ASCL1", "SCNN1A", "SLC22A5", "RABEP1", "DCXR", "STI…
HALLMARK_PI3K_AKT_MTOR_SIGNALING	4.71215e-05	0.000168291	0.557332	-0.359345	-1.7942	105	c("PRKAG1", "ARPC3", "AKT1", "MAPK9", "YWHAB", "CDK1", "SLC2A1", "UBE2N", "AKT1S1", "AP2M1", "CFL1", "RAC1", "CLTC", "PPP1CA", "RALB", "SQSTM1", "E2F1", "CDK2", "ACTR2", "HSP90B1", "ARHGDIA", "TRIB3", "CALR", "ACACA", "ARF1", "GNGT1", "TBK1")
HALLMARK_KRAS_SIGNALING_UP	9.56181e-05	0.000318727	0.538434	0.395173	1.61006	199	c("SPRY2", "ABCB1", "GPRC5B", "PIGR", "IL33", "TSPAN7", "KCNN4", "RELN", "IL1RL2", "ETV5", "PPP1R15A", "TMEM100", "BMP2", "ALDH1A3", "SLPI", "PTGS2", "SATB1", "MALL", "LIF", "SOX9", "GYPC", "RBP4", "CIDEA", "G0S2", "SPARCL1", "SNAP91", "ETV4", "DUSP6", "BIRC3", "ALDH1A2", "HSD11B1", "FGF9", "ETS1", "NAP1L2", "TRAF1", "TFPI", "PTBP2", "EMP1", "HBEGF", "ANO1", "MAP4K1", "GUCY1A1", "NGF", "IL7R", "T…
HALLMARK_WNT_BETA_CATENIN_SIGNALING	0.000162855	0.000508922	0.518848	0.562609	1.88317	42	c("PTCH1", "TCF7", "MYC", "JAG2", "WNT6", "FZD8", "NOTCH1", "HDAC5", "FZD1", "HEY2", "CSNK1E", "DLL1", "GNAI1", "NOTCH4", "WNT5B", "CCND2", "DVL2", "CTNNB1", "HEY1", "AXIN2", "JAG1", "CUL1")
HALLMARK_IL2_STAT5_SIGNALING	0.000218255	0.000641926	0.518848	0.391329	1.59338	198	c("ABCB1", "PTCH1", "PRNP", "MAFF", "ARL4A", "SELP", "SOCS2", "PHLDA1", "ITGA6", "PLAGL1", "LRRC8C", "CDKN1C", "BMP2", "CAPN3", "ITIH5", "GLIPR2", "SH3BGRL2", "SHE", "MYC", "CD79B", "S100A1", "DHRS3", "NFIL3", "LIF", "PLPP1", "IL3RA", "IL18R1", "ETV4", "CCND3", "GABARAPL1", "UCK2", "MAP3K8", "FGL2", "TRAF1", "KLF6", "EMP1", "HIPK2", "IFNGR1", "PIM1", "MYO1E", "RRAGD", "BATF3", "TNFRSF8", "GATA1",…
HALLMARK_ALLOGRAFT_REJECTION	0.000232509	0.000645858	0.518848	0.393299	1.60254	200	c("LY75", "EGFR", "IL27RA", "EIF3D", "RPL9", "RPS3A", "ACVR2A", "SOCS5", "IL6", "IFNAR2", "CCL19", "LIF", "ELANE", "HLA-DOB", "RPS9", "RPL39", "IL7", "CCND3", "CFP", "CCR2", "CD40LG", "CD79A", "ETS1", "GBP2", "RPS19", "HLA-E", "LYN", "IFNGR1", "MAP4K1", "CD8B", "NCK1", "IL2", "IL18RAP", "IL13", "CCL13", "JAK2", "NLRP3", "CCL2", "TLR2", "FAS", "PRKCB", "CD8A", "CD247", "CD3E", "ZAP70", "ABI1", "CD…
HALLMARK_KRAS_SIGNALING_DN	0.00044787	0.00117861	0.498493	0.380303	1.54947	199	c("KCNMB1", "KLK7", "KLK8", "CYP39A1", "NRIP2", "KRT15", "DLK2", "EDAR", "RYR1", "TCF7L1", "CLDN8", "KRT5", "SLC6A14", "ATP4A", "COQ8A", "CNTFR", "PKP1", "NTF3", "EDN1", "CHST2", "TFCP2L1", "SGK1", "ITIH3", "PRKN", "TAS2R4", "PTGFR", "VPREB1", "DTNB", "GP1BA", "CD40LG", "CPA2", "TSHB", "NR6A1", "SYNPO", "SLC16A7", "NOS1", "TENM2", "SMPX", "BTG2", "STAG3", "ZBTB16", "WNT16", "MTHFR", "CAMK1D", "KC…
HALLMARK_UV_RESPONSE_UP	0.00100903	0.00252256	0.45506	-0.275355	-1.47797	158	c("ALDOA", "PRKCD", "RET", "AP2S1", "FKBP4", "FEN1", "TMBIM6", "STARD3", "YKT6", "GRINA", "TARS1", "STIP1", "RPN1", "ENO2", "NAT1", "SULT1A1", "HSPA13", "PARP2", "SQSTM1", "TFRC", "PPT1", "MMP14", "LHX2", "HMOX1", "PSMC3", "RFC4", "CDK2", "EIF5", "SPR", "CASP3", "POLR2H", "RHOB", "CYB5R1", "TCHH", "PTPRD", "GCH1", "CNP", "BAK1", "DNAJB1", "HNRNPU", "ATP6V1C1", "BSG", "H2AX", "ATP6V1F")
HALLMARK_EPITHELIAL_MESENCHYMAL_TRANSITION	0.00160966	0.00383252	0.45506	-0.261446	-1.45086	200	c("COL11A1", "FN1", "NTM", "COL12A1", "INHBA", "COL5A3", "TGFBI", "ENO2", "LRRC15", "NID2", "COL5A2", "CTHRC1", "MMP1", "ECM1", "POSTN", "COLGALT1", "COL5A1", "SPOCK1", "MATN3", "THY1", "FAP", "CDH2", "SDC1", "COL1A2", "THBS2", "SPP1", "LUM", "COL4A1", "APLP1", "LOXL2", "ITGA5", "MMP14", "COL1A1", "CALU", "BGN", "CDH11", "PMEPA1", "MFAP5", "P3H1", "ITGB5", "THBS1", "RHOB", "COL3A1", "COMP", "VCAN…
HALLMARK_UV_RESPONSE_DN	0.00181005	0.00411375	0.35482	0.389381	1.54387	144	c("KIT", "NFIB", "MET", "ADGRL2", "ACVR2A", "RND3", "ARHGEF9", "TGFBR3", "CAV1", "SCHIP1", "MYC", "RASA2", "KALRN", "PIK3CD", "PRKCA", "MT1E", "CELF2", "TGFBR2", "NR3C1", "AKT3", "PLPP3", "PTGFR", "FBLN5", "PPARG", "WDR37", "F3", "PLCB4", "TFPI", "PTPN21", "PRKCE", "CCN1", "RBPMS", "SYNE1", "DLC1", "CDC42BPA", "DMAC2L", "SNAI2", "ID1", "MRPS31", "VLDLR", "EFEMP1")
HALLMARK_FATTY_ACID_METABOLISM	0.00190583	0.00414311	0.45506	-0.27012	-1.45081	157	c("ALDOA", "BLVRA", "UROS", "DHCR24", "LDHA", "HSP90AA1", "HSPH1", "RDH11", "TP53INP2", "RDH16", "H2AZ1", "ENO2", "ADIPOR2", "HSD17B10", "ECHS1", "GPD2", "PDHB", "UGDH", "PSME1", "RAP1GDS1", "ECI2", "FASN", "HSD17B4", "OSTC", "SUCLG2", "PCBD1", "SLC22A5", "CPT2", "GLUL", "HCCS", "NSDHL", "HMGCS1", "ELOVL5", "SDHC", "HSD17B7", "MDH2", "BMPR1B", "UBE2L6", "ME1", "NBN", "KMT5A", "ACAT2", "ETFDH", "R…
HALLMARK_APICAL_JUNCTION	0.0031198	0.00649958	0.265217	0.362311	1.47617	199	c("CLDN19", "CX3CL1", "CLDN11", "ITGA10", "ITGA9", "COL17A1", "DSC3", "ACTG2", "CLDN8", "EGFR", "ADAMTS5", "ITGB4", "LAMB3", "CDH3", "DSC1", "ARHGEF6", "CADM3", "ICAM2", "SPEG", "NLGN3", "SIRPA", "NRTN", "LAMA3", "SGCE", "COL9A1", "CLDN15", "LAMC2", "AKT3", "NRXN2", "CLDN5", "CALB2", "AMIGO1", "MPZL1", "SLIT2", "TRAF1", "NFASC", "EPB41L2", "CNN2", "CD209", "TSC1", "SDC3", "NECTIN1", "TMEM8B", "NF…
HALLMARK_MITOTIC_SPINDLE	0.00773341	0.0154668	0.407018	-0.236513	-1.30953	199	c("NUSAP1", "RANBP9", "STAU1", "AURKA", "ECT2", "LMNB1", "RACGAP1", "KIF4A", "CDK1", "TPX2", "KIF3B", "BUB1", "KIF11", "BIRC5", "DLGAP5", "KIF23", "TBCD", "TOP2A", "PREX1", "SMC4", "SHROOM2", "EZR", "CKAP5", "PLK1", "CCNB2", "MID1IP1", "CENPE", "NEK2", "ARFGEF1", "PRC1", "TAOK2", "ARHGDIA", "ESPL1", "ANLN", "CSNK1D", "KIF2C", "KIF15", "MAPRE1", "SEPTIN9", "CENPF", "KPTN", "SMC1A", "TTK", "FLNB", …
HALLMARK_IL6_JAK_STAT3_SIGNALING	0.0108794	0.0202416	0.146922	0.400711	1.5002	87	c("A2M", "LEPR", "CXCL3", "CNTFR", "PTPN2", "IL6", "CXCL1", "IL7", "IL3RA", "SOCS3", "IL18R1", "JUN", "CSF2RB", "MAP3K8", "IFNGR1", "PIM1", "TNFRSF1B", "TLR2", "CBL", "FAS", "EBI3", "IL4R", "TNFRSF21", "IL15RA", "LTB", "CD36", "IL1R1", "IL2RG", "SOCS1", "CSF2RA", "IL1R2", "CD38", "REG1A", "IL17RB", "CD44", "ACVRL1", "IFNGR2", "DNTT", "CD14", "CRLF2", "IL17RA", "TNF")
HALLMARK_INFLAMMATORY_RESPONSE	0.0110233	0.0202416	0.139715	0.343786	1.40069	199	c("CX3CL1", "TACR1", "MET", "ITGB8", "ACVR2A", "NMUR1", "MYC", "EDN1", "CHST2", "FZD5", "IL6", "LIF", "VIP", "OPRK1", "PTGER4", "SELE", "CCL17", "IL18R1", "F3", "GP1BA", "CSF3", "SLC11A2", "GABBR1", "KLF6", "LYN", "HBEGF", "GPR183", "SLAMF1", "KCNA3", "IL7R", "IRAK2", "LAMP3", "IL18RAP", "CD69", "NLRP3", "CCL2", "TNFRSF1B", "TLR2", "AHR", "BTG2", "NFKBIA", "ABI1", "LCK", "NPFFR2", "PDE4B", "EBI3"…
HALLMARK_P53_PATHWAY	0.0113353	0.0202416	0.137749	0.34348	1.39944	199	c("TP63", "PTPN14", "KLK8", "SERPINB5", "KRT17", "ITGB4", "ATF3", "FBXW7", "COQ8A", "PPP1R15A", "TM4SF1", "BMP2", "PDGFA", "LDHB", "EPHA2", "RRAD", "JAG2", "TCN2", "PRMT2", "TGFA", "GADD45A", "TXNIP", "LIF", "BTG1", "RPL18", "RALGDS", "NOTCH1", "CCND3", "TNNI1", "RPL36", "RPS12", "JUN", "STEAP3", "ERCC5", "HSPA4L", "FOS", "HBEGF", "APP", "SESN1", "IRAG2", "IER5", "CASP1", "BTG2", "FAS", "ZBTB16",…
HALLMARK_HEDGEHOG_SIGNALING	0.0189622	0.0326935	0.11791	0.479534	1.55676	36	c("PTCH1", "DPYSL2", "CNTFR", "GLI1", "ETS2", "HEY2", "CDK6", "AMOT", "VLDLR", "ACHE", "PML", "HEY1", "OPHN1", "TLE1", "PLG")
HALLMARK_NOTCH_SIGNALING	0.0204454	0.0340756	0.114417	0.492114	1.55999	32	c("MAML2", "FZD7", "TCF7L2", "DTX1", "ST3GAL6", "FZD5", "PRKCA", "NOTCH1", "FZD1", "DLL1")
HALLMARK_MYC_TARGETS_V2	0.0504359	0.0813482	0.160147	-0.301265	-1.35133	58	c("SORD", "AIMP2", "TMEM97", "DCTPP1", "CBX3", "RABEPK", "PLK1", "PHB", "HSPE1", "MCM4", "HSPD1", "SLC19A1", "NOLC1", "PLK4", "PA2G4", "CDK4", "LAS1L")
HALLMARK_CHOLESTEROL_HOMEOSTASIS	0.056686	0.0885719	0.163242	-0.274926	-1.29882	74	c("SCD", "SQLE", "HMGCR", "TMEM97", "FADS2", "EBP", "GPX8", "CD9", "TRIB3", "FASN", "MAL2", "ATF5", "TP53INP1", "NSDHL", "HMGCS1", "LSS", "MVK", "DHCR7", "FDPS", "HSD17B7", "CYP51A1", "ACAT2", "PLAUR", "ALCAM", "SEMA3B", "LDLR")
HALLMARK_BILE_ACID_METABOLISM	0.0779207	0.118062	0.0522454	0.334137	1.29057	112	c("NR3C2", "BBOX1", "CYP39A1", "ABCA8", "SLCO1A2", "ABCA9", "CYP7B1", "ABCA5", "ABCA6", "TFCP2L1", "CYP27A1", "CH25H", "NR1I2", "ALDH1A1", "ACSL5", "BMP6", "CYP7A1", "LIPE", "SLC23A2", "ABCD2", "GSTK1", "HAO1", "NPC1", "OPTN", "ALDH9A1", "MLYCD", "LCK")
HALLMARK_HYPOXIA	0.10025	0.147426	0.0441825	0.299791	1.22144	199	c("CHST3", "PNRC1", "MAFF", "PHKG1", "EGFR", "ATF3", "PPP1R15A", "PKP1", "CDKN1C", "CAV1", "CSRP2", "ZFP36", "ERRFI1", "MXI1", "PYGM", "CHST2", "PRKCA", "IRS2", "IL6", "NFIL3", "LALBA", "BTG1", "MT1E", "NR3C1", "UGP2", "KLHL24", "F3", "JUN", "TKTL1", "PCK1", "SRPX", "ETS1", "CAVIN1", "TES", "FOS", "KLF6", "KLF7", "GCNT2", "PIM1", "PLAC8", "CCN1", "RRAGD", "SDC3")
HALLMARK_TGF_BETA_SIGNALING	0.119788	0.171126	0.043438	0.370097	1.29178	54	c("SPTBN1", "PPP1R15A", "CDKN1C", "BMP2", "WWTR1", "SKI", "LEFTY2", "LTBP2", "TGIF1", "HIPK2", "FNTA", "SMURF1", "ID1", "CTNNB1", "JUNB")
HALLMARK_REACTIVE_OXYGEN_SPECIES_PATHWAY	0.156163	0.216893	0.0850801	-0.275611	-1.19743	49	c("NDUFB4", "ATOX1", "SRXN1", "G6PD", "PRDX1", "PRDX2", "HMOX2", "ERCC2", "NQO1", "SOD1", "FTL", "SELENOS", "PTPA", "GCLC", "GSR", "NDUFS2", "GLRX2")
HALLMARK_PEROXISOME	0.204757	0.276699	0.101639	-0.223649	-1.11396	104	c("DHCR24", "IDE", "RDH11", "TOP2A", "ABCC5", "FADS1", "PRDX1", "ABCB9", "SERPINA6", "SULT2B1", "SLC25A17", "CDK7", "ECI2", "HSD17B4", "SOD1", "ELOVL5", "HSD11B2", "FDPS", "ABCD3", "ABCC8", "FABP6", "ACOT8", "SLC25A19", "SCGB1A1", "IDI1", "CRAT", "PEX2", "SLC27A2", "MVP", "HAO2", "ABCD1", "SCP2", "HSD3B7", "HRAS", "GNPAT", "ABCB4", "IDH2", "RETSAT", "CRABP2", "PRDX5")
HALLMARK_ANDROGEN_RESPONSE	0.22123	0.285715	0.0956364	-0.224044	-1.10823	100	c("SCD", "DHCR24", "SORD", "SEC24D", "AKT1", "SRP19", "HMGCR", "KRT8", "ZMIZ1", "SPDEF", "FADS1", "PMEPA1", "TPD52", "ITGAV", "HMGCS1", "ELOVL5", "B4GALT1", "LMAN1", "PGM3", "ABHD2", "XRCC5", "BMPR1B", "CCND1", "GSR", "MAP7", "KRT19", "PA2G4")
HALLMARK_APICAL_SURFACE	0.222858	0.285715	0.0308816	0.350078	1.18151	44	c("CX3CL1", "EFNA5", "AKAP7", "SLC2A4", "CD160", "SRPX", "LYN", "GHRL", "APP", "SLC22A12", "TMEM8B", "AFAP1L2", "ATP6V0A4", "GAS1", "MAL", "IL2RG", "CRYBG1", "PKHD1", "CROCC", "DCBLD2")
HALLMARK_XENOBIOTIC_METABOLISM	0.305699	0.382124	0.132309	-0.189089	-1.04695	199	c("SLC35B1", "SAR1B", "ACP2", "TMBIM6", "ACOX2", "NFS1", "PYCR1", "HES6", "GSS", "TMEM97", "MCCC2", "PTGES3", "CYB5A", "BCAT1", "SSR3", "HMOX1", "ESR1", "TKFC", "GSTO1", "UGDH", "BLVRB", "SERPINA6", "SHMT2", "VTN", "NQO1", "MTHFD1", "GSTA3", "DCXR", "FBP1", "CYP4F2", "ELOVL5", "GCH1", "FAH", "MPP2", "ATP2A2", "JUP", "MARCHF6", "AQP9", "PGD", "GCLC", "GSR", "CYP2S1", "ARPP19", "ETFDH")
HALLMARK_COAGULATION	0.332047	0.404936	0.0215366	0.272789	1.07704	138	c("PROS1", "MAFF", "KLK8", "A2M", "ANXA1", "RGN", "GSN", "MMP7", "TF", "CFI", "MASP2", "CAPN5", "S100A1", "F10", "F8", "CSRP1", "KLKB1", "RAPGEF3", "F3", "LEFTY2", "DUSP6", "GP1BA")
HALLMARK_ANGIOGENESIS	0.434228	0.516939	0.0444381	-0.250857	-1.00566	36	c("COL5A2", "POSTN", "OLR1", "SPP1", "LUM", "VTN", "COL3A1", "VCAN", "ITGAV")
HALLMARK_APOPTOSIS	0.45025	0.523347	0.0168173	0.254561	1.0177	161	c("ANXA1", "GSN", "ATF3", "EGR3", "TGFBR3", "BMP2", "CAV1", "SOD2", "IL6", "DFFA", "SATB1", "GADD45A", "NEDD9", "TXNIP", "CFLAR", "BCL2L10", "BIRC3", "JUN", "GPX3", "EMP1", "IFNGR1", "APP", "NEFH", "BTG3", "CD69", "CASP1", "BTG2", "FAS", "LMNA", "IGFBP6", "MCL1", "CCND2", "CTNNB1", "AVPR1A", "EREG", "TGFB2", "PDCD4", "PRF1", "PLCB2", "GADD45B", "CD2", "CASP4", "DPYD", "CD38", "WEE1", "FASLG", "HG…
HALLMARK_INTERFERON_GAMMA_RESPONSE	0.460545	0.523347	0.0161987	0.248675	1.01325	200	c("PELI1", "ARL4A", "SELP", "NOD1", "SOD2", "PTGS2", "PTPN2", "ARID5B", "IL6", "IFNAR2", "XCL1", "TXNIP", "BTG1", "SSPN", "PLA2G4A", "IL7", "SOCS3", "CSF2RB", "FGL2", "PIM1", "KLRK1", "LYSMD2", "CIITA", "CD69", "JAK2", "CCL2", "CASP1", "NFKBIA", "FAS", "TNFAIP3", "IRF2", "SERPING1", "GPR18", "P2RY14", "BANK1", "IRF4", "PDE4B", "IL4R", "CD40", "IL15RA", "PML", "C1R", "STAT4", "SOCS1", "SLAMF7", "I…
HALLMARK_HEME_METABOLISM	0.584348	0.649276	0.0127509	0.235974	0.960501	197	c("ACKR1", "SLC25A37", "TAL1", "ABCG2", "RHD", "MXI1", "EZH1", "SNCA", "RCL1", "CCDC28A", "TNS1", "GYPC", "LMO2", "NR3C1", "SPTB", "TSPO2", "CLIC2", "TNRC6B", "CCND3", "AGPAT4", "SLC11A2", "CA1", "HBB", "TMCC2", "C3", "KDM7A", "ADD2", "ALDH1L1", "XK", "BACH1", "PDZK1IP1", "DMTN", "GATA1", "SLC66A2", "GYPE", "TFDP2", "BTG2", "ALAS2", "OPTN", "ENDOD1", "HBQ1")
HALLMARK_PANCREAS_BETA_CELLS	0.674972	0.733665	0.013414	0.261416	0.866948	40	c("PAK3", "LMO2", "SLC2A2", "AKT3", "FOXO1", "DCX", "STXBP1", "FOXA2")
HALLMARK_SPERMATOGENESIS	0.720262	0.766236	0.0100923	0.223651	0.88103	134	c("TLE4", "SEPTIN4", "ARL4A", "TULP2", "SHE", "LPIN1", "ART3", "PACRG", "SNAP91", "TKTL1", "BRAF", "IL12RB2", "ZPBP", "CCT6B", "HSPA4L", "GPR182", "GFI1", "MLLT10", "NEFH", "NPY5R", "NOS1", "DDX4", "CFTR", "NF2")
HALLMARK_ADIPOGENESIS	0.74745	0.778593	0.00904312	0.215507	0.878103	200	c("MYLK", "CAVIN2", "ATL2", "ARL4A", "ITGA7", "STAT5A", "ADIG", "TANK", "ITIH5", "GADD45A", "LIFR", "SSPN", "LEP", "LIPE", "CIDEA", "CD302", "PPARG", "SORBS1", "BCL6", "ENPP2", "MRAP", "SPARCL1", "ADIPOQ", "FABP4", "ACADS", "GPX3", "SLC27A1", "SNCG", "CAVIN1", "C3", "IFNGR1", "LPL", "ANGPT1")
HALLMARK_INTERFERON_ALPHA_RESPONSE	0.765774	0.781402	0.0489077	-0.18071	-0.891184	97	c("PSMA3", "PARP9", "OAS1", "PSME1", "TRAFD1", "IRF7", "CNP", "ISG15", "LGALS3BP", "UBE2L6", "PSME2", "IFI35", "ADAR", "RSAD2", "BST2", "IFI27", "PARP14", "WARS1", "OASL", "USP18", "IFIT3", "CCRL2", "ELF1", "HELZ2", "MX1", "DDX60", "TRIM21", "EPSTI1", "MVB12A", "CMTR1", "SAMD9", "IFITM1", "PNPT1", "TDRD7", "CMPK2", "PARP12", "HLA-C", "IRF9", "B2M", "TRIM26", "RIPK2", "CXCL10", "IFITM2", "DHX58", …
HALLMARK_COMPLEMENT	0.805851	0.805851	0.00779531	0.207918	0.84718	200	c("L3MBTL4", "MAFF", "KCNIP2", "F10", "IL6", "F8", "CSRP1", "KLKB1", "PLA2G4A", "CXCL1", "F3", "DUSP6", "GP1BA", "FCN1", "CD40LG", "C3", "LTF", "KLK1", "LYN", "ADRA2B", "PIM1", "NOTCH4", "JAK2", "SPOCK2", "CD59", "CASP1", "CR2", "TNFAIP3", "IRF2", "FDX1", "PREP", "SERPING1", "LCK", "DGKG", "DOCK9", "DOCK4", "C1R", "KCNIP3", "CD36", "GNG2", "GNB4", "CEBPB", "DGKH", "CASP4", "FYN", "C4BPB", "CPQ", …

## Sheet: AC092164.1
Supplementary Table - GSEA results for BRCA Normal lncRNAs - related to Supplementary Figure 3B
pathway	pval	padj	log2err	ES	NES	size	leadingEdge
HALLMARK_ESTROGEN_RESPONSE_EARLY	1.44936e-16	7.24679e-15	1.04763	-0.428907	-2.51723	199	c("SLC9A3R1", "KCNK15", "PRSS23", "SLC22A5", "CA12", "WFS1", "KRT18", "TPBG", "TFF3", "TFF1", "ITPK1", "AR", "RET", "SLC27A2", "RETREG1", "ARL3", "SLC39A6", "GREB1", "CELSR1", "SNX24", "DYNLT3", "CANT1", "HSPB8", "MLPH", "RAB31", "THSD4", "SIAH2", "FKBP4", "RARA", "CCND1", "FASN", "RAB17", "AMFR", "KDM4B", "KRT8", "MED13L", "MAST4", "SLC7A2", "NRIP1", "ELOVL5", "CISH", "ANXA9", "GJA1", "SLC1A4", …
HALLMARK_ALLOGRAFT_REJECTION	3.13186e-16	7.82965e-15	1.0377	0.559101	2.09529	200	c("LY75", "HLA-DOB", "IL27RA", "EGFR", "EIF3D", "CD79A", "IL7", "CCL19", "CCL22", "HLA-E", "IFNAR2", "LYN", "CFP", "TLR6", "TLR1", "RPL9", "RPS3A", "TLR2", "MAP4K1", "CD8B", "CCL13", "HLA-DOA", "NLRP3", "FAS", "LCK", "RPS19", "SIT1", "CD40", "CD3D", "LIF", "ZAP70", "CD40LG", "ELANE", "CCR2", "IL2RG", "LTB", "CD1D", "CD3E", "SRGN", "SOCS5", "CD96", "FGR", "IRF4", "CD247", "IFNGR1", "RPS9", "CCL4",…
HALLMARK_TNFA_SIGNALING_VIA_NFKB	4.10532e-15	6.8422e-14	0.996986	0.549438	2.05908	200	c("PTX3", "PNRC1", "MAFF", "TANK", "CXCL2", "PHLDA1", "RCAN1", "LAMB3", "CFLAR", "NFIL3", "CXCL3", "PPP1R15A", "FUT4", "EGR2", "SOD2", "CCNL1", "DUSP2", "ATF3", "TRAF1", "BIRC3", "EDN1", "BMP2", "BCL6", "MAP3K8", "PDE4B", "NR4A3", "EGR3", "CEBPB", "STAT5A", "MCL1", "TLR2", "BTG3", "CXCL1", "PTGS2", "PTGER4", "GPR183", "NR4A1", "ZFP36", "SGK1", "EGR1", "CD83", "LIF", "ZC3H12A", "IL15RA", "TRIP10",…
HALLMARK_OXIDATIVE_PHOSPHORYLATION	1.89582e-12	2.36977e-11	0.898671	-0.378611	-2.22443	200	c("ATP6AP1", "HSPA9", "COX6C", "COX6A1", "AIFM1", "ATP5PD", "VDAC1", "LDHA", "COX17", "PRDX3", "MRPS30", "ATP5F1B", "ATP5F1E", "ATP6V1H", "TOMM70", "TIMM17A", "CYB5A", "GOT2", "UQCRQ", "PDHX", "PDHB", "MRPL35", "VDAC2", "ECHS1", "ETFDH", "NDUFS8", "NDUFS1", "NDUFS3", "ATP6V0B", "CS", "GRPEL1", "CPT1A", "ATP6V1D", "NNT", "ATP5ME", "ACADSB", "NDUFA2", "COX7A2", "NDUFAB1", "ATP6V0E1", "NDUFB4", "NDU…
HALLMARK_ESTROGEN_RESPONSE_LATE	5.27452e-12	5.27452e-11	0.887075	-0.383545	-2.25274	198	c("SLC9A3R1", "PRSS23", "SLC22A5", "CA12", "WFS1", "AGR2", "TPBG", "TFF3", "TFF1", "COX6C", "ITPK1", "TSPAN13", "RET", "SLC27A2", "CHST8", "ARL3", "RABEP1", "ASCL1", "DYNLT3", "HSPB8", "RAB31", "SIAH2", "PLAC1", "FKBP4", "DLG5", "FGFR3", "CCND1", "SORD", "AMFR", "SNX10", "NRIP1", "ELOVL5", "DCXR", "PRLR", "UGDH", "DNAJC1", "CISH", "CACNA2D2", "ANXA9", "SLC1A4", "MOCS2", "CCN5", "OLFM1", "SOX3", "…
HALLMARK_INTERFERON_GAMMA_RESPONSE	1.88192e-10	1.56827e-09	0.826657	0.501524	1.87952	200	c("PELI1", "CASP1", "SOD2", "PTPN2", "IL7", "ARID5B", "FGL2", "IFNAR2", "PDE4B", "ARL4A", "CIITA", "CSF2RB", "SELP", "PTGS2", "PLA2G4A", "SLAMF7", "XCL1", "FAS", "CASP4", "PIM1", "CD40", "NOD1", "IL15RA", "TNFAIP3", "CD38", "CD69", "ITGB7", "IRF4", "BTG1", "PML", "SOCS1", "CCL5", "BANK1", "IRF8", "NMI", "IL18BP", "SOCS3", "PFKP", "CD74", "NLRC5", "PSMB10", "IL10RA", "KLRK1", "HLA-DMA", "GZMA", "R…
HALLMARK_MTORC1_SIGNALING	1.80212e-08	1.28723e-07	0.733762	-0.328112	-1.92567	199	c("SLC9A3R1", "SCD", "HSPA4", "HSPA9", "ALDOA", "DHCR24", "LDHA", "P4HA1", "SORD", "RDH11", "HSPA5", "PSMD14", "DHFR", "TUBG1", "PSMD12", "SYTL2", "ELOVL5", "ELOVL6", "FDXR", "PSMC6", "CALR", "HMGCR", "ACLY", "SLC1A4", "BHLHE40", "RRM2", "CANX", "HSP90B1", "STIP1", "AURKA", "ATP6V1D", "PSMA3", "BCAT1", "ATP2A2", "SLC2A1", "ADIPOR2", "TMEM97", "HSPD1", "SSR1", "SLC6A6", "PSMB5", "ERO1A", "COPS5", …
HALLMARK_E2F_TARGETS	5.05892e-08	3.16183e-07	0.719513	-0.315478	-1.85352	200	c("NME1", "RBBP7", "TIMELESS", "CSE1L", "IPO7", "PAICS", "HMGB3", "RAD50", "TUBG1", "GSPT1", "PMS2", "TK1", "JPT1", "BRCA1", "RACGAP1", "UBR7", "RRM2", "KIF4A", "BIRC5", "AURKA", "SRSF1", "SLBP", "CDK1", "SPC25", "UBE2T", "SPAG5", "KPNA2", "RAD51C", "PRKDC", "MKI67", "LMNB1", "ASF1B", "MCM4", "TOP2A", "MAD2L1", "EIF2S1", "PA2G4", "NAA38", "SMC1A", "MLH1", "RAN", "CDKN3", "DLGAP5", "CENPE", "RPA3"…
HALLMARK_INFLAMMATORY_RESPONSE	5.00843e-07	2.78246e-06	0.659444	0.459153	1.72029	199	c("CX3CL1", "ITGB8", "CHST2", "MET", "TACR1", "EDN1", "CCL17", "LAMP3", "CCL22", "PDE4B", "LYN", "TLR1", "SLAMF1", "TLR2", "OPRK1", "GP1BA", "PTGER4", "GPR183", "NLRP3", "LCK", "CD82", "CCR7", "SEMA4D", "CD40", "LIF", "IL15RA", "IL18R1", "KLF6", "CD69", "MYC", "EBI3", "TNFRSF1B", "NMUR1", "CD48", "IRAK2", "CCL5", "IL18RAP", "NMI", "SELE", "VIP", "GABBR1", "ACVR2A", "IL7R", "CXCR6", "SELL", "SLC11…
HALLMARK_EPITHELIAL_MESENCHYMAL_TRANSITION	2.23827e-06	1.11914e-05	0.627257	-0.292485	-1.71843	200	c("NTM", "COL12A1", "COL11A1", "FN1", "ECM1", "INHBA", "COL4A1", "EDIL3", "NID2", "RHOB", "MATN3", "MFAP5", "BASP1", "COL5A2", "APLP1", "COL5A1", "COL5A3", "LRRC15", "FBN1", "POSTN", "SPOCK1", "PRSS2", "VCAN", "CDH11", "THY1", "FAP", "BGN", "COL1A2", "COMP", "COL6A3", "MXRA5", "THBS2", "LUM", "GJA1", "TIMP3", "SPARC", "COL1A1", "PDGFRB", "LOXL2", "ITGA5", "TGFBI", "COL3A1", "CTHRC1", "ENO2", "MES…
HALLMARK_IL2_STAT5_SIGNALING	1.44611e-05	6.57323e-05	0.593325	0.433132	1.62272	198	c("MAFF", "PTCH1", "PHLDA1", "NFIL3", "CD79B", "CAPN3", "PRNP", "GLIPR2", "TRAF1", "ABCB1", "ITGA6", "PLAGL1", "BMP2", "ODC1", "MAP3K8", "FGL2", "ARL4A", "S100A1", "LRRC8C", "SELP", "UCK2", "DCPS", "ETV4", "PIM1", "CD83", "LIF", "IL18R1", "KLF6", "MYC", "GABARAPL1", "LTB", "TNFRSF1B", "IRF4", "IFNGR1", "DHRS3", "FLT3LG", "CD48", "SOCS1", "CCND3", "IRF8", "EMP1", "BATF3", "CDKN1C", "SELL", "NDRG1"…
HALLMARK_KRAS_SIGNALING_UP	1.83922e-05	7.6634e-05	0.57561	0.431041	1.61496	199	c("SPRY2", "KCNN4", "GPRC5B", "SOX9", "MPZL2", "IL1RL2", "PIGR", "SLPI", "PPP1R15A", "ETV5", "TRAF1", "ABCB1", "BIRC3", "SNAP91", "ALDH1A3", "BMP2", "GUCY1A1", "TSPAN7", "MAP4K1", "PTGS2", "RELN", "BTBD3", "IL33", "ETV4", "GYPC", "LIF", "TNFAIP3", "SATB1", "IL2RG", "CSF2RA", "MALL", "TNFRSF1B", "GALNT3", "IKZF1", "IRF8", "EMP1", "FGF9", "IL7R", "PDCD1LG2", "TNNT2", "DUSP6", "IL10RA", "HSD11B1", "…
HALLMARK_IL6_JAK_STAT3_SIGNALING	2.57917e-05	9.91988e-05	0.57561	0.504996	1.78204	87	c("CXCL3", "PTPN2", "IL7", "MAP3K8", "CSF2RB", "TLR2", "CXCL1", "A2M", "FAS", "PIM1", "IL15RA", "IL18R1", "CD38", "IL2RG", "LTB", "CSF2RA", "EBI3", "DNTT", "TNFRSF1B", "JUN", "IFNGR1", "SOCS1", "SOCS3", "IL3RA", "LEPR", "CD14", "IL12RB1", "TNFRSF21", "IL1R2", "IL6", "CXCL13", "CXCL9", "IL1B", "TNF", "IRF1", "CRLF2", "IL1R1", "IL2RA", "IL10RB", "CD44", "IL4R", "CBL", "TYK2", "PIK3R5", "CXCL10", "C…
HALLMARK_PROTEIN_SECRETION	0.000223393	0.000797832	0.518848	-0.32035	-1.68225	96	c("KRT18", "TMED2", "ARFGEF1", "SEC24D", "COPB1", "ATP6V1H", "SCRN1", "TSG101", "TMED10", "CLTC", "COG2", "AP2B1", "RAB2A", "AP3B1", "SCAMP1", "PPT1", "TMX1", "ERGIC3", "COPB2", "SOD1", "GBF1", "TOM1L1", "YIPF6", "SNX2", "OCRL", "AP2S1", "CD63", "ARF1")
HALLMARK_P53_PATHWAY	0.000851879	0.0028396	0.477271	0.394803	1.47919	199	c("TM4SF1", "KLK8", "SERPINB5", "KRT17", "PTPN14", "PRMT2", "TCN2", "EPHA2", "CASP1", "PPP1R15A", "TP63", "ATF3", "RALGDS", "RPS12", "STEAP3", "FBXW7", "BMP2", "JAG2", "PERP", "NOTCH1", "TPD52L1", "ITGB4", "PDGFA", "FAS", "CD82", "TGFA", "RRAD", "LIF", "APP", "JUN", "BTG1", "SOCS1", "CCND3", "IRAG2", "LDHB", "TNNI1", "RPL36", "NDRG1", "GADD45A", "PLK3", "RPL18", "IER5", "TSPYL2", "ZFP36L1", "FOXO…
HALLMARK_KRAS_SIGNALING_DN	0.000953273	0.00297898	0.477271	0.393091	1.47278	199	c("CYP39A1", "KCNMB1", "KLK7", "CLDN8", "PKP1", "KLK8", "KRT15", "DTNB", "TCF7L1", "EDAR", "CHST2", "SLC6A14", "KRT5", "EDN1", "TFCP2L1", "DLK2", "RYR1", "NRIP2", "CALML5", "GP1BA", "GTF3C5", "SGK1", "ATP4A", "CLDN16", "SMPX", "CD40LG", "TCL1A", "GPR3", "VPREB1", "TSHB", "PTGFR", "EGF", "ITIH3", "TEX15", "FGGY", "MSH5", "PDCD1", "YPEL1", "TGFB2", "MTHFR", "NR6A1", "WNT16", "NTF3", "SLC12A3", "COQ…
HALLMARK_APICAL_JUNCTION	0.00102731	0.0030215	0.45506	0.391736	1.4677	199	c("CX3CL1", "CLDN19", "DSC3", "CLDN8", "CDH3", "CLDN11", "MPZL2", "LAMB3", "ACTG2", "ITGA10", "EGFR", "SPEG", "ITGA9", "TRAF1", "COL17A1", "NECTIN4", "NRTN", "CNN2", "SIRPA", "NLGN3", "LAMC2", "DSC1", "ITGB4", "RSU1", "MPZL1", "ICAM2", "CLDN4", "ARHGEF6", "SDC3", "COL9A1", "NECTIN1", "ICAM5", "CADM3", "ADAMTS5", "NF2", "CALB2", "ZYX", "ACTN4", "CLDN15", "MSN", "MYL9", "NRXN2", "CLDN9", "FSCN1", "…
HALLMARK_MYOGENESIS	0.00201086	0.00552986	0.326352	0.386822	1.44929	199	c("DMD", "CRYAB", "SCHIP1", "MYLK", "MRAS", "KLF5", "EPHB3", "SPEG", "NAV2", "FOXO4", "HSPB2", "PRNP", "WWTR1", "GSN", "SMTN", "LPIN1", "ABLIM1", "FGF2", "MYOZ1", "RYR1", "MYH3", "MYH11", "TNNI2", "NOTCH1", "TPD52L1", "EFS", "ITGB4", "SVIL", "FXYD1", "SOD3", "PICK1", "MYOM1", "HDAC5", "DENND2B", "APP", "IFRD1", "TNNC2", "KIFC3", "TAGLN", "TNNI1", "MEF2C", "PTGIS", "TNNT2", "TPM2", "CTF1", "ITGA7"…
HALLMARK_G2M_CHECKPOINT	0.00219596	0.00552986	0.431708	-0.23567	-1.38313	199	c("KPNB1", "CCND1", "TOP1", "CBX1", "HMGB3", "CDC27", "GSPT1", "MNAT1", "JPT1", "BUB3", "RACGAP1", "TLE3", "HSPA8", "KIF4A", "BIRC5", "AURKA", "GINS2", "SRSF1", "CDK1", "NUSAP1", "KPNA2", "TPX2", "NSD2", "KIF11", "PRMT5", "MKI67", "LMNB1", "CCNF", "TOP2A", "MAD2L1", "SMC1A", "CDKN3", "KIF23", "CUL3", "CENPE", "NEK2", "ESPL1", "CDC6", "UBE2C", "NUP98", "KNL1", "HUS1", "PBK", "CCNA2", "HMMR", "SMC4…
HALLMARK_HYPOXIA	0.00221194	0.00552986	0.310777	0.38485	1.4419	199	c("PNRC1", "PKP1", "MAFF", "NFIL3", "CHST2", "CHST3", "EGFR", "CSRP2", "PPP1R15A", "GCNT2", "ATF3", "PHKG1", "TES", "VLDLR", "ZFP36", "PIM1", "LALBA", "MXI1", "TNFAIP3", "KLF6", "KLF7", "SDC3", "ANKZF1", "JUN", "TKTL1", "PLAC8", "BTG1", "HS3ST1", "KLHL24", "MT1E", "ERRFI1", "CDKN1C", "NDRG1", "PFKP", "UGP2", "ENO1", "ADORA2B", "ETS1", "WSB1", "IL6", "NDST1", "CXCR4", "PYGM", "XPNPEP1", "FOXO3", "…
HALLMARK_INTERFERON_ALPHA_RESPONSE	0.00693654	0.0165156	0.176324	0.416067	1.48316	97	c("NCOA7", "CASP1", "IL7", "LAMP3", "GBP2", "LPAR6", "NMI", "SELL", "CD74", "RTP4", "CD47", "PLSCR1", "PSMB9", "ISG20", "IRF1", "SLC25A28", "GBP4", "PSMB8", "TXNIP", "IRF2", "IL15", "HERC6", "C1S", "UBA7", "HLA-C", "IFIH1", "SAMD9L", "IFI30", "TRIM14", "IL4R", "B2M", "CXCL10", "NUB1", "LY6E", "LAP3", "CXCL11", "TRIM25", "TAP1", "CSF1", "BATF2", "IFI44")
HALLMARK_GLYCOLYSIS	0.0101738	0.0231224	0.38073	-0.228698	-1.34325	198	c("CACNA1H", "ECD", "TPBG", "TFF3", "FUT8", "ALDOA", "ALG1", "LDHA", "FKBP4", "COL5A1", "P4HA1", "HSPA5", "RARS1", "POLR3K", "VCAN", "CYB5A", "GOT2", "COG2", "AGL", "PYGL", "AURKA", "KIF20A", "ARPP19", "TGFBI", "CDK1", "GLCE", "PKM", "PMM2", "ENO2", "COPB2", "SOD1", "RPE", "PGAM1", "DLD", "P4HA2", "GYS1", "ERO1A", "GCLC", "LHX9", "IER3", "CHST1")
HALLMARK_WNT_BETA_CATENIN_SIGNALING	0.0116592	0.0253461	0.141073	0.484387	1.55817	42	c("PTCH1", "TCF7", "WNT6", "JAG2", "NOTCH1", "FZD1", "HDAC5", "PPARD", "MYC", "HEY2", "WNT5B", "CSNK1E", "FZD8", "DVL2", "CTNNB1", "CCND2", "DKK1")
HALLMARK_FATTY_ACID_METABOLISM	0.0156139	0.032529	0.38073	-0.235245	-1.34995	157	c("SLC22A5", "HSPH1", "ALDOA", "DHCR24", "GLUL", "LDHA", "BLVRA", "ECI2", "FASN", "RDH11", "HSP90AA1", "RDH16", "ELOVL5", "UGDH", "BMPR1B", "PDHB", "ACOX1", "HSDL2", "TP53INP2", "ECHS1", "ETFDH", "RAP1GDS1", "CPT1A", "ADIPOR2", "ENO2", "CPT2", "HSD17B4", "DLD", "PCBD1")
HALLMARK_UNFOLDED_PROTEIN_RESPONSE	0.0315424	0.0630848	0.321776	-0.245362	-1.33326	112	c("WFS1", "HSPA9", "HSPA5", "EXOC2", "CNOT6", "TARS1", "CALR", "SLC1A4", "SLC30A5", "HSP90B1", "DNAJC3", "SRPRB", "EIF4A3", "DNAJA4", "SPCS1", "LSM1", "SSR1", "EIF4E", "ERO1A", "PARN", "TTC37", "EIF2S1", "MTREX", "EDEM1", "ALDH18A1")
HALLMARK_ADIPOGENESIS	0.0451813	0.086887	0.321776	-0.21105	-1.23997	200	c("COL4A1", "COX6A1", "ALDOA", "CMBL", "GHITM", "HSPB8", "AIFM1", "MTCH2", "PRDX3", "YWHAG", "COQ5", "ABCB8", "ELOVL6", "UQCRQ", "ACOX1", "LAMA4", "FAH", "ECHS1", "ACLY", "NDUFS3", "DGAT1", "CS", "GRPEL1", "ADIPOR2", "NDUFAB1", "PTGER3", "CPT2", "REEP5", "SOD1", "DLD", "TOB1", "SULT1A1", "GBE1", "DNAJC15", "OMD", "UQCR11", "ITSN1", "TALDO1", "IDH3A", "GPD2", "COX8A", "SCP2", "MTARC2", "GPAT4", "I…
HALLMARK_COMPLEMENT	0.0565165	0.10466	0.0591496	0.33177	1.24334	200	c("L3MBTL4", "MAFF", "CASP1", "LYN", "CSRP1", "CEBPB", "CXCL1", "GP1BA", "PLA2G4A", "CASP4", "LCK", "CR2", "PIM1", "KLKB1", "TNFAIP3", "CD40LG", "SPOCK2", "APOBEC3G", "LTF", "DGKG", "FCN1", "C3", "CCL5", "GZMB", "PDP1", "KLK1", "CD59", "APOBEC3F", "LGALS3", "FDX1", "CTSV", "DUSP6", "GZMA", "GCA", "CTSC", "IL6", "C1R", "PLSCR1", "PLEK", "XPNPEP1", "SERPING1", "CTSS", "GZMK", "PREP", "F3", "PPP2CB"…
HALLMARK_APOPTOSIS	0.0783601	0.139929	0.0497572	0.334055	1.23753	161	c("CFLAR", "ANXA1", "CASP1", "SOD2", "ATF3", "GSN", "BIRC3", "BMP2", "EGR3", "NEDD9", "MCL1", "BTG3", "FAS", "CASP4", "CD38", "CD69", "LMNA", "PLCB2", "APP", "SATB1", "JUN", "IFNGR1", "BCL2L10", "EMP1", "TSPO", "CD2", "GADD45A", "LGALS3", "PRF1", "TGFBR3", "CD14", "DFFA", "IL6", "TGFB2", "IL1B", "NEFH", "TNF", "CCNA1", "DPYD", "ISG20", "CAV1", "EREG", "IRF1", "TNFSF10", "FASLG", "BMF", "RELA", "T…
HALLMARK_NOTCH_SIGNALING	0.0988128	0.16875	0.0473801	0.436134	1.33615	32	c("MAML2", "FZD7", "ST3GAL6", "TCF7L2", "DTX1", "NOTCH1", "FZD1", "PPARD")
HALLMARK_HEDGEHOG_SIGNALING	0.10125	0.16875	0.046372	0.42301	1.32383	36	c("PTCH1", "DPYSL2", "TLE1", "VLDLR", "CDK6", "AMOT", "HEY2", "ETS2", "PML", "GLI1")
HALLMARK_ANGIOGENESIS	0.120219	0.193901	0.115548	-0.296145	-1.26893	36	c("COL5A2", "POSTN", "VTN", "VCAN", "LUM", "COL3A1", "SERPINA5", "OLR1", "MSX1", "ITGAV", "LRPAP1", "PTK2", "APOH", "TIMP1")
HALLMARK_MYC_TARGETS_V1	0.169818	0.265341	0.249247	-0.193559	-1.13721	200	c("RRM1", "PSMA6", "EIF4G2", "PSMD1", "KPNB1", "NME1", "VDAC1", "LDHA", "PSMD14", "PRDX3", "TOMM70", "AIMP2", "GSPT1", "GOT2", "PSMA1", "PSMC6", "BUB3", "CBX3", "CSTF2", "CANX", "PTGES3", "SRSF1", "ERH", "NDUFAB1", "HSPD1", "KPNA2", "EIF4E", "C1QBP", "COPS5", "PSMD3", "YWHAE", "MCM4", "MAD2L1", "EIF2S1", "PA2G4", "RAN", "HNRNPC", "PSMD8", "NPM1", "PSMA4", "TXNL4A", "CCNA2", "VBP1", "CCT2", "HSP90…
HALLMARK_APICAL_SURFACE	0.247021	0.374274	0.0270275	0.360245	1.16635	44	c("CX3CL1", "EFNA5", "CRYBG1", "LYN", "MAL", "APP", "IL2RG", "GHRL", "AKAP7", "FLOT2", "PKHD1", "CROCC", "IL2RB", "EPHB4", "SLC22A12", "TMEM8B", "GAS1", "SRPX", "RHCG", "ATP6V0A4", "AFAP1L2")
HALLMARK_UV_RESPONSE_DN	0.326442	0.480061	0.0209323	0.293952	1.08151	144	c("KIT", "NFIB", "SCHIP1", "MET", "PIK3CD", "RND3", "WDR37", "ARHGEF9", "RASA2", "VLDLR", "MYC", "ADGRL2", "PTGFR", "PRDM2", "RBPMS", "MT1E", "CELF2", "CACNA1A", "ACVR2A", "KALRN", "TGFBR3", "ADORA2B", "ANXA4", "PLCB4", "CCN1", "F3", "AKT3", "ADD3", "CAV1", "PLPP3", "TENT4A", "PRKCA", "NFKB1", "SNAI2", "TFPI", "GRK5", "TGFBR2", "ID1", "FBLN5", "FYN", "NR3C1", "CDKN1B", "MTA1", "PEX14", "SYNE1")
HALLMARK_COAGULATION	0.364486	0.520694	0.0192885	0.289769	1.06288	138	c("MMP7", "KLK8", "MAFF", "ANXA1", "GSN", "PROS1", "CSRP1", "RGN", "S100A1", "GP1BA", "A2M", "KLKB1", "CFI", "KLF7", "C3", "TF", "LEFTY2", "MASP2", "CTSV", "SH2B2", "DUSP6", "C8G", "RAPGEF3", "C1R", "PLEK", "SERPING1", "PREP", "F3", "ITIH1", "SIRT2", "CAPN5", "CASP9", "SERPINB2", "F10", "C1S", "F8", "LAMP2", "ISCU", "C1QA", "CFD", "FYN", "CPQ", "DCT")
HALLMARK_PANCREAS_BETA_CELLS	0.457511	0.635432	0.0608321	-0.227993	-1.0005	40	c("SYT13", "PCSK2", "SRPRB", "SPCS1", "PCSK1", "SST", "CHGA", "NEUROD1", "NEUROG3", "GCG", "ABCC8", "SRP9", "SRP14")
HALLMARK_SPERMATOGENESIS	0.607771	0.789745	0.0118427	0.259704	0.950231	134	c("TLE4", "TULP2", "ART3", "SNAP91", "LPIN1", "ARL4A", "IL12RB2", "DDX4", "GFI1", "SEPTIN4", "MTNR1A", "TKTL1", "NF2", "CCT6B", "CSNK2A2", "ZPBP", "DPEP3", "NEFH", "PACRG", "CCNA1", "RPL39L", "NOS1", "MLLT10", "GPR182", "TCP11", "PCSK1N", "SLC12A2", "CFTR", "SHE", "SLC2A5", "DMRT1", "TEKT2", "POMC", "ADCYAP1", "DCC", "AKAP4", "THEG", "LDHC", "SCG5")
HALLMARK_BILE_ACID_METABOLISM	0.63099	0.789745	0.0114188	0.258741	0.933822	112	c("CYP39A1", "BBOX1", "NR3C2", "CYP27A1", "TFCP2L1", "SLCO1A2", "ACSL5", "LCK", "RBP1", "NPC1", "HAO1", "OPTN", "ALDH1A1", "CYP7B1", "CYP7A1", "CH25H", "NR1I2", "BMP6", "ABCA5", "ABCA8", "NR1H4", "ABCD2", "EPHX2", "ALDH9A1", "GSTK1")
HALLMARK_REACTIVE_OXYGEN_SPECIES_PATHWAY	0.662199	0.789745	0.0117126	0.269894	0.888662	49	c("SOD2", "PRNP", "IPCEF1", "MBP", "FES", "MSRA", "PFKP", "LSP1", "JUNB", "SBNO2", "MPO", "STK25", "PDLIM1")
HALLMARK_ANDROGEN_RESPONSE	0.665049	0.789745	0.0107258	0.255088	0.912188	100	c("SRF", "TMPRSS2", "ALDH1A3", "RPS6KA3", "ARID5B", "GUCY1A1", "MYL12A", "SGK1", "ADAMTS1", "CDK6", "CDC14B", "CCND3", "HOMER2", "PTK2B", "NDRG1", "TNFAIP8", "KLK2", "SLC26A2", "ACTN1", "KLK3")
HALLMARK_DNA_REPAIR	0.671875	0.789745	0.155355	-0.167677	-0.955169	148	c("TMED2", "CANT1", "NME1", "COX17", "DCTN4", "DDB1", "TSG101", "ARL6IP1", "SEC61A1", "TAF9", "RRM2B", "DAD1", "NME4", "FEN1", "BCAM", "POLD4", "ZWINT", "POLR2A", "RAE1", "CETN2", "SMAD5", "PRIM1", "BCAP31", "NUDT9", "RPA3", "RFC5", "VPS37D", "POLR2G", "ERCC8", "SUPT4H1", "PCNA", "TARBP2", "GTF2F1", "ERCC4", "AAAS", "POLA1", "MPC2")
HALLMARK_HEME_METABOLISM	0.676891	0.789745	0.0100557	0.248293	0.929965	197	c("SLC25A37", "RHD", "PDZK1IP1", "ACKR1", "CCDC28A", "SNCA", "GYPC", "MXI1", "DMTN", "OPTN", "TMCC2", "CLIC2", "RANBP10", "SLC66A2", "C3", "CCND3", "TAL1", "RBM38", "SLC11A2", "MAP2K3", "RIOK3", "AGPAT4", "FBXO7", "XK", "LMO2", "KDM7A", "SLC4A1", "SLC10A3", "TFDP2", "TNRC6B", "CA1", "AHSP", "EZH1", "SPTB", "FOXO3", "UBAC1", "ADD2", "FTCD", "RNF19A", "MFHAS1", "FOXJ2", "SLC30A10", "ALAD", "ACSL6",…
HALLMARK_PI3K_AKT_MTOR_SIGNALING	0.679181	0.789745	0.101377	-0.172964	-0.926557	105	c("YWHAB", "PRKAG1", "UBE2N", "ARPC3", "CLTC", "MAPK9", "CALR", "HSP90B1", "SLC2A1", "CDK1", "PPP1CA", "EIF4E", "GRB2", "PTPN11", "PLA2G12A", "SQSTM1", "VAV3", "RAC1", "ARF1", "TBK1", "AKT1", "RALB", "AKT1S1", "ACACA", "RPTOR", "GNGT1", "GSK3B", "IRAK4", "ARHGDIA", "ACTR2", "CDKN1A", "DUSP3", "HRAS", "PRKAA2", "TRIB3", "PTEN", "CFL1", "PIK3R3", "E2F1")
HALLMARK_CHOLESTEROL_HOMEOSTASIS	0.727878	0.827134	0.00968759	0.248981	0.864186	74	c("PNRC1", "NFIL3", "ATF3", "CXCL16", "NIBAN1", "ANXA13", "ERRFI1", "LGALS3", "PLSCR1", "ALDOC", "FABP5", "CHKA", "CTNNB1", "MVD", "SREBF2", "ADH4", "GNAI1", "STX5", "S100A11", "ETHE1", "JAG1", "FDFT1", "GSTM2", "CLU", "LGMN", "ANXA5", "IDI1", "FDPS", "TNFRSF12A")
HALLMARK_TGF_BETA_SIGNALING	0.755236	0.839151	0.00961755	0.248563	0.829302	54	c("PPP1R15A", "WWTR1", "SKI", "BMP2", "CDKN1C", "LEFTY2", "SMURF1", "TGIF1", "JUNB", "CTNNB1", "SPTBN1", "ID1", "KLF10", "IFNGR2", "SMURF2", "HIPK2", "CDK9", "BMPR1A", "FNTA", "ID2", "ENG", "UBE2D3", "MAP3K7", "TGFBR1", "SMAD7", "LTBP2", "SMAD6")
HALLMARK_MITOTIC_SPINDLE	0.864971	0.940186	0.00581574	0.220186	0.824964	199	c("SUN2", "MID1", "NCK2", "CDC42EP1", "GSN", "WASF2", "SORBS2", "RASA2", "CNTRL", "KATNA1", "NEDD9", "TUBGCP6", "DST", "FGD4", "ARHGAP27", "CEP57", "KATNB1", "ARHGEF2", "NCK1", "CDK5RAP2", "ACTN4", "AKAP13", "ARHGAP4", "ABI1", "FSCN1", "BCR", "FLNA", "BIN1", "MYO1E", "TUBA4A", "TSC1", "DOCK2", "GEMIN4", "EPB41L2", "UXT", "ARAP3", "RASAL2", "ARHGEF7", "KIF1B", "SPTBN1", "TUBGCP3", "SYNPO", "MYO9B"…
HALLMARK_PEROXISOME	0.900356	0.957825	0.0896376	-0.161507	-0.86039	104	c("IDE", "SLC27A2", "DHCR24", "ECI2", "RDH11", "SERPINA6", "ABCD3", "ELOVL5", "CDK7", "ACOX1")
HALLMARK_UV_RESPONSE_UP	0.92699	0.958777	0.00435156	0.202658	0.749819	158	c("CXCL2", "SOD2", "ATF3", "ABCB1", "BMP2", "LYN", "BTG3", "NR4A1", "PDLIM3", "RRAD", "GLS", "FOSB", "BTG1", "CCND3", "RAB27A", "RXRB", "HLA-F", "CDKN1C", "CTSV", "KLHDC3", "IL6", "NTRK3", "ICAM1", "AMD1", "NKX2-5", "IRF1", "TUBA4A", "ARRB2", "APOM", "CREG1", "FOS", "CHKA", "JUNB", "BID", "GAL", "NFKBIA", "AQP3", "STK25", "MARK2", "AGO2", "CEBPG", "PRPF3", "CDO1", "POLE3")
HALLMARK_MYC_TARGETS_V2	0.948873	0.958777	0.00543013	0.192315	0.647368	58	c("DUSP2", "MAP3K6", "MYC", "NIP7", "MCM5", "EXOSC5", "MYBBP1A", "PES1", "MRTO4", "WDR43", "RRP9", "PPAN", "SRM", "WDR74", "PUS1", "PPRC1", "BYSL", "NDUFAF4", "SUPV3L1", "MPHOSPH10", "NOP16", "DDX18", "NOP2", "RCL1")
HALLMARK_XENOBIOTIC_METABOLISM	0.958777	0.958777	0.0031858	0.193115	0.723536	199	c("NDRG2", "EPHA2", "PTGDS", "CYP27A1", "GCNT2", "PROS1", "LCAT", "FAS", "XDH", "NPC1", "PPARD", "GABARAPL1", "GCKR", "ETS2", "IRF8", "UPB1", "ATOH8", "CCL25", "LEAP2", "ADH5", "PSMB10", "TAT", "HSD11B1", "PGRMC1", "KARS1", "TGFB2", "MT2A", "AP4B1", "PDK4", "VNN1", "ITIH1", "DHRS1", "IL1R1", "ABCD2", "HSD17B2", "PMM1", "SERTAD1", "ALDH9A1", "IGF1", "COMT", "ITIH4", "CBR1")

## Sheet: LRRC8C-DT
Supplementary Table - GSEA results for BRCA Normal lncRNAs - related to Supplementary Figure 3B
pathway	pval	padj	log2err	ES	NES	size	leadingEdge
HALLMARK_ALLOGRAFT_REJECTION	1.26563e-26	5.31565e-25	1.34223	0.637909	2.17857	200	c("NLRP3", "CD1D", "LYN", "HLA-E", "ETS1", "IL7", "PRF1", "STAB1", "PRKCB", "LY75", "CD8B", "IRF8", "IL18RAP", "HLA-DOB", "IFNAR2", "FAS", "CFP", "CD247", "CD40LG", "EGFR", "TLR2", "MAP4K1", "LCK", "ITK", "STAT4", "HCLS1", "CD7", "HLA-DOA", "CCND2", "CD3G", "SRGN", "IL12RB1", "PTPRC", "CD8A", "CCR2", "CD28", "ZAP70", "IL16", "FGR", "IL27RA", "ELANE", "CD40", "IRF4", "SIT1", "TLR1", "CD3E", "CD3D"…
HALLMARK_TNFA_SIGNALING_VIA_NFKB	1.66183e-19	3.48984e-18	1.14219	0.592145	2.02228	200	c("STAT5A", "PTGER4", "BMP2", "PNRC1", "PTX3", "CXCL2", "FUT4", "TRAF1", "PHLDA1", "SGK1", "GPR183", "IL15RA", "TNFAIP3", "CD69", "IL7R", "ETS2", "SOD2", "NFIL3", "CFLAR", "PLPP3", "TLR2", "BIRC3", "DUSP2", "PPP1R15A", "CXCL1", "GEM", "MAP3K8", "CEBPD", "CSF1", "KLF6", "TNFAIP8", "EDN1", "LAMB3", "LIF", "MAFF", "CCL5", "G0S2", "CXCL3", "RELB", "EGR2", "JAG1", "CD83", "PTPRE", "MYC", "IL6", "ATF3"…
HALLMARK_INFLAMMATORY_RESPONSE	1.37509e-18	1.92513e-17	1.11466	0.587418	2.00568	199	c("CHST2", "CX3CL1", "PTGER4", "TACR1", "MET", "NLRP3", "TNFRSF1B", "LYN", "IL18R1", "GPR183", "IL15RA", "STAB1", "CD69", "SCARF1", "IL7R", "IL18RAP", "KCNA3", "IL10RA", "TLR2", "LCK", "CD14", "CXCR6", "SLAMF1", "NMUR1", "EBI3", "CD40", "TLR1", "CD48", "LAMP3", "PIK3R5", "PTAFR", "CSF1", "IL15", "CCR7", "KLF6", "GP1BA", "MEFV", "EDN1", "LIF", "IL2RB", "SELE", "CCL5", "BEST1", "PTPRE", "MYC", "LCP…
HALLMARK_INTERFERON_GAMMA_RESPONSE	7.31914e-18	7.68509e-17	1.08644	0.579325	1.9785	200	c("NOD1", "PLA2G4A", "CSF2RB", "IL7", "FGL2", "SELP", "CIITA", "IL15RA", "TNFAIP3", "KLRK1", "CD69", "IRF8", "IFNAR2", "FAS", "SOD2", "PELI1", "IL10RA", "STAT4", "IL18BP", "PTPN2", "GPR18", "ITGB7", "CD40", "IRF4", "P2RY14", "PIM1", "GZMA", "UPP1", "C1R", "IL15", "IL2RB", "NLRC5", "CASP1", "CCL5", "BANK1", "MARCHF1", "ARID5B", "ST8SIA4", "LYSMD2", "CFH", "LCP2", "CD38", "C1S", "IL6", "JAK2", "CMK…
HALLMARK_IL2_STAT5_SIGNALING	1.48524e-13	1.24761e-12	0.943632	0.543134	1.85402	198	c("LRRC8C", "PLAGL1", "BMP2", "ABCB1", "PRNP", "TNFRSF1B", "CD79B", "ITIH5", "TRAF1", "IL18R1", "GABARAPL1", "FGL2", "PHLDA1", "SELP", "SHE", "TNFRSF8", "IRF8", "CAPN3", "EMP1", "BATF3", "GLIPR2", "IL10RA", "NFIL3", "CCND2", "CDKN1C", "CDC42SE2", "IL3RA", "IRF4", "FLT3LG", "RORA", "CD48", "PIM1", "MAP3K8", "PTCH1", "CSF1", "KLF6", "CST7", "LIF", "IL2RB", "MAFF", "EOMES", "CD83", "MYC", "SELL", "A…
HALLMARK_KRAS_SIGNALING_UP	2.45366e-12	1.71756e-11	0.898671	0.530856	1.81256	199	c("SPRY2", "BMP2", "ABCB1", "TNFRSF1B", "GYPC", "IL33", "TRAF1", "ETS1", "RELN", "TNFAIP3", "IL7R", "IRF8", "IKZF1", "EMP1", "IL10RA", "MAP4K1", "TSPAN7", "TMEM100", "CCND2", "CSF2RA", "ALDH1A3", "DOCK2", "BIRC3", "GUCY1A1", "PPP1R15A", "HSD11B1", "ALDH1A2", "CD37", "ADGRA2", "GPRC5B", "FGF9", "CBL", "PECAM1", "LIF", "G0S2", "SATB1", "KCNN4", "IL2RG", "CFH", "PDCD1LG2", "ETV5", "ENG", "PTBP2", "C…
HALLMARK_IL6_JAK_STAT3_SIGNALING	3.27579e-09	1.96548e-08	0.774939	0.596173	1.94726	87	c("TNFRSF1B", "A2M", "IL18R1", "CSF2RB", "IL7", "ACVRL1", "IL15RA", "FAS", "LEPR", "TLR2", "CD14", "CSF2RA", "EBI3", "PTPN2", "IL12RB1", "IL3RA", "CXCL1", "PIM1", "PIK3R5", "CBL", "MAP3K8", "CSF1", "IL17RA", "CXCL3", "IL2RG", "CD38", "IL6", "IL4R", "LTB", "IFNGR1", "ITGA4", "SOCS3", "TYK2", "IL1R2", "SOCS1", "IL2RA", "TNFRSF21", "IL1R1", "CXCL13", "STAT2", "TNFRSF1A", "CRLF2", "CNTFR", "IRF1", "C…
HALLMARK_APICAL_JUNCTION	6.34832e-08	3.33287e-07	0.704976	0.478921	1.63523	199	c("CX3CL1", "SIRPA", "EPB41L2", "CLDN11", "CADM3", "ICAM2", "CLDN15", "ITGA9", "TRAF1", "CD209", "SGCE", "SPEG", "EGFR", "ACTG2", "SDC3", "MSN", "VWF", "PTPRC", "COL17A1", "DSC3", "FLNC", "PKD1", "GNAI1", "SKAP2", "PECAM1", "LAMB3", "SLIT2", "NRXN2", "CDH4", "CLDN5", "CLDN19", "ADAMTS5", "CDH3", "FYB1", "LAYN", "MAPK11", "AKT3", "RAC2", "NLGN3", "ICAM5", "NLGN2", "NECTIN3", "CD34", "CALB2", "MPZL…
HALLMARK_DNA_REPAIR	1.73742e-06	8.10794e-06	0.643552	-0.296539	-1.68754	148	c("TMED2", "NME1", "ARL6IP1", "CETN2", "ZWINT", "NME4", "CANT1", "COX17", "SUPT4H1", "POLR2K", "DAD1", "TSG101", "TAF9", "RPA3", "POLR2G", "MRPL40", "PRIM1", "POLB", "MPC2", "NCBP2", "HPRT1", "RFC5", "POLR2H", "RAE1", "GTF2H5", "RAD51", "DCTN4", "FEN1", "CSTF3", "POLA2", "RFC2", "BCAP31", "SAC3D1", "VPS37D", "POLR1D", "TAF12", "UMPS", "PCNA", "NUDT9", "RRM2B")
HALLMARK_MYOGENESIS	2.08212e-06	8.74489e-06	0.627257	0.456793	1.55967	199	c("PRNP", "GSN", "NOTCH1", "FGF2", "MEF2C", "MYH3", "MRAS", "CRYAB", "DMD", "MYOM1", "WWTR1", "SPEG", "ITGA7", "SOD3", "BIN1", "SVIL", "LPIN1", "KIFC3", "RYR1", "GPX3", "IGF1", "MYH11", "MYLK", "PTGIS", "FXYD1", "HDAC5", "HSPB2", "PYGM", "CKMT2", "FHL1", "FOXO4", "TNNI2", "SGCA", "SCHIP1", "TNNT3", "SORBS1", "APP", "HBEGF", "DENND2B", "LSP1", "NOS1", "LAMA2", "KLF5", "TAGLN", "CFD", "TPM2", "AGRN…
HALLMARK_EPITHELIAL_MESENCHYMAL_TRANSITION	2.3572e-06	9.00021e-06	0.627257	0.458778	1.56681	200	c("SFRP1", "PTX3", "FGF2", "TNFAIP3", "FAS", "ABI3BP", "GLIPR1", "DST", "MYLK", "PCOLCE2", "CXCL1", "GEM", "WIPF1", "IL15", "SLIT2", "VIM", "FBLN5", "GAS1", "IL6", "FLNA", "FOXC2", "MATN2", "FBLN2", "CXCL12", "PDLIM4", "OXTR", "LAMA2", "TAGLN", "LRP1", "TPM2", "FERMT2", "SNAI2", "DAB2", "CALD1", "LAMA1", "COL16A1", "LAMA3", "GADD45A", "SLIT3", "LAMC1", "FZD8", "SAT1", "TGFBR3", "CCN1", "ACTA2", "…
HALLMARK_COMPLEMENT	6.67421e-06	2.33597e-05	0.610527	0.452087	1.54395	200	c("PLA2G4A", "LYN", "FYN", "TNFAIP3", "SPOCK2", "C3", "CD40LG", "LCK", "FCN1", "GNG2", "CR1", "F10", "L3MBTL4", "KLK1", "WAS", "CXCL1", "PIM1", "PIK3R5", "GZMA", "DOCK10", "C1R", "GP1BA", "SH2B3", "CASP1", "MAFF", "CCL5", "PIK3CG", "DOCK4", "F8", "GZMK", "CFH", "LCP2", "APOBEC3G", "C1S", "IL6", "JAK2", "GNGT2", "GZMB", "KCNIP2", "F3", "PLEK", "KCNIP3", "NOTCH4", "DGKH", "LGMN", "CPQ", "C1QA", "CT…
HALLMARK_UV_RESPONSE_DN	9.39441e-06	3.03512e-05	0.593325	0.482363	1.62607	144	c("PIK3CD", "MET", "CELF2", "RND3", "FYN", "CAV1", "TGFBR2", "KIT", "SYNE1", "PLPP3", "GRK5", "NR3C1", "ADGRL2", "NFIB", "PRKCA", "PTGFR", "PTPN21", "RASA2", "WDR37", "MYC", "FBLN5", "AKT3", "SCHIP1", "F3", "TFPI", "ID1", "NRP1", "DLC1", "MT1E", "ACVR2A", "NFKB1", "MAP2K5", "SNAI2", "HAS2", "DAB2", "EFEMP1", "TENT4A", "PPARG", "ADD3", "ARHGEF9", "ADORA2B", "PTPRM", "LAMC1", "TGFBR3", "CCN1", "CAC…
HALLMARK_PROTEIN_SECRETION	1.69623e-05	5.08869e-05	0.57561	-0.333277	-1.76096	96	c("ARF1", "KRT18", "TMED2", "TOM1L1", "COPB2", "TPD52", "SOD1", "COG2", "CLTC", "BNIP3", "TSG101", "SCAMP3", "SEC22B", "YIPF6", "VPS45", "RAB2A", "PPT1", "ICA1", "COPB1", "SEC31A", "RAB5A", "AP2S1", "TMED10", "RER1", "ERGIC3", "SCAMP1", "AP2M1", "NAPA", "ARFIP1", "GBF1", "CLCN3")
HALLMARK_WNT_BETA_CATENIN_SIGNALING	2.94394e-05	8.24302e-05	0.57561	0.604584	1.83828	42	c("TCF7", "NOTCH1", "DLL1", "CCND2", "HDAC5", "JAG2", "GNAI1", "PTCH1", "JAG1", "MYC", "WNT6", "NOTCH4", "HEY2", "WNT5B", "AXIN2", "WNT1", "FZD8", "DKK1", "FZD1", "CSNK1E", "HEY1", "DVL2", "CTNNB1", "NCOR2")
HALLMARK_MYC_TARGETS_V2	7.62152e-05	0.000200065	0.538434	-0.395599	-1.94372	58	c("SORD", "HSPE1", "TMEM97", "PA2G4", "HSPD1", "HK2", "TFB2M", "CBX3", "IPO4", "DCTPP1", "UNG", "NPM1", "PHB", "PLK1", "RABEPK", "IMP4", "PLK4", "NOLC1", "MCM4")
HALLMARK_INTERFERON_ALPHA_RESPONSE	0.00015645	0.000386524	0.518848	0.485123	1.59641	97	c("IL7", "NCOA7", "LAMP3", "CSF1", "IL15", "LPAR6", "CASP1", "C1S", "SELL", "IL4R", "TMEM140", "UBA7", "TXNIP", "GBP2", "STAT2", "LAP3", "CD74", "IFI30", "ISG20", "GBP4", "NMI", "RTP4", "PLSCR1", "HERC6", "IRF1", "CD47", "PSMB9", "EPSTI1", "SAMD9L", "RNF31", "TAP1", "TRIM25", "HELZ2", "SLC25A28", "TRIM5", "PROCR", "IFI44", "B2M", "NUB1", "HLA-C", "TENT5A", "IFI44L", "TRIM21", "WARS1", "PSMB8", "O…
HALLMARK_UNFOLDED_PROTEIN_RESPONSE	0.000806583	0.00188203	0.477271	-0.270486	-1.49592	112	c("HSPA9", "ALDH18A1", "WFS1", "DNAJA4", "BANF1", "SRPRB", "HSPA5", "PARN", "EXOC2", "YWHAZ", "EIF4A3", "SPCS1", "SERP1", "SEC31A", "LSM4", "NPM1", "BAG3", "NOLC1", "MTHFD2", "SLC1A4", "KDELR3", "EIF2S1", "EXOSC1", "EIF4EBP1", "LSM1", "XPOT", "POP4", "SLC30A5", "H2AX", "YIF1A", "CALR", "PAIP1", "CKS1B", "PREB", "TARS1", "CNOT2")
HALLMARK_HYPOXIA	0.00170085	0.00375977	0.35482	0.404762	1.38202	199	c("CHST2", "CHST3", "PNRC1", "ETS1", "TNFAIP3", "CAV1", "PLAC8", "NFIL3", "EGFR", "NR3C1", "CDKN1C", "SDC3", "PHKG1", "PRKCA", "RORA", "PPP1R15A", "ERRFI1", "PIM1", "CSRP2", "CAVIN1", "KLF6", "SRPX", "PYGM", "MAFF", "IL6", "HS3ST1", "ATF3", "F3", "PKP1", "MT1E", "IRS2", "ANGPTL4", "AKAP12", "KLF7", "TES", "NDST1", "SLC2A3", "BTG1", "RRAGD", "GCNT2", "AMPD3", "ZFP36", "ANKZF1", "CAVIN3", "ADORA2B"…
HALLMARK_PEROXISOME	0.00191944	0.00403083	0.45506	-0.263365	-1.43455	104	c("RDH11", "SOD1", "SERPINA6", "GNPAT", "IDE", "PEX11B", "SLC25A17", "ABCC5", "PRDX1", "TOP2A", "CRABP2", "CDK7", "SULT2B1", "ACOX1", "ABCB9", "PEX13", "HSD11B2", "DIO1", "PEX11A", "ECI2", "DHCR24", "SLC27A2", "HSD3B7", "PABPC1", "CRAT", "PEX2", "IDH1", "HSD17B4", "ABCD3", "ISOC1", "ACOT8", "SCP2")
HALLMARK_HEDGEHOG_SIGNALING	0.00371353	0.00742706	0.245188	0.533117	1.58626	36	c("CDK6", "DPYSL2", "ETS2", "GLI1", "PTCH1", "PML", "NRP1", "HEY2", "ACHE", "CRMP1", "NRP2", "CNTFR", "SCG2", "MYH9", "HEY1", "VLDLR")
HALLMARK_APOPTOSIS	0.00800961	0.0149317	0.161159	0.396568	1.34371	161	c("BMP2", "GSN", "PRF1", "ANXA1", "CD69", "CAV1", "FAS", "EMP1", "SOD2", "IGFBP6", "PLCB2", "CFLAR", "CD14", "CCND2", "GPX3", "BIRC3", "DPYD", "CASP1", "CD2", "CCNA1", "SATB1", "HGF", "CD38", "IL6", "ATF3", "FASLG", "BTG3", "IFNGR1", "APP", "CASP4", "CYLD", "GNA15", "TXNIP", "EGR3", "PLPPR4", "GADD45A", "FEZ1", "SAT1", "ISG20", "TGFBR3", "TGFB2", "IGF2R", "LMNA", "ANKH", "IRF1", "NEDD9", "CD44", …
HALLMARK_FATTY_ACID_METABOLISM	0.00817688	0.0149317	0.38073	-0.217862	-1.25633	157	c("ALDOA", "PCBD1", "RDH11", "HSP90AA1", "RDH16", "CCDC58", "BLVRA", "LDHA", "EPHX1", "FH", "SDHC", "PDHB", "HSPH1", "SLC22A5", "HSDL2", "ACOX1", "BMPR1B", "UROS", "ECI1", "UGDH", "REEP6", "ECHS1", "HSD17B7", "ENO2", "FASN", "H2AZ1", "ECI2", "NSDHL", "DHCR24", "GLUL", "PRDX6", "TP53INP2", "ACAT2", "CRAT", "GSTZ1", "IDH1", "NTHL1", "HSD17B4", "MDH1", "HSD17B10", "NBN", "ADH7", "PSME1", "ACOT8")
HALLMARK_NOTCH_SIGNALING	0.0123696	0.0216468	0.134051	0.520723	1.5237	32	c("MAML2", "NOTCH1", "DLL1", "DTX1", "PRKCA", "FZD7", "JAG1", "TCF7L2", "ST3GAL6")
HALLMARK_ANGIOGENESIS	0.0132626	0.021847	0.12849	0.506151	1.50603	36	c("CCND2", "JAG2", "LPL", "PDGFA", "JAG1", "NRP1", "APP", "TNFRSF21", "PGLYRP1", "SLCO2A1", "KCNJ8", "S100A4", "FSTL1", "THBD", "PRG2", "FGFR1")
HALLMARK_COAGULATION	0.0135243	0.021847	0.123558	0.396937	1.33526	138	c("GSN", "A2M", "CFI", "FYN", "ANXA1", "C3", "PROS1", "MMP7", "VWF", "F10", "C1R", "PECAM1", "GP1BA", "MAFF", "F8", "MASP2", "CFH", "C1S", "F3", "PLEK", "TF", "LGMN", "CPQ", "KLK8", "C1QA", "LRP1", "DCT", "CFD", "RAPGEF3", "KLF7", "KLKB1", "SERPING1", "RGN", "USP11", "CTSH", "SH2B2", "C8G", "CAPN5", "LEFTY2", "DPP4", "ISCU", "ITGA2", "PREP", "THBD", "CSRP1", "DUSP6", "ITGB3", "FGA", "ITIH1", "F2R…
HALLMARK_TGF_BETA_SIGNALING	0.0383743	0.058079	0.0734471	0.441482	1.38216	54	c("BMP2", "WWTR1", "CDKN1C", "PPP1R15A", "SPTBN1", "SKI", "ENG", "ID1", "ID3", "SMURF2", "SMURF1", "SMAD6", "LTBP2", "SMAD3", "LEFTY2", "JUNB", "SMAD7", "KLF10", "CTNNB1", "NCOR2", "TGFB1", "TGFBR1", "MAP3K7")
HALLMARK_P53_PATHWAY	0.0387194	0.058079	0.0719517	0.361979	1.23594	199	c("BMP2", "NOTCH1", "LDHB", "TCN2", "IRAG2", "FAS", "CCND2", "EPHA2", "PTPN14", "KRT17", "PPP1R15A", "FBXW7", "JAG2", "UPP1", "LIF", "CASP1", "PDGFA", "PRMT2", "PTPRE", "RRAD", "ATF3", "SERPINB5", "APP", "HBEGF", "CCND3", "KLK8", "SOCS1", "TP63", "DGKA", "RALGDS", "TGFA", "TSPYL2", "BTG1", "TXNIP", "PLK3", "CD82", "GADD45A", "RNF19B", "IFI30", "SAT1", "SPHK1", "DEF6", "IRAK1", "ZFP36L1", "DRAM1",…
HALLMARK_APICAL_SURFACE	0.0641722	0.0902051	0.0564313	0.440983	1.34892	44	c("CX3CL1", "LYN", "AKAP7", "SRPX", "MAL", "IL2RB", "CD160", "IL2RG", "GAS1", "APP", "SLC2A4", "CROCC", "PKHD1", "EFNA5", "AFAP1L2", "DCBLD2", "EPHB4", "RHCG", "SLC22A12", "ADAM10", "FLOT2", "CRYBG1", "GHRL")
HALLMARK_KRAS_SIGNALING_DN	0.0644322	0.0902051	0.055012	0.35275	1.20443	199	c("CHST2", "SGK1", "NRIP2", "KRT5", "CD40LG", "RYR1", "DLK2", "PTGFR", "PDCD1", "CYP39A1", "SLC16A7", "ITIH3", "KCNMB1", "GP1BA", "MEFV", "EDN1", "KCND1", "SYNPO", "CCNA1", "TCF7L1", "SLC6A14", "KRT15", "KLK7", "TCL1A", "CAMK1D", "PKP1", "NOS1", "KLK8", "IL12B", "MTHFR", "ATP4A", "PRKN", "TAS2R4", "CLDN8", "SHOX2", "WNT16", "TFCP2L1", "IL5", "NUDT11", "TENM2", "CNTFR", "TGFB2", "VPREB1", "SMPX", …
HALLMARK_BILE_ACID_METABOLISM	0.261381	0.354129	0.0243361	0.334844	1.1127	112	c("NR3C2", "CH25H", "BMP6", "ABCA8", "BBOX1", "ABCA6", "LCK", "ABCA9", "OPTN", "ACSL5", "ABCD2", "CYP39A1", "SLC23A2", "CYP27A1", "ALDH1A1", "CYP7A1", "ABCA5", "MLYCD", "HSD17B11", "CYP7B1", "ABCA1", "LIPE")
HALLMARK_MITOTIC_SPINDLE	0.321361	0.421786	0.0209755	0.311565	1.06381	199	c("EPB41L2", "GSN", "ARAP3", "SUN2", "BIN1", "DST", "TUBGCP6", "AKAP13", "DOCK2", "CLIP2", "NCK2", "MYO9B", "MID1", "ARHGAP4", "RASA2", "PKD2", "WASF2", "SPTBN1", "CCDC88A", "SYNPO", "DOCK4", "FLNA", "LLGL1", "KLC1", "ARHGAP10", "ARHGAP27", "PLEKHG2", "FSCN1", "CNTRL", "RASAL2", "ARHGEF7", "CDC42EP1", "SORBS2", "FGD4", "MYO1E", "ABR", "NCK1", "GEMIN4", "HOOK3", "NIN", "ARHGEF2", "CNTROB", "CEP192…
HALLMARK_REACTIVE_OXYGEN_SPECIES_PATHWAY	0.410328	0.522236	0.0178606	0.34019	1.05289	49	c("MBP", "PRNP", "FES", "IPCEF1", "SOD2", "GPX3", "MSRA")
HALLMARK_ANDROGEN_RESPONSE	0.461035	0.569514	0.0156994	0.309465	1.02091	100	c("RPS6KA3", "CDK6", "SGK1", "ADAMTS1", "ALDH1A3", "CDC14B", "GUCY1A1", "PTPN21", "MERTK", "TNFAIP8", "LIFR", "ARID5B", "MAF", "PTK2B", "SRF", "PLPP1", "CCND3", "AKAP12", "MYL12A", "SAT1", "ACTN1", "ANKH", "TMPRSS2", "HOMER2", "CAMKK2", "PIAS1", "KLK2", "B2M", "KLK3")
HALLMARK_CHOLESTEROL_HOMEOSTASIS	0.600528	0.720633	0.011986	0.294982	0.951919	74	c("PNRC1", "NFIL3", "ADH4", "CXCL16", "GNAI1", "ERRFI1", "LPL", "JAG1", "ATF3", "LGMN", "PPARG", "STARD4", "FABP5", "ANTXR2", "PLSCR1", "NIBAN1", "ALDOC", "AVPR1A", "CTNNB1", "ANXA5", "LGALS3", "GSTM2")
HALLMARK_XENOBIOTIC_METABOLISM	0.728264	0.849641	0.0088224	0.269583	0.920465	199	c("ATOH8", "NDRG2", "PTGDS", "GABARAPL1", "LCAT", "IRF8", "FAS", "ETS2", "PROS1", "CDO1", "EPHA2", "SLC12A4", "IGF1", "F10", "HSD11B1", "UPP1", "ABCD2", "PDK4", "CYP27A1", "ADH5", "PSMB10", "AOX1", "TPST1", "IL1R1", "AP4B1", "PINK1", "TMEM176B", "GCNT2", "TNFRSF1A", "XDH", "RBP4", "TGFB2", "APOE", "NPC1", "GCKR", "SMOX", "PEMT", "FBLN1", "MAN1A1", "PMM1", "LPIN2", "UPB1", "BCAR1", "FMO1", "ADH1C"…
HALLMARK_HEME_METABOLISM	0.77421	0.878833	0.00779977	0.263562	0.899477	197	c("SNCA", "TAL1", "GYPC", "ACKR1", "C3", "LMO2", "AGPAT4", "SLC66A2", "TNS1", "CLIC2", "NR3C1", "GYPE", "OPTN", "EZH1", "MFHAS1", "MPP1", "RHD", "SLC25A37", "CCND3", "TSPO2", "ALDH1L1", "RBM5", "SEC14L1", "CTNS", "EPB42", "RANBP10", "MAP2K3", "TNRC6B", "ACSL6", "HBB", "BACH1", "RBM38", "ADD2", "GATA1", "TMCC2", "SPTB", "SMOX", "CCDC28A", "LPIN2", "UBAC1", "BMP2K", "ABCG2", "KAT2B", "RIOK3", "MXI1…
HALLMARK_ADIPOGENESIS	0.885354	0.964331	0.00520286	0.244808	0.836063	200	c("STAT5A", "ENPP2", "ITIH5", "C3", "ITGA7", "CAVIN2", "GPX3", "MYLK", "CAVIN1", "LPL", "PHLDB1", "LIFR", "SORBS1", "LEP", "IFNGR1", "NABP1", "ACADS", "FABP4", "CD302", "ARL4A", "CIDEA", "SPARCL1", "ANGPTL4", "SLC27A1", "ADIPOQ", "BCL6", "ABCA1", "ACADL", "SSPN", "ANGPT1", "LIPE", "PPARG", "TANK", "COL15A1", "GADD45A", "MRAP", "APOE", "LTC4S", "ITSN1", "PLIN2", "PIM3", "PGM1", "PEMT", "MIGA2", "A…
HALLMARK_PANCREAS_BETA_CELLS	0.898578	0.964331	0.00598635	0.229978	0.695146	40	c("PAK3", "LMO2", "FOXO1", "AKT3", "MAFB", "DPP4", "PAX6", "DCX", "IAPP", "PDX1", "CHGA", "GCG", "NKX6-1", "STXBP1", "SLC2A2", "SCGN", "G6PC2", "ISL1", "PAX4")
HALLMARK_UV_RESPONSE_UP	0.91841	0.964331	0.00433161	0.23162	0.784372	158	c("BMP2", "ABCB1", "CXCL2", "LYN", "SOD2", "CDO1", "CDKN1C", "GPX3", "HTR7", "MGAT1", "ARRB2", "IL6", "RAB27A", "RRAD", "HLA-F", "ATF3", "BTG3", "GLS", "CCND3", "BTG1", "SHOX2", "RXRB", "ICAM1", "NFKBIA", "HYAL2", "NR4A1", "FOSB", "IRF1", "STK25", "DLG4", "JUNB", "TAP1", "AMD1")
HALLMARK_PI3K_AKT_MTOR_SIGNALING	0.954157	0.974246	0.00334429	0.209079	0.691966	105	c("NOD1", "RPS6KA3", "PRKCB", "EGFR", "LCK", "CAMK4", "SLA", "IL2RG", "FASLG", "NGF", "MAP2K3", "DAPP1", "STAT2", "NCK1", "TNFRSF1A", "MKNK1", "RPS6KA1", "PIKFYVE", "ITPR2", "FGF17", "TIAM1", "PLCG1", "CXCR4", "MAP2K6", "ECSIT", "PLCB1", "IL4", "MAP3K7", "GRK2", "NFKBIB")
HALLMARK_SPERMATOGENESIS	0.974246	0.974246	0.00244399	0.202287	0.679331	134	c("TLE4", "SHE", "GFI1", "LPIN1", "TULP2", "PACRG", "GPR182", "CAMK4", "CCNA1", "ADCYAP1", "DPEP3", "NOS1", "ARL4A", "SEPTIN4", "MLLT10", "IP6K1", "JAM3", "IL12RB2", "POMC", "NF2", "CSNK2A2", "TKTL1", "DDX25", "PGS1", "CFTR", "ART3", "GAPDHS", "SLC2A5", "MTNR1A", "TNP2")
HALLMARK_E2F_TARGETS				-0.553923		200	c("PAICS", "NME1", "UBE2T", "TK1", "KPNA2", "RACGAP1", "SPC25", "RAD51C", "RRM2", "PA2G4", "RBBP7", "CKS2", "SPAG5", "JPT1", "CDKN3", "ASF1B", "KIF4A", "TUBG1", "BIRC5", "UBR7", "BUB1B", "RAN", "AURKA", "CSE1L", "RPA3", "HMMR", "KIF22", "TOP2A", "CIT", "CDK1", "TIMELESS", "DLGAP5", "ESPL1", "SLBP", "SRSF1", "HMGB3", "CENPM", "GSPT1", "MKI67", "PTTG1", "CCNB2", "MAD2L1", "CDCA8", "ATAD2", "E2F8", …
HALLMARK_ESTROGEN_RESPONSE_EARLY				-0.290798		199	c("SLC9A3R1", "FKBP4", "KRT18", "CANT1", "TOB1", "ANXA9", "TFF3", "SIAH2", "SLC19A2", "SLC2A1", "ARL3", "MLPH", "KRT8", "WFS1", "ITPK1", "MUC1", "CA12", "SLC39A6", "RET", "SLC22A5", "AR", "TBC1D30", "MYB", "SULT2B1", "TFF1", "RARA", "FAM102A", "SCNN1A", "RAPGEFL1", "OVOL2", "PEX11A", "DHCR7", "CCND1", "MREG", "RHOD", "BLVRB", "ESRP2", "MSMB", "ABAT", "TJP3", "KCNK15", "TTC39A", "FASN", "RETREG1",…
HALLMARK_ESTROGEN_RESPONSE_LATE				-0.33038		198	c("SLC9A3R1", "TSPAN13", "FKBP4", "PLAC1", "SORD", "EMP2", "TOB1", "DNAJC1", "ANXA9", "COX6C", "DCXR", "AGR2", "TFF3", "SIAH2", "ACOX2", "ARL3", "GINS2", "KIF20A", "WFS1", "CDC6", "ITPK1", "CA12", "DNAJC12", "RET", "TOP2A", "SLC22A5", "MYB", "CHST8", "SULT2B1", "TFF1", "FAM102A", "HPRT1", "GALE", "SCNN1A", "CDH1", "FGFR3", "ASCL1", "RAPGEFL1", "UGDH", "OVOL2", "DHCR7", "CCND1", "BLVRB", "CYP4F11"…
HALLMARK_G2M_CHECKPOINT				-0.431246		199	c("NEK2", "TOP1", "KPNA2", "RACGAP1", "BUB3", "NUSAP1", "MNAT1", "RAD23B", "HNRNPU", "KIF11", "SQLE", "CKS2", "JPT1", "CDKN3", "TPX2", "KIF4A", "CBX1", "GINS2", "TROAP", "BIRC5", "PBK", "UBE2C", "EXO1", "CDC6", "AURKA", "HMMR", "KIF22", "CENPF", "TOP2A", "CDK1", "BUB1", "TLE3", "ESPL1", "PRC1", "SRSF1", "HMGB3", "GSPT1", "ORC5", "MKI67", "PTTG1", "CCNB2", "CENPA", "MAD2L1", "ODF2", "CDC45", "H2BC…
HALLMARK_GLYCOLYSIS				-0.263361		198	c("SRD5A3", "ALDOA", "FKBP4", "FAM162A", "COPB2", "SOD1", "P4HA1", "TFF3", "COG2", "POLR3K", "KIF20A", "LDHA", "AURKA", "ECD", "SDHC", "SLC35A3", "HMMR", "SLC25A10", "CDK1", "PPIA", "CYB5A", "HK2", "CACNA1H", "NDUFV3", "TALDO1", "GALE", "HSPA5", "FUT8", "TXN", "PSMC4", "CENPA", "BPNT1", "GOT1", "PMM2", "BIK", "ENO2", "GFPT1", "NSDHL", "DEPDC1", "HAX1", "PGK1", "PAXIP1", "G6PD", "GOT2", "RARS1", "…
HALLMARK_MTORC1_SIGNALING				-0.417573		199	c("SLC9A3R1", "ALDOA", "SORD", "RDH11", "TM7SF2", "PSMD12", "PSMD14", "HSPE1", "TMEM97", "CACYBP", "RRM2", "P4HA1", "HSPA9", "SQLE", "STIP1", "SCD", "SLC2A1", "HSPA4", "TUBG1", "GPI", "LDHA", "GSR", "PSMA3", "ACLY", "AURKA", "PRDX1", "HSPD1", "PSMB5", "ATP5MC1", "PPIA", "BUB1", "HK2", "RAB1A", "HPRT1", "PIK3R3", "HSPA5", "ATP6V1D", "TCEA1", "PSMC4", "EEF1E1", "EBP", "DHFR", "DHCR7", "RPN1", "UNG"…
HALLMARK_MYC_TARGETS_V1				-0.483741		200	c("NME1", "TOMM70", "VDAC1", "PSMD14", "HSPE1", "KPNA2", "BUB3", "PTGES3", "ERH", "RAD23B", "GLO1", "HNRNPU", "VDAC3", "PA2G4", "CCT3", "RRM1", "CCT2", "LDHA", "NDUFAB1", "RAN", "FAM120A", "HNRNPC", "HSPD1", "CSTF2", "PRDX3", "PPIA", "PSMA6", "NCBP2", "SRSF1", "HPRT1", "CBX3", "GSPT1", "PSMC4", "PSMA1", "MAD2L1", "HNRNPA2B1", "CDC45", "UBE2L3", "ACP1", "EPRS1", "PSMA2", "PSMC6", "CCNA2", "MCM6", …
HALLMARK_OXIDATIVE_PHOSPHORYLATION				-0.515843		200	c("COX6A1", "NDUFB4", "ATP5PD", "TOMM70", "VDAC1", "COX17", "ATP5MC2", "COX7A2L", "COX6C", "TIMM17A", "VDAC3", "HSPA9", "ATP6AP1", "VDAC2", "UQCRQ", "MTX2", "NDUFB3", "GPI", "LDHA", "MRPS15", "NDUFAB1", "ATP5ME", "NDUFA8", "NDUFA3", "FH", "SDHC", "COX6B1", "PRDX3", "ATP6V1G1", "ATP5MC1", "NDUFB5", "PDHB", "NDUFB1", "CYB5A", "NDUFS2", "COX7A2", "NDUFA5", "UQCR10", "ATP6V1D", "NDUFS8", "MRPL35", "A…

## Sheet: AC107959.1
Supplementary Table - GSEA results for BRCA Normal lncRNAs - related to Supplementary Figure 3B
pathway	pval	padj	log2err	ES	NES	size	leadingEdge
HALLMARK_E2F_TARGETS	1.27653e-44	6.38265e-43	1.73878	-0.658223	-3.68512	200	c("CSE1L", "RAD21", "UBE2T", "RRM2", "HMMR", "RACGAP1", "CDK1", "PAICS", "SPC25", "CIT", "ATAD2", "TOP2A", "KIF4A", "BUB1B", "SPAG5", "AURKA", "MCM2", "KPNA2", "DLGAP5", "CENPE", "SRSF1", "GSPT1", "RAD1", "MCM4", "RAN", "DEPDC1", "CKS2", "MAD2L1", "GINS1", "SMC4", "BRCA1", "MKI67", "RAD51C", "CDKN3", "KIF22", "PRKDC", "BARD1", "DSCC1", "DIAPH3", "LMNB1", "MCM6", "MSH2", "MTHFD2", "NBN", "HELLS", …
HALLMARK_ALLOGRAFT_REJECTION	6.97176e-40	1.74294e-38	1.64704	0.716649	2.58619	200	c("IL16", "NLRP3", "CD1D", "WAS", "HLA-E", "HCLS1", "CCND2", "IRF8", "CD3E", "IL12RB1", "CD247", "CD40", "CD3D", "NCF4", "PRF1", "PRKCB", "CD3G", "CD28", "HLA-DOA", "LCK", "CCR2", "ITK", "ETS1", "CD2", "IL2", "CD40LG", "IL2RB", "FASLG", "CD8A", "CXCR3", "GZMA", "PTPRC", "SIT1", "STAT4", "LCP2", "CD4", "CCR5", "TRAT1", "IRF4", "FYB1", "CCL5", "CD96", "IL18RAP", "HLA-DMB", "CRTAM", "HLA-DMA", "IL2R…
HALLMARK_MYC_TARGETS_V1	2.59407e-32	4.32345e-31	1.47456	-0.583745	-3.26815	200	c("TOMM70", "CCT3", "CBX3", "HNRNPU", "VDAC1", "EPRS1", "GLO1", "RRM1", "PSMD1", "CCT5", "CANX", "PSMD14", "CCT2", "ACP1", "RAD23B", "NDUFAB1", "LDHA", "MCM2", "KPNA2", "SRSF1", "GSPT1", "MCM4", "RAN", "PGK1", "NPM1", "PPIA", "MAD2L1", "CDC45", "EIF4E", "BUB3", "CSTF2", "CCT4", "HSPD1", "FAM120A", "NCBP1", "MCM6", "PSMC4", "HDGF", "ILF2", "CCNA2", "YWHAE", "XPOT", "CTPS1", "XPO1", "IARS1", "POLD2…
HALLMARK_INTERFERON_GAMMA_RESPONSE	1.09246e-31	1.36558e-30	1.46045	0.676195	2.44021	200	c("FGL2", "CSF2RB", "IL10RA", "IRF8", "CD40", "P2RY14", "IL2RB", "GZMA", "IL18BP", "CD69", "CIITA", "SELP", "STAT4", "LCP2", "TNFAIP3", "IRF4", "CCL5", "HLA-DMA", "VAMP5", "CD74", "SERPING1", "NOD1", "KLRK1", "C1R", "HLA-DRB1", "FAS", "BANK1", "C1S", "IL15RA", "ITGB7", "SAMHD1", "HLA-DQA1", "SLAMF7", "CASP1", "GPR18", "IL4R", "NLRC5", "CD38", "IL15", "PML", "CCL2", "SOCS1", "STAT2", "CASP4", "CD8…
HALLMARK_G2M_CHECKPOINT	4.30637e-30	4.30637e-29	1.42456	-0.565095	-3.18955	199	c("SQLE", "HNRNPU", "RAD21", "NEK2", "CENPF", "EXO1", "TOP1", "TPX2", "HMMR", "RACGAP1", "NUSAP1", "KIF11", "CDK1", "TOP2A", "KIF4A", "RAD23B", "KNL1", "KIF23", "PRC1", "AURKA", "MCM2", "KPNA2", "CENPE", "SRSF1", "GSPT1", "BUB1", "CDC6", "CKS2", "MAD2L1", "SMC4", "ORC5", "MKI67", "CDKN3", "KIF22", "GINS2", "CDC45", "BUB3", "CENPA", "POLQ", "PBK", "BARD1", "CUL3", "LMNB1", "UBE2C", "MCM6", "MNAT1"…
HALLMARK_TNFA_SIGNALING_VIA_NFKB	1.2368e-25	1.03067e-24	1.31101	0.643774	2.32321	200	c("PTGER4", "STAT5A", "GPR183", "CD69", "IL7R", "TNFAIP3", "FUT4", "PLPP3", "TRAF1", "CCL5", "ETS2", "GEM", "PNRC1", "IL15RA", "PPP1R15A", "SGK1", "PLEK", "CSF1", "CXCL2", "BIRC3", "CD83", "DNAJB4", "TNFRSF9", "CCL2", "IL12B", "EGR2", "ATF3", "G0S2", "BMP2", "CCL4", "IL23A", "SOCS3", "IRF1", "SOD2", "LIF", "NFKBIE", "CFLAR", "TNFAIP8", "PTPRE", "MAP3K8", "CCN1", "EGR1", "SAT1", "KLF2", "FOS", "NR…
HALLMARK_INFLAMMATORY_RESPONSE	2.71176e-23	1.93697e-22	1.24623	0.629433	2.27133	199	c("TNFRSF1B", "NLRP3", "EBI3", "PTGER4", "IL10RA", "SCARF1", "CD40", "LCK", "SLAMF1", "PIK3R5", "CD48", "IL2RB", "KCNA3", "IL18R1", "GPR183", "CD69", "IL7R", "LCP2", "CXCR6", "CCL5", "CHST2", "IL18RAP", "LYN", "STAB1", "CCR7", "CX3CL1", "IL15RA", "PTAFR", "CD14", "GP1BA", "LTA", "SELL", "CSF1", "IL4R", "CYBB", "IL15", "TNFRSF9", "CCL2", "IL12B", "RHOG", "SEMA4D", "LAMP3", "C3AR1", "VIP", "RTP4", …
HALLMARK_KRAS_SIGNALING_UP	5.57827e-18	3.48642e-17	1.09593	0.591193	2.13334	199	c("TNFRSF1B", "ABCB1", "GYPC", "TSPAN7", "IL10RA", "IKZF1", "IL33", "CCND2", "CD37", "IRF8", "PECAM1", "DOCK2", "ETS1", "CSF2RA", "IL7R", "TNFAIP3", "SPRY2", "TRAF1", "IL2RG", "MAP4K1", "ALDH1A2", "ENG", "CLEC4A", "LAT2", "HSD11B1", "GNG11", "PDCD1LG2", "PPP1R15A", "SPARCL1", "TMEM176B", "TMEM176A", "LY96", "PIGR", "BIRC3", "CTSS", "ADGRA2", "FLT4", "ADGRL4", "TLR8", "TMEM100", "ITGB2", "PLVAP", …
HALLMARK_MTORC1_SIGNALING	8.71194e-18	4.83996e-17	1.08644	-0.450761	-2.54422	199	c("SQLE", "P4HA1", "HSPA9", "ALDOA", "GMPS", "EPRS1", "HSPA4", "TMEM97", "RRM2", "CCT6A", "CANX", "PSMD14", "RAB1A", "HMGCR", "AURKA", "SLC2A1", "LDHA", "MCM2", "SORD", "MCM4", "GSK3B", "BUB1", "PGK1", "PPIA", "SCD", "CACYBP", "UCHL5", "RPN1", "PRDX1", "PSMD12", "STIP1", "HSPD1", "MTHFD2", "PSMC4", "DHFR", "ELOVL6", "GPI", "ACLY", "PNO1", "SLC9A3R1", "IMMT", "TFRC", "USO1", "CDC25A", "HK2", "TRIB…
HALLMARK_IL2_STAT5_SIGNALING	2.10228e-16	1.05114e-15	1.04763	0.580676	2.09538	198	c("TNFRSF1B", "ABCB1", "CD79B", "FGL2", "TNFRSF8", "IL10RA", "CCND2", "IRF8", "FLT3LG", "CST7", "CD48", "IL2RB", "IL18R1", "IL3RA", "SELP", "IRF4", "PLAGL1", "TRAF1", "SHE", "LRRC8C", "PLPP1", "CCND3", "EOMES", "ITIH5", "TLR7", "AGER", "SELL", "ICOS", "GPR65", "LTB", "CAPN3", "CSF1", "CCR4", "IL4R", "CD83", "TNFRSF9", "SOCS1", "BATF3", "SYT11", "CD86", "BMP2", "PIM1", "PRKCH", "GLIPR2", "SCN9A", …
HALLMARK_IL6_JAK_STAT3_SIGNALING	7.40177e-15	3.36444e-14	0.986546	0.68112	2.33468	87	c("TNFRSF1B", "CSF2RB", "EBI3", "IL12RB1", "ACVRL1", "A2M", "PIK3R5", "IL18R1", "IL3RA", "CSF2RA", "IL2RG", "FAS", "IL15RA", "CD14", "LTB", "CSF1", "IL4R", "ITGA4", "CD38", "SOCS1", "STAT2", "CXCL13", "PIM1", "SOCS3", "IRF1", "IL2RA", "IL7", "MAP3K8", "LEPR", "CCR1", "CXCL3", "IL9R", "IL6", "TLR2", "IL1R1", "CXCL1", "TGFB1", "TNFRSF21", "CXCL9", "TNFRSF1A", "IFNGR1", "IRF9", "TYK2", "IL1B", "PTPN…
HALLMARK_COMPLEMENT	2.83119e-14	1.17966e-13	0.975995	0.5609	2.02414	200	c("FYN", "WAS", "GNGT2", "SPOCK2", "C3", "LCK", "F10", "PIK3R5", "CD40LG", "GZMA", "LCP2", "TNFAIP3", "CCL5", "LYN", "GNG2", "PIK3CG", "SERPING1", "APOBEC3G", "C1R", "C1S", "GZMK", "C1QA", "SH2B3", "NOTCH4", "FCN1", "GP1BA", "CASP1", "PLEK", "C1QC", "KLK1", "DOCK10", "CTSS", "CR1", "CASP4", "RHOG", "KCNIP2", "PIM1", "GZMB", "CFH", "LGMN", "IRF1", "JAK2", "GNAI2", "PSMB9", "ITIH1", "F3", "FCER1G",…
HALLMARK_INTERFERON_ALPHA_RESPONSE	5.0114e-14	1.92746e-13	0.965328	0.65778	2.27635	97	c("CD74", "LPAR6", "UBA7", "C1S", "CASP1", "TMEM140", "SELL", "CSF1", "IL4R", "IL15", "STAT2", "LAMP3", "TXNIP", "SLC25A28", "RTP4", "ISG20", "IFI30", "IRF1", "GBP4", "PROCR", "IL7", "PSMB9", "GBP2", "EPSTI1", "TRIM21", "SAMD9L", "B2M", "IFI44L", "HERC6", "IFI44", "BATF2", "LAP3", "PSMB8", "HLA-C", "PLSCR1", "IRF9", "NMI", "IFITM3", "NUB1", "IFIT2", "TAP1", "NCOA7", "CCRL2", "IFIT3", "IFITM2", "R…
HALLMARK_OXIDATIVE_PHOSPHORYLATION	8.51476e-14	3.04099e-13	0.954542	-0.412167	-2.30755	200	c("TOMM70", "VDAC1", "HSPA9", "FH", "SDHC", "NDUFS2", "COX7A2L", "TIMM17A", "NDUFAB1", "NDUFB4", "MTX2", "LRPPRC", "LDHA", "MRPS30", "NDUFB3", "GPI", "PDHX", "NDUFS1", "COX6C", "COX6A1", "VDAC2", "NDUFB5", "IMMT", "MRPL35", "OPA1", "ATP6AP1", "TOMM22", "CYCS", "MDH1", "ATP6V1C1", "COX17", "UQCRQ", "CYC1", "ATP5F1C", "PDHB", "ATP5F1E", "COX7A2", "CYB5A", "VDAC3", "COX6B1", "COX7B", "GOT2", "NDUFA5…
HALLMARK_GLYCOLYSIS	7.70754e-09	2.56918e-08	0.74774	-0.343602	-1.9207	198	c("COPB2", "P4HA1", "SRD5A3", "ALDOA", "GFPT1", "SDHC", "HMMR", "PMM2", "COG2", "CDK1", "RARS1", "AURKA", "LDHA", "PGK1", "PPIA", "DEPDC1", "KIF20A", "FAM162A", "FKBP4", "BPNT1", "CENPA", "PPFIA4", "ECD", "PSMC4", "P4HA2", "SOD1", "RPE", "HK2", "ALDH9A1", "MDH1", "HAX1", "PGM2", "HDLBP", "TALDO1", "PLOD2", "SLC35A3", "GCLC", "CYB5A", "EFNA3", "POLR3K", "SPAG4", "TPI1", "KDELR3", "GOT2", "HSPA5", …
HALLMARK_EPITHELIAL_MESENCHYMAL_TRANSITION	1.57783e-08	4.93073e-08	0.733762	0.495994	1.78991	200	c("WIPF1", "ABI3BP", "GLIPR1", "TNFAIP3", "CXCL12", "FBLN5", "MYLK", "FAS", "GEM", "FGF2", "SFRP1", "DAB2", "GAS1", "VIM", "IL15", "SLIT2", "SLIT3", "OXTR", "TAGLN", "MATN2", "VCAM1", "NT5E", "EMP3", "SNAI2", "FBLN2", "CCN1", "SAT1", "DST", "NNMT", "VEGFC", "TGM2", "ACTA2", "IL32", "LAMA2", "TPM2", "IL6", "LRP1", "PDLIM4", "DCN", "MYL9", "COL16A1", "PCOLCE2", "CXCL1", "MMP2", "TGFB1", "LAMA1", "P…
HALLMARK_COAGULATION	2.40734e-08	7.0804e-08	0.733762	0.52996	1.87901	138	c("FYN", "ANXA1", "C3", "F10", "PECAM1", "A2M", "PROS1", "SERPING1", "GSN", "C1R", "C1S", "ISCU", "CFI", "C1QA", "VWF", "GP1BA", "PLEK", "CFH", "LGMN", "RAPGEF3", "ITIH1", "F3", "DPP4", "LRP1", "CSRP1", "CAPN5", "MEP1A", "MMP7", "MMP2", "RGN", "CFD", "MAFF", "USP11", "DCT", "LEFTY2", "MASP2", "TF", "F2RL2", "CTSH", "KLF7", "CTSK", "F8", "THBD", "ITGB3", "KLKB1", "CLU", "C8G", "KLK8", "C2", "CTSO"…
HALLMARK_PROTEIN_SECRETION	2.71462e-08	7.5406e-08	0.733762	-0.433147	-2.26254	96	c("TMED2", "COPB2", "YIPF6", "COG2", "CLTC", "RAB2A", "ARF1", "TSG101", "COPB1", "ERGIC3", "AP1G1", "SCAMP3", "ARFGEF1", "TOM1L1", "CLCN3", "SCAMP1", "LMAN1", "TPD52", "VPS45", "SOD1", "USO1", "RAB22A", "ARFIP1", "TMED10", "KRT18", "SEC31A", "BNIP3", "DNM1L", "SEC22B", "ARCN1", "ARFGEF2", "OCRL", "GOLGA4", "SCRN1", "SGMS1", "AP3B1", "ATP7A", "GNAS", "YKT6", "LAMP2", "RAB5A", "VPS4B", "ICA1", "PPT…
HALLMARK_MYOGENESIS	7.00733e-08	1.84404e-07	0.704976	0.48375	1.74563	199	c("MEF2C", "IGF1", "SGCA", "HSPB2", "MYH11", "FXYD1", "GSN", "MYLK", "LSP1", "FGF2", "FHL1", "MYOM1", "BIN1", "GPX3", "PYGM", "PTGIS", "ITGA7", "MYH3", "TAGLN", "DMD", "CKMT2", "COL15A1", "SOD3", "PRNP", "CRYAB", "SORBS3", "SVIL", "CASQ2", "IGFBP7", "MRAS", "SSPN", "TNNT3", "DENND2B", "LAMA2", "FOXO4", "TPM2", "NOS1", "APLNR", "KIFC3", "ACHE", "TNNI2", "SORBS1", "DES", "MYL3", "HDAC5", "TGFB1", "…
HALLMARK_APICAL_JUNCTION	7.40037e-07	1.85009e-06	0.659444	0.469818	1.69535	199	c("ICAM2", "CLDN15", "CLDN11", "PECAM1", "SIRPA", "PTPRC", "TRAF1", "FYB1", "CX3CL1", "CD209", "RAC2", "ADAMTS5", "VWF", "CD34", "CLDN5", "CADM3", "COL17A1", "EPB41L2", "LAYN", "SKAP2", "SLIT2", "NLGN3", "CD86", "MSN", "VCAM1", "CLDN19", "NEXN", "SYK", "SDC3", "CD274", "SORBS3", "GNAI2", "FLNC", "ITGA9", "ACTG2", "TSPAN4", "SGCE", "ITGA10", "GNAI1", "JAM3", "MYL9", "CNN2", "NRXN2", "COL16A1", "NE…
HALLMARK_MYC_TARGETS_V2	1.92211e-05	4.56111e-05	0.57561	-0.452404	-2.08549	58	c("CBX3", "TFB2M", "TMEM97", "SORD", "MCM4", "NPM1", "PRMT3", "HSPD1", "PLK4", "HK2", "DCTPP1", "UNG", "HSPE1", "PLK1", "MPHOSPH10", "DDX18", "LAS1L", "NOLC1")
HALLMARK_UNFOLDED_PROTEIN_RESPONSE	2.00689e-05	4.56111e-05	0.57561	-0.350078	-1.86719	112	c("HSPA9", "PAIP1", "SRPRB", "YWHAZ", "PARN", "NPM1", "ALDH18A1", "CNOT6", "EIF4E", "MTHFD2", "XPOT", "IARS1", "TARS1", "CKS1B", "ATF6", "SLC30A5", "SEC31A", "WFS1", "DNAJC3", "NOLC1", "SPCS1", "KDELR3", "SSR1", "HSPA5", "EIF2S1", "DNAJA4", "MTREX", "EIF2AK3", "KIF5B", "LSM4", "HSP90B1", "ERO1A", "PDIA6", "CNOT2", "EIF4A3", "TTC37", "CEBPG", "VEGFA", "SERP1", "POP4", "PREB", "DKC1", "SLC1A4", "NH…
HALLMARK_P53_PATHWAY	2.70777e-05	5.88645e-05	0.57561	0.443344	1.59982	199	c("IRAG2", "CCND2", "CCND3", "FAS", "ISCU", "TCN2", "DGKA", "CASP1", "PPP1R15A", "TSPYL2", "DEF6", "SOCS1", "PLK3", "ATF3", "BMP2", "RRAD", "S100A4", "TXNIP", "IFI30", "LIF", "PROCR", "PTPRE", "SAT1", "FOS", "TP63", "RALGDS", "ERCC5", "PDGFA", "EPHA2", "KRT17", "TGFB1", "PRMT2", "CD81", "LDHB", "KLF4", "RNF19B", "JAG2", "MXD4", "UPP1", "HBEGF", "NOTCH1", "ZFP36L1", "VDR", "TAP1", "SPHK1", "JUN", …
HALLMARK_UV_RESPONSE_DN	3.94614e-05	8.13052e-05	0.557332	0.462888	1.64492	144	c("PIK3CD", "TGFBR2", "FYN", "CELF2", "GRK5", "PLPP3", "SYNE1", "CAV1", "FBLN5", "PTGFR", "NR3C1", "DAB2", "RND3", "KIT", "ID1", "SNAI2", "ADD3", "MET", "CCN1", "F3", "NFIB", "PRKCA", "DUSP1", "DLC1", "PTPN21", "TFPI", "PTPRM", "NRP1", "MT1E", "EFEMP1", "TGFBR3", "ADGRL2", "ACVR2A", "LPAR1", "RBPMS", "MRPS31", "AKT3", "MYC", "ITGB3", "CACNA1A", "WDR37", "RASA2", "MGLL", "PDGFRB", "PMP22", "HAS2",…
HALLMARK_MITOTIC_SPINDLE	4.06526e-05	8.13052e-05	0.557332	-0.272518	-1.53817	199	c("NEK2", "CENPF", "STAU1", "TPX2", "RACGAP1", "ECT2", "NUSAP1", "KIF11", "CDK1", "TOP2A", "KIF4A", "KIF23", "PRC1", "AURKA", "LRPPRC", "DLGAP5", "SHROOM2", "CENPE", "CKAP5", "BUB1", "ANLN", "SMC4", "KIF22", "KNTC1", "LMNB1", "ARFGEF1", "TTK", "YWHAE", "FLNB", "EZR", "CCNB2", "KIF15", "BIRC5", "ALMS1", "KIF3B", "RANBP9", "KIF20B", "DLG1", "NDC80", "ESPL1", "MAPRE1", "PPP4R2", "KIF2C", "PLK1", "WA…
HALLMARK_APOPTOSIS	5.18373e-05	9.96871e-05	0.557332	0.457204	1.63367	161	c("PLCB2", "CCND2", "ANXA1", "PRF1", "CD2", "FASLG", "CD69", "CAV1", "GSN", "FAS", "CD14", "CASP1", "DPYD", "GPX3", "BIRC3", "CD38", "IGFBP6", "CASP4", "ATF3", "BMP2", "TXNIP", "ISG20", "IRF1", "SOD2", "HGF", "CFLAR", "SAT1", "EGR3", "FEZ1", "IL6", "DCN", "SATB1", "MMP2", "TGFBR3", "IL18", "IFNGR1", "GPX1", "IFITM3", "EMP1", "IL1B", "CCNA1", "TAP1", "JUN", "F2R", "TNF", "GNA15", "PPP2R5B", "TIMP2…
HALLMARK_DNA_REPAIR	8.40307e-05	0.000155612	0.538434	-0.29263	-1.59998	148	c("TMED2", "MPC2", "RAE1", "ZWINT", "ARL6IP1", "CETN2", "NELFCD", "TSG101", "POLR2K", "RFC5", "CSTF3", "POLA1", "UMPS", "DCTN4", "RAD51", "PRIM1", "RRM2B", "RPA3", "PCNA", "TAF9", "RFC2", "COX17", "NCBP2", "NME1", "NME4", "DDB1", "POLR2D", "SEC61A1", "SRSF6", "HPRT1", "POLB", "ERCC4", "FEN1", "SSRP1", "VPS37D", "CANT1", "GTF2H5", "POLA2", "RFC4", "TYMS")
HALLMARK_HYPOXIA	0.00602833	0.0107649	0.186473	0.381949	1.37827	199	c("PLAC8", "ETS1", "TNFAIP3", "CHST2", "CAV1", "SRPX", "PNRC1", "NR3C1", "CAVIN1", "PPP1R15A", "PYGM", "ATF3", "S100A4", "PIM1", "ISG20", "SDC3", "CHST3", "CCN1", "FOS", "ZFP36", "F3", "HS3ST1", "CAVIN3", "PRKCA", "DUSP1", "TGM2", "AKAP12", "IL6", "CDKN1C", "KLF6", "DCN", "CSRP2", "IRS2", "MT1E", "PHKG1", "RORA", "PGF", "AMPD3", "MAFF", "SLC2A3", "PKP1", "RRAGD", "JUN", "KLF7", "ANGPTL4", "EGFR",…
HALLMARK_SPERMATOGENESIS	0.00632791	0.0109102	0.407018	-0.261374	-1.42849	134	c("NEK2", "STRBP", "CDK1", "TSN", "IDE", "AURKA", "BUB1", "CDKN3", "NCAPH", "TTK", "ZNRF4", "CCNB2", "GMCL1", "MLF1", "PRM2", "CNIH2", "COIL", "YBX2", "MAP7", "TOPBP1", "TALDO1", "KIF2C", "STAM2", "NPY5R", "H1-6", "GRM8", "VDAC3", "PIAS2", "HSPA1L", "GSG1", "EZH2", "HOXB1", "OAZ3", "CST8", "ZC2HC1C", "PRKAR2A", "RFC4")
HALLMARK_PEROXISOME	0.00699282	0.0116547	0.407018	-0.274979	-1.45889	104	c("SLC25A17", "GNPAT", "PEX13", "TOP2A", "IDE", "PRDX1", "PEX11B", "MSH2", "CTPS1", "ISOC1", "SOD1", "CDK7", "RDH11", "FDPS", "CRABP2", "SMARCC1", "ALDH9A1", "DIO1", "HSD11B2", "FABP6", "DHCR24", "ABCD3", "ABCB9", "PABPC1", "SERPINA6", "HSD17B4", "PEX2", "IDH1", "SLC27A2", "CACNA1B", "PEX11A", "ABCC5", "ACOT8", "IDI1", "LONP2", "NUDT19", "IDH2", "ACOX1")
HALLMARK_ANGIOGENESIS	0.0102558	0.0165416	0.152676	0.519793	1.58168	36	c("CCND2", "S100A4", "SLCO2A1", "LPL", "PDGFA", "NRP1", "TNFRSF21", "JAG2", "KCNJ8", "FSTL1", "FGFR1", "JAG1", "THBD", "MSX1", "PF4", "CXCL6", "TIMP1", "APP", "LUM")
HALLMARK_ESTROGEN_RESPONSE_LATE	0.0139143	0.0217411	0.38073	-0.223315	-1.24831	198	c("CDH1", "TOP2A", "TSPAN13", "PRLR", "SORD", "CDC6", "KIF20A", "SLC22A5", "FRK", "FKBP4", "GINS2", "PLAC1", "DYNLT3", "CHST8", "EMP2", "FLNB", "ANXA9", "ACOX2", "PLK4", "COX6C", "SLC9A3R1", "STIL", "DNAJC1", "OVOL2", "DHCR7", "RNASEH2A", "ARL3", "AMFR", "SIAH2", "WFS1", "CCND1", "MYB", "NRIP1", "HPRT1", "DNAJC12", "FGFR3", "ABCA3", "TOB1", "SLC27A2", "DHRS2", "RET", "CACNA2D2", "CDC20", "TJP3", …
HALLMARK_WNT_BETA_CATENIN_SIGNALING	0.015973	0.0242015	0.120421	0.491687	1.53789	42	c("TCF7", "CCND2", "NOTCH4", "AXIN2", "DLL1", "GNAI1", "HDAC5", "PTCH1", "FZD8", "JAG2", "NOTCH1", "WNT5B", "WNT1", "HEY2", "JAG1", "MYC", "FZD1", "PPARD", "NCOR2", "HEY1", "DKK4", "NUMB", "WNT6", "DKK1", "LEF1")
HALLMARK_HEDGEHOG_SIGNALING	0.0441346	0.0649038	0.072342	0.470143	1.4306	36	c("ETS2", "GLI1", "PML", "DPYSL2", "ACHE", "NRP1", "NRP2", "CDK6", "PTCH1", "HEY2", "CRMP1", "THY1", "CNTFR", "HEY1", "MYH9", "SCG2")
HALLMARK_KRAS_SIGNALING_DN	0.0475234	0.0678905	0.0647834	0.348034	1.25589	199	c("NRIP2", "CD40LG", "CHST2", "PTGFR", "ITIH3", "KCND1", "GP1BA", "PDCD1", "SGK1", "TCL1A", "KCNMB1", "IL12B", "DLK2", "KRT5", "SYNPO", "WNT16", "SLC16A7", "IFNG", "NOS1", "IFI44L", "MEFV", "SHOX2", "KLK7", "CCR8", "MAST3", "TCF7L1", "TENM2", "PKP1", "CCNA1", "CD80", "CYP39A1", "EDN1", "RYR1", "KLK8", "CLDN8", "NTF3", "CLSTN3", "ITGB1BP2", "TSHB", "ZBTB16", "RSAD2", "SLC12A3", "MX1", "CNTFR", "CO…
HALLMARK_XENOBIOTIC_METABOLISM	0.0547574	0.0760519	0.0601199	0.345425	1.24648	199	c("PTGDS", "IRF8", "IGF1", "F10", "AOX1", "PROS1", "ATOH8", "ETS2", "HSD11B1", "FAS", "TMEM176B", "FMO1", "LCAT", "ABCD2", "NDRG2", "CDO1", "PSMB10", "GABARAPL1", "FMO3", "APOE", "ITIH1", "SLC12A4", "EPHA2", "PDK4", "IL1R1", "CYP27A1", "AP4B1", "TNFRSF1A", "CDA", "UPP1", "IGFBP4", "CD36", "TAT", "ADH1C", "VNN1", "FBLN1", "RBP4", "AKR1C3", "ITIH4", "CYP2S1", "CAT", "SLC22A1", "MT2A", "TPST1", "HSD…
HALLMARK_ESTROGEN_RESPONSE_EARLY	0.0925335	0.125045	0.287805	-0.192523	-1.08665	199	c("SLC2A1", "SLC39A6", "ESRP2", "SLC22A5", "FRK", "FKBP4", "CELSR1", "DYNLT3", "FLNB", "ANXA9", "SLC9A3R1", "OVOL2", "SLC19A2", "DHCR7", "KRT18", "ARL3", "ELOVL2", "MINDY1", "ISG20L2", "AMFR", "SIAH2", "WFS1", "CCND1", "SNX24", "MYB", "NRIP1", "ABCA3", "PMAIP1", "TBC1D30", "TOB1", "MUC1", "CANT1", "KRT8", "ADCY1", "ZNF185", "SLC27A2", "DHRS2", "RET", "PEX11A", "TJP3", "TTC39A", "IGF1R", "RAB31", …
HALLMARK_TGF_BETA_SIGNALING	0.100527	0.132273	0.0454735	0.401471	1.30065	54	c("ENG", "PPP1R15A", "BMP2", "ID3", "ID1", "LTBP2", "SKI", "CDKN1C", "JUNB", "TGFB1", "WWTR1", "NOG", "LEFTY2", "KLF10", "SMURF2", "SMAD7", "NCOR2", "CDK9", "SPTBN1", "SMAD6")
HALLMARK_APICAL_SURFACE	0.110862	0.14213	0.0436088	0.41363	1.30282	44	c("IL2RB", "IL2RG", "LYN", "CX3CL1", "SRPX", "MAL", "GAS1", "AFAP1L2", "SLC2A4", "CROCC", "AKAP7", "THY1", "CD160", "DCBLD2", "EFNA5", "GHRL")
HALLMARK_NOTCH_SIGNALING	0.241343	0.301679	0.0283023	0.395093	1.17823	32	c("MAML2", "DTX1", "PRKCA", "DLL1", "TCF7L2", "ST3GAL6", "NOTCH1", "ARRB1", "JAG1", "FZD1", "PPARD", "FZD7")
HALLMARK_ANDROGEN_RESPONSE	0.256566	0.312885	0.0250519	0.327606	1.13714	100	c("PTK2B", "PLPP1", "CCND3", "SGK1", "RPS6KA3", "MAF", "ADAMTS1", "MERTK", "TNFAIP8", "SAT1", "SRF", "AKAP12", "B2M", "PTPN21", "GUCY1A1", "CDK6", "CDC14B", "LIFR", "ALDH1A3", "MYL12A", "ACTN1", "KLK2", "KLK3", "ARID5B", "TMPRSS2")
HALLMARK_REACTIVE_OXYGEN_SPECIES_PATHWAY	0.297157	0.353758	0.0238099	0.351418	1.12649	49	c("FES", "IPCEF1", "MSRA", "LSP1", "GPX3", "MBP", "SOD2", "PRNP", "JUNB", "HHEX", "PDLIM1", "SBNO2", "CAT")
HALLMARK_UV_RESPONSE_UP	0.431557	0.500662	0.0166973	0.288719	1.03109	158	c("ABCB1", "LYN", "CCND3", "ARRB2", "CXCL2", "GPX3", "FMO1", "HLA-F", "ATF3", "BMP2", "RRAD", "IRF1", "SOD2", "CDO1", "HTR7", "RAB27A", "FOS", "FOSB", "NR4A1", "MGAT1", "IL6", "CDKN1C", "JUNB", "PDLIM3", "SHOX2", "ICAM1", "NFKBIA", "HYAL2", "TAP1", "NXF1", "BTG1", "GLS", "DLG4", "C4BPB", "UROD", "AQP3", "RXRB", "FGF18")
HALLMARK_ADIPOGENESIS	0.440583	0.500662	0.0163241	0.284417	1.02639	200	c("STAT5A", "C3", "MYLK", "CAVIN1", "CAVIN2", "ITIH5", "SPARCL1", "GPX3", "ENPP2", "ITGA7", "COL15A1", "NABP1", "CIDEA", "SLC27A1", "APOE", "FABP4", "PHLDB1", "SSPN", "ARL4A", "ACADL", "LPL", "ANGPT1", "ADIPOQ", "LIPE", "SORBS1", "LEP", "IFNGR1", "ACADS", "LIFR", "CD36", "ABCA1", "BCL6", "ITSN1", "CD302", "MRAP", "ANGPTL4", "PIM3", "CAT", "RETN", "CHCHD10", "PEMT", "CDKN2C", "UCK1", "LTC4S", "ALD…
HALLMARK_BILE_ACID_METABOLISM	0.5289	0.587667	0.0139463	0.282035	0.985329	112	c("LCK", "ABCA8", "ALDH1A1", "ABCA6", "ABCA9", "CH25H", "NR3C2", "ACSL5", "OPTN", "ABCD2", "HSD17B11", "CYP7A1", "ABCA5", "LIPE", "CYP27A1", "BMP6", "BBOX1", "ABCA1", "CYP39A1", "SLC23A2", "CAT", "GSTK1", "PAOX", "DIO2", "ACSL1", "NR1H4", "ABCD1", "CYP7B1", "MLYCD", "SLC29A1", "RBP1")
HALLMARK_PANCREAS_BETA_CELLS	0.561039	0.597716	0.0145883	0.30729	0.953181	40	c("LMO2", "FOXO1", "PAK3", "MAFB", "DPP4", "VDR", "AKT3")
HALLMARK_HEME_METABOLISM	0.561853	0.597716	0.0128132	0.271117	0.978074	197	c("GYPC", "LMO2", "TAL1", "CLIC2", "C3", "ACKR1", "SNCA", "CCND3", "TNS1", "NR3C1", "GYPE", "MPP1", "OPTN", "SEC14L1", "EZH1", "AGPAT4", "SLC66A2", "MAP2K3", "MARCHF2", "HBB", "SPTA1", "KAT2B", "GATA1", "AHSP", "EPB42", "ALDH1L1", "RBM5", "SLC25A37", "CCDC28A", "MFHAS1", "RHD", "PPP2R5B", "CAT", "SDCBP", "BMP2K", "KEL", "CTNS", "SIDT2", "LRP10", "UROD", "AQP3", "ALAD", "SLC10A3", "MYL4", "ADD2", …
HALLMARK_PI3K_AKT_MTOR_SIGNALING	0.787636	0.820454	0.00795337	0.240757	0.838116	105	c("PRKCB", "LCK", "FASLG", "IL2RG", "NOD1", "RPS6KA3", "SLA", "STAT2", "CAMK4", "MKNK1", "MAP2K3", "FGF17", "DAPP1", "TNFRSF1A", "RPS6KA1", "GRK2", "EGFR", "MAP2K6", "CXCR4", "NGF", "DUSP3", "ARHGDIA", "MYD88", "DDIT3", "ECSIT", "ADCY2", "PFN1", "NCK1", "TRAF2", "NFKBIB", "RIPK1", "IL4")
HALLMARK_CHOLESTEROL_HOMEOSTASIS	0.849693	0.867033	0.00717924	0.228062	0.769077	74	c("PNRC1", "ANTXR2", "ATF3", "ADH4", "LGMN", "CXCL16", "GNAI1", "LPL", "PLSCR1", "ANXA13", "JAG1", "GSTM2", "CLU", "NIBAN1", "FABP5", "AVPR1A", "LGALS3", "PPARG", "STARD4", "ETHE1")
HALLMARK_FATTY_ACID_METABOLISM	0.967296	0.967296	0.00301309	0.190814	0.681315	157	c("CD1D", "INMT", "ALDH1A1", "ACSL4", "FMO1", "ACSL5", "HSD17B11", "G0S2", "AOC3", "GABARAPL1", "CIDEA", "AQP7", "ACADL", "GPD1", "CA4", "PPARA", "ACSM3", "ACADS", "CD36", "ADH1C", "VNN1")

## Sheet: LINC02660
Supplementary Table - GSEA results for BRCA Normal lncRNAs - related to Supplementary Figure 3B
pathway	pval	padj	log2err	ES	NES	size	leadingEdge
HALLMARK_E2F_TARGETS	5.03127e-59	2.51564e-57	2.00433	-0.729572	-3.93828	200	c("SMC4", "CSE1L", "MSH2", "RRM2", "KIF4A", "MCM6", "HMMR", "PRKDC", "HUS1", "DEPDC1", "MCM2", "CDK1", "MAD2L1", "PAICS", "MKI67", "RAD21", "TIPIN", "CENPE", "TOP2A", "AURKA", "RACGAP1", "ATAD2", "CDC25A", "SMC3", "MCM4", "XPO1", "DLGAP5", "USP1", "DIAPH3", "BUB1B", "MTHFD2", "LMNB1", "CHEK1", "GSPT1", "UBE2T", "BRCA1", "SLBP", "CDCA8", "PMS2", "RAD51AP1", "TFRC", "E2F8", "SPC25", "NBN", "KIF2C",…
HALLMARK_G2M_CHECKPOINT	7.3134e-37	1.82835e-35	1.58293	-0.639346	-3.44702	199	c("SMC4", "KIF4A", "TOP1", "MCM6", "HMMR", "TPX2", "KNL1", "HUS1", "KIF11", "CENPF", "MCM2", "STIL", "CDK1", "HSPA8", "MAD2L1", "MKI67", "RAD21", "CDC6", "EXO1", "CENPE", "NSD2", "TOP2A", "BUB1", "CCNA2", "AURKA", "RACGAP1", "CDC25A", "XPO1", "NUSAP1", "RAD54L", "LMNB1", "HNRNPU", "TTK", "CHEK1", "KIF15", "NEK2", "POLQ", "GSPT1", "KIF23", "CENPA", "PBK", "PRC1", "SQLE", "RBL1", "KIF20B", "RAD23B"…
HALLMARK_MTORC1_SIGNALING	5.53871e-33	9.23118e-32	1.49548	-0.616002	-3.32116	199	c("USO1", "SLC7A11", "PGK1", "EPRS1", "ALDOA", "CANX", "GMPS", "RRM2", "HSPA4", "CACYBP", "HSPA5", "RPN1", "SLC2A1", "PSMD14", "CCT6A", "HSPA9", "MCM2", "P4HA1", "BUB1", "AURKA", "SERP1", "UCHL5", "CDC25A", "STIP1", "HSPD1", "MCM4", "PDK1", "MTHFD2", "HPRT1", "EIF2S2", "HSP90B1", "LDHA", "PSMC2", "PSPH", "TFRC", "SQLE", "CYP51A1", "PLK1", "RDH11", "TPI1", "RAB1A", "INSIG1", "SSR1", "GPI", "PRDX1"…
HALLMARK_MYC_TARGETS_V1	2.25572e-32	2.81964e-31	1.48157	-0.59952	-3.23625	200	c("PGK1", "EPRS1", "CANX", "CBX3", "MCM6", "CCT5", "PSMD14", "VBP1", "IARS1", "MCM2", "XPOT", "MAD2L1", "PSMD1", "CCNA2", "CSTF2", "NDUFAB1", "RRM1", "HSPD1", "CCT3", "MCM4", "HDGF", "XPO1", "USP1", "HNRNPR", "SRPK1", "HPRT1", "HNRNPU", "EIF2S2", "LDHA", "GSPT1", "YWHAQ", "DDX21", "RAD23B", "CDC45", "EIF4E", "PCNA", "CCT4", "GLO1", "DDX18", "H2AZ1", "KPNB1", "PSMD7", "CTPS1", "NOLC1", "TOMM70", "…
HALLMARK_TNFA_SIGNALING_VIA_NFKB	3.15447e-22	3.15447e-21	1.22105	0.584296	2.62619	200	c("CCN1", "CXCL2", "GEM", "EGR2", "EGR1", "KLF2", "FOSB", "PLPP3", "KLF9", "EGR3", "ZFP36", "STAT5A", "PTGER4", "ATF3", "SGK1", "CXCL3", "PPP1R15A", "ETS2", "SOCS3", "GADD45B", "NR4A1", "F3", "G0S2", "FOS", "DUSP1", "MSC", "FUT4", "MARCKS", "EDN1", "LAMB3", "IER2", "TSC22D1", "NR4A3", "TRAF1", "IL15RA", "KLF6", "JUNB", "CD69", "DUSP2", "IL6", "GPR183", "CCL5", "TRIP10", "PTX3", "PER1", "IL23A", "…
HALLMARK_EPITHELIAL_MESENCHYMAL_TRANSITION	1.4787e-16	1.23225e-15	1.04763	0.539381	2.42432	200	c("ACTA2", "CCN1", "GEM", "MYLK", "PDLIM4", "MYL9", "CXCL12", "TAGLN", "FBLN5", "OXTR", "GAS1", "SNAI2", "SFRP1", "ABI3BP", "VEGFC", "TPM2", "MATN2", "SLIT2", "LAMA2", "FBLN2", "EFEMP2", "PCOLCE", "HTRA1", "VIM", "MMP2", "SLIT3", "DST", "NNMT", "CCN2", "COL7A1", "GADD45B", "COL16A1", "FAS", "DCN", "ELN", "LAMA1", "FSTL1", "DAB2", "IL6", "PTX3", "LRP1", "COL8A2", "ECM2", "JUN", "FBLN1", "FZD8", "F…
HALLMARK_ALLOGRAFT_REJECTION	3.57038e-16	2.55027e-15	1.0377	0.535833	2.40837	200	c("CCND2", "ELANE", "CCL19", "HLA-E", "CFP", "CD3E", "FAS", "CD3D", "ACVR2A", "IL4R", "CD8A", "HLA-DMA", "IL16", "GZMA", "RPS9", "CD2", "CD79A", "NLRP3", "CD40", "CD1D", "CXCR3", "LCK", "IL6", "CD74", "CCL5", "CCL22", "STAT4", "CD247", "CCL2", "SIT1", "RPL9", "FGR", "CCND3", "LIF", "NCF4", "WAS", "CD7", "IL2RG", "CCR2", "CD8B", "CXCL13", "ETS1", "PRF1", "HLA-DRA", "LTB", "IL2", "ZAP70", "HLA-DOA"…
HALLMARK_MYOGENESIS	2.82638e-14	1.76649e-13	0.975995	0.515747	2.31779	199	c("MYH11", "MYLK", "TAGLN", "MYH3", "FHL1", "PDLIM7", "TPM2", "FXYD1", "HSPB2", "SOD3", "ITGA7", "LAMA2", "PYGM", "MYL3", "IGF1", "APOD", "GPX3", "GSN", "SGCA", "MYOM1", "GADD45B", "SORBS3", "COX7A1", "LSP1", "CASQ2", "DENND2B", "SMTN", "TNNT3", "COL15A1", "CKMT2", "MYL7", "SSPN", "PKIA", "CRYAB", "DMD", "HRC", "IGFBP7", "PTGIS", "MEF2C", "APLNR", "DES", "PRNP", "FST", "CFD", "SPEG", "COL6A2", "F…
HALLMARK_OXIDATIVE_PHOSPHORYLATION	1.1371e-13	6.31722e-13	0.943632	-0.438737	-2.36833	200	c("SDHC", "HSPA9", "CYCS", "TIMM17A", "NDUFAB1", "ATP5PB", "LRPPRC", "LDHA", "MRPS22", "ATP5F1C", "OPA1", "HCCS", "NNT", "NDUFS2", "COX7A2L", "DLAT", "GPI", "TOMM70", "ACO2", "IMMT", "NDUFB5", "UQCRC2", "DLD", "MDH1", "MTX2", "FH", "ATP5F1A", "PDHX", "GOT2", "VDAC2", "NDUFS1", "SLC25A5", "VDAC1", "NDUFB3", "IDH3A", "COX15", "MRPL35", "ABCB7", "SDHB", "PRDX3", "ATP5F1B", "ATP6V1C1", "PDHB", "ATP6A…
HALLMARK_INTERFERON_GAMMA_RESPONSE	1.29146e-12	6.45729e-12	0.91012	0.49536	2.22646	200	c("SELP", "SERPING1", "VAMP5", "C1R", "ARL4A", "C1S", "CFH", "CASP4", "SOCS3", "FAS", "IL4R", "HLA-DMA", "IFITM2", "GZMA", "PML", "SSPN", "CD40", "IL18BP", "IL15RA", "IFITM3", "CD69", "IL6", "CD74", "CCL5", "STAT4", "MT2A", "FGL2", "TRIM21", "CCL2", "CSF2RB", "TXNIP", "XCL1", "P2RY14", "KLRK1", "CIITA", "NOD1", "HLA-DRB1", "CASP1", "TNFAIP3", "SLC25A28", "IRF8", "STAT2", "IL10RA", "SOCS1", "LATS2…
HALLMARK_PROTEIN_SECRETION	2.74815e-12	1.24916e-11	0.898671	-0.548573	-2.62859	96	c("COPB2", "USO1", "TMED2", "YIPF6", "LMAN1", "LAMP2", "GOLGA4", "ARFGEF1", "TPD52", "AP1G1", "BNIP3", "CLCN3", "COPB1", "ARFGEF2", "RAB2A", "VPS4B", "TMED10", "STAM", "SEC22B", "OCRL", "RAB22A", "ARCN1", "COG2", "CLTC", "GBF1", "SCAMP3", "AP3B1", "VPS45", "KIF1B", "VAMP7", "ERGIC3", "M6PR", "DNM1L", "PPT1", "RAB5A", "ARF1", "ZW10", "YKT6", "TSG101", "MAPK1", "ATP6V1H", "SEC31A", "TMX1", "ANP32E"…
HALLMARK_APICAL_JUNCTION	2.78505e-11	1.14751e-10	0.863415	0.48007	2.15746	199	c("COL17A1", "CLDN11", "CLDN15", "CLDN19", "ACTG2", "NLGN3", "MYL9", "CLDN5", "JAM3", "CADM3", "CX3CL1", "ICAM2", "NRXN2", "CNN2", "LAYN", "ADAMTS5", "PECAM1", "CD34", "SLIT2", "ZYX", "ITGA9", "MMP2", "VWF", "ITGA3", "NEXN", "FLNC", "COL16A1", "SORBS3", "NLGN2", "ITGA10", "TSPAN4", "DSC3", "SDC3", "LAMB3", "ADAM23", "TRAF1", "SGCE", "NECTIN3", "PARD6G", "CLDN8", "TRO", "RRAS", "RAC2", "SIRPA", "S…
HALLMARK_KRAS_SIGNALING_UP	2.98353e-11	1.14751e-10	0.851339	0.47934	2.15418	199	c("ABCB1", "SPARCL1", "TSPAN7", "IL33", "ALDH1A2", "GNG11", "CCND2", "SPRY2", "GYPC", "RELN", "PECAM1", "PIGR", "ADGRA2", "TMEM100", "APOD", "PPP1R15A", "CFH", "NGF", "ENG", "TNFRSF1B", "CIDEA", "G0S2", "ADGRL4", "AKAP12", "SPON1", "FLT4", "TRAF1", "NAP1L2", "PLVAP", "ANO1", "CPE", "TMEM176A", "IGF2", "DUSP6", "IL7R", "CD37", "LIF", "IL2RG", "TMEM176B", "SCG5", "ETS1", "RBP4", "MAFB", "ALDH1A3", …
HALLMARK_GLYCOLYSIS	5.01369e-11	1.7906e-10	0.851339	-0.415052	-2.23462	198	c("COPB2", "GFPT1", "PGK1", "ALDOA", "HMMR", "HSPA5", "SDHC", "DEPDC1", "PMM2", "CDK1", "P4HA1", "PKM", "AURKA", "ENO2", "PGAM1", "PDK3", "VEGFA", "LDHA", "CENPA", "KIF20A", "TPI1", "GALE", "PPFIA4", "DLD", "BPNT1", "HK2", "MDH1", "GOT1", "KIF2A", "PSMC4", "SLC25A13", "GOT2", "PGM2", "FKBP4", "COG2", "RARS1", "GLCE", "B4GALT4", "HAX1", "GCLC", "STMN1", "SRD5A3", "SLC35A3", "ARTN", "P4HA2", "QSOX1…
HALLMARK_UNFOLDED_PROTEIN_RESPONSE	1.71761e-10	5.72538e-10	0.826657	-0.49233	-2.42826	112	c("TARS1", "HSPA5", "PDIA6", "SRPRB", "IARS1", "HSPA9", "XPOT", "DNAJC3", "SERP1", "PAIP1", "ALDH18A1", "MTHFD2", "VEGFA", "HSP90B1", "HYOU1", "ATF6", "EIF4E", "SSR1", "NOLC1", "EIF2AK3", "PARN", "EIF2S1", "TTC37", "CALR", "DKC1", "KIF5B", "SLC7A5", "CKS1B", "SDAD1", "EIF4G1", "CNOT6", "SPCS1", "ERO1A", "PREB", "ASNS", "CEBPG", "EDEM1", "SLC1A4", "DNAJB9", "MTREX", "SLC30A5", "SEC31A", "LSM4", "D…
HALLMARK_INFLAMMATORY_RESPONSE	1.46313e-09	4.57229e-09	0.788187	0.456202	2.05019	199	c("CX3CL1", "PTGER4", "IL1R1", "VIP", "PDPN", "ACVR2A", "TNFRSF1B", "F3", "IL4R", "TACR1", "SCARF1", "SELE", "PROK2", "AXL", "NLRP3", "EDN1", "CD40", "CCR7", "IL15RA", "KLF6", "APLNR", "EBI3", "CD69", "RHOG", "LCK", "IL6", "GPR183", "CCL5", "IL18R1", "CCL22", "PTGER2", "CCL2", "CD48", "IL7R", "LIF", "CHST2", "CSF3", "SLAMF1", "EMP3", "MET", "GABBR1", "IL18RAP", "PTGIR", "SELL", "STAB1", "GPR132",…
HALLMARK_MITOTIC_SPINDLE	2.48506e-09	7.30899e-09	0.774939	-0.390529	-2.10553	199	c("SMC4", "KIF4A", "ECT2", "TPX2", "KIF11", "CENPF", "CDK1", "STAU1", "CENPE", "TOP2A", "BUB1", "AURKA", "RACGAP1", "SMC3", "ANLN", "LRPPRC", "DLGAP5", "NUSAP1", "CKAP5", "LMNB1", "TTK", "KIF15", "NEK2", "KIF23", "PRC1", "ARFGEF1", "KIF20B", "KIF2C", "PLK1", "ALMS1", "INCENP", "DLG1", "KIF3B", "SASS6", "KNTC1", "SMC1A", "NDC80", "FLNB", "YWHAE", "MAPRE1", "CCNB2", "BIRC5", "OPHN1", "PPP4R2", "CLI…
HALLMARK_COAGULATION	1.00992e-08	2.80534e-08	0.74774	0.488238	2.10296	138	c("F10", "PROS1", "CFI", "A2M", "SERPING1", "F2RL2", "C1R", "PECAM1", "C1S", "ANXA1", "ISCU", "HTRA1", "RAPGEF3", "CAPN5", "CFH", "MMP2", "VWF", "GSN", "CSRP1", "F3", "KLF7", "C3", "FYN", "DCT", "MMP7", "LRP1", "DUSP6", "CFD", "MAFF", "BMP1", "MASP2", "LEFTY2", "CPQ", "TF", "USP11", "MMP3", "CTSO", "CRIP2", "C1QA", "CTSK", "SPARC", "THBD", "GP1BA", "TIMP1", "DPP4", "HMGCS2", "ITIH1", "PLAT", "MST…
HALLMARK_IL2_STAT5_SIGNALING	2.93747e-08	7.73019e-08	0.733762	0.438763	1.97077	198	c("ABCB1", "IL3RA", "SELP", "CCND2", "SHE", "PLPP1", "ITIH5", "CDKN1C", "F2RL2", "PLAGL1", "SOCS2", "FLT3LG", "ARL4A", "PTH1R", "CD79B", "AGER", "GADD45B", "TNFRSF1B", "IL4R", "WLS", "SH3BGRL2", "CD81", "CST7", "GLIPR2", "TRAF1", "KLF6", "IFITM3", "TNFRSF8", "CAPN3", "IL18R1", "PTGER2", "FGL2", "CD48", "PRNP", "CCND3", "LIF", "MAP6", "COL6A1", "PTCH1", "MAFF", "DHRS3", "LTB", "BATF3", "BMP2", "PH…
HALLMARK_P53_PATHWAY	9.02787e-07	2.25697e-06	0.659444	0.40911	1.83856	199	c("TP63", "CCND2", "PDGFA", "RRAD", "ISCU", "PLK3", "ATF3", "KRT17", "JAG2", "MXD4", "PPP1R15A", "FAS", "FOS", "ZFP36L1", "CD81", "TSC22D1", "PHLDA3", "PROCR", "IRAG2", "ERCC5", "DEF6", "TSPYL2", "RALGDS", "JUN", "CCND3", "TXNIP", "LIF", "TAX1BP3", "RACK1", "RPL18", "CASP1", "BMP2", "DGKA", "F2R", "TCN2", "SESN1", "SPHK1", "IP6K2", "VWA5A", "SOCS1", "ZBTB16", "ITGB4", "ALOX15B", "PTPRE", "HBEGF",…
HALLMARK_INTERFERON_ALPHA_RESPONSE	1.2153e-06	2.89357e-06	0.643552	0.49481	2.0274	97	c("LPAR6", "C1S", "IL4R", "IFITM2", "IFITM3", "PROCR", "CD74", "UBA7", "TRIM21", "TXNIP", "CASP1", "SLC25A28", "SELL", "STAT2", "GBP2", "NCOA7", "TRIM5", "IL7", "RTP4", "SP110", "PSMB9", "IRF1", "TRIM26", "PSMB8", "GBP4", "HERC6", "IFI30", "DHX58", "OGFR", "CSF1", "IRF9", "IFITM1", "CNP", "LGALS3BP", "ISG20", "TMEM140", "IFI35", "LAMP3", "HLA-C", "IRF7", "PLSCR1", "EPSTI1", "BATF2", "PSME2", "IRF…
HALLMARK_IL6_JAK_STAT3_SIGNALING	2.61314e-06	5.93895e-06	0.627257	0.507176	2.04509	87	c("IL3RA", "A2M", "ACVRL1", "CXCL3", "IL1R1", "SOCS3", "FAS", "TNFRSF1B", "IL4R", "TNFRSF1A", "IL15RA", "EBI3", "IL6", "IL18R1", "LEPR", "JUN", "CSF2RB", "IL2RG", "CXCL13", "LTB", "STAT2", "CD36", "SOCS1", "CNTFR", "PIM1", "MAP3K8", "IL7", "IL12RB1", "IFNGR1", "PIK3R5", "PLA2G2A", "CXCL1", "TGFB1", "IRF1", "CSF1", "CXCL9", "TYK2", "IRF9", "CD14", "CRLF2", "CSF2RA", "TNF", "PDGFC", "CD38", "PF4", …
HALLMARK_UV_RESPONSE_DN	1.48763e-05	3.23398e-05	0.593325	0.424438	1.83778	144	c("CCN1", "CAV1", "FBLN5", "SNAI2", "PLPP3", "TGFBR2", "RBPMS", "DLC1", "CELF2", "MT1E", "RND3", "SYNE1", "ACVR2A", "F3", "ID1", "KIT", "DUSP1", "PIK3CD", "PTGFR", "FYN", "DAB2", "PTPN21", "MRPS31", "NFIB", "MMP16", "ADD3", "PPARG", "MET", "NR3C1", "TFPI", "PMP22", "PDGFRB", "HAS2", "MYC", "RUNX1", "PRKCA", "NRP1", "ADGRL2", "TGFBR3", "PTPRM", "RGS4", "EFEMP1", "GRK5", "FZD2", "SMAD7", "RXRA", "M…
HALLMARK_DNA_REPAIR	6.1714e-05	0.000128571	0.538434	-0.329743	-1.68874	148	c("TMED2", "ARL6IP1", "PRIM1", "RAE1", "FEN1", "POLA1", "HPRT1", "DDB1", "ZWINT", "RAD51", "PCNA", "SSRP1", "RFC5", "SEC61A1", "ELOA", "RFC4", "NUDT21", "POLR2D", "STX3", "POLA2", "CETN2", "POLB", "ERCC4", "RRM2B", "RFC2", "NELFCD", "POLR3C", "TYMS", "NCBP2", "GTF2H3", "RPA3", "RFC3", "TSG101", "POLR2G", "POLR2C", "UMPS", "TAF13", "TAF12", "CSTF3", "RALA", "POLR2A", "COX17", "SF3A3", "POLR2K", "D…
HALLMARK_MYC_TARGETS_V2	9.31937e-05	0.000186387	0.538434	-0.454233	-1.97496	58	c("CBX3", "HSPD1", "MCM4", "TFB2M", "PLK1", "DDX18", "NOLC1", "TMEM97", "PLK4", "HK2", "DCTPP1", "PRMT3", "WDR43", "AIMP2", "MPHOSPH10", "UNG")
HALLMARK_COMPLEMENT	0.000139527	0.000268321	0.518848	0.365302	1.6419	200	c("F10", "SERPING1", "C1R", "C1S", "NOTCH4", "CFH", "CASP4", "CSRP1", "F3", "KLK1", "GZMK", "GZMA", "KCNIP2", "C3", "APOBEC3G", "FYN", "RHOG", "LCK", "IL6", "CCL5", "LRP1", "GNG2", "FCN1", "TIMP2", "DUSP6", "WAS", "MAFF", "SPOCK2", "CASP1", "CD40LG", "TNFAIP3", "LTF", "CPQ", "SIRT6", "GNGT2", "GNAI2", "CD36", "CR1", "ZFPM2", "CASP10", "ZEB1", "PIM1", "CTSO", "C1QA", "PIK3R5", "CXCL1", "GP1BA", "P…
HALLMARK_WNT_BETA_CATENIN_SIGNALING	0.000620526	0.00114912	0.477271	0.53046	1.87412	42	c("CCND2", "TCF7", "NOTCH4", "AXIN2", "JAG2", "DLL1", "HEY2", "FZD8", "PTCH1", "WNT5B", "JAG1", "HEY1", "HDAC5", "FZD1", "MYC", "DKK1")
HALLMARK_APOPTOSIS	0.00384431	0.00686483	0.256635	0.342755	1.50456	161	c("CAV1", "CCND2", "IGFBP6", "EGR3", "ANXA1", "FEZ1", "ATF3", "MMP2", "GPX3", "GSN", "CASP4", "GADD45B", "FAS", "DCN", "CD2", "IFITM3", "CD69", "NEDD9", "IL6", "TIMP2", "JUN", "TXNIP", "HGF", "PRF1", "NEFH", "CASP1", "BMP2", "EMP1", "F2R", "FASLG", "PDGFRB", "PLCB2", "SATB1", "DPYD", "SAT1", "CFLAR", "IFNGR1", "TGFBR3", "AVPR1A", "TIMP1", "IRF1", "SMAD7", "LMNA", "GADD45A", "PLAT", "BTG2", "RELA"…
HALLMARK_SPERMATOGENESIS	0.00399175	0.00688234	0.407018	-0.296138	-1.49628	134	c("CDK1", "IDE", "BUB1", "AURKA", "STRBP", "GMCL1", "TTK", "NEK2", "TOPBP1", "GRM8", "KIF2C", "MAP7", "PRKAR2A", "CLPB", "MLF1", "NCAPH", "CCNB2", "RFC4", "TSN", "PIAS2", "EZH2", "GAD1", "DBF4", "CDKN3", "PSMG1", "MTOR", "ELOVL3", "CNIH2", "SIRT1", "HSPA1L", "TNNI3", "STAM2", "HOXB1", "H1-6", "VDAC3", "ZC2HC1C", "ADAD1", "HSPA2", "SCG3", "ZNRF4", "DMC1", "DMRT1", "ZC3H14", "RAD17", "BRAF", "PDHA2…
HALLMARK_PI3K_AKT_MTOR_SIGNALING	0.0101143	0.0168572	0.303779	-0.299643	-1.45849	105	c("SLC2A1", "CDK1", "PDK1", "HSP90B1", "YWHAB", "EIF4E", "E2F1", "PRKAR2A", "PLA2G12A", "PTPN11", "CALR", "ACTR2", "CLTC", "RIT1", "ACTR3", "PRKAG1", "GSK3B", "ACACA", "ARF1", "TBK1", "VAV3", "MAPK1", "GRB2", "MAPK9", "PPP1CA", "PPP2R1B", "UBE2D3", "CDK2", "TRIB3", "NCK1", "ATF1", "SMAD2")
HALLMARK_HEDGEHOG_SIGNALING	0.0151761	0.0244775	0.141767	0.458443	1.57136	36	c("GLI1", "ETS2", "PML", "HEY2", "PTCH1", "DPYSL2", "THY1", "HEY1", "UNC5C", "CNTFR", "NRP1", "CDK6", "NRP2", "ACHE", "CRMP1")
HALLMARK_KRAS_SIGNALING_DN	0.0182755	0.0285555	0.11479	0.305776	1.37417	199	c("NRIP2", "DLK2", "TENM2", "KCNMB1", "ITIH3", "KRT5", "SYNPO", "SGK1", "SHOX2", "PTGFR", "COPZ2", "EDN1", "PRKN", "KCND1", "CLDN8", "NUDT11", "CHST2", "TCF7L1", "TSHB", "CD40LG", "GTF3C5", "ZBTB16", "CNTFR", "KRT15", "ADRA2C", "SLC12A3", "LGALS7", "CD207", "TFAP2B", "PDCD1", "VPREB1", "GP1BA", "OXT", "EDAR", "TCL1A", "PKP1", "COQ8A", "WNT16", "IL12B", "BTG2", "KLK7", "NOS1", "IDUA", "NTF3", "MAS…
HALLMARK_HEME_METABOLISM	0.0211749	0.0320831	0.260821	-0.243249	-1.30712	197	c("SLC7A11", "GMPS", "TOP1", "SLC2A1", "LAMP2", "HDGF", "FECH", "EIF2AK1", "GDE1", "TFRC", "E2F2", "NNT", "CLCN3", "ADIPOR1", "ATG4A", "TCEA1", "MBOAT2", "SLC6A9", "GCLM", "PRDX2", "GAPVD1", "DCUN1D1", "MOCOS", "MINPP1", "GCLC", "CDC27", "P4HA2", "RHCE", "OSBP2", "ASNS", "EPB41", "BTRC", "XK", "RIOK3", "SLC30A1", "MOSPD1", "ARL2BP")
HALLMARK_HYPOXIA	0.0347938	0.0511674	0.0825328	0.293901	1.3208	199	c("CCN1", "CAVIN1", "CAV1", "SRPX", "CDKN1C", "ZFP36", "PYGM", "ATF3", "PPP1R15A", "MT1E", "CCN2", "DCN", "F3", "KLF7", "FOS", "CHST3", "DUSP1", "AKAP12", "SDC3", "KLF6", "IL6", "MT2A", "PNRC1", "JUN", "CAVIN3", "TGFB3", "PGF", "CHST2", "PLAC8", "MAFF", "ETS1", "TNFAIP3", "NR3C1", "LXN", "NDST1", "TES", "PCK1", "PHKG1", "IRS2", "PIM1", "EGFR", "PRKCA", "GPC3", "SLC2A3")
HALLMARK_XENOBIOTIC_METABOLISM	0.0363168	0.0518811	0.0807267	0.293405	1.31858	199	c("F10", "PTGDS", "PROS1", "LCAT", "CDO1", "ATOH8", "NDRG2", "IGF1", "IL1R1", "ETS2", "FMO1", "FAS", "TNFRSF1A", "ADH1C", "AOX1", "FMO3", "MT2A", "SLC12A4", "PDK4", "TPST1", "FBLN1", "CYP27A1", "TMEM176B", "RBP4", "ITIH4", "CES1", "IGFBP4", "HSD11B1", "ALDH2", "IRF8", "DDAH2", "SERTAD1", "ABCD2", "CD36", "APOE", "ENPEP", "TAT", "PSMB10", "GCKR", "DHRS1", "GABARAPL1", "CSAD", "ACSM1", "EPHA2", "MA…
HALLMARK_TGF_BETA_SIGNALING	0.0479766	0.0666342	0.0763779	0.378614	1.41031	54	c("LTBP2", "CDKN1C", "PPP1R15A", "ENG", "ID1", "ID3", "JUNB", "SKI", "CDK9", "KLF10", "BMP2", "LEFTY2", "TGIF1", "WWTR1", "TGFB1", "SMAD7", "FKBP1A", "NCOR2", "SERPINE1", "TGFBR1", "ACVR1", "SMURF2", "SMAD6")
HALLMARK_ANGIOGENESIS	0.0637984	0.0862141	0.0678549	0.408296	1.39948	36	c("CCND2", "PDGFA", "SLCO2A1", "JAG2", "FGFR1", "FSTL1", "LPL", "MSX1", "JAG1", "NRP1", "THBD", "TIMP1", "COL3A1", "KCNJ8")
HALLMARK_ESTROGEN_RESPONSE_LATE	0.0665309	0.0875406	0.145393	-0.222452	-1.19768	198	c("STIL", "CDC6", "TOP2A", "CDH1", "HPRT1", "DYNLT3", "KIF20A", "ARL3", "GINS2", "GALE", "FLNB", "SIAH2", "PLK4", "DHCR7", "FKBP4", "FRK", "SLC7A5", "DNAJC1", "CDC20", "RET", "AMFR", "SNX10", "DLG5", "RNASEH2A", "ASCL1", "CHST8", "PLAC1", "OPN3", "NRIP1", "SLC9A3R1", "SLC1A4", "KRT13", "CELSR2", "ABCA3", "PPIF", "TSPAN13", "MAPK13", "ANXA9", "LSR", "EMP2", "ALDH3A2", "PRLR", "SLC27A2", "UGDH", "S…
HALLMARK_NOTCH_SIGNALING	0.0790101	0.101295	0.0610139	0.411845	1.37991	32	c("DLL1", "DTX1", "TCF7L2", "MAML2", "HES1", "JAG1", "FZD1", "FZD7", "PRKCA", "ARRB1", "NOTCH3", "NOTCH1", "HEYL", "PPARD")
HALLMARK_PEROXISOME	0.0838428	0.104803	0.10325	-0.254598	-1.23931	104	c("MSH2", "IDE", "TOP2A", "ABCD3", "RDH11", "CTPS1", "PRDX1", "SLC25A17", "VPS4B", "GNPAT", "SMARCC1", "PEX13", "FADS1", "CRABP2", "DHCR24", "FDPS", "LONP2", "ACOX1", "DIO1", "PEX11B")
HALLMARK_UV_RESPONSE_UP	0.127188	0.155107	0.0967542	-0.222577	-1.15369	158	c("ALDOA", "TARS1", "RPN1", "PPAT", "HSPA13", "ENO2", "STIP1", "FEN1", "HNRNPU", "EIF2S3", "DDX21", "TFRC", "EPCAM", "DNAJA1", "RFC4", "CASP3", "FKBP4", "CCNE1", "RET", "NUP58", "SPR", "CLCN2", "TMBIM6", "ATP6V1C1", "EIF5", "ASNS", "PPT1", "CDC5L", "CEBPG", "AGO2", "E2F5", "YKT6", "CCK", "ALAS1", "PPIF", "KCNH2", "CYB5R1", "CDK2", "LHX2", "GRPEL1", "CTSV", "HSPA2", "CYB5B", "PRPF3", "NPTXR", "BCL…
HALLMARK_FATTY_ACID_METABOLISM	0.138889	0.165344	0.0920996	-0.220575	-1.14188	157	c("ALDOA", "SDHC", "ENO2", "HSP90AA1", "GPD2", "LDHA", "NBN", "HCCS", "RDH11", "H2AZ1", "BMPR1B", "ACO2", "DLD", "HSD17B7", "ADH7", "MDH1", "HSPH1", "FH", "CCDC58", "HMGCS1", "SUCLG2", "PDHB", "SMS", "DHCR24", "HADHB", "GLUL", "ACOX1", "RAP1GDS1", "ADIPOR2", "ACAT2", "OSTC", "RDH16", "ETFDH", "IDI1", "PCBD1", "ALDH3A2", "UGDH", "HSDL2", "ODC1", "ACOT8")
HALLMARK_APICAL_SURFACE	0.159143	0.18505	0.0409012	0.347625	1.2425	44	c("SRPX", "GAS1", "CX3CL1", "SLC2A4", "AFAP1L2", "CROCC", "IL2RG", "THY1", "IL2RB", "MDGA1", "DCBLD2", "AKAP7", "LYN", "TMEM8B", "MAL", "CRYBG1", "SULF2", "CD160", "GHRL", "SLC22A12")
HALLMARK_ADIPOGENESIS	0.164088	0.186464	0.0357645	0.258738	1.16293	200	c("SPARCL1", "CAVIN1", "MYLK", "CAVIN2", "FABP4", "ITIH5", "ITGA7", "STAT5A", "ARL4A", "SLC27A1", "PHLDB1", "GPX3", "ENPP2", "CIDEA", "ADIPOQ", "COL15A1", "C3", "SSPN", "LIPE", "ACADS", "SNCG", "ACADL", "LEP", "LPL", "PPARG", "SORBS1", "MRAP", "LTC4S", "ADIG", "ALDH2", "LIFR", "OMD", "CD36", "FZD4", "APOE", "DHRS7B", "MIGA2", "BCL6", "UCP2")
HALLMARK_BILE_ACID_METABOLISM	0.344509	0.382787	0.0238342	0.255179	1.0671	112	c("ALDH1A1", "CH25H", "ABCA8", "ABCA9", "ABCA6", "ACSL5", "LIPE", "HSD17B11", "LCK", "CYP7A1", "SOAT2", "NR3C2", "CYP27A1", "BBOX1", "ABCA5", "ABCD2", "GSTK1", "DIO2", "AKR1D1", "BMP6", "EPHX2", "RXRA", "RBP1", "NR1H4", "AGXT")
HALLMARK_ANDROGEN_RESPONSE	0.610194	0.663254	0.0153436	0.225792	0.927836	100	c("PLPP1", "ADAMTS1", "SRF", "SGK1", "KLK2", "AKAP12", "TSC22D1", "PTPN21", "CCND3", "KLK3", "ALDH1A3", "CDC14B", "MAF", "ACTN1", "LIFR", "ARID5B", "SAT1", "MYL12A", "PTK2B", "CDK6", "TNFAIP8", "MAK", "IQGAP2", "TMPRSS2", "GUCY1A1", "STEAP4")
HALLMARK_CHOLESTEROL_HOMEOSTASIS	0.672196	0.715102	0.0318611	-0.198972	-0.903735	74	c("MAL2", "PDK3", "SQLE", "CYP51A1", "TMEM97", "HSD17B7", "DHCR7", "HMGCR", "SCD", "HMGCS1", "FDPS")
HALLMARK_REACTIVE_OXYGEN_SPECIES_PATHWAY	0.72952	0.755909	0.0139602	0.229061	0.838757	49	c("GPX3", "LSP1", "PDLIM1", "MSRA", "FES", "JUNB", "PRNP")
HALLMARK_ESTROGEN_RESPONSE_EARLY	0.740791	0.755909	0.0413437	-0.169636	-0.914586	199	c("SLC2A1", "DYNLT3", "ISG20L2", "ARL3", "SNX24", "FLNB", "SIAH2", "DHCR7", "FKBP4", "FRK", "SLC7A5", "RET", "SLC39A6", "AMFR", "PMAIP1", "MYBL1", "MINDY1", "SLC19A2", "OPN3", "NRIP1", "SLC9A3R1", "SLC1A4", "KRT13", "CELSR2", "ESRP2", "ABCA3", "CLDN7", "PPIF", "RETREG1", "ANXA9", "ASB13", "SLC27A2", "SLC16A1", "TMEM164", "TPD52L1", "MED13L", "PRSS23", "MICB", "CCND1", "RHOBTB3", "SLC1A1", "RASGRP…
HALLMARK_PANCREAS_BETA_CELLS	0.840218	0.840218	0.0124914	0.216761	0.758	40	c("LMO2", "FOXO1", "PAK3", "MAFB", "ISL1", "DPP4", "VDR", "G6PC2", "FOXA2")

[truncated: 1 more sheets: LINC02723]
