# Supplementary material for: Unraveling Immune-Related lncRNAs in Breast Cancer Molecular Subtypes
Source: Front Oncol. 2021 May 31;11:692170. doi: 10.3389/fonc.2021.692170 (PMC8202402; doi:10.3389/fonc.2021.692170)
Supplement: Supplementary file 15 [file Table_7.xlsx]

## Sheet: MAP3K4-AS1
Supplementary Table - GSEA results for BRCA LumA lncRNAs - related to Supplementary Figure 3C
pathway	pval	padj	log2err	ES	NES	size	leadingEdge
HALLMARK_EPITHELIAL_MESENCHYMAL_TRANSITION	8.12278e-55	4.06139e-53	1.93066	0.793382	2.82346	200	c("HTRA1", "MMP2", "ADAM12", "FSTL1", "COL3A1", "POSTN", "COL6A3", "ELN", "FAP", "COL6A2", "MMP3", "SPARC", "GAS1", "COL16A1", "COL1A2", "PRRX1", "COL1A1", "CCN2", "LOX", "SNAI2", "COL5A2", "GEM", "LAMA2", "DPYSL3", "CTHRC1", "COL5A1", "DCN", "FBLN2", "VCAN", "FERMT2", "THBS2", "MMP14", "PDGFRB", "MXRA5", "FBLN5", "LUM", "LRP1", "FBLN1", "CALD1", "FAS", "LOXL1", "CDH11", "SGCD", "ECM2", "FBN1", "…
HALLMARK_TNFA_SIGNALING_VIA_NFKB	2.83083e-31	7.07708e-30	1.45334	0.700413	2.4926	200	c("TNFAIP6", "GFPT2", "GEM", "SPHK1", "SPSB1", "KLF6", "MSC", "CCN1", "RCAN1", "TNC", "SERPINE1", "EGR2", "SGK1", "NFIL3", "EDN1", "LIF", "PTX3", "PTGER4", "ETS2", "SLC2A3", "GADD45B", "PPP1R15A", "EGR1", "INHBA", "ZFP36", "ATF3", "SOCS3", "FUT4", "PLAUR", "PMEPA1", "PLPP3", "JUN", "B4GALT5", "GPR183", "F2RL1", "BMP2", "DNAJB4", "JUNB", "EGR3", "KLF9", "TNFAIP3", "PTGS2", "NR4A3", "FOSL1", "DUSP1…
HALLMARK_OXIDATIVE_PHOSPHORYLATION	8.73671e-25	1.45612e-23	1.2871	-0.554703	-2.90772	200	c("GOT2", "ATP6AP1", "AIFM1", "MRPS30", "ATP6V0B", "COX17", "ATP5F1B", "GRPEL1", "COX6C", "SLC25A11", "ATP6V1E1", "COX15", "ACO2", "GPI", "ATP5F1A", "ATP5MC2", "OGDH", "MDH2", "COX6A1", "IMMT", "MDH1", "SDHB", "UQCRC1", "ATP6V1H", "ATP6V1D", "IDH3G", "HSPA9", "PDHX", "SURF1", "NDUFA8", "ALDH6A1", "PDHB", "HSD17B10", "NDUFA7", "NDUFS8", "COX7A2", "COX5A", "NNT", "ATP5PD", "NDUFA1", "MRPS22", "ATP6…
HALLMARK_INFLAMMATORY_RESPONSE	5.5546e-21	6.94324e-20	1.18665	0.644536	2.2929	199	c("TNFAIP6", "MMP14", "PDPN", "SPHK1", "PCDH7", "AXL", "KLF6", "ITGA5", "HAS2", "HRH1", "SERPINE1", "OSMR", "EDN1", "LIF", "PTGER4", "INHBA", "LPAR1", "IL1R1", "SGMS2", "PLAUR", "ACVR2A", "TACR1", "MET", "CALCRL", "IL4R", "GPR183", "KCNJ2", "IL18R1", "CD82", "PTGIR", "FPR1", "ICAM1", "NAMPT", "CHST2", "HIF1A", "SCARF1", "CX3CL1", "CD55", "EMP3", "HBEGF", "NMI", "AHR", "IL6", "C5AR1", "CD69", "APL…
HALLMARK_APICAL_JUNCTION	2.14423e-19	2.14423e-18	1.14219	0.633402	2.25329	199	c("MMP2", "JAM3", "COL16A1", "FLNC", "VCAN", "CDH11", "FBN1", "SLIT2", "AKT3", "BMP1", "CERCAM", "EGFR", "ADAMTS5", "CNN2", "NECTIN3", "CNTN1", "NEXN", "FSCN1", "ADAM23", "CD99", "NRXN2", "RSU1", "THY1", "CLDN11", "CD276", "MYL9", "SIRPA", "ACTN1", "TRO", "ITGA9", "PECAM1", "EPB41L2", "ZYX", "SGCE", "PARD6G", "MPZL2", "ACTB", "VCL", "CD34", "COL17A1", "DSC3", "LAYN", "NLGN2", "CLDN14", "ARPC2", "…
HALLMARK_KRAS_SIGNALING_UP	6.60827e-18	5.50689e-17	1.09593	0.62137	2.21131	200	c("SPON1", "GFPT2", "PRRX1", "SPARCL1", "MAFB", "ADGRA2", "IGF2", "AKAP12", "CFH", "GNG11", "EMP1", "CCND2", "GPNMB", "MMD", "ADGRL4", "NRP1", "ETV1", "ITGBL1", "ETS1", "LY96", "ALDH1A2", "LIF", "PPP1R15A", "IL33", "PRDM1", "GYPC", "INHBA", "TFPI", "EPHB2", "ALDH1A3", "PECAM1", "PLAUR", "SPRY2", "RELN", "IGFBP3", "TMEM100", "MPZL2", "ETV5", "GPRC5B", "F13A1", "F2RL1", "BMP2", "TSPAN7", "ABCB1", "…
HALLMARK_UV_RESPONSE_DN	3.09485e-16	2.21061e-15	1.0377	0.651204	2.27401	144	c("COL3A1", "COL1A2", "COL1A1", "SNAI2", "COL5A2", "PDGFRB", "FBLN5", "AKT3", "MMP16", "CCN1", "CAV1", "TGFBR2", "CELF2", "RGS4", "DAB2", "HAS2", "DLC1", "NRP1", "KIT", "SERPINE1", "FYN", "LAMC1", "PRKCA", "LPAR1", "TFPI", "ADGRL2", "ACVR2A", "PLPP3", "ADD3", "MET", "MAP1B", "RND3", "RUNX1", "LTBP1", "PTPRM", "ATXN1", "DUSP1", "NFIB", "SYNE1", "SCHIP1", "PTPN21", "ID1", "RBPMS", "PTGFR", "ANXA4",…
HALLMARK_MYC_TARGETS_V1	3.40181e-15	2.12613e-14	1.00732	-0.463519	-2.42974	200	c("GOT2", "MRPS18B", "HSP90AB1", "YWHAE", "HSPD1", "CCT7", "POLD2", "PA2G4", "PSMD8", "TUFM", "HSPE1", "STARD7", "XRCC6", "HNRNPC", "PSMA6", "CANX", "HPRT1", "COX5A", "SNRPD3", "UBE2L3", "PSMC4", "TXNL4A", "TOMM70", "PTGES3", "CYC1", "NDUFAB1", "PRDX3", "PPIA", "PGK1", "NHP2", "PPM1G", "CNBP", "CSTF2", "HNRNPA2B1", "SNRPA", "PSMC6", "KARS1", "BUB3", "EIF3J", "RUVBL2", "RNPS1", "SNRPD1", "CDC45", …
HALLMARK_ALLOGRAFT_REJECTION	8.5871e-15	4.77061e-14	0.986546	0.594152	2.11444	200	c("FAS", "F2R", "EGFR", "CCND2", "THY1", "FLNA", "ETS1", "LIF", "INHBA", "TGFB2", "ACVR2A", "IL4R", "SRGN", "TGFB1", "ICAM1", "IFNGR1", "HIF1A", "SOCS5", "IL16", "IL12A", "IL6", "LYN", "NLRP3", "GALNT1", "HLA-DRA", "GBP2", "CD1D", "HLA-DOA", "IL11", "CCL19", "CCL2", "HLA-DMA", "CDKN2A", "ST8SIA4", "IFNAR2", "PTPRC", "UBE2D1", "BCAT1", "HLA-E", "IRF8", "CCL11", "GZMA", "TLR2", "STAT4", "LCP2", "IL…
HALLMARK_IL2_STAT5_SIGNALING	2.67045e-13	1.33522e-12	0.932595	0.576988	2.05117	198	c("COL6A1", "F2RL2", "GLIPR2", "PLAGL1", "PTH1R", "MYO1E", "EMP1", "KLF6", "CCND2", "NRP1", "SHE", "PLPP1", "NFIL3", "PRNP", "LIF", "SLC2A3", "GADD45B", "PIM1", "SYT11", "PENK", "NCS1", "ADAM19", "IL4R", "IL1RL1", "NT5E", "GUCY1B1", "CDKN1C", "ITIH5", "PLIN2", "LRRC8C", "BMP2", "IL18R1", "ABCB1", "SELP", "IFNGR1", "BATF3", "ARL4A", "FGL2", "GABARAPL1", "ANXA4", "AHR", "BMPR2", "CCR4", "WLS", "TNF…
HALLMARK_E2F_TARGETS	3.55195e-13	1.50327e-12	0.932595	-0.439978	-2.30634	200	c("CENPM", "POLD2", "PA2G4", "PAICS", "TUBG1", "MLH1", "RPA3", "UNG", "RAD51C", "XRCC6", "CDC25A", "HMGB3", "CNOT9", "PSMC3IP", "BRCA1", "TK1", "UBR7", "POLA2", "ATAD2", "TIMELESS", "PAN2", "CKS2", "CDCA3", "TBRG4", "RPA1", "HMMR", "POLE", "SUV39H1", "RBBP7", "CIT", "POP7", "H2AZ1", "TIPIN", "CBX5", "CDCA8", "CTCF", "RNASEH2A", "SSRP1", "RAD21", "NAA38", "KIF22", "RAD50", "KPNA2", "UBE2S", "ASF1B…
HALLMARK_COAGULATION	3.60785e-13	1.50327e-12	0.932595	0.620842	2.16023	138	c("HTRA1", "MMP2", "CTSK", "MMP3", "SPARC", "F2RL2", "C1S", "DPP4", "MMP14", "ANXA1", "LRP1", "PROS1", "FBN1", "C1R", "SERPING1", "BMP1", "CFH", "CFI", "GSN", "KLF7", "SERPINE1", "FN1", "FYN", "A2M", "LEFTY2", "F10", "PECAM1", "P2RY1", "C3", "MMP7", "VWF", "LGMN", "COMP", "PLAU", "CAPN5", "TF", "CTSO", "MMP11", "KLK8", "OLR1", "TIMP3", "CPQ", "THBS1", "CFD", "THBD", "CSRP1", "MAFF", "PLEK", "ITGA…
HALLMARK_MYOGENESIS	3.83108e-11	1.47349e-10	0.851339	0.55998	1.99209	199	c("ADAM12", "COL3A1", "COL6A3", "WWTR1", "COL6A2", "SPARC", "COL1A1", "LAMA2", "SGCD", "IGF1", "SPHK1", "AEBP1", "PDLIM7", "TAGLN", "COL15A1", "SSPN", "IGFBP7", "KIFC3", "MRAS", "PTGIS", "LSP1", "GSN", "MYH4", "DENND2B", "FHL1", "MYL3", "PRNP", "GADD45B", "TPM2", "MYLK", "SMTN", "DMD", "GJA5", "FST", "IGFBP3", "NOTCH1", "CRYAB", "SVIL", "MEF2C", "CD36", "TNNT3", "KLF5", "TGFB1", "SCHIP1", "APOD",…
HALLMARK_INTERFERON_GAMMA_RESPONSE	8.29443e-11	2.9623e-10	0.839089	0.55	1.95732	200	c("TNFAIP6", "C1S", "FAS", "C1R", "SERPING1", "LATS2", "CFH", "SSPN", "PLA2G4A", "PIM1", "SOCS3", "IL4R", "PELI1", "SELP", "TNFAIP3", "PTGS2", "NOD1", "ARID5B", "FPR1", "CSF2RB", "ICAM1", "NAMPT", "P2RY14", "HIF1A", "VAMP5", "ARL4A", "FGL2", "NMI", "IL6", "CASP4", "CD69", "IL15RA", "PDE4B", "UPP1", "CCL2", "HLA-DMA", "ST8SIA4", "IFNAR2", "HLA-DRB1", "SAMHD1", "CIITA", "EPSTI1", "IRF8", "VCAM1", "…
HALLMARK_COMPLEMENT	2.70859e-10	9.02865e-10	0.814036	0.543955	1.9358	200	c("TIMP2", "C1S", "DPP4", "MMP14", "ZEB1", "LRP1", "C1R", "SERPING1", "CFH", "ZFPM2", "GNG2", "PLA2G4A", "KLK1", "SERPINE1", "FN1", "FYN", "PIM1", "F10", "DYRK2", "C3", "PLAUR", "PCSK9", "GNB4", "MMP13", "NOTCH4", "TNFAIP3", "CD36", "LGALS3", "LGMN", "DOCK4", "CD55", "IL6", "PDP1", "CASP4", "LYN", "CTSO", "CTSL", "CXCL1", "ANXA5", "S100A9", "COL4A2", "KCNIP2", "CASP10", "OLR1", "GZMA", "LCP2", "C…
HALLMARK_DNA_REPAIR	6.06733e-10	1.89604e-09	0.801216	-0.4445	-2.25131	148	c("BCAP31", "COX17", "PRIM1", "TSG101", "POLR2C", "MRPL40", "RPA3", "POLR2A", "NUDT9", "DCTN4", "SURF1", "CSTF3", "ELOA", "HPRT1", "POLB", "AAAS", "CANT1", "ERCC3", "DDB1", "POLA2", "FEN1", "POLR2E", "CETN2", "APRT", "GMPR2", "UMPS", "RFC5", "AK1", "TMED2", "STX3", "POLD4", "ARL6IP1", "POLR2K", "SEC61A1", "GTF2F1", "GTF2B", "RRM2B", "ZWINT", "SUPT5H", "GTF2A2", "POLR1D", "NELFE", "SSRP1", "RBX1",…
HALLMARK_HYPOXIA	9.67525e-09	2.80848e-08	0.74774	0.531055	1.88919	199	c("CCN2", "LOX", "COL5A1", "CAVIN1", "DCN", "SRPX", "AKAP12", "BGN", "EGFR", "TGFB3", "KLF6", "CHST3", "CCN1", "CAV1", "KLF7", "SERPINE1", "CSRP2", "NFIL3", "ETS1", "CAVIN3", "PRKCA", "SLC2A3", "PPP1R15A", "PIM1", "ZFP36", "ATF3", "PLAUR", "IGFBP3", "JUN", "CDKN1C", "PLIN2", "CCN5", "HAS1", "TES", "TNFAIP3", "DUSP1", "PAM", "CHST2", "ANGPTL4", "FOS", "IL6", "CXCR4", "PGF", "TGFBI", "TGM2", "DDIT4…
HALLMARK_IL6_JAK_STAT3_SIGNALING	1.01105e-08	2.80848e-08	0.74774	0.623936	2.08258	87	c("FAS", "TNFRSF1A", "OSMR", "A2M", "ACVRL1", "PIM1", "IL1R1", "LEPR", "SOCS3", "JUN", "TNFRSF12A", "IL4R", "IL18R1", "CD36", "TGFB1", "CSF2RB", "IFNGR1", "PDGFC", "IL6", "TNFRSF1B", "IL15RA", "CXCL1", "TNFRSF21", "IL13RA1", "TLR2", "IL3RA", "PLA2G2A", "SOCS1", "CRLF2", "MAP3K8", "PIK3R5", "IL1R2", "IL7", "CSF2RA", "IL2RG", "CCR1", "IL9R", "CXCL3", "INHBE", "ITGB3", "CSF3R", "LTB", "IRF1", "IFNGR…
HALLMARK_APOPTOSIS	6.22344e-08	1.63775e-07	0.704976	0.531081	1.86771	161	c("MMP2", "TIMP2", "DCN", "ANXA1", "PDGFRB", "LUM", "FAS", "BGN", "F2R", "EMP1", "CCND2", "CAV1", "HGF", "GSN", "FEZ1", "NEFH", "GADD45B", "ATF3", "AVPR1A", "TGFB2", "DPYD", "JUN", "TNFRSF12A", "BMP2", "IGFBP6", "PLPPR4", "EGR3", "LGALS3", "NEDD9", "MCL1", "IFNGR1", "BTG3", "IL6", "CASP4", "CD69", "GPX3", "GADD45A", "ANKH", "LMNA", "SLC20A1", "BTG2", "TIMP3", "SMAD7", "CFLAR", "CD2", "SOD2", "CCN…
HALLMARK_ANGIOGENESIS	9.11809e-07	2.27952e-06	0.659444	0.704857	2.08651	36	c("FSTL1", "COL3A1", "POSTN", "COL5A2", "VCAN", "LUM", "CCND2", "NRP1", "LPL", "MSX1", "ITGAV", "SLCO2A1", "JAG1", "PDGFA", "OLR1", "TNFRSF21", "THBD", "PRG2", "KCNJ8", "S100A4", "FGFR1", "APP")
HALLMARK_MTORC1_SIGNALING	3.91212e-06	9.31457e-06	0.610527	-0.327783	-1.72371	199	c("GGA2", "RPN1", "SERP1", "HSPD1", "ACACA", "GPI", "SORD", "ACLY", "EBP", "TUBG1", "ALDOA", "TPI1", "SDF2L1", "IMMT", "UNG", "SYTL2", "HSPE1", "STIP1", "CACYBP", "ATP6V1D", "HSPA9", "CCNF", "FADS2", "SLC1A5", "CDC25A", "HMBS", "PRDX1", "CANX", "HPRT1", "PSME3", "SQSTM1", "PSMC4", "HSPA4", "DHCR24", "GOT1", "HK2", "HSP90B1", "HSPA5", "GCLC", "PPIA", "QDPR", "PGK1", "SLC37A4", "FDXR", "DHCR7", "AT…
HALLMARK_P53_PATHWAY	3.4035e-05	7.73522e-05	0.557332	0.472178	1.67974	199	c("FAS", "SPHK1", "F2R", "CCND2", "PLK3", "PTPN14", "LIF", "PPP1R15A", "ATF3", "SDC1", "CDKN2B", "TAX1BP3", "ZFP36L1", "NOTCH1", "KRT17", "JUN", "ZMAT3", "BMP2", "TP63", "CD82", "RAP2B", "ADA", "TGFB1", "HBEGF", "FOS", "SERPINB5", "S100A10", "EPHA2", "DDIT4", "GADD45A", "UPP1", "RGS16", "CDKN2A", "KLF4", "PDGFA", "PROCR", "TNFSF9", "KLK8", "BTG2", "CLCA2", "ZNF365", "FBXW7", "RRAD", "VDR", "BTG1"…
HALLMARK_TGF_BETA_SIGNALING	4.35969e-05	9.47759e-05	0.557332	0.599803	1.89283	54	c("WWTR1", "LTBP2", "SERPINE1", "ID3", "LEFTY2", "PPP1R15A", "PMEPA1", "ACVR1", "CDKN1C", "BMP2", "JUNB", "TGFB1", "TGFBR1", "ID1", "BMPR2", "SKI", "KLF10", "SLC20A1", "ENG", "SMAD7", "TJP1", "THBS1", "RAB31", "SMAD6", "CTNNB1", "SMAD1", "IFNGR2", "BMPR1A")
HALLMARK_MYC_TARGETS_V2	4.84932e-05	0.000101027	0.557332	-0.475894	-2.02697	58	c("FARSA", "LAS1L", "HSPD1", "SORD", "PA2G4", "UNG", "HSPE1", "RABEPK", "HK2", "TBRG4", "PES1", "RRP12", "NOP2", "EXOSC5", "CBX3", "AIMP2", "IPO4", "IMP4", "DCTPP1", "NOP56", "PLK1", "SLC19A1", "MCM5", "MYBBP1A", "MCM4", "TFB2M", "NOC4L", "PRMT3", "MRTO4", "NPM1", "NOLC1")
HALLMARK_NOTCH_SIGNALING	0.000642939	0.00128588	0.477271	0.637084	1.84479	32	c("FZD7", "MAML2", "TCF7L2", "PRKCA", "NOTCH3", "WNT2", "WNT5A", "HEYL", "NOTCH1", "DTX4", "DTX1", "JAG1", "FZD1", "DLL1", "PPARD", "ST3GAL6")
HALLMARK_G2M_CHECKPOINT	0.00390983	0.00751891	0.407018	-0.258216	-1.35788	199	c("TLE3", "GINS2", "LIG3", "NUMA1", "CCNF", "CDC25A", "HMGB3", "CCND1", "POLA2", "E2F1", "NSD2", "CKS2", "H2BC12", "KMT5A", "RBM14", "HMMR", "BUB3", "POLE", "SUV39H1", "H2AZ2", "CCNT1", "SNRPD1", "CDC45", "CHMP1A", "H2AZ1", "EWSR1", "E2F2", "NCL", "CDC6", "CTCF", "DKC1", "HSPA8", "PRMT5", "RAD21", "ORC5", "KIF22", "KPNA2", "UBE2S", "MCM2", "PRC1", "KIF4A", "MAD2L1", "CCNB2", "CHEK1", "RAD54L", "N…
HALLMARK_HEDGEHOG_SIGNALING	0.00779896	0.0144425	0.181915	0.550856	1.63064	36	c("GLI1", "NRP2", "THY1", "NRP1", "ETS2", "DPYSL2", "CDK6", "HEY2", "MYH9", "HEY1", "PTCH1", "PML", "CRMP1", "NKX6-1")
HALLMARK_UNFOLDED_PROTEIN_RESPONSE	0.0132695	0.0236956	0.38073	-0.281643	-1.36754	112	c("SERP1", "SPCS1", "DNAJA4", "HSPA9", "IMP3", "HYOU1", "HSP90B1", "HSPA5", "SRPRB", "LSM4", "PREB", "NHP2", "NOP14", "TATDN2", "CALR", "PARN", "WFS1", "SLC1A4", "CEBPG", "ATP6V0D1", "DKC1", "EXOSC5", "EDEM1", "EXOSC1", "EIF4A2", "GEMIN4", "ASNS", "SSR1", "GOSR2", "DNAJB9", "NOP56", "SPCS3", "SRPRA", "EXOSC4", "SLC7A5", "VEGFA", "BANF1", "CNOT4", "EDC4", "NPM1", "NOLC1", "EIF2AK3", "DCTN1", "ERO1…
HALLMARK_APICAL_SURFACE	0.0144352	0.0248883	0.131183	0.513218	1.57014	44	c("GAS1", "SRPX", "THY1", "PLAUR", "PCSK9", "CX3CL1", "SULF2", "LYN", "DCBLD2", "AFAP1L2", "CRYBG1", "IL2RG", "APP", "AKAP7", "SLC2A4", "RHCG", "EFNA5", "MDGA1")
HALLMARK_PEROXISOME	0.0178911	0.0298185	0.352488	-0.281201	-1.34447	104	c("SLC27A2", "SOD1", "LONP2", "SLC25A17", "DIO1", "MLYCD", "PEX6", "SLC25A19", "HMGCL", "PRDX1", "ABCB9", "ERCC3", "DHCR24", "ABCD3", "SERPINA6", "ECI2", "CNBP", "ACAA1", "ACOT8", "ELOVL5", "ABCC8", "SLC25A4", "PEX5", "ABCD1", "PEX11B", "CLN6", "RDH11", "GSTK1", "NUDT19", "PEX2", "ALDH9A1", "ECH1", "MSH2", "PEX14", "IDI1", "SCP2", "ACOX1", "CEL", "RETSAT", "IDE", "FDPS", "SULT2B1", "FIS1", "SMARC…
HALLMARK_WNT_BETA_CATENIN_SIGNALING	0.0210577	0.0339641	0.108573	0.502071	1.52645	42	c("CCND2", "NOTCH1", "NOTCH4", "GNAI1", "HEY2", "JAG1", "FZD1", "NKD1", "TCF7", "HEY1", "WNT5B", "DLL1", "PPARD", "ADAM17", "PTCH1", "MYC", "CTNNB1", "JAG2", "WNT6", "FZD8")
HALLMARK_HEME_METABOLISM	0.0259373	0.0405271	0.352488	-0.236416	-1.23782	197	c("DCAF11", "PRDX2", "EIF2AK1", "SLC25A38", "HAGH", "KEL", "ATP6V0A1", "FN3K", "ADIPOR1", "OSBP2", "FBXO9", "RAD23A", "HEBP1", "BSG", "ANK1", "RAP1GAP", "EPB41", "AQP3", "BTRC", "ALDH6A1", "ACP5", "HMBS", "SLC6A8", "TMEM9B", "ABCB6", "RANBP10", "NNT", "TENT5C", "KHNYN", "RHCE", "GCLC", "KLF1", "BLVRB", "RNF123")
HALLMARK_MITOTIC_SPINDLE	0.0646082	0.0978912	0.0554741	0.352751	1.25489	199	c("PALLD", "FSCN1", "MYO1E", "FLNA", "PKD2", "GSN", "MID1", "CLIP2", "SYNPO", "PLEKHG2", "RASAL2", "EPB41L2", "ARAP3", "VCL", "ABL1", "ARHGAP10", "ITSN1", "NEDD9", "NCK2", "CCDC88A", "DOCK4", "MARCKS", "MYO9B", "PXN", "DST", "MYH9", "AKAP13", "CDC42EP1", "STK38L", "DOCK2", "SHROOM1", "KATNA1", "FGD4", "HOOK3", "WASF1", "RASA2", "CDC42BPA", "TRIO", "BIN1", "ARHGAP27", "NOTCH2", "SOS1", "CDC42EP2",…
HALLMARK_ANDROGEN_RESPONSE	0.0750296	0.10785	0.0526869	0.385913	1.30701	100	c("AKAP12", "ADAMTS1", "SGK1", "PLPP1", "MAF", "SRF", "ACTN1", "ALDH1A3", "PMEPA1", "CDK6", "ARID5B", "PTPN21", "GUCY1A1", "RPS6KA3", "CDC14B", "TNFAIP8", "MYL12A", "ITGAV", "ANKH", "ABCC4", "MERTK", "MAK", "SAT1", "TMPRSS2", "TSC22D1", "SEC24D", "SLC26A2", "LIFR", "FKBP5", "UBE2J1", "SELENOP", "IQGAP2", "ELK4", "SMS")
HALLMARK_ESTROGEN_RESPONSE_EARLY	0.076465	0.10785	0.287805	-0.222146	-1.1682	199	c("SLC27A2", "FKBP4", "AMFR", "MINDY1", "BAG1", "ITPK1", "BCL2", "ABCA3", "THSD4", "RETREG1", "IGF1R", "SLC39A6", "SYBU", "UNC119", "RAB17", "AQP3", "RET", "MLPH", "ARL3", "ASB13", "MED13L", "SLC22A5", "ANXA9", "CCND1", "CELSR2", "SYNGR1", "FLNB", "CANT1", "SIAH2", "FDFT1", "BLVRB", "FAM102A", "ESRP2", "REEP1", "MAST4", "DHCR7", "RBBP8", "MYB", "ELOVL5", "CBFA2T3", "WFS1", "CLDN7", "SLC1A4", "OVO…
HALLMARK_KRAS_SIGNALING_DN	0.0776521	0.10785	0.0502506	0.348372	1.23931	199	c("SHOX2", "NUDT11", "COPZ2", "FGF16", "SGK1", "SYNPO", "TCF7L1", "EDN1", "SLC16A7", "TGFB2", "KRT5", "OXT", "CHST2", "KCND1", "TSHB", "PTGFR", "CLDN8", "NRIP2", "EDN2", "PKP1", "KLK7", "SLC6A14", "KLK8", "BTG2", "CYP39A1", "KCNMB1", "TENM2", "CCNA1", "KRT15", "TFAP2B", "ABCG4", "LGALS7", "DLK2", "KRT1", "GPR3", "THRB", "ENTPD7", "KLHDC8A", "CAMK1D", "EDAR", "CD40LG", "RSAD2", "PAX3", "TGM1", "CL…
HALLMARK_FATTY_ACID_METABOLISM	0.0876956	0.118508	0.287805	-0.237752	-1.22088	157	c("CPT2", "ENO2", "ACO2", "GSTZ1", "ALDOA", "MLYCD", "MDH2", "RAP1GDS1", "MDH1", "NSDHL", "IDH3G", "ERP29", "BMPR1B", "GCDH", "HMGCL", "PDHB", "HSD17B10", "HSD17B7", "GPD2", "HSP90AA1", "SLC22A5", "DHCR24", "ECI1", "CYP4A11", "ECI2", "ACAA1", "ACOT8", "NTHL1", "PSME1", "ECHS1", "ACSS1", "ELOVL5", "KMT5A", "H2AZ1", "RDH16", "GRHPR", "PCBD1", "PDHA1", "RDH11", "SDHC", "ENO3", "SUCLG1", "MCEE", "ALD…
HALLMARK_CHOLESTEROL_HOMEOSTASIS	0.101799	0.133946	0.0455833	0.393144	1.28914	74	c("GPX8", "FABP5", "ANTXR2", "NFIL3", "ATF3", "AVPR1A", "PLAUR", "TNFRSF12A", "LGALS3", "LPL", "LGMN", "GNAI1", "PPARG", "ANXA5", "STARD4", "JAG1", "S100A11", "PNRC1", "PLSCR1", "ANXA13", "ACTG1")
HALLMARK_XENOBIOTIC_METABOLISM	0.11016	0.141231	0.0414509	0.340008	1.20956	199	c("TPST1", "PROS1", "FBLN1", "FAS", "IGF1", "SERPINE1", "TNFRSF1A", "FMO1", "ETS2", "SLC12A4", "IL1R1", "F10", "TGFB2", "GCKR", "ADH1C", "CES1", "CD36", "CDO1", "PDK4", "ENPEP", "AOX1", "GABARAPL1", "RBP4", "LCAT", "PTGDS", "EPHA2", "ATOH8", "UPP1", "PGRMC1", "HSD11B1", "TMEM176B", "AKR1C2", "ALDH2", "MAN1A1", "BCAT1", "IRF8", "APOE", "NDRG2", "IGFBP4", "PPARD", "AKR1C3", "PAPSS2", "ABCD2", "ADH5…
HALLMARK_INTERFERON_ALPHA_RESPONSE	0.162229	0.201908	0.0342827	0.35854	1.21096	97	c("C1S", "NCOA7", "IL4R", "NMI", "LPAR6", "GBP2", "PROCR", "EPSTI1", "CASP1", "IL15", "TXNIP", "IL7", "PLSCR1", "IFITM3", "CD74", "SELL", "SAMD9L", "TMEM140", "LAMP3", "TRIM5", "GBP4", "RSAD2", "IRF1")
HALLMARK_UV_RESPONSE_UP	0.165565	0.201908	0.0330257	0.335545	1.17847	158	c("SHOX2", "MMP14", "HTR7", "FMO1", "FGF18", "ATF3", "CDKN2B", "CDKN1C", "BMP2", "JUNB", "ABCB1", "PDLIM3", "CXCL2", "CDO1", "ICAM1", "FOSB", "GLS", "NR4A1", "BTG3", "FOS", "IL6", "LYN", "MGAT1", "MSX1", "GPX3", "PTPRD", "NPTX2", "BTG2", "NTRK3", "RAB27A", "RRAD", "BTG1", "SOD2", "RHOB", "HYAL2", "TYRO3", "PLCL1")
HALLMARK_PANCREAS_BETA_CELLS	0.192449	0.229106	0.0333736	0.406458	1.22378	40	c("DPP4", "MAFB", "AKT3", "FOXO1", "PAK3", "LMO2", "VDR")
HALLMARK_PROTEIN_SECRETION	0.210456	0.244716	0.114417	-0.233942	-1.10378	96	c("NAPA", "SOD1", "YIPF6", "TSG101", "TMED10", "BNIP3", "ATP6V1H", "TPD52", "SCAMP3", "ARF1", "AP1G1", "ICA1", "RER1", "SH3GL2", "COPB2", "TMED2", "CLCN3", "COPE", "GBF1", "AP2B1", "NAPG")
HALLMARK_ADIPOGENESIS	0.317779	0.361112	0.0214313	0.303791	1.08112	200	c("CAVIN1", "SPARCL1", "PHLDB1", "LAMA4", "COL15A1", "SSPN", "OMD", "MYLK", "C3", "CAVIN2", "ENPP2", "ITIH5", "PLIN2", "ITSN1", "NABP1", "FABP4", "CD36", "LPL", "IFNGR1", "ARL4A", "ITGA7", "ANGPTL4", "PPARG", "ADIPOQ", "CIDEA", "PTGER3", "ABCA1", "ANGPT1", "GPX3", "GADD45A", "LEP", "SORBS1", "SLC5A6", "ALDH2", "MRAP", "FZD4", "APOE", "COL4A1", "GPAM", "ACAA2", "STOM", "SNCG", "LIPE", "TANK")
HALLMARK_REACTIVE_OXYGEN_SPECIES_PATHWAY	0.568299	0.631443	0.0464009	-0.228563	-0.941422	49	c("PRDX2", "SOD1", "LAMTOR5", "PRDX1", "TXNRD2", "EGLN2", "GCLC", "SCAF4", "NDUFS2", "NDUFB4", "GLRX2")
HALLMARK_BILE_ACID_METABOLISM	0.602575	0.654973	0.0126271	0.27533	0.941149	112	c("CH25H", "ALDH1A1", "ABCA6", "ABCA8", "ABCA9", "DIO2", "HSD17B11", "BMP6", "CYP7B1", "BBOX1", "ATXN1", "HSD17B6", "ABCA1", "ACSL5", "CYP39A1", "NEDD4", "ACSL1", "ABCG4", "LIPE", "LCK", "ABCD2", "OPTN")
HALLMARK_ESTROGEN_RESPONSE_LATE	0.746812	0.794481	0.00872892	0.24934	0.886396	198	c("CXCL12", "CAV1", "SGK1", "FABP5", "FOXC1", "ZFP36", "ADD3", "TRIM29", "CCN5", "EGR3", "PDLIM3", "TPSAB1", "SLC24A3", "CXCL14", "RPS6KA2", "MEST", "BTG3", "FOS", "PTGER3", "CYP26B1", "S100A9", "ATP2B4", "KLF4", "AREG", "NBL1", "SLC16A1", "KCNK5", "MDK", "RAB31", "IGFBP4", "CCNA1", "JAK1", "TMPRSS3", "OPN3", "PAPSS2", "DUSP2", "PERP", "TPD52L1", "JAK2", "TFPI2", "CISH", "KLK10", "TFAP2C", "CPE",…
HALLMARK_PI3K_AKT_MTOR_SIGNALING	0.802164	0.835587	0.00835557	0.239518	0.814305	105	c("EGFR", "TNFRSF1A", "RALB", "NOD1", "RPS6KA3", "NGF", "PITX2", "ACTR3", "CXCR4", "CAMK4", "PLCG1", "SLA", "IL2RG", "LCK", "PLCB1", "CAB39", "CDKN1A", "ADCY2", "PRKCB", "RIT1", "NCK1", "PTEN", "TIAM1", "STAT2", "MAP2K6", "ACTR2", "MYD88", "MKNK1", "FASLG", "MAP3K7", "MAPK10", "RIPK1", "CDK4", "SMAD2")
HALLMARK_GLYCOLYSIS	0.83046	0.847408	0.00689596	0.235366	0.836718	198	c("TPST1", "COL5A1", "DCN", "VCAN", "EGFR", "CHST6", "SDC1", "IGFBP3", "MET", "NT5E", "DSC2", "PAM", "PLOD2", "CHST2", "EXT2", "ANGPTL4", "CAPN5", "HOMER1", "CXCR4", "TGFBI", "DDIT4", "GPR87", "PLOD1", "KDELR3", "UGP2", "IL13RA1", "MERTK", "SDC3", "HS2ST1", "EXT1", "B3GNT3")
HALLMARK_SPERMATOGENESIS	0.948357	0.948357	0.0703574	-0.161624	-0.808339	134	c("ZC2HC1C", "PEBP1", "MAP7", "PHF7", "HSPA1L", "MAST2", "SCG3", "STRBP", "GSG1", "TNP1", "GRM8", "NF2", "DDX25", "SPATA6", "VDAC3", "TALDO1", "PSMG1", "NPY5R", "ZC3H14", "DMC1", "ACE", "GMCL1", "CCNB2", "RAD17", "CST8", "PIAS2", "H1-6", "CLPB", "IP6K1", "TNP2", "IFT88", "PCSK1N", "AURKA", "ACRBP", "IDE", "NCAPH", "CDK1", "MTOR", "BRAF", "CCT6B", "PHKG2", "TUBA3C", "KIF2C", "PDHA2", "ACRV1", "TOP…

## Sheet: AL049838.1
Supplementary Table - GSEA results for BRCA LumA lncRNAs - related to Supplementary Figure 3C
pathway	pval	padj	log2err	ES	NES	size	leadingEdge
HALLMARK_EPITHELIAL_MESENCHYMAL_TRANSITION	3.30162e-53	1.65081e-51	1.90365	0.789174	2.88766	200	c("HTRA1", "TAGLN", "ACTA2", "VIM", "GAS1", "SNAI2", "MMP2", "SPARC", "COL16A1", "BGN", "EFEMP2", "FSTL1", "MYL9", "PCOLCE", "FERMT2", "FBLN1", "COL8A2", "P3H1", "LOXL1", "DPYSL3", "DCN", "BMP1", "TPM2", "COL6A2", "COL3A1", "CALD1", "NNMT", "CCN2", "GPX7", "COL1A2", "ECM2", "ELN", "CXCL12", "SGCD", "LRP1", "COL1A1", "PRRX1", "FBLN5", "ADAM12", "COL5A1", "SFRP4", "FBLN2", "FAP", "LOX", "CDH11", "T…
HALLMARK_E2F_TARGETS	3.32091e-40	8.30227e-39	1.65331	-0.657351	-3.42295	200	c("CDC25A", "TIMELESS", "CSE1L", "CENPM", "HMGB3", "KIF4A", "PAICS", "NOLC1", "HMMR", "SPAG5", "ATAD2", "POLD2", "UNG", "RAD51C", "KPNA2", "CDCA8", "MAD2L1", "PLK1", "RACGAP1", "TK1", "ORC6", "AURKA", "POLA2", "CDK1", "BIRC5", "CENPE", "CKS2", "CCNB2", "NME1", "RAD50", "BRCA1", "UBE2T", "TUBG1", "ASF1B", "KIF18B", "PSMC3IP", "LIG1", "MCM2", "MCM4", "CDCA3", "RRM2", "RNASEH2A", "BUB1B", "H2AZ1", "…
HALLMARK_MYC_TARGETS_V1	3.52719e-30	5.87864e-29	1.42456	-0.597241	-3.10995	200	c("GOT2", "HSPD1", "HSP90AB1", "PSMD8", "CANX", "NHP2", "TOMM70", "NOLC1", "POLD2", "AIMP2", "PSMC4", "KPNA2", "CYC1", "EIF3J", "MAD2L1", "BUB3", "PSMA6", "RRM1", "NME1", "CCT7", "STARD7", "MCM2", "MCM4", "COPS5", "FAM120A", "H2AZ1", "HPRT1", "PTGES3", "PA2G4", "CCT5", "HNRNPC", "PRDX3", "NDUFAB1", "CDC45", "CCT2", "EIF2S2", "PSMD14", "CSTF2", "RUVBL2", "PSMD3", "RAD23B", "COX5A", "GSPT1", "MRPS1…
HALLMARK_G2M_CHECKPOINT	5.31505e-27	6.64382e-26	1.34993	-0.578302	-3.00994	199	c("LIG3", "CDC25A", "TLE3", "HMGB3", "KIF4A", "NOLC1", "HMMR", "GINS2", "E2F1", "KPNA2", "CCNF", "MAD2L1", "TPX2", "BUB3", "PLK1", "RACGAP1", "POLQ", "ORC6", "AURKA", "NDC80", "CDC6", "H2BC12", "POLA2", "CCND1", "CDK1", "BIRC5", "CENPE", "CKS2", "CCNB2", "PRC1", "NUSAP1", "DKC1", "MCM2", "KIF11", "RAD54L", "H2AZ1", "ESPL1", "INCENP", "TOP2A", "AURKB", "KIF2C", "NSD2", "UBE2S", "CHEK1", "CHAF1A", …
HALLMARK_OXIDATIVE_PHOSPHORYLATION	6.31402e-24	6.31402e-23	1.27091	-0.550927	-2.86878	200	c("COX6C", "GOT2", "PDHX", "HSPA9", "GRPEL1", "ATP5F1B", "ATP6AP1", "AIFM1", "ACO2", "COX17", "TOMM70", "ATP6V0B", "MRPS30", "ATP6V1H", "CYC1", "COX15", "COX6A1", "CS", "SDHC", "MDH2", "ATP6V0C", "GPI", "NNT", "IMMT", "NDUFS8", "PRDX3", "NDUFAB1", "LRPPRC", "SDHB", "SUPV3L1", "MRPL35", "COX5A", "MRPS22", "ECI1", "TIMM17A", "SURF1", "LDHA", "PDHB", "COX7A2", "NDUFA7", "ATP5F1C", "ATP5PD", "COX7B",…
HALLMARK_APICAL_JUNCTION	4.28236e-19	3.56863e-18	1.13309	0.621449	2.2736	199	c("JAM3", "ADAMTS5", "MMP2", "COL16A1", "MYL9", "NEXN", "BMP1", "CDH11", "CERCAM", "CNN2", "THY1", "AKT3", "CNTN1", "CD99", "FSCN1", "LAYN", "VCAN", "SLIT2", "NECTIN3", "FBN1", "TRO", "EGFR", "FLNC", "CLDN11", "RSU1", "ACTN1", "SIRPA", "PARD6G", "ZYX", "SGCE", "ADAM23", "ACTG2", "NRXN2", "CLDN5", "ITGA9", "EPB41L2", "LAMB3", "CX3CL1", "GNAI1", "CD34", "COL17A1", "NLGN3", "CD276", "PARVA", "CLDN19…
HALLMARK_MTORC1_SIGNALING	7.61347e-17	5.43819e-16	1.05746	-0.483691	-2.51751	199	c("HSPA9", "HSPD1", "CDC25A", "SORD", "SERP1", "ALDOA", "CANX", "GGA2", "PSMC4", "RPN1", "UNG", "HSPA4", "CACYBP", "CCNF", "HSP90B1", "PLK1", "STIP1", "AURKA", "HSPA5", "GPI", "SLC9A3R1", "SQSTM1", "IMMT", "TUBG1", "ACLY", "MCM2", "PRDX1", "MCM4", "COPS5", "RRM2", "PSMG1", "TPI1", "HPRT1", "ACACA", "PNO1", "GOT1", "EIF2S2", "PSME3", "PSMD14", "GMPS", "BUB1", "HK2", "PSMC2", "CALR", "TOMM40", "PSM…
HALLMARK_UV_RESPONSE_DN	1.38063e-16	8.62894e-16	1.04763	0.639407	2.29367	144	c("SNAI2", "COL3A1", "COL1A2", "COL1A1", "FBLN5", "PDGFRB", "COL5A2", "AKT3", "CAV1", "PRKCA", "CCN1", "DAB2", "TGFBR2", "MMP16", "ACVR2A", "NRP1", "PTPN21", "FYN", "PLPP3", "ADGRL2", "MET", "SCHIP1", "TFPI", "NFIB", "KIT", "ATXN1", "ID1", "DLC1", "ADD3", "CELF2", "MAP1B", "LAMC1", "RUNX1", "PTPRM", "LPAR1", "HAS2", "RBPMS", "SYNE1", "LTBP1", "SERPINE1", "PMP22", "ANXA4", "PTGFR", "RND3", "PIK3CD…
HALLMARK_MYOGENESIS	6.22409e-16	3.45783e-15	1.02767	0.593471	2.17125	199	c("TAGLN", "SPARC", "WWTR1", "TPM2", "COL6A2", "COL3A1", "SGCD", "COL1A1", "ADAM12", "PDLIM7", "FST", "SSPN", "IGFBP7", "GSN", "AEBP1", "KIFC3", "HSPB2", "COL6A3", "MYLK", "LAMA2", "DENND2B", "SPHK1", "CRYAB", "MYL3", "PTGIS", "IGF1", "GJA5", "DMD", "MRAS", "PRNP", "COL15A1", "MYH11", "FHL1", "LSP1", "MYH4", "IGFBP3", "SCHIP1", "SMTN", "ITGB5", "TGFB1", "MEF2C", "SOD3", "PKIA", "CNN3", "APLNR", "…
HALLMARK_KRAS_SIGNALING_UP	7.13836e-16	3.56918e-15	1.02767	0.595646	2.17952	200	c("SPON1", "GNG11", "PRRX1", "CCND2", "GFPT2", "SPARCL1", "IGF2", "ADGRA2", "ETV1", "AKAP12", "GYPC", "GPNMB", "ITGBL1", "ETV5", "SPRY2", "BMP2", "NRP1", "CFH", "MAFB", "ANKH", "EMP1", "ALDH1A2", "ADGRL4", "TSPAN7", "GPRC5B", "IGFBP3", "ALDH1A3", "TFPI", "DCBLD2", "F13A1", "INHBA", "LY96", "ETS1", "PLAU", "DUSP6", "TMEM100", "F2RL1", "PECAM1", "PRDM1", "IL33", "PPP1R15A", "MMD", "NGF", "MPZL2", "…
HALLMARK_TNFA_SIGNALING_VIA_NFKB	6.75549e-14	3.07068e-13	0.954542	0.576599	2.10983	200	c("SPSB1", "GFPT2", "TNFAIP6", "SPHK1", "PMEPA1", "MSC", "CCN1", "GEM", "BMP2", "SGK1", "PLPP3", "TNC", "LAMB3", "EGR1", "INHBA", "MARCKS", "PLAU", "F2RL1", "KLF6", "EDN1", "RCAN1", "EGR2", "ETS2", "PTGER4", "PPP1R15A", "NFIL3", "TRIP10", "JAG1", "SERPINE1", "DNAJB4", "KLF9", "PTX3", "PLAUR", "LIF", "CXCL2", "SERPINB8", "TSC22D1", "SLC2A3", "AREG", "GADD45B", "FUT4", "DRAM1", "ACKR3", "KLF2", "SO…
HALLMARK_INTERFERON_ALPHA_RESPONSE	8.16026e-13	3.40011e-12	0.921426	-0.567921	-2.65345	97	c("USP18", "OAS1", "OASL", "BATF2", "ISG15", "MX1", "PNPT1", "PARP12", "IFIH1", "PARP9", "TDRD7", "ADAR", "IFIT2", "GMPR", "HELZ2", "CMPK2", "IFIT3", "DDX60", "CMTR1", "DHX58", "LGALS3BP", "IFI44L", "PSME1", "UBE2L6", "SAMD9", "IRF9", "HERC6", "EIF2AK2", "IFI35", "TAP1", "PARP14", "PSME2", "IRF7", "IFITM1", "WARS1", "ISG20", "RSAD2", "BST2", "LAP3", "IFI44", "SP110", "PSMA3", "HLA-C", "IFI27", "T…
HALLMARK_COAGULATION	1.05444e-12	4.05553e-12	0.91012	0.617241	2.20567	138	c("HTRA1", "MMP2", "SPARC", "ANXA1", "BMP1", "PROS1", "LRP1", "SERPING1", "C1R", "C1S", "CTSK", "GSN", "MMP14", "CFI", "MMP3", "A2M", "FBN1", "CFH", "DPP4", "KLF7", "FYN", "COMP", "CSRP1", "CAPN5", "F2RL2", "LEFTY2", "F10", "FN1", "PLAU", "DUSP6", "PECAM1", "KLK8", "P2RY1", "C3", "SERPINE1", "MMP7", "TF", "VWF", "F3", "CTSB", "THBD", "ISCU", "MMP8", "CTSO", "MMP11", "PROC", "LGMN", "GNG12", "TIMP…
HALLMARK_MYC_TARGETS_V2	2.30925e-12	8.24732e-12	0.898671	-0.656539	-2.80388	58	c("FARSA", "HSPD1", "SORD", "LAS1L", "NOLC1", "RRP12", "AIMP2", "UNG", "NOP2", "PLK1", "MCM4", "TFB2M", "PA2G4", "HK2", "SUPV3L1", "NOP56", "BYSL", "TBRG4", "PRMT3", "HSPE1", "GNL3", "RABEPK", "EXOSC5", "CBX3", "DCTPP1", "SLC19A1", "TMEM97", "NPM1", "MYBBP1A", "RRP9", "TCOF1", "IPO4", "PES1", "GRWD1", "PHB", "SLC29A2", "PLK4", "NOP16", "WDR74", "MRTO4", "IMP4", "NIP7")
HALLMARK_INFLAMMATORY_RESPONSE	7.96854e-11	2.65618e-10	0.839089	0.53698	1.96457	199	c("PDPN", "MMP14", "PCDH7", "TNFAIP6", "SPHK1", "AXL", "ITGA5", "ACVR2A", "MET", "CX3CL1", "KCNJ2", "DCBLD2", "HRH1", "INHBA", "IL4R", "KLF6", "EDN1", "LPAR1", "SGMS2", "PTGIR", "HAS2", "EMP3", "IL1R1", "PTGER4", "APLNR", "SERPINE1", "CHST2", "PLAUR", "LIF", "SCARF1", "AHR", "CALCRL", "OSMR", "TACR1", "IL18R1", "CD82", "CD55", "CD40", "F3", "VIP", "ADM", "PTPRE", "RGS16", "TNFSF9", "TNFRSF1B", "K…
HALLMARK_HYPOXIA	5.41181e-10	1.69119e-09	0.801216	0.526341	1.92565	199	c("CAVIN1", "BGN", "SRPX", "CHST3", "DCN", "CCN2", "COL5A1", "LOX", "CAVIN3", "CAV1", "TGFB3", "PRKCA", "CSRP2", "AKAP12", "EGFR", "PGF", "CCN1", "KLF7", "CCN5", "EDN2", "IGFBP3", "CDKN1C", "PIM1", "ETS1", "TES", "KLF6", "SDC3", "PKP1", "PAM", "PPP1R15A", "NFIL3", "SERPINE1", "CHST2", "PLAUR", "S100A4", "TGFBI", "SLC2A3", "PLIN2", "TMEM45A", "MYH9", "LXN", "ACKR3", "JUN", "ATF3", "PNRC1", "F3", "…
HALLMARK_UNFOLDED_PROTEIN_RESPONSE	7.15518e-10	2.10446e-09	0.801216	-0.486019	-2.32599	112	c("IFIT1", "HSPA9", "SERP1", "SPCS1", "NHP2", "NOLC1", "HSP90B1", "SRPRB", "NOP14", "CEBPG", "HSPA5", "DKC1", "LSM4", "HYOU1", "PREB", "CALR", "NOP56", "WFS1", "PAIP1", "XPOT", "EIF4G1", "YWHAZ", "SLC7A5", "EXOSC4", "EXOSC5", "DNAJB9", "PDIA6", "SSR1", "YIF1A", "MTHFD2", "IARS1", "NPM1", "TATDN2", "DNAJA4", "RRP9", "TARS1", "EDEM1", "EXOSC2", "H2AX", "EXOSC9", "EDC4", "PARN", "POP4", "GEMIN4", "C…
HALLMARK_DNA_REPAIR	3.22325e-09	8.95349e-09	0.774939	-0.431454	-2.14847	148	c("PRIM1", "TSG101", "COX17", "TMED2", "ZWINT", "CSTF3", "FEN1", "CMPK2", "ARL6IP1", "ELOA", "POLA2", "DDB1", "NME1", "NT5C3A", "BCAP31", "LIG1", "SEC61A1", "DCTN4", "CANT1", "HPRT1", "RFC5", "MPC2", "POLD4", "RPA3", "POLR2K", "RAD51", "SURF1", "UMPS", "POLR2C", "NME4", "POLR2A", "STX3", "PCNA", "RRM2B", "NELFCD", "RAE1", "NFX1", "TAF9", "ERCC4", "APRT", "POLR2E", "MRPL40", "GTF2F1", "ZNF707", "S…
HALLMARK_IL2_STAT5_SIGNALING	2.46141e-07	6.4774e-07	0.674963	0.48831	1.78607	198	c("PTH1R", "COL6A1", "CCND2", "PLAGL1", "GLIPR2", "PLPP1", "BMP2", "NRP1", "PRNP", "ARL4A", "EMP1", "SHE", "MYO1E", "CDKN1C", "F2RL2", "SYT11", "GUCY1B1", "PIM1", "NCS1", "GABARAPL1", "IL4R", "KLF6", "IFNGR1", "WLS", "NFIL3", "ITIH5", "NT5E", "ADAM19", "LIF", "AHR", "ANXA4", "LRRC8C", "SLC2A3", "PLIN2", "ABCB1", "GADD45B", "BATF3", "IL18R1", "SCN9A", "ITGAV", "PTCH1", "BMPR2", "SPRY4", "TNFSF11",…
HALLMARK_P53_PATHWAY	7.65986e-07	1.91496e-06	0.659444	0.47779	1.74802	199	c("CCND2", "SPHK1", "ZMAT3", "FAS", "PDGFA", "PTPN14", "TAX1BP3", "BMP2", "CDKN2B", "SDC1", "F2R", "PLK3", "PROCR", "KRT17", "TP63", "SERPINB5", "ZFP36L1", "PHLDA3", "KLK8", "TGFB1", "EPHA2", "PPP1R15A", "S100A10", "LIF", "S100A4", "TSC22D1", "NOTCH1", "INHBB", "CDH13", "LDHB", "RRAD", "CLCA2", "PRMT2", "VWA5A", "DRAM1", "RAP2B", "SESN1", "JUN", "CD82", "ATF3", "PERP", "ZNF365", "GADD45A", "DGKA"…
HALLMARK_COMPLEMENT	8.64267e-06	2.05778e-05	0.593325	0.466239	1.70601	200	c("TIMP2", "LRP1", "SERPING1", "C1R", "C1S", "ZFPM2", "MMP14", "ZEB1", "CFH", "GNG2", "DPP4", "NOTCH4", "KLK1", "FYN", "PLA2G4A", "CSRP1", "PIM1", "F10", "FN1", "ANXA5", "DUSP6", "C3", "LGALS3", "SERPINE1", "PCSK9", "PLAUR", "CDH13", "COL4A2", "MMP13", "CD55", "CASP4", "F3", "CTSB", "CD36", "DYRK2", "GNB4", "CDA", "KCNIP2", "PDP1", "CASP10", "DOCK4", "MMP8", "CTSO", "GNAI2", "DGKH", "LYN", "PPP2C…
HALLMARK_ANGIOGENESIS	9.19475e-06	2.08972e-05	0.593325	0.683608	2.04805	36	c("FSTL1", "COL3A1", "CCND2", "COL5A2", "LUM", "VCAN", "POSTN", "PDGFA", "NRP1", "JAG1", "S100A4", "LPL", "MSX1", "ITGAV", "SLCO2A1", "THBD", "KCNJ8", "FGFR1", "APP", "JAG2", "TNFRSF21", "PRG2")
HALLMARK_INTERFERON_GAMMA_RESPONSE	4.01412e-05	8.72634e-05	0.557332	-0.306207	-1.59448	200	c("USP18", "OAS3", "IFIT1", "OASL", "BATF2", "ISG15", "DDX58", "MX1", "PNPT1", "PARP12", "IFIH1", "OAS2", "TDRD7", "ADAR", "IFIT2", "PTPN1", "STAT1", "HELZ2", "CMPK2", "IFIT3", "DDX60", "CMTR1", "DHX58", "LGALS3BP", "RNF213", "IFI44L", "PSME1", "UBE2L6", "IRF9", "HERC6", "EIF2AK2", "VAMP8", "IFI35", "TAP1", "ZNFX1", "PARP14", "PSME2", "IRF7", "SECTM1", "WARS1", "ISG20", "RAPGEF6", "RSAD2", "PTPN6…
HALLMARK_NOTCH_SIGNALING	4.65181e-05	9.69127e-05	0.557332	0.668422	1.95973	32	c("PRKCA", "MAML2", "FZD7", "HEYL", "TCF7L2", "WNT2", "DTX4", "NOTCH3", "WNT5A", "FZD1", "DLL1", "ST3GAL6", "JAG1", "NOTCH1", "DTX1")
HALLMARK_TGF_BETA_SIGNALING	6.72855e-05	0.000134231	0.538434	0.58985	1.88821	54	c("WWTR1", "LTBP2", "PMEPA1", "ID3", "BMP2", "ACVR1", "CDKN1C", "LEFTY2", "TGFBR1", "ID1", "SKI", "TGFB1", "PPP1R15A", "SERPINE1", "SMAD7", "ENG", "BMPR2", "KLF10", "IFNGR2", "JUNB", "SMAD6", "TJP1", "RAB31", "ID2", "THBS1", "BCAR3", "CTNNB1", "FKBP1A", "BMPR1A", "SLC20A1", "SMAD1", "SMURF2", "SPTBN1")
HALLMARK_APOPTOSIS	6.98002e-05	0.000134231	0.538434	0.456752	1.65297	161	c("FEZ1", "MMP2", "BGN", "ANXA1", "TIMP2", "DCN", "CCND2", "PDGFRB", "GSN", "LUM", "CAV1", "FAS", "IGFBP6", "BMP2", "ANKH", "EMP1", "F2R", "HGF", "TGFB2", "IFNGR1", "DPYD", "LGALS3", "TNFRSF12A", "NEDD9", "NEFH", "PLPPR4", "AVPR1A", "GADD45B", "GPX3", "JUN", "ATF3", "BTG3", "CASP4", "SMAD7", "GADD45A", "EGR3", "SATB1", "BMF", "LMNA", "TXNIP", "SC5D", "SAT1", "APP", "TIMP3", "CDKN1A", "IL6", "CCNA…
HALLMARK_ALLOGRAFT_REJECTION	0.000143366	0.000265492	0.518848	0.437914	1.60236	200	c("CCND2", "THY1", "FLNA", "EGFR", "FAS", "ACVR2A", "F2R", "SOCS5", "TGFB2", "INHBA", "ETS1", "IL4R", "IFNGR1", "TGFB1", "LIF", "INHBB", "GALNT1", "BCAT1", "IFNAR2", "IL16", "CD40", "FGR", "GBP2", "HLA-DOA", "NOS2", "IL27RA", "CD1D", "IFNGR2", "HLA-DRA", "NLRP3", "RPS3A", "ICAM1", "LY75", "IL11", "HLA-DMA", "STAB1", "LY86", "CCL19", "RPL9", "LYN", "TLR2", "FCGR2B", "UBE2D1", "STAT4", "CDKN2A", "S…
HALLMARK_IL6_JAK_STAT3_SIGNALING	0.000162649	0.000290445	0.518848	0.511855	1.75133	87	c("A2M", "FAS", "ACVRL1", "LEPR", "PIM1", "IL4R", "TNFRSF1A", "IFNGR1", "TGFB1", "PDGFC", "IL1R1", "TNFRSF12A", "OSMR", "IL18R1", "SOCS3", "JUN", "CD36", "PLA2G2A", "TNFRSF1B", "IFNGR2", "IL10RB", "IL15RA", "IL3RA", "CSF2RB", "TLR2", "CXCL1", "IL7", "IL6", "MAP3K8", "IL13RA1", "TNFRSF21", "CSF2RA", "IL1R2", "CNTFR", "ITGB3", "CXCL3")
HALLMARK_ESTROGEN_RESPONSE_EARLY	0.000396649	0.000683878	0.498493	-0.28293	-1.47259	199	c("FKBP4", "MINDY1", "ESRP2", "SLC27A2", "RRP12", "RETREG1", "AMFR", "ANXA9", "SLC39A6", "CCND1", "RET", "FLNB", "SLC9A3R1", "ABCA3", "SYBU", "THSD4", "SLC22A5", "SIAH2", "CANT1", "MED13L", "ITPK1", "BLVRB", "BAG1", "BCL2", "AKAP1", "KDM4B", "UNC119", "CLDN7", "MYB", "FAM102A", "WFS1", "CBFA2T3", "MYBL1", "SLC7A5", "ARL3", "DHCR7", "SCARB1", "TJP3", "CA12", "FASN", "ASB13", "KRT18", "RASGRP1", "C…
HALLMARK_PROTEIN_SECRETION	0.00127659	0.00212764	0.45506	-0.350492	-1.63246	96	c("NAPA", "SOD1", "YIPF6", "TPD52", "TSG101", "TMED2", "ATP6V1H", "ARF1", "SCAMP3", "COPB2", "AP2B1", "ARFGEF1", "GBF1", "COG2", "COPE", "COPB1", "OCRL", "DNM1L", "NAPG", "GOLGA4", "TOM1L1", "CLTC", "AP1G1", "TMED10", "BNIP3", "ARFGEF2", "KRT18", "USO1", "RAB2A", "ICA1", "ERGIC3", "ARCN1", "CLCN3", "SEC22B", "RER1", "M6PR")
HALLMARK_HEDGEHOG_SIGNALING	0.00182151	0.00293792	0.45506	0.587818	1.76106	36	c("NRP2", "THY1", "DPYSL2", "GLI1", "NRP1", "ETS2", "HEY1", "HEY2", "CDK6", "MYH9", "CRMP1", "PTCH1", "NKX6-1", "TLE1", "VLDLR", "CNTFR")
HALLMARK_WNT_BETA_CATENIN_SIGNALING	0.00630096	0.00984526	0.202499	0.535191	1.64512	42	c("CCND2", "WNT5B", "NOTCH4", "GNAI1", "FZD1", "DLL1", "JAG1", "HEY1", "HEY2", "NOTCH1", "PTCH1", "WNT6", "FZD8", "TCF7", "NKD1", "JAG2")
HALLMARK_MITOTIC_SPINDLE	0.00721475	0.0109314	0.407018	-0.253406	-1.31893	199	c("DYNLL2", "CKAP5", "KIF4A", "CEP250", "TPX2", "PLK1", "RACGAP1", "AURKA", "NDC80", "CDK1", "BIRC5", "FLNB", "CENPE", "EPB41", "CCNB2", "PRC1", "NUSAP1", "KIF11", "ESPL1", "INCENP", "TOP2A", "KIF2C", "ARFGEF1", "LRPPRC", "BUB1", "NEK2", "SEPTIN9", "SHROOM2", "CEP72", "STAU1", "CD2AP", "KIF3B", "KIF15", "TBCD", "KNTC1", "TTK", "RAPGEF6", "ARFIP2", "YWHAE", "NUMA1", "RANBP9", "LMNB1", "CENPF", "MA…
HALLMARK_ADIPOGENESIS	0.00886626	0.0130386	0.38073	-0.249998	-1.30179	200	c("SOD1", "GRPEL1", "AIFM1", "MTCH2", "ALDOA", "ACO2", "AGPAT3", "GHITM", "CYC1", "COX6A1", "CS", "RTN3", "SDHC", "CPT2", "MDH2", "NKIRAS1", "BCL2L13", "COQ5", "IMMT", "ACLY", "PREB", "GPAT4", "PRDX3", "NDUFAB1", "CMBL", "SDHB", "SLC1A5", "BAZ2A", "COX7B", "COQ9", "GPHN", "BCKDHA", "UQCRC1", "DHCR7", "SCARB1", "SLC25A10", "REEP5", "DLD", "DNAJB9", "JAGN1", "SULT1A1", "COX8A", "ADIPOR2", "DGAT1", …
HALLMARK_ESTROGEN_RESPONSE_LATE	0.010612	0.01516	0.38073	-0.249187	-1.29402	198	c("COX6C", "FKBP4", "SORD", "SLC27A2", "GINS2", "AMFR", "ANXA9", "CDC6", "CCND1", "RET", "RABEP1", "FLNB", "SLC9A3R1", "ABCA3", "SLC22A5", "SIAH2", "RNASEH2A", "HPRT1", "TOP2A", "STIL", "ITPK1", "BLVRB", "BAG1", "BCL2", "CACNA2D2", "TSPAN13", "MYB", "FAM102A", "WFS1", "PKP3", "GALE", "LSR", "CDH1", "LLGL2", "ISG20", "DCXR", "PTPN6", "SLC7A5", "KIF20A", "CDC20", "ARL3", "DHCR7", "SCARB1", "TJP3", …
HALLMARK_PEROXISOME	0.0310174	0.0430797	0.291091	-0.28404	-1.34307	104	c("SOD1", "SLC27A2", "SLC25A19", "NUDT19", "LONP2", "PRDX1", "IDE", "SLC25A17", "TOP2A", "ABCB9", "PEX5", "DHCR24", "ABCD3", "ACOT8", "SMARCC1", "SERPINA6", "DIO1", "PEX2", "CDK7", "MSH2", "SLC25A4", "ABCD1", "IDI1", "HSD11B2")
HALLMARK_KRAS_SIGNALING_DN	0.03773	0.0509865	0.0739656	0.356261	1.3034	199	c("NUDT11", "SHOX2", "COPZ2", "SYNPO", "SGK1", "KCNMB1", "FGF16", "OXT", "TCF7L1", "EDN2", "TGFB2", "KRT5", "ABCG4", "KLHDC8A", "KLK8", "PKP1", "EDN1", "TENM2", "SLC16A7", "NRIP2", "KLK7", "CYP39A1", "KCND1", "CHST2", "ITIH3", "CLDN8", "PTGFR", "TFAP2B", "SLC6A14", "TSHB", "CAMK1D", "DLK2", "LGALS7", "GPR3", "KRT15", "TGM1", "CCNA1", "PRKN", "BTG2", "CNTFR", "PAX3", "ITGB1BP2", "MACROH2A2", "SLC6…
HALLMARK_GLYCOLYSIS	0.0535021	0.0703975	0.321776	-0.229354	-1.19104	198	c("FKBP4", "GOT2", "POLR3K", "SOD1", "ALDOA", "HMMR", "PSMC4", "GFPT1", "ALG1", "GYS1", "AURKA", "SDHC", "CDK1", "MDH2", "HSPA5", "MPI", "COPB2", "TPI1", "GOT1", "NOL3", "HK2", "HAX1", "ABCB6", "DEPDC1", "SPAG4", "GMPPB", "LDHA", "ME2", "PGK1", "COG2", "RARS1", "PPIA", "CENPA", "GALE", "ISG20", "NDUFV3", "KIF20A", "SLC25A10", "DLD", "ENO2", "PMM2", "GALK2", "NANP", "TALDO1", "NSDHL", "CYB5A", "PP…
HALLMARK_APICAL_SURFACE	0.0669621	0.0858488	0.0601784	0.449317	1.38977	44	c("GAS1", "SRPX", "THY1", "CX3CL1", "DCBLD2", "PCSK9", "PLAUR", "AFAP1L2", "SULF2", "APP", "LYN", "SLC2A4", "PKHD1", "EFNA5", "CRYBG1", "AKAP7", "CROCC", "GHRL", "MDGA1", "NTNG1", "MAL", "IL2RG", "EPHB4", "SLC22A12")
HALLMARK_FATTY_ACID_METABOLISM	0.0723192	0.0900088	0.269842	-0.238746	-1.19773	157	c("ALDOA", "ACO2", "RDH16", "SDHC", "CPT2", "MDH2", "PSME1", "UBE2L6", "HSD17B7", "SLC22A5", "H2AZ1", "GCDH", "RAP1GDS1", "NBN", "ECI1", "LDHA", "PDHB", "TDO2", "DHCR24", "ACOT8", "HSD17B10", "BMPR1B", "PCBD1", "DLD", "ENO2", "FASN", "IDI1", "HSDL2", "ADIPOR2", "SUCLG2", "FH", "HSP90AA1", "ECI2", "NSDHL", "GPD2", "KMT5A", "GLUL", "ACOX1", "PDHA1", "MDH1", "HADH", "NTHL1", "ERP29", "AUH", "HCCS", …
HALLMARK_ANDROGEN_RESPONSE	0.0738072	0.0900088	0.0536013	0.377136	1.30888	100	c("MAF", "PMEPA1", "AKAP12", "PLPP1", "ACTN1", "PTPN21", "ANKH", "SGK1", "CDC14B", "ALDH1A3", "SRF", "ARID5B", "RPS6KA3", "ADAMTS1", "TSC22D1", "CDK6", "MYL12A", "GUCY1A1", "ITGAV", "ABCC4", "TNFAIP8")
HALLMARK_XENOBIOTIC_METABOLISM	0.0864604	0.102929	0.0476258	0.336653	1.23166	199	c("FBLN1", "PROS1", "TPST1", "SLC12A4", "FAS", "IGF1", "FMO1", "CES1", "CDO1", "LCAT", "F10", "TGFB2", "GABARAPL1", "GCKR", "TNFRSF1A", "EPHA2", "ETS2", "IL1R1", "SERPINE1", "ATOH8", "AOX1", "BCAT1", "FMO3", "ALDH2", "RBP4", "IGFBP4", "NDRG2", "PDK4", "CD36", "VNN1", "MAN1A1", "ENPEP", "AKR1C2", "UPP1", "CDA", "ADH5", "ADH1C", "HSD11B1", "PTGDS", "SLC6A6", "ABCC3", "CBR1", "HSD17B2", "SMOX", "AKR…
HALLMARK_HEME_METABOLISM	0.0915493	0.106453	0.285313	-0.223123	-1.15754	197	c("PRDX2", "EIF2AK1", "HAGH", "ADIPOR1", "DCAF11", "SLC25A38", "RAD23A", "FN3K", "OSBP2", "BTRC", "NNT", "EPB41", "KEL", "RNF123", "ATP6V0A1", "GMPS", "E2F2", "BLVRB", "KLF1", "HEBP1", "ABCB6", "BSG", "SLC6A9", "FBXO9", "GAPVD1", "TMEM9B", "MINPP1", "HBQ1", "ANK1", "HDGF", "ACP5", "RHCE", "TCEA1", "HTATIP2", "SYNJ1", "TENT5C", "HMBS", "MOCOS", "SLC7A11", "ALDH6A1", "SLC6A8", "MKRN1", "PIGQ", "TOP…
HALLMARK_REACTIVE_OXYGEN_SPECIES_PATHWAY	0.146313	0.166265	0.0894561	-0.290996	-1.1941	49	c("PRDX2", "SOD1", "PRDX1", "EGLN2", "SRXN1", "GLRX2", "SCAF4", "NDUFS2", "PRDX4", "NDUFB4", "TXNRD1", "CDKN2D", "GLRX", "LAMTOR5", "HMOX2", "SELENOS", "GCLC", "PRDX6")
HALLMARK_SPERMATOGENESIS	0.170412	0.189347	0.150964	-0.231814	-1.13092	134	c("MAP7", "STRBP", "ZC2HC1C", "AURKA", "CDK1", "NCAPH", "CCNB2", "PEBP1", "IDE", "PSMG1", "KIF2C", "BUB1", "NEK2", "PHF7", "TTK", "EZH2", "TOPBP1", "DBF4", "H1-6", "COIL", "SCG3", "CLPB", "RAD17", "CDKN3", "TALDO1", "VDAC3", "GMCL1", "MAST2", "DDX25", "HSPA1L")
HALLMARK_CHOLESTEROL_HOMEOSTASIS	0.199137	0.216453	0.0312975	0.353872	1.1874	74	c("GPX8", "ANTXR2", "GNAI1", "ANXA5", "FABP5", "NFIL3", "LGALS3", "JAG1", "TNFRSF12A", "PLAUR", "LPL", "AVPR1A", "ATF3", "PPARG", "PNRC1", "ANXA13", "STARD4", "S100A11", "SC5D", "LGMN", "ADH4")
HALLMARK_PANCREAS_BETA_CELLS	0.288651	0.307075	0.0262749	0.371606	1.13293	40	c("AKT3", "FOXO1", "MAFB", "DPP4", "PAK3", "LMO2", "ISL1", "NKX6-1", "VDR")
HALLMARK_BILE_ACID_METABOLISM	0.561307	0.584695	0.0138489	0.273939	0.960775	112	c("HSD17B11", "ALDH1A1", "ABCA8", "ABCA6", "DIO2", "BBOX1", "ATXN1", "ABCA9", "CH25H", "ABCG4", "CYP39A1", "HSD17B6", "BMP6", "CYP7B1", "NR3C2", "ACSL5", "NEDD4", "CYP7A1", "LIPE", "RXRA", "RBP1", "SLC23A2", "ACSL1", "ABCD2", "SULT1B1", "BCAR3", "SOAT2")
HALLMARK_PI3K_AKT_MTOR_SIGNALING	0.604326	0.616659	0.0646399	-0.200579	-0.948293	105	c("PRKAG1", "E2F1", "HSP90B1", "PPP1CA", "PLA2G12A", "CDK1", "ARF1", "SQSTM1", "ACACA", "CALR", "MAPK9", "CLTC", "UBE2D3", "GRB2", "TBK1", "PAK4", "RPTOR", "PDK1", "YWHAB", "EIF4E", "AKT1S1", "PPP2R1B", "GRK2", "ARPC3", "TRIB3", "ARHGDIA", "UBE2N")
HALLMARK_UV_RESPONSE_UP	0.766121	0.766121	0.00865553	0.237622	0.858408	158	c("SHOX2", "MMP14", "HTR7", "BMP2", "FGF18", "CDKN2B", "FMO1", "CDO1", "CDKN1C", "NPTX2", "PDLIM3", "PTPRD", "CXCL2", "RRAD", "ABCB1", "MSX1", "GPX3", "GLS", "ATF3", "BTG3", "RAB27A", "FOS", "MGAT1", "JUNB", "ICAM1", "NTRK3", "TYRO3", "LYN", "FOSB", "HYAL2", "IL6", "BTG1", "NR4A1", "BTG2", "GAL", "PLCL1")

## Sheet: DNM3OS
Supplementary Table - GSEA results for BRCA LumA lncRNAs - related to Supplementary Figure 3C
pathway	pval	padj	log2err	ES	NES	size	leadingEdge
HALLMARK_EPITHELIAL_MESENCHYMAL_TRANSITION	3.94102e-43	1.97051e-41	1.70875	0.746242	2.66297	200	c("MMP2", "HTRA1", "ELN", "DCN", "COL16A1", "FBLN1", "FBLN2", "SPARC", "CXCL12", "COL3A1", "ECM2", "LOXL1", "FSTL1", "COL1A2", "PCOLCE", "LRP1", "COL1A1", "SFRP4", "GAS1", "LUM", "DPYSL3", "VIM", "COL6A2", "PRRX1", "LAMA2", "SGCD", "SNAI2", "ADAM12", "COL8A2", "LOX", "FBLN5", "COL6A3", "BGN", "FERMT2", "COL5A2", "FAS", "COL5A1", "THBS2", "CTHRC1", "FAP", "P3H1", "EFEMP2", "VCAN", "PDGFRB", "LRRC1…
HALLMARK_MYC_TARGETS_V1	8.35354e-38	2.08839e-36	1.60243	-0.641965	-3.36858	200	c("HSP90AB1", "HSPD1", "CCT7", "GOT2", "PA2G4", "HNRNPC", "PSMD8", "PSMA6", "PSMD14", "YWHAE", "CANX", "HSPE1", "PRDX3", "CCT5", "PPM1G", "CYC1", "COX5A", "AIMP2", "CCT3", "PSMC4", "RAN", "EIF3J", "NME1", "PTGES3", "CCT2", "MRPS18B", "NHP2", "POLD2", "TOMM70", "PSMD3", "MAD2L1", "CSTF2", "KPNA2", "H2AZ1", "PPIA", "TUFM", "NOLC1", "NPM1", "RAD23B", "RUVBL2", "GLO1", "HNRNPA2B1", "NDUFAB1", "HPRT1"…
HALLMARK_OXIDATIVE_PHOSPHORYLATION	1.04934e-29	1.62151e-28	1.41728	-0.592076	-3.1068	200	c("ATP6AP1", "GRPEL1", "GOT2", "AIFM1", "COX6C", "ATP5F1B", "HSPA9", "PDHX", "COX17", "ACO2", "ATP6V0C", "ATP6V1G1", "COX6A1", "PRDX3", "ATP6V0B", "CYC1", "COX5A", "VDAC2", "ATP6V1H", "MRPS30", "UQCRC1", "ATP5PD", "TOMM70", "COX15", "SDHB", "GPI", "NDUFA8", "ATP5F1C", "CS", "PDHB", "MDH1", "MRPS15", "LRPPRC", "ATP6V1E1", "SLC25A11", "SLC25A4", "NDUFAB1", "ECI1", "NDUFB4", "VDAC1", "OGDH", "ATP5MC…
HALLMARK_E2F_TARGETS	1.29721e-29	1.62151e-28	1.40995	-0.59141	-3.10331	200	c("PAICS", "PA2G4", "UNG", "CSE1L", "TUBG1", "CENPM", "CDC25A", "RAN", "NME1", "POLD2", "MAD2L1", "TIMELESS", "KPNA2", "H2AZ1", "HMMR", "NOLC1", "HMGB3", "RAD21", "KIF4A", "CKS2", "CDCA8", "UBE2S", "CNOT9", "AURKA", "CIT", "ATAD2", "MLH1", "RAD51C", "RACGAP1", "ASF1B", "CCNB2", "TK1", "XRCC6", "PSMC3IP", "GSPT1", "BIRC5", "BRCA1", "MSH2", "SPAG5", "UBE2T", "TIPIN", "MCM4", "MCM2", "RBBP7", "PLK1"…
HALLMARK_KRAS_SIGNALING_UP	8.75105e-19	8.75105e-18	1.11466	0.616396	2.19962	200	c("SPON1", "PRRX1", "GFPT2", "MAFB", "IGF2", "CCND2", "GNG11", "SPARCL1", "CFH", "ADGRA2", "GPNMB", "GYPC", "LY96", "ITGBL1", "F13A1", "AKAP12", "EMP1", "ALDH1A2", "ADGRL4", "MMD", "ETV5", "TFPI", "LIF", "NRP1", "TMEM100", "EPHB2", "PRDM1", "ETS1", "PECAM1", "CLEC4A", "TSPAN7", "IL33", "CMKLR1", "MPZL2", "CIDEA", "ETV1", "BMP2", "PPP1R15A", "RBP4", "TNFRSF1B", "PLAUR", "PDCD1LG2", "G0S2", "GPRC5B…
HALLMARK_TNFA_SIGNALING_VIA_NFKB	1.00523e-17	8.37693e-17	1.08644	0.607997	2.16964	200	c("GFPT2", "MSC", "TNFAIP6", "PTGER4", "SPSB1", "SPHK1", "PMEPA1", "FUT4", "CCN1", "GEM", "TRIP10", "SGK1", "LIF", "RCAN1", "EGR2", "KLF6", "EGR1", "MARCKS", "NFIL3", "KLF2", "EDN1", "BMP2", "PPP1R15A", "TNFAIP8", "PLAUR", "G0S2", "SLC2A3", "F2RL1", "CFLAR", "GADD45B", "SERPINB8", "CCNL1", "CD83", "PTX3", "TNFAIP3", "ETS2", "INHBA", "IL7R", "TNC", "DNAJB4", "TRAF1", "CD69", "PLPP3", "IL15RA", "CX…
HALLMARK_MTORC1_SIGNALING	1.57106e-17	1.12219e-16	1.07687	-0.483475	-2.5357	199	c("HSPD1", "HSPA9", "STIP1", "ALDOA", "RPN1", "PSMD14", "UNG", "CANX", "SLC9A3R1", "HSPE1", "TUBG1", "SERP1", "HSP90B1", "DHCR7", "HSPA5", "ACLY", "SORD", "HSPA4", "PSMG1", "ACACA", "CDC25A", "PSMC4", "SQSTM1", "CACYBP", "GGA2", "GPI", "PRDX1", "HK2", "GOT1", "PPIA", "TPI1", "SCD", "PSME3", "PSMD12", "SLC1A5", "TOMM40", "AURKA", "SLC7A5", "HPRT1", "PSMB5", "CCT6A", "ADIPOR2", "EBP", "IMMT", "FDXR…
HALLMARK_G2M_CHECKPOINT	5.99143e-17	3.74465e-16	1.05746	-0.476846	-2.50094	199	c("GINS2", "TLE3", "LIG3", "H2BC12", "NCL", "CDC25A", "DKC1", "MAD2L1", "CCND1", "PRC1", "KPNA2", "H2AZ1", "HMMR", "NOLC1", "CDC6", "HMGB3", "RAD21", "RAD23B", "KIF4A", "CKS2", "UBE2S", "AURKA", "SLC7A5", "TPX2", "RACGAP1", "SMARCC1", "PBK", "UBE2C", "CCNB2", "GSPT1", "BIRC5", "NUSAP1", "E2F1", "KPNB1", "NSD2", "NUMA1", "CCNF", "SNRPD1", "MCM2", "CDC45", "KIF11", "PRMT5", "TOP1", "BUB3", "PLK1", …
HALLMARK_INFLAMMATORY_RESPONSE	1.00495e-16	5.58304e-16	1.05746	0.600172	2.14163	199	c("TNFAIP6", "AXL", "PDPN", "MMP14", "PTGER4", "SPHK1", "IL18R1", "PCDH7", "LPAR1", "ACVR2A", "PTGIR", "IL1R1", "HAS2", "SGMS2", "HRH1", "EMP3", "LIF", "CD82", "SCARF1", "KLF6", "ITGA5", "NLRP3", "CMKLR1", "VIP", "TACR1", "EDN1", "PTAFR", "IL4R", "TNFRSF1B", "PLAUR", "OSMR", "STAB1", "KCNJ2", "DCBLD2", "IL10RA", "IL15", "CD40", "LYN", "APLNR", "PIK3R5", "CALCRL", "INHBA", "CHST2", "MET", "IL7R", …
HALLMARK_ALLOGRAFT_REJECTION	1.13795e-14	5.68973e-14	0.986546	0.581783	2.0761	200	c("CCND2", "FAS", "THY1", "IL16", "ACVR2A", "FLNA", "EGFR", "F2R", "LIF", "ETS1", "IFNGR1", "TGFB2", "NLRP3", "HLA-DOA", "HLA-DMA", "HLA-DMB", "TGFB1", "IL4R", "BCAT1", "LY86", "CCR2", "STAB1", "IRF8", "HLA-DRA", "NCF4", "IL15", "FGR", "CD40", "LYN", "SOCS5", "HCLS1", "CD1D", "FCGR2B", "IFNAR2", "INHBA", "ST8SIA4", "GALNT1", "GZMA", "IGSF6", "IL7", "CD3D", "STAT4", "CCR5", "CCL11", "IL18RAP", "IL…
HALLMARK_APICAL_JUNCTION	1.08774e-12	4.94427e-12	0.91012	0.561999	2.00542	199	c("MMP2", "COL16A1", "JAM3", "CNTN1", "FLNC", "VCAN", "FBN1", "SLIT2", "ADAMTS5", "BMP1", "CERCAM", "CDH11", "THY1", "FSCN1", "AKT3", "CD99", "CNN2", "TRO", "MYL9", "NECTIN3", "NEXN", "EPB41L2", "SIRPA", "LAYN", "EGFR", "ADAM23", "SGCE", "PECAM1", "NLGN2", "NRXN2", "RSU1", "NLGN3", "MPZL2", "ZYX", "TSPAN4", "CLDN11", "CD34", "THBS3", "CLDN5", "ARPC2", "ITGA9", "PARD6G", "NEGR1", "ACTB", "SKAP2", …
HALLMARK_UV_RESPONSE_DN	3.04612e-12	1.26922e-11	0.898671	0.595796	2.08639	144	c("COL3A1", "COL1A2", "COL1A1", "SNAI2", "FBLN5", "COL5A2", "PDGFRB", "DAB2", "PRKCA", "AKT3", "CAV1", "TGFBR2", "CELF2", "MMP16", "FYN", "LPAR1", "CCN1", "ACVR2A", "PTPN21", "HAS2", "PIK3CD", "SYNE1", "TFPI", "NRP1", "ID1", "PTGFR", "KIT", "ATXN1", "DLC1", "ADD3", "PTPRM", "ADGRL2", "RBPMS", "NFIB", "RND3", "PMP22", "PPARG", "MET", "PLPP3", "CACNA1A", "ANXA4", "RASA2", "SCHIP1", "RUNX1", "LAMC1"…
HALLMARK_MYOGENESIS	2.28915e-11	8.80442e-11	0.863415	0.548448	1.95706	199	c("SPARC", "WWTR1", "COL3A1", "COL1A1", "COL6A2", "LAMA2", "SGCD", "IGF1", "ADAM12", "COL6A3", "KIFC3", "LSP1", "SSPN", "AEBP1", "PTGIS", "MYL3", "FST", "PDLIM7", "TAGLN", "IGFBP7", "SPHK1", "GSN", "FHL1", "MRAS", "DENND2B", "COL15A1", "HSPB2", "MEF2C", "GJA5", "TPM2", "TNNT3", "ITGA7", "CRYAB", "ITGB5", "DMD", "MYH4", "SOD3", "GPX3", "TGFB1", "CD36", "SMTN", "NOTCH1", "FXYD1", "PRNP", "MYLK", "G…
HALLMARK_COAGULATION	2.67662e-11	9.55934e-11	0.863415	0.596305	2.08252	138	c("MMP2", "HTRA1", "C1S", "SPARC", "CTSK", "LRP1", "SERPING1", "C1R", "ANXA1", "DPP4", "FBN1", "CFH", "BMP1", "PROS1", "MMP3", "MMP14", "F10", "GSN", "CFI", "FYN", "F2RL2", "C3", "LEFTY2", "P2RY1", "COMP", "KLF7", "A2M", "PECAM1", "CAPN5", "FN1", "LGMN", "VWF", "PROC", "PLAU", "PLEK", "MMP7", "SERPINE1", "ISCU", "CTSO", "MMP11", "TF", "THBD", "DUSP6", "CFD", "KLK8", "RAPGEF3", "OLR1", "F3", "MMP8…
HALLMARK_MYC_TARGETS_V2	5.5146e-11	1.8382e-10	0.851339	-0.638503	-2.78038	58	c("HSPD1", "PA2G4", "UNG", "HSPE1", "FARSA", "LAS1L", "SORD", "AIMP2", "RRP12", "HK2", "NOLC1", "NPM1", "BYSL", "MCM4", "PLK1", "PHB", "GNL3", "NOP2", "RABEPK", "CBX3", "PRMT3", "TBRG4", "EXOSC5", "RRP9", "NOP16", "MRTO4", "SLC19A1", "IPO4", "TMEM97", "PES1", "NOP56", "DCTPP1", "NOC4L", "IMP4", "TFB2M", "TCOF1", "MYBBP1A")
HALLMARK_DNA_REPAIR	6.8216e-11	2.13175e-10	0.839089	-0.444228	-2.22316	148	c("TMED2", "TSG101", "BCAP31", "COX17", "ARL6IP1", "DCTN4", "PRIM1", "NUDT9", "NME1", "RFC5", "CSTF3", "ZWINT", "HPRT1", "DDB1", "CETN2", "FEN1", "POLR2C", "CANT1", "ELOA", "NME4", "SURF1", "POLR2A", "POLR1D", "POLR2K", "MPC2", "RAE1", "MRPL40", "NELFCD", "TAF9", "PCNA", "POLA2", "SEC61A1", "RAD51", "APRT", "SUPT4H1", "GTF2F1", "ADRM1", "NCBP2", "RPA3", "RRM2B", "GTF2B", "SSRP1", "POLD4", "NELFE"…
HALLMARK_IL2_STAT5_SIGNALING	4.6205e-10	1.35897e-09	0.814036	0.526835	1.87941	198	c("PTH1R", "PLAGL1", "GLIPR2", "COL6A1", "CCND2", "IL18R1", "F2RL2", "SHE", "SYT11", "EMP1", "PIM1", "MYO1E", "LIF", "PLIN2", "NRP1", "PLPP1", "KLF6", "IFNGR1", "ITIH5", "LRRC8C", "NT5E", "BATF3", "NFIL3", "FGL2", "BMP2", "IL4R", "CST7", "TNFRSF1B", "SELP", "GUCY1B1", "PRNP", "SLC2A3", "ARL4A", "IRF8", "IL10RA", "GADD45B", "ABCB1", "NCS1", "RORA", "CCR4", "CD83", "CDKN1C", "GABARAPL1", "IL1RL1", …
HALLMARK_UNFOLDED_PROTEIN_RESPONSE	8.75005e-09	2.43057e-08	0.74774	-0.454282	-2.20773	112	c("HSPA9", "SPCS1", "DNAJA4", "SERP1", "HSP90B1", "HSPA5", "DKC1", "NHP2", "NOP14", "NOLC1", "NPM1", "PAIP1", "HYOU1", "LSM4", "SLC7A5", "CEBPG", "IMP3", "PDIA6", "EIF4G1", "SRPRB", "PREB", "YWHAZ", "PARN", "CALR", "SSR1", "BANF1", "WFS1", "SLC1A4", "DNAJC3", "EIF4E", "EXOSC4", "BAG3", "TARS1", "H2AX", "DDX10", "EXOSC5", "RRP9", "EIF4A2", "NFYA", "EDC4", "YIF1A", "XPOT", "DNAJB9", "EIF4A3", "VEGF…
HALLMARK_IL6_JAK_STAT3_SIGNALING	1.63683e-08	4.30744e-08	0.733762	0.601773	2.01811	87	c("FAS", "IL18R1", "ACVRL1", "IL1R1", "PIM1", "LEPR", "CSF2RB", "A2M", "IFNGR1", "TNFRSF1A", "TGFB1", "IL4R", "TNFRSF1B", "CD36", "OSMR", "CSF2RA", "PIK3R5", "PDGFC", "IL15RA", "IL7", "PLA2G2A", "TLR2", "IFNGR2", "IL2RG", "JUN", "IL3RA", "SOCS3", "IL1R2", "IL9R", "SOCS1", "MAP3K8", "CRLF2", "IL10RB", "TNFRSF12A", "CXCL3", "IL12RB1", "EBI3", "IL13RA1", "STAT2", "TNF", "IL17RA", "CXCL1", "LTB", "IR…
HALLMARK_INTERFERON_GAMMA_RESPONSE	6.43589e-08	1.60897e-07	0.704976	0.502544	1.79333	200	c("C1S", "SERPING1", "C1R", "FAS", "SSPN", "CFH", "TNFAIP6", "NOD1", "PLA2G4A", "LATS2", "PIM1", "CIITA", "VAMP5", "ARID5B", "CSF2RB", "CMKLR1", "FGL2", "HLA-DMA", "IL4R", "CASP4", "SELP", "ARL4A", "IRF8", "UPP1", "IL10RA", "IL15", "CD40", "VCAM1", "P2RY14", "IFNAR2", "TNFAIP3", "CD69", "ST8SIA4", "GZMA", "IL15RA", "HLA-DRB1", "IL7", "CASP1", "STAT4", "TXNIP", "NMI", "FPR1", "IRF4", "PELI1", "PTG…
HALLMARK_COMPLEMENT	1.40044e-07	3.33437e-07	0.690132	0.497418	1.77504	200	c("C1S", "TIMP2", "LRP1", "SERPING1", "C1R", "ZFPM2", "ZEB1", "DPP4", "GNG2", "CFH", "MMP14", "F10", "KLK1", "PLA2G4A", "FYN", "LGALS3", "C3", "PIM1", "CASP10", "DYRK2", "DOCK4", "CASP4", "PLAUR", "CD36", "NOTCH4", "FN1", "LGMN", "LYN", "PIK3R5", "KCNIP2", "TNFAIP3", "GZMA", "ANXA5", "GNB4", "PDP1", "CASP1", "MMP13", "PLEK", "PIK3CG", "PCSK9", "SERPINE1", "CTSO", "HPCAL4", "GCA", "CD40LG", "LCK",…
HALLMARK_ESTROGEN_RESPONSE_LATE	1.12376e-05	2.55399e-05	0.593325	-0.309234	-1.61952	198	c("FKBP4", "COX6C", "GINS2", "SLC27A2", "AMFR", "SLC9A3R1", "CDH1", "DHCR7", "CACNA2D2", "SORD", "ITPK1", "RET", "CELSR2", "SIAH2", "DNAJC12", "CCND1", "DCXR", "FLNB", "CDC6", "BAG1", "FAM102A", "ABCA3", "LSR", "BCL2", "SLC7A5", "HPRT1", "PKP3", "ANXA9", "TST", "GALE", "TSPAN13", "HOMER2", "RBBP8", "FDFT1", "LLGL2", "SLC22A5", "MAPK13", "ASCL1", "ARL3", "TOP2A", "BLVRB", "SEMA3B", "FGFR3", "SULT2…
HALLMARK_HYPOXIA	1.24745e-05	2.71185e-05	0.593325	0.463052	1.65234	199	c("DCN", "CAVIN1", "SRPX", "LOX", "BGN", "COL5A1", "TGFB3", "PRKCA", "CCN2", "CAV1", "CCN5", "CAVIN3", "AKAP12", "CSRP2", "CHST3", "CCN1", "PIM1", "EGFR", "PLIN2", "EDN2", "KLF7", "ETS1", "KLF6", "S100A4", "PHKG1", "NFIL3", "PPP1R15A", "PLAUR", "WSB1", "SLC2A3", "PAM", "RORA", "CDKN1C", "IGFBP3", "TNFAIP3", "CHST2", "PGF", "CXCR4", "KDELR3", "SDC3", "PKP1", "TES", "ZFP36", "HAS1", "ANGPTL4", "PNR…
HALLMARK_ESTROGEN_RESPONSE_EARLY	2.04478e-05	4.25995e-05	0.57561	-0.308074	-1.61577	199	c("FKBP4", "SLC27A2", "AMFR", "SLC9A3R1", "DHCR7", "CLDN7", "ITPK1", "RET", "CELSR2", "SIAH2", "MINDY1", "CCND1", "SLC39A6", "RRP12", "THSD4", "ESRP2", "FLNB", "BAG1", "IGF1R", "FAM102A", "ABCA3", "SYBU", "MED13L", "BCL2", "SLC7A5", "ANXA9", "CANT1", "RBBP8", "FDFT1", "SLC22A5", "FASN", "KRT18", "CBFA2T3", "ARL3", "RETREG1", "BLVRB", "SEMA3B", "SULT2B1", "MAST4", "SLC19A2", "SCARB1", "ELOVL5", "W…
HALLMARK_APOPTOSIS	9.53731e-05	0.000190746	0.538434	0.46407	1.63751	161	c("MMP2", "DCN", "TIMP2", "LUM", "BGN", "CCND2", "ANXA1", "FAS", "HGF", "FEZ1", "PDGFRB", "CAV1", "GSN", "EMP1", "LGALS3", "IGFBP6", "F2R", "DPYD", "IFNGR1", "TGFB2", "GPX3", "AVPR1A", "PLPPR4", "BMP2", "CASP4", "CFLAR", "PLCB2", "GADD45B", "BMF", "NEFH", "CD69", "NEDD9", "CASP1", "TXNIP", "CD2", "EGR3", "SAT1", "ATF3", "ANKH", "JUN", "SATB1", "BTG3", "PRF1", "FASLG", "SMAD7", "LMNA", "BTG2", "TN…
HALLMARK_ANGIOGENESIS	0.000192973	0.000371102	0.518848	0.630798	1.87443	36	c("COL3A1", "FSTL1", "LUM", "COL5A2", "CCND2", "VCAN", "POSTN", "LPL", "NRP1", "S100A4", "MSX1", "KCNJ8", "ITGAV", "PRG2", "THBD", "PDGFA", "JAG1", "SLCO2A1", "OLR1")
HALLMARK_TGF_BETA_SIGNALING	0.000403194	0.000746655	0.498493	0.562	1.78107	54	c("WWTR1", "ID3", "PMEPA1", "LEFTY2", "LTBP2", "TGFBR1", "ID1", "TGFB1", "BMP2", "PPP1R15A", "ACVR1", "CDKN1C", "JUNB", "IFNGR2", "SKI", "SERPINE1", "ENG", "SMAD6", "KLF10", "SMAD7", "RAB31", "BMPR2", "ID2", "TJP1", "BCAR3", "SLC20A1")
HALLMARK_GLYCOLYSIS	0.000805193	0.00143784	0.477271	-0.271552	-1.42218	198	c("FKBP4", "GOT2", "SOD1", "POLR3K", "ALDOA", "MPI", "HSPA5", "ABCB6", "PSMC4", "ALG1", "HK2", "GOT1", "PPIA", "HMMR", "HAX1", "TPI1", "MDH1", "SLC25A10", "GYS1", "AURKA", "NSDHL", "SPAG4", "GFPT1", "GALE", "GALK2", "SDHC", "ARPP19", "ENO2", "CHST1", "MDH2", "NOL3", "COPB2", "TALDO1", "PGAM1", "CDK1", "NDUFV3", "PGK1", "RARS1", "PC", "CLN6", "KIF20A", "DEPDC1", "ALDH7A1", "G6PD", "ECD", "GMPPB", …
HALLMARK_NOTCH_SIGNALING	0.00220703	0.00380522	0.431708	0.599833	1.74532	32	c("PRKCA", "TCF7L2", "MAML2", "ST3GAL6", "WNT2", "DTX4", "FZD7", "NOTCH1", "WNT5A", "HEYL", "NOTCH3", "DLL1", "FZD1", "DTX1")
HALLMARK_P53_PATHWAY	0.00263745	0.00439575	0.285313	0.405726	1.44778	199	c("CCND2", "FAS", "SPHK1", "PTPN14", "ZMAT3", "TAX1BP3", "ZFP36L1", "F2R", "LIF", "PLK3", "CDKN2B", "CD82", "S100A4", "TGFB1", "SDC1", "BMP2", "PPP1R15A", "RAP2B", "NOTCH1", "UPP1", "TCN2", "IRAG2", "CASP1", "EPHA2", "TXNIP", "S100A10", "RGS16", "SAT1", "ATF3", "INHBB", "ISCU", "KLF4", "ADA", "TNFSF9", "BTG1", "PHLDA3", "JUN", "CLCA2", "SERPINB5", "FBXW7", "FOS", "RRAD", "PDGFA", "SOCS1", "KLK8",…
HALLMARK_PROTEIN_SECRETION	0.00388871	0.00627211	0.431708	-0.318754	-1.52781	96	c("TMED2", "TSG101", "SOD1", "NAPA", "YIPF6", "TPD52", "ATP6V1H", "TMED10", "ERGIC3", "ARF1", "AP2B1", "GNAS", "TOM1L1", "CLCN3", "BNIP3", "KRT18", "COPB2", "SCAMP3", "AP1G1", "RER1", "COPE", "SH3GL2", "CLTC", "SCAMP1", "COPB1", "USO1", "OCRL", "ICA1", "GBF1", "ARFGEF1", "DNM1L", "ARCN1", "NAPG", "ARFGEF2", "GOLGA4")
HALLMARK_PEROXISOME	0.00464957	0.00726496	0.407018	-0.309365	-1.49184	104	c("SLC27A2", "SOD1", "LONP2", "SERPINA6", "PRDX1", "SLC25A19", "SLC25A17", "SLC25A4", "ABCD1", "ABCB9", "SMARCC1", "MSH2", "DHCR24", "DIO1", "TOP2A", "NUDT19", "RDH11", "SULT2B1", "IDE", "ELOVL5", "CLN6", "IDI1", "PEX6", "ABCD3", "ECI2", "ACOT8", "FDPS", "CNBP", "HMGCL", "PRDX5", "SLC35B2", "PEX5", "ABCC8", "HRAS", "HSD11B2", "CDK7", "SCP2", "PEX14", "ACAA1", "RETSAT", "PEX13", "PEX2", "ALDH9A1",…
HALLMARK_ADIPOGENESIS	0.00564089	0.00854681	0.407018	-0.257979	-1.35369	200	c("GRPEL1", "AIFM1", "SOD1", "GHITM", "ACO2", "ALDOA", "COQ5", "COX6A1", "CPT2", "PRDX3", "RTN3", "DHCR7", "CYC1", "MTCH2", "ACLY", "TKT", "GPHN", "CMBL", "UQCRC1", "BCL2L13", "SDHB", "JAGN1", "CS", "SLC25A10", "SLC1A5", "AGPAT3", "NDUFAB1", "COQ9", "TST", "SDHC", "ADIPOR2", "IMMT", "MDH2", "GPD2", "REEP5", "PREB", "ELOVL6", "UBQLN1", "TALDO1", "NKIRAS1", "MCCC1", "SCARB1", "ECHS1", "APLP2", "COX…
HALLMARK_UV_RESPONSE_UP	0.00980594	0.0144205	0.38073	-0.261818	-1.32142	158	c("TMBIM6", "FKBP4", "GRPEL1", "MAPK8IP2", "EPCAM", "SPR", "STIP1", "ALDOA", "RPN1", "KCNH2", "GRINA", "SIGMAR1", "SQSTM1", "PRKCD", "RET", "BSG", "SLC25A4", "PPAT", "FEN1", "CEBPG", "TST", "CLCN2", "FURIN", "DNAJA1", "CYB5R1", "ENO2", "SLC6A8", "NPTXR", "PRKACA", "COL2A1", "POLE3", "MARK2")
HALLMARK_KRAS_SIGNALING_DN	0.0461554	0.0659363	0.0661161	0.354725	1.26579	199	c("SHOX2", "COPZ2", "FGF16", "NUDT11", "OXT", "SYNPO", "TCF7L1", "SLC16A7", "SGK1", "EDN2", "KCND1", "PTGFR", "TGFB2", "NRIP2", "EDN1", "CHST2", "ITIH3", "CAMK1D", "TFAP2B", "PKP1", "CD40LG", "TGM1", "CLDN8", "ABCG4", "SLC6A14", "PAX3", "KLK8", "TSHB", "BTG2", "CYP39A1", "PTPRJ", "KCNMB1", "ITGB1BP2", "KRT5", "STAG3", "MTHFR", "RYR2", "KRT15", "PDCD1", "CLPS", "DLK2", "THRB", "MACROH2A2", "CLDN16…
HALLMARK_WNT_BETA_CATENIN_SIGNALING	0.0512851	0.0712293	0.0676915	0.462448	1.41208	42	c("CCND2", "NOTCH4", "NOTCH1", "NKD1", "DLL1", "GNAI1", "FZD1", "WNT5B", "TCF7", "HEY2", "JAG1", "HEY1", "PPARD", "FZD8", "WNT6", "PTCH1", "DKK1", "WNT1", "AXIN2", "NUMB", "JAG2", "CTNNB1", "RBPJ", "LEF1")
HALLMARK_FATTY_ACID_METABOLISM	0.0746888	0.100931	0.344521	-0.2345	-1.1792	157	c("ACO2", "ALDOA", "CPT2", "HSP90AA1", "H2AZ1", "PDHB", "MDH1", "RAP1GDS1", "ERP29", "NSDHL", "ECI1", "SDHC", "ADIPOR2", "SLC22A5", "ENO2", "FASN", "MDH2", "GPD2", "DHCR24", "GCDH", "PSME1", "HSD17B10", "RDH11", "HSPH1", "ELOVL5", "ECHS1", "IDI1", "HSD17B7", "PCBD1", "RDH16", "PDHA1", "ECI2", "BMPR1B", "LDHA", "KMT5A", "IDH3G", "ACOT8", "GSTZ1", "APEX1", "HADH", "HSDL2", "ACAT2", "NTHL1", "HMGCL"…
HALLMARK_APICAL_SURFACE	0.0775376	0.102023	0.0542941	0.441574	1.35555	44	c("GAS1", "SRPX", "THY1", "PLAUR", "DCBLD2", "LYN", "CX3CL1", "PCSK9", "IL2RG", "GHRL", "AKAP7", "CRYBG1", "PKHD1", "MAL", "SULF2", "SLC2A4", "MDGA1", "AFAP1L2", "CROCC")
HALLMARK_HEDGEHOG_SIGNALING	0.0864317	0.11081	0.0519696	0.455409	1.35326	36	c("THY1", "NRP2", "DPYSL2", "GLI1", "NRP1", "CDK6", "ETS2", "HEY2", "CRMP1", "HEY1", "PML", "UNC5C", "PTCH1", "TLE1")
HALLMARK_REACTIVE_OXYGEN_SPECIES_PATHWAY	0.129726	0.162157	0.108256	-0.285933	-1.20935	49	c("PRDX2", "SOD1", "PRDX1", "SRXN1", "NDUFB4", "SELENOS", "SCAF4", "LAMTOR5", "G6PD", "NDUFS2", "GLRX2", "GCLC", "PRDX4", "HMOX2", "TXN", "TXNRD1", "CDKN2D", "PTPA", "GCLM", "NDUFA6", "GPX4", "OXSR1")
HALLMARK_HEME_METABOLISM	0.168831	0.205892	0.285313	-0.210667	-1.09773	197	c("EIF2AK1", "PRDX2", "HAGH", "FN3K", "DCAF11", "RAD23A", "SLC25A38", "ADIPOR1", "ABCB6", "BSG", "EPB41", "RNF123", "OSBP2", "HEBP1", "CLCN3", "SLC6A8", "ATP6V0A1", "NFE2L1", "MINPP1", "TOP1", "GMPS", "BTRC", "BLVRB", "ANK1", "HDGF", "NNT", "PC", "ALDH6A1", "SLC7A11", "SLC2A1", "RAP1GAP", "HMBS", "GCLC", "TMEM9B", "AQP3", "MKRN1", "PSMD9", "TCEA1", "KLF1", "KEL", "HTATIP2", "ACP5", "RHCE", "E2F2"…
HALLMARK_ANDROGEN_RESPONSE	0.246872	0.293895	0.026194	0.334917	1.14084	100	c("MAF", "AKAP12", "PMEPA1", "PTPN21", "CDC14B", "SGK1", "PLPP1", "ARID5B", "CDK6", "TNFAIP8", "SRF", "ADAMTS1", "RPS6KA3", "ALDH1A3", "ACTN1", "SAT1", "ANKH", "GUCY1A1", "MERTK", "MAK", "ABCC4", "ITGAV", "TMPRSS2")
HALLMARK_PI3K_AKT_MTOR_SIGNALING	0.273764	0.318331	0.119566	-0.22228	-1.07201	105	c("PRKAG1", "HSP90B1", "PPP1CA", "ACACA", "SQSTM1", "ARF1", "PLA2G12A", "MAPK9", "GRB2", "E2F1", "RPTOR", "PAK4", "ARHGDIA", "CALR", "CDK1", "SLC2A1", "EIF4E", "UBE2N", "CLTC", "RPS6KA1", "ARPC3", "UBE2D3", "AKT1S1", "CSNK2B", "MKNK2", "YWHAB", "PTPN11", "GSK3B", "AKT1", "HRAS", "PRKAA2", "TRIB3")
HALLMARK_XENOBIOTIC_METABOLISM	0.335869	0.38167	0.0205083	0.300159	1.07107	199	c("FBLN1", "IGF1", "TPST1", "FAS", "PROS1", "F10", "LCAT", "IL1R1", "SLC12A4", "GCKR", "PTGDS", "CDO1", "TGFB2", "TNFRSF1A", "RBP4", "CD36", "FMO1", "BCAT1", "IRF8", "UPP1", "ALDH2", "HSD11B1", "CES1", "GABARAPL1", "ETS2", "ADH1C", "FMO3", "AOX1", "ATOH8", "VNN1", "EPHA2", "SERPINE1", "PDK4", "ABCD2", "NDRG2", "IGFBP4", "PAPSS2", "CROT", "AKR1C3", "AKR1C2", "CYP27A1", "APOE", "TMEM176B", "ID2", "…
HALLMARK_CHOLESTEROL_HOMEOSTASIS	0.358501	0.398334	0.0207373	0.326705	1.07589	74	c("GPX8", "ANTXR2", "LGALS3", "FABP5", "LPL", "NFIL3", "AVPR1A", "PLAUR", "STARD4", "LGMN", "PPARG", "GNAI1", "ANXA5", "PNRC1", "ATF3", "ANXA13", "JAG1", "S100A11", "TNFRSF12A")
HALLMARK_SPERMATOGENESIS	0.383041	0.416056	0.125463	-0.205421	-1.02308	134	c("PEBP1", "ZC2HC1C", "MAP7", "STRBP", "PSMG1", "SCG3", "AURKA", "CCNB2", "TALDO1", "PHF7", "CDK1", "NCAPH", "HSPA1L", "IDE", "GSG1", "BUB1", "KIF2C", "RAD17", "NEK2", "DDX25", "CLPB", "H1-6", "MAST2", "COIL", "VDAC3", "GRM8", "PCSK1N", "PDHA2", "GMCL1", "TTK", "HSPA4L", "CDKN3", "TOPBP1", "IFT88", "LDHC", "MTOR", "TNNI3", "ZC3H14", "CCT6B", "CNIH2", "CLVS1", "ZNRF4", "PRKAR2A", "GAD1", "NPY5R", …
HALLMARK_PANCREAS_BETA_CELLS	0.391093	0.416056	0.0205919	0.351104	1.06343	40	c("MAFB", "DPP4", "AKT3", "FOXO1", "LMO2", "PAK3", "ISL1")
HALLMARK_BILE_ACID_METABOLISM	0.430027	0.447945	0.0173336	0.300926	1.03433	112	c("ALDH1A1", "ABCA6", "CH25H", "ABCA8", "ABCA9", "HSD17B11", "ATXN1", "DIO2", "BMP6", "CYP7B1", "ACSL5", "ABCD2", "HSD17B6", "OPTN", "LCK", "LIPE", "ABCG4", "ABCA1", "NEDD4", "BBOX1", "CROT", "CYP7A1", "CYP39A1", "RXRA", "CYP27A1", "ACSL1")
HALLMARK_INTERFERON_ALPHA_RESPONSE	0.486579	0.496509	0.0157342	0.295593	1.00292	97	c("C1S", "LPAR6", "IL4R", "NCOA7", "IL15", "IL7", "CASP1", "TXNIP", "NMI", "CD74", "GBP2", "TMEM140", "PROCR", "EPSTI1", "TRIM5", "SAMD9L", "STAT2", "IFITM2", "IRF1", "IFI30", "SELL", "GBP4", "CCRL2", "IFITM3", "CASP8", "LAMP3", "TRIM25", "IFI44", "TRIM21", "PLSCR1", "SP110", "PSMB9", "CSF1", "RSAD2", "TENT5A")
HALLMARK_MITOTIC_SPINDLE	0.745283	0.745283	0.00867109	0.249643	0.890816	199	c("FSCN1", "PALLD", "GSN", "SYNPO", "EPB41L2", "PKD2", "CLIP2", "FLNA", "CCDC88A", "MYO1E", "MYO9B", "MID1", "ARAP3", "PLEKHG2", "RASAL2", "MARCKS", "DOCK4", "ITSN1", "ARHGAP10", "KATNA1", "DOCK2", "NEDD9", "RASA2", "VCL", "KLC1", "AKAP13", "BIN1", "HOOK3", "FGD4", "SHROOM1", "STK38L", "ARHGAP27", "CDC42EP1", "NCK2", "ARHGAP4", "ABL1", "DST")

## Sheet: MEG3
Supplementary Table - GSEA results for BRCA LumA lncRNAs - related to Supplementary Figure 3C
pathway	pval	padj	log2err	ES	NES	size	leadingEdge
HALLMARK_MYC_TARGETS_V1	1.81298e-41	9.06488e-40	1.67818	-0.647271	-3.6592	200	c("HSP90AB1", "HSPD1", "GOT2", "CANX", "PSMD14", "PTGES3", "EIF3J", "HNRNPC", "VBP1", "PSMA6", "CCT7", "TOMM70", "CCT5", "HPRT1", "YWHAE", "HSPE1", "RRM1", "MAD2L1", "CBX3", "COX5A", "GLO1", "PPIA", "RAN", "CCT2", "PA2G4", "PSMD8", "PRDX3", "CSTF2", "PSMC6", "VDAC1", "GSPT1", "NPM1", "EIF1AX", "RAD23B", "KPNA2", "UBE2E1", "PSMC4", "CCT3", "SET", "HNRNPU", "PCNA", "NDUFAB1", "TCP1", "HNRNPA2B1", "…
HALLMARK_EPITHELIAL_MESENCHYMAL_TRANSITION	1.75535e-37	4.38837e-36	1.59596	0.707226	2.49487	200	c("COL16A1", "ELN", "LRP1", "MMP2", "FBLN2", "FBLN1", "COL6A2", "DCN", "PCOLCE", "LOXL1", "CCN2", "FBLN5", "GAS1", "LAMA2", "CXCL12", "EFEMP2", "HTRA1", "CCN1", "VIM", "FERMT2", "FAS", "TAGLN", "NNMT", "FSTL1", "COL1A1", "DPYSL3", "ECM2", "SFRP4", "SNAI2", "BMP1", "COL8A2", "COL3A1", "FLNA", "PDGFRB", "COL1A2", "GEM", "SLIT2", "P3H1", "ABI3BP", "SLIT3", "COL6A3", "PRRX1", "COL5A1", "TPM2", "SPARC…
HALLMARK_E2F_TARGETS	1.46241e-34	2.43735e-33	1.52971	-0.604247	-3.41598	200	c("CSE1L", "PAICS", "RAD21", "MAD2L1", "RAN", "PA2G4", "UNG", "GSPT1", "KPNA2", "AURKA", "RACGAP1", "CDC25A", "HMMR", "TUBG1", "RBBP7", "CKS2", "PCNA", "CDK1", "KIF4A", "CDCA8", "ATAD2", "UBR7", "H2AZ1", "DEPDC1", "MSH2", "TOP2A", "CTCF", "PRIM2", "NME1", "HMGB3", "BUB1B", "ASF1B", "CBX5", "RAD51C", "DIAPH3", "RPA3", "BRCA1", "TIPIN", "SPAG5", "IPO7", "BIRC5", "CNOT9", "SLBP", "MCM4", "RRM2", "CC…
HALLMARK_OXIDATIVE_PHOSPHORYLATION	3.35667e-31	4.19584e-30	1.45334	-0.581769	-3.2889	200	c("ATP6AP1", "GOT2", "GRPEL1", "AIFM1", "COX6C", "PDHX", "HSPA9", "VDAC2", "ATP5F1B", "TOMM70", "ATP6V1G1", "CYCS", "COX17", "ATP5F1C", "ATP6V1H", "ATP5PD", "COX5A", "MRPS30", "GLUD1", "PRDX3", "ATP6V0B", "VDAC1", "MDH1", "ATP6V1D", "NDUFAB1", "COX6A1", "PDHB", "SDHB", "COX7A2", "MRPS22", "NDUFA5", "ATP6V0C", "MRPL35", "SDHC", "NDUFB5", "ATP6V1E1", "ATP5PB", "COX15", "NDUFA1", "NDUFB3", "ATP6V0E1…
HALLMARK_MTORC1_SIGNALING	5.44928e-23	5.44928e-22	1.2379	-0.514874	-2.91826	199	c("HSPD1", "CANX", "CACYBP", "HSPA9", "PSMD14", "STIP1", "CCT6A", "HSPA4", "RPN1", "SSR1", "HPRT1", "HSPE1", "PSMD12", "SERP1", "HSPA5", "PPIA", "HSP90B1", "PRDX1", "SORD", "UNG", "PSMC6", "AURKA", "PSMC4", "TCEA1", "CDC25A", "ACLY", "ATP6V1D", "TUBG1", "SQLE", "PSMG1", "DHCR7", "PSMC2", "GGA2", "ACACA", "PSME3", "RDH11", "GMPS", "HK2", "DHCR24", "UCHL5", "GCLC", "RAB1A", "SLC9A3R1", "SQSTM1", "S…
HALLMARK_G2M_CHECKPOINT	4.8608e-20	4.05067e-19	1.16018	-0.486798	-2.75913	199	c("GINS2", "RAD21", "MAD2L1", "CCND1", "PBK", "TPX2", "GSPT1", "RAD23B", "KPNA2", "AURKA", "RACGAP1", "CDC25A", "HMMR", "HNRNPU", "CKS2", "SQLE", "DKC1", "CDK1", "PRC1", "KIF4A", "H2AZ2", "NCL", "NDC80", "NUSAP1", "H2AZ1", "LIG3", "TOP1", "KIF11", "TOP2A", "CTCF", "H2BC12", "CDC6", "KPNB1", "PRIM2", "HMGB3", "TTK", "UBE2C", "BIRC5", "TLE3", "SMARCC1", "BUB3", "CCNB2", "CUL3", "CCNT1", "SNRPD1", "…
HALLMARK_TNFA_SIGNALING_VIA_NFKB	1.1886e-18	8.49003e-18	1.11466	0.597789	2.10881	200	c("SPHK1", "CCN1", "GFPT2", "MSC", "PTGER4", "TRIP10", "SPSB1", "LIF", "GEM", "GADD45B", "EGR1", "EGR2", "JUNB", "KLF6", "CFLAR", "ZFP36", "CCNL1", "TRAF1", "SGK1", "PPP1R15A", "FUT4", "RCAN1", "CXCL2", "NFIL3", "SLC2A3", "IL15RA", "SOCS3", "EDN1", "KLF2", "ETS2", "TNFAIP3", "JUN", "PTX3", "EGR3", "BMP2", "ZC3H12A", "TNFAIP6", "G0S2", "ATF3", "NR4A1", "PLPP3", "IER2", "PMEPA1", "FOSB", "DUSP1", "…
HALLMARK_INFLAMMATORY_RESPONSE	1.11317e-15	6.95729e-15	1.01754	0.576476	2.03277	199	c("SPHK1", "PTGIR", "PTGER4", "SCARF1", "IL18R1", "LIF", "IL4R", "GABBR1", "STAB1", "GPR132", "PDPN", "AXL", "KLF6", "CHST2", "TNFRSF1B", "MMP14", "IL15RA", "ACVR2A", "EDN1", "NLRP3", "IL10RA", "CX3CL1", "EMP3", "CD82", "IL15", "TACR1", "ITGA5", "IL18RAP", "TNFAIP6", "IL1R1", "CD40", "OSMR", "PIK3R5", "VIP", "PCDH7", "CD69", "CMKLR1", "PLAUR", "HAS2", "RGS1", "GPR183", "SLC31A2", "IL7R", "SERPINE…
HALLMARK_KRAS_SIGNALING_UP	1.65789e-14	9.21048e-14	0.975995	0.563258	1.987	200	c("SPON1", "ADGRA2", "GFPT2", "IGF2", "GYPC", "MAFB", "LIF", "SPARCL1", "CFH", "PRRX1", "CCND2", "GNG11", "AKAP12", "TRAF1", "PPP1R15A", "TNFRSF1B", "ITGBL1", "GPNMB", "PRDM1", "FLT4", "SPRY2", "F13A1", "ALDH1A3", "IL33", "EMP1", "TMEM100", "IL10RA", "TNFAIP3", "ETV5", "ALDH1A2", "NRP1", "BMP2", "LY96", "MALL", "PECAM1", "CD37", "ETS1", "TSPAN7", "G0S2", "MAP4K1", "ABCB1", "TFPI", "EPHB2", "RBP4"…
HALLMARK_ALLOGRAFT_REJECTION	5.69491e-14	2.84746e-13	0.954542	0.558617	1.97062	200	c("FAS", "FLNA", "LIF", "IL4R", "CCND2", "STAB1", "IL16", "EGFR", "THY1", "ZAP70", "TGFB1", "ACVR2A", "NLRP3", "NCF4", "IL15", "FGR", "HLA-DOA", "IL18RAP", "ETS1", "HLA-DMA", "CFP", "CD1D", "CD40", "MAP4K1", "HCLS1", "IL27RA", "F2R", "IL12A", "HLA-DMB", "CD3D", "WAS", "CCR2", "IRF8", "STAT4", "PRF1", "ICAM1", "TGFB2", "IL6", "IRF4", "GZMA", "FCGR2B", "HLA-DOB", "SOCS1", "HLA-E", "LCK", "IFNAR2", …
HALLMARK_APICAL_JUNCTION	7.30673e-12	3.32124e-11	0.875325	0.539107	1.901	199	c("COL16A1", "MMP2", "JAM3", "FLNC", "FSCN1", "BMP1", "CNN2", "ADAMTS5", "NLGN2", "CERCAM", "SLIT2", "THBS3", "ZYX", "CLDN15", "NRXN2", "CNTN1", "CD99", "MYL9", "EGFR", "TRO", "NLGN3", "TRAF1", "AKT3", "PKD1", "NEXN", "FBN1", "ITGA10", "THY1", "CLDN5", "SIRPA", "VCAN", "LAYN", "ICAM5", "CLDN11", "EPB41L2", "SPEG", "TSPAN4", "CDH11", "ICAM2", "CX3CL1", "ACTN1", "MAPK11", "PECAM1", "PLCG1", "VWF", …
HALLMARK_MYOGENESIS	5.14797e-11	2.14499e-10	0.851339	0.529644	1.86763	199	c("KIFC3", "PDLIM7", "COL6A2", "LSP1", "SMTN", "IGF1", "SPHK1", "LAMA2", "TAGLN", "COL1A1", "WWTR1", "GSN", "PTGIS", "COL3A1", "MYH3", "NOTCH1", "COL6A3", "TPM2", "SPARC", "GADD45B", "MRAS", "ITGA7", "MYL3", "AEBP1", "ADAM12", "SCHIP1", "SGCD", "DENND2B", "DMD", "IGFBP7", "SSPN", "FHL1", "SOD3", "FST", "HSPB2", "TNNT3", "TGFB1", "COL15A1", "SPEG", "CRYAB", "FXYD1", "CKMT2", "TNNI2", "MYH11", "MYL…
HALLMARK_PROTEIN_SECRETION	7.95204e-11	3.05848e-10	0.839089	-0.50423	-2.49967	96	c("TMED2", "YIPF6", "TSG101", "TPD52", "SOD1", "SCAMP1", "ATP6V1H", "COPB2", "NAPA", "CLCN3", "RAB2A", "TMED10", "AP1G1", "COPB1", "LAMP2", "ARF1", "RAB22A", "GNAS", "ARCN1", "CLTC", "SEC22B", "TMX1", "TOM1L1", "ARFGEF2", "ARFGEF1", "AP2B1", "DNM1L", "OCRL", "ARFIP1", "ERGIC3", "USO1", "NAPG", "SH3GL2", "KRT18", "BNIP3", "AP3B1", "SCAMP3", "ATP1A1", "VAMP7", "RAB5A")
HALLMARK_COAGULATION	3.78238e-10	1.27363e-09	0.814036	0.558448	1.93352	138	c("C1R", "LRP1", "MMP2", "C1S", "SERPING1", "HTRA1", "ANXA1", "BMP1", "GSN", "F10", "CFI", "PROS1", "CFH", "DPP4", "CTSK", "SPARC", "FYN", "C3", "FBN1", "MMP14", "LEFTY2", "MMP3", "KLF7", "A2M", "RAPGEF3", "F2RL2", "TF", "PECAM1", "VWF", "CAPN5", "LGMN", "CFD", "SERPINE1", "COMP", "P2RY1", "MST1", "THBD", "ISCU", "MMP7", "MAFF", "KLK8", "PLEK", "F3", "PLAU", "PROC", "CSRP1", "C1QA", "MASP2", "FN1…
HALLMARK_INTERFERON_GAMMA_RESPONSE	3.82088e-10	1.27363e-09	0.814036	0.515833	1.8197	200	c("C1R", "C1S", "SERPING1", "FAS", "NOD1", "CFH", "IL4R", "CIITA", "PIM1", "UPP1", "LATS2", "SSPN", "CSF2RB", "PLA2G4A", "IL15RA", "SOCS3", "IL10RA", "TNFAIP3", "VAMP5", "IL15", "ARID5B", "TNFAIP6", "HLA-DMA", "SELP", "CD40", "CASP4", "CD69", "CMKLR1", "PELI1", "PTGS2", "STAT2", "IRF8", "STAT4", "ICAM1", "NLRC5", "PML", "IL6", "IRF4", "GZMA", "SOCS1", "IFNAR2", "IFI30", "IL18BP", "FGL2", "CASP1",…
HALLMARK_IL2_STAT5_SIGNALING	9.83876e-10	3.07461e-09	0.788187	0.513659	1.81084	198	c("PLAGL1", "PTH1R", "GLIPR2", "COL6A1", "IL18R1", "LIF", "IL4R", "SHE", "GADD45B", "CCND2", "BATF3", "PIM1", "KLF6", "TRAF1", "SYT11", "IL3RA", "TNFRSF1B", "MYO1E", "NFIL3", "AGER", "ITIH5", "SLC2A3", "CAPN3", "CST7", "EMP1", "FLT3LG", "IL10RA", "F2RL2", "TNFRSF4", "NRP1", "CDKN1C", "BMP2", "TNFRSF8", "PLPP1", "SELP", "ABCB1", "CD79B", "PLIN2", "IL1RL1", "CCR4", "GATA1", "PRNP", "IRF8", "IRF4", …
HALLMARK_UV_RESPONSE_DN	6.16159e-09	1.81223e-08	0.761461	0.54004	1.87534	144	c("FBLN5", "CCN1", "COL1A1", "SNAI2", "COL3A1", "PDGFRB", "COL1A2", "PIK3CD", "TGFBR2", "PRKCA", "CELF2", "FYN", "CAV1", "SCHIP1", "DAB2", "AKT3", "KIT", "COL5A2", "DLC1", "ACVR2A", "PTGFR", "SYNE1", "PTPRM", "NRP1", "ID1", "PTPN21", "PLPP3", "GRK5", "TFPI", "DUSP1", "RBPMS", "MMP16", "PPARG", "ADD3", "HAS2", "SERPINE1", "NFIB", "TENT4A", "MET", "CACNA1A", "ATXN1", "LPAR1", "MTA1", "RUNX1", "LAMC…
HALLMARK_DNA_REPAIR	1.8979e-08	5.27194e-08	0.733762	-0.382066	-2.05222	148	c("TMED2", "ARL6IP1", "TSG101", "DCTN4", "BCAP31", "HPRT1", "CETN2", "COX17", "POLR2K", "PRIM1", "DDB1", "POLR2C", "RRM2B", "PCNA", "RAE1", "SUPT4H1", "POLA1", "CSTF3", "NME1", "ZWINT", "CANT1", "FEN1", "NCBP2", "GTF2B", "RPA3", "RAD51", "GTF2H5", "UMPS", "RFC5", "GTF2A2", "NUDT9", "NELFCD", "TAF9", "POLA2", "NUDT21", "MPC2", "TAF12", "NT5C3A", "ERCC4", "STX3", "POLR2G", "SSRP1", "RFC3", "ELOA", …
HALLMARK_UNFOLDED_PROTEIN_RESPONSE	6.12158e-08	1.61094e-07	0.704976	-0.418662	-2.12637	112	c("SPCS1", "HSPA9", "PAIP1", "DNAJA4", "SSR1", "CEBPG", "SERP1", "HSPA5", "HSP90B1", "NPM1", "YWHAZ", "DKC1", "PARN", "SRPRB", "SLC30A5", "IMP3", "SPCS3", "NFYA", "DNAJC3", "DNAJB9", "SLC1A4", "TARS1", "EIF4E", "HYOU1", "CALR", "XPOT", "BANF1", "NOLC1", "EXOC2", "ERO1A", "PDIA6", "EIF4A2", "EIF4A3", "NHP2", "DDX10", "KIF5B", "CNOT4", "BAG3", "EIF2S1", "POP4", "WFS1", "MTREX", "IFIT1", "LSM4", "AT…
HALLMARK_HYPOXIA	1.8762e-07	4.69049e-07	0.690132	0.480069	1.69282	199	c("CAVIN1", "DCN", "CCN2", "SRPX", "CCN1", "CHST3", "CAVIN3", "COL5A1", "BGN", "PRKCA", "EGFR", "PIM1", "CAV1", "PHKG1", "LOX", "TGFB3", "KLF6", "ZFP36", "AKAP12", "CCN5", "PPP1R15A", "CHST2", "WSB1", "NFIL3", "KLF7", "CSRP2", "SLC2A3", "TNFAIP3", "JUN", "PGF", "CDKN1C", "ETS1", "ATF3", "EDN2", "ANGPTL4", "DUSP1", "PLIN2", "DDIT4", "PLAUR", "ANKZF1", "NAGK", "NDST2", "SERPINE1", "FOS", "IL6", "HA…
HALLMARK_IL6_JAK_STAT3_SIGNALING	4.18658e-07	9.96805e-07	0.674963	0.56844	1.89404	87	c("FAS", "IL18R1", "ACVRL1", "IL4R", "PIM1", "TNFRSF1A", "IL3RA", "TNFRSF1B", "CSF2RB", "TGFB1", "IL15RA", "SOCS3", "A2M", "JUN", "TYK2", "IL1R1", "OSMR", "PIK3R5", "CRLF2", "CD36", "LEPR", "STAT2", "IL6", "SOCS1", "CXCL1", "CSF2RA", "MAP3K8", "TNFRSF12A", "IL2RG", "IFNGR1", "IL9R", "CXCL3", "PLA2G2A", "IL12RB1", "IL1R2", "EBI3", "LTB", "IFNGR2", "IL7", "IL2RA", "TLR2", "IRF1", "PDGFC", "CD38", "…
HALLMARK_COMPLEMENT	5.52554e-06	1.25581e-05	0.610527	0.457382	1.6135	200	c("C1R", "LRP1", "C1S", "SERPING1", "TIMP2", "F10", "CFH", "NOTCH4", "DPP4", "ZEB1", "FYN", "PIM1", "C3", "KLK1", "GNG2", "ZFPM2", "MMP14", "PLA2G4A", "TNFAIP3", "CASP10", "LGALS3", "KCNIP2", "PIK3R5", "CASP4", "LGMN", "CD36", "PLAUR", "WAS", "DOCK4", "SERPINE1", "IL6", "GZMA", "LCK", "SPOCK2", "CXCL1", "CASP1", "PCSK9", "CCL5", "GZMK", "CEBPB", "HPCAL4", "LYN", "XPNPEP1", "S100A9", "CD40LG", "LC…
HALLMARK_APOPTOSIS	2.78093e-05	6.0455e-05	0.57561	0.455787	1.59212	161	c("MMP2", "DCN", "FAS", "ANXA1", "TIMP2", "GSN", "PDGFRB", "HGF", "GADD45B", "BGN", "CCND2", "LUM", "CAV1", "FEZ1", "CFLAR", "IGFBP6", "PLCB2", "EMP1", "JUN", "EGR3", "BMP2", "LGALS3", "NEDD9", "ATF3", "DPYD", "GPX3", "CASP4", "PLPPR4", "F2R", "CD69", "LMNA", "PRF1", "TGFB2", "IL6", "SAT1", "CD2", "CASP1", "GADD45A", "TNFRSF12A", "IFNGR1", "AVPR1A", "NEFH", "SATB1", "ANKH", "BTG2", "TXNIP", "IRF1…
HALLMARK_MYC_TARGETS_V2	4.0991e-05	8.53979e-05	0.557332	-0.43533	-1.98902	58	c("HSPD1", "HSPE1", "CBX3", "PA2G4", "SORD", "UNG", "NPM1", "HK2", "MCM4", "AIMP2", "PRMT3", "LAS1L", "NOLC1", "FARSA", "PLK1", "TMEM97", "BYSL", "TFB2M")
HALLMARK_GLYCOLYSIS	7.46987e-05	0.000149397	0.538434	-0.272062	-1.53598	198	c("GOT2", "POLR3K", "FKBP4", "SOD1", "ARPP19", "COPB2", "HSPA5", "PPIA", "NSDHL", "GFPT1", "AURKA", "PSMC4", "MDH1", "HMMR", "CDK1", "PDK3", "RARS1", "SDHC", "DEPDC1", "HK2", "ALG1", "HAX1", "GCLC", "MPI", "PGK1", "ECD", "KIF20A", "TALDO1", "LDHA", "NANP", "TPI1", "ABCB6", "ALDOA", "CENPA", "GOT1", "DLD", "ERO1A", "ALDH9A1", "ME2", "GLCE", "SRD5A3", "MDH2", "STC1", "ENO2", "NDUFV3", "GALK2", "RPE…
HALLMARK_ANGIOGENESIS	0.000136144	0.000261816	0.518848	0.609563	1.81277	36	c("FSTL1", "COL3A1", "CCND2", "LUM", "COL5A2", "VCAN", "POSTN", "NRP1", "LPL", "PRG2", "PDGFA", "JAG2", "MSX1", "PGLYRP1", "THBD", "S100A4", "KCNJ8", "SLCO2A1", "JAG1")
HALLMARK_ESTROGEN_RESPONSE_LATE	0.000401309	0.000743164	0.498493	-0.258428	-1.45901	198	c("COX6C", "TSPAN13", "FKBP4", "AMFR", "GINS2", "HPRT1", "CACNA2D2", "CCND1", "CDH1", "DNAJC12", "SORD", "SNX10", "SLC27A2", "DHCR7", "ABCA3", "BCL2", "TOP2A", "CDC6", "RBBP8", "SLC9A3R1", "BAG1", "DYNLT3", "FDFT1", "SIAH2", "MAPK13", "RET", "SLC1A4", "RABEP1", "ASCL1", "KIF20A", "ANXA9", "CELSR2", "MOCS2", "DNAJC1", "LSR", "ELOVL5", "STIL", "CA12", "ARL3", "ABHD2", "FLNB", "SLC29A1", "IL6ST", "S…
HALLMARK_P53_PATHWAY	0.000460642	0.000822575	0.498493	0.419405	1.47891	199	c("SPHK1", "PLK3", "FAS", "LIF", "NOTCH1", "ZFP36L1", "CCND2", "UPP1", "PPP1R15A", "TGFB1", "PTPN14", "EPHA2", "JUN", "ADA", "CD82", "BMP2", "ATF3", "TCN2", "IRAG2", "F2R", "TAX1BP3", "DGKA", "DDIT4", "RRAD", "KRT17", "SDC1", "FOS", "TSPYL2", "SOCS1", "SAT1", "IFI30", "CASP1", "PRMT2", "GADD45A", "KLF4", "PDGFA", "JAG2", "FBXW7", "RGS16", "CDKN2B", "ZMAT3", "HBEGF", "S100A4", "SERPINB5", "TP63", …
HALLMARK_PEROXISOME	0.00304336	0.00524718	0.431708	-0.298215	-1.49154	104	c("SOD1", "PRDX1", "SLC27A2", "RDH11", "LONP2", "MSH2", "TOP2A", "DHCR24", "IDE", "PEX2", "CNBP", "SMARCC1", "ABCD3", "SLC25A17", "CDK7", "SERPINA6", "SCP2", "ALDH9A1", "NUDT19", "DIO1", "SLC25A19", "ELOVL5", "IDI1", "PEX11B", "SULT2B1", "SLC25A4", "ABCB9", "ACOX1", "VPS4B", "CRABP2", "PEX13", "SIAH1", "SLC35B2", "RETSAT", "GNPAT", "PEX6", "ECI2", "ISOC1", "ABCD1", "ABCC8", "ACOT8")
HALLMARK_NOTCH_SIGNALING	0.00708067	0.0114752	0.184916	0.551652	1.60742	32	c("TCF7L2", "NOTCH1", "PRKCA", "MAML2", "DLL1", "NOTCH3", "DTX1", "FZD7", "WNT2", "DTX4", "ST3GAL6", "WNT5A", "HEYL", "PPARD", "DTX2", "JAG1", "FZD1")
HALLMARK_WNT_BETA_CATENIN_SIGNALING	0.00711462	0.0114752	0.181915	0.513218	1.55978	42	c("NOTCH1", "NOTCH4", "CCND2", "DLL1", "TCF7", "WNT5B", "WNT6", "JAG2", "PTCH1", "WNT1", "NKD1", "GNAI1", "PPARD", "DVL2", "JAG1", "FZD1", "FZD8", "CSNK1E", "NUMB", "HEY2", "LEF1", "MYC")
HALLMARK_KRAS_SIGNALING_DN	0.00784471	0.0122574	0.163242	0.384944	1.35739	199	c("SHOX2", "TCF7L1", "SYNPO", "KCND1", "COPZ2", "SGK1", "CHST2", "OXT", "SLC16A7", "NUDT11", "NRIP2", "EDN1", "PTGFR", "ITGB1BP2", "FGF16", "TGM1", "ITIH3", "EDN2", "TGFB2", "KCNMB1", "KRT5", "DLK2", "TFAP2B", "PDCD1", "MSH5", "TSHB", "STAG3", "CD40LG", "CLDN8", "IDUA", "KLK8", "PKP1", "BTG2", "KRT15", "TAS2R4", "CAMK1D", "GPR3", "CYP39A1", "CLDN16", "FGF22", "MEFV", "YPEL1", "KLK7", "ABCG4", "NP…
HALLMARK_TGF_BETA_SIGNALING	0.015531	0.0235318	0.120421	0.471241	1.4877	54	c("WWTR1", "ID3", "JUNB", "LTBP2", "PPP1R15A", "LEFTY2", "TGFB1", "ID1", "CDKN1C", "BMP2", "PMEPA1", "SKI", "SERPINE1", "ENG", "SMAD6", "ACVR1", "IFNGR2", "SMAD7", "TGFBR1")
HALLMARK_ESTROGEN_RESPONSE_EARLY	0.0355497	0.0522789	0.321776	-0.217217	-1.23117	199	c("FKBP4", "AMFR", "CCND1", "THSD4", "SLC27A2", "DHCR7", "RETREG1", "MED13L", "ABCA3", "BCL2", "IGF1R", "MINDY1", "CANT1", "RBBP8", "SLC9A3R1", "BAG1", "DYNLT3", "SLC19A2", "FDFT1", "MAST4", "SLC39A6", "SIAH2", "RET", "SLC1A4", "ANXA9", "CELSR2", "KRT18", "ELOVL5", "CA12", "SLC2A1", "ARL3", "ASB13", "CLDN7", "ABHD2", "FLNB", "IL6ST", "SULT2B1", "ESRP2", "HSPB8", "BLVRB", "SLC22A5", "ELF1", "UGCG"…
HALLMARK_HEDGEHOG_SIGNALING	0.0702196	0.099684	0.0564313	0.462007	1.37395	36	c("GLI1", "NRP2", "DPYSL2", "THY1", "ETS2", "NRP1", "PML", "PTCH1", "CDK6", "MYH9", "CRMP1", "VLDLR", "LDB1", "HEY2", "TLE1")
HALLMARK_APICAL_SURFACE	0.0717725	0.099684	0.0551496	0.441708	1.35312	44	c("GAS1", "SRPX", "THY1", "CX3CL1", "CROCC", "PLAUR", "PCSK9", "GHRL", "IL2RG", "LYN", "DCBLD2", "MAL", "CRYBG1", "SLC2A4", "CD160", "SULF2", "SLC34A3", "EPHB4", "SLC22A12", "IL2RB", "MDGA1", "AKAP7", "EFNA5", "AFAP1L2")
HALLMARK_INTERFERON_ALPHA_RESPONSE	0.078732	0.106395	0.0503222	0.379385	1.27911	97	c("C1S", "IL4R", "NCOA7", "LPAR6", "IL15", "STAT2", "IFI30", "CASP1", "CD74", "GBP2", "TMEM140", "NMI", "IL7", "TXNIP", "EPSTI1", "IRF1", "TRIM5", "UBA7", "SAMD9L", "SLC25A28", "GBP4", "IRF9", "SELL", "MOV10", "CASP8", "PROCR", "LAMP3", "SP110", "PSMB9", "IFITM3", "IFITM2", "IFI44", "CSF1", "CCRL2", "MVB12A")
HALLMARK_SPERMATOGENESIS	0.103756	0.136521	0.287805	-0.215919	-1.13655	134	c("MAP7", "STRBP", "PEBP1", "AURKA", "PSMG1", "CDK1", "ZC2HC1C", "SCG3", "IDE", "GSG1", "TTK", "CCNB2", "GMCL1", "RAD17", "TALDO1", "VDAC3", "HSPA1L", "BUB1", "TSN", "SIRT1", "KIF2C", "NEK2", "COIL", "DBF4", "NCAPH", "CDKN3", "NPY5R", "PRKAR2A", "GRM8", "DDX25", "HSPA4L", "TNP1", "BRAF", "H1-6", "TOPBP1", "CLVS1", "GAD1", "ZNRF4", "CCT6B", "PDHA2", "CLPB", "HTR5A", "ZC3H14")
HALLMARK_PI3K_AKT_MTOR_SIGNALING	0.164912	0.211426	0.211071	-0.223731	-1.11866	105	c("PRKAG1", "UBE2N", "HSP90B1", "CDK1", "ACACA", "PLA2G12A", "ARF1", "GRB2", "MAPK9", "PPP1CA", "SQSTM1", "CLTC", "EIF4E", "UBE2D3", "ARPC3", "CALR", "E2F1", "TBK1", "GSK3B", "YWHAB", "PTPN11", "SLC2A1", "GNGT1", "PPP2R1B", "TRIB3", "PRKAR2A", "CAB39L", "ACTR2", "PRKAA2", "RAC1", "CFL1", "RPTOR", "CSNK2B")
HALLMARK_XENOBIOTIC_METABOLISM	0.210802	0.263502	0.0280202	0.318286	1.12234	199	c("LCAT", "FBLN1", "TPST1", "IGF1", "FAS", "SLC12A4", "F10", "PROS1", "GCKR", "TNFRSF1A", "UPP1", "PTGDS", "CDO1", "EPHA2", "ETS2", "ITIH4", "IL1R1", "ATOH8", "FMO1", "RBP4", "NDRG2", "CD36", "IRF8", "SERPINE1", "TGFB2", "GABARAPL1", "ALDH2", "HSD11B1", "AOX1", "CES1", "APOE", "AP4B1", "ABCC3", "ABCD2", "ADH1C", "PDK4", "CSAD", "IGFBP4", "CYP2E1", "VNN1", "LEAP2", "HSD17B2", "PPARD", "AKR1C2", "U…
HALLMARK_HEME_METABOLISM	0.226952	0.27677	0.249247	-0.193077	-1.08489	197	c("EIF2AK1", "ADIPOR1", "PRDX2", "TMEM9B", "CLCN3", "FN3K", "DCAF11", "HAGH", "TCEA1", "LAMP2", "MINPP1", "GMPS", "TOP1", "MKRN1", "SLC25A38", "GCLC", "BSG", "HTATIP2", "NNT", "HEBP1", "EPB41", "ANK1", "ABCB6", "NCOA4", "SLC7A11", "SLC6A8", "MOSPD1", "ATP6V0A1", "RAD23A", "SLC2A1", "OSBP2", "TENT5C", "ALDH6A1", "XPO7", "GCLM", "DCUN1D1", "BLVRB", "BTRC", "CDC27", "RAP1GAP", "GDE1", "RHCE", "BCAM"…
HALLMARK_PANCREAS_BETA_CELLS	0.409508	0.487509	0.0191634	0.346765	1.04776	40	c("MAFB", "DPP4", "AKT3", "FOXO1", "PAK3", "LMO2")
HALLMARK_CHOLESTEROL_HOMEOSTASIS	0.499206	0.580472	0.0152821	0.304962	1.00089	74	c("GPX8", "NFIL3", "ANTXR2", "FABP5", "LPL", "LGALS3", "ATF3", "LGMN", "PPARG", "PLAUR", "STARD4", "TNFRSF12A", "AVPR1A", "PNRC1", "GNAI1", "ADH4", "ANXA13", "CXCL16", "JAG1", "GSTM2")
HALLMARK_REACTIVE_OXYGEN_SPECIES_PATHWAY	0.607873	0.690765	0.0130593	0.297237	0.925182	49	c("LSP1", "JUNB", "SBNO2", "GPX3", "PRNP", "FES", "MPO", "FTL", "MSRA", "PFKP", "STK25", "PDLIM1", "IPCEF1", "SOD2")
HALLMARK_FATTY_ACID_METABOLISM	0.666667	0.732499	0.163242	-0.178518	-0.965591	157	c("HSP90AA1", "RAP1GDS1", "NSDHL", "MDH1", "HSPH1", "PDHB", "RDH11", "H2AZ1", "GPD2", "SDHC", "DHCR24", "HCCS", "SERINC1", "LDHA", "ACO2", "ACAT2", "ALDOA", "ADIPOR2", "DLD", "ALDH9A1", "ELOVL5", "MDH2", "ENO2", "HSD17B10", "IDI1", "CPT2", "PSME1", "PDHA1", "SUCLA2", "FH", "SLC22A5", "NBN", "ACOX1", "PCBD1", "ECI1", "ALDH3A2", "ERP29", "TDO2", "RETSAT", "ECHS1", "BMPR1B")
HALLMARK_MITOTIC_SPINDLE	0.68601	0.732499	0.00985075	0.262688	0.926293	199	c("PLEKHG2", "FSCN1", "MYO9B", "GSN", "FLNA", "SYNPO", "ARAP3", "MID1", "CLIP2", "MYO1E", "PALLD", "KLC1", "CDC42EP1", "EPB41L2", "PKD2", "ARHGAP10", "ARHGAP27", "ARHGAP4", "TUBGCP6", "NEDD9", "BIN1", "RASAL2", "DOCK4", "DOCK2", "PXN", "CCDC88A", "NCK2", "ABL1", "SHROOM1", "SUN2", "ITSN1", "CNTRL", "AKAP13", "VCL", "ATG4B", "MYH9", "DST", "RASA2", "MARCKS", "KATNA1", "HOOK3", "CENPJ", "LLGL1", "P…
HALLMARK_ADIPOGENESIS	0.688549	0.732499	0.00978721	0.262528	0.926114	200	c("CAVIN1", "PHLDB1", "NABP1", "SPARCL1", "ITGA7", "OMD", "C3", "LAMA4", "SSPN", "COL15A1", "ITIH5", "CAVIN2", "LPL", "ENPP2", "MYLK", "GPX3", "ANGPTL4", "PLIN2", "CD36", "CIDEA", "PPARG", "FABP4", "ADIPOQ", "ELMOD3", "ANGPT1", "ALDH2", "APOE", "GADD45A", "MRAP", "ARL4A", "SORBS1", "LTC4S", "IFNGR1", "STAT5A", "ITSN1", "FZD4", "MIGA2", "LIPE", "LEP", "VEGFB")
HALLMARK_ANDROGEN_RESPONSE	0.717668	0.747571	0.00957694	0.261649	0.884857	100	c("MAF", "SRF", "AKAP12", "SGK1", "CDC14B", "ADAMTS1", "ALDH1A3", "ACTN1", "ARID5B", "PLPP1", "PTPN21", "PMEPA1", "TNFAIP8", "SAT1", "MAK", "RPS6KA3", "CDK6", "ANKH", "MERTK", "GUCY1A1", "TMPRSS2", "ABCC4")
HALLMARK_BILE_ACID_METABOLISM	0.790376	0.792109	0.00787994	0.246894	0.843013	112	c("ABCA6", "ABCA9", "CH25H", "ALDH1A1", "ABCA8", "BMP6", "HSD17B11", "ACSL5", "BBOX1", "DIO2", "LCK", "CYP7B1", "ATXN1", "ABCD2", "LIPE", "RXRA", "CYP39A1", "ABCG4", "OPTN", "CYP27A1", "CYP7A1", "ABCA1", "HSD17B6", "CROT")
HALLMARK_UV_RESPONSE_UP	0.792109	0.792109	0.00759673	0.247149	0.862422	158	c("SHOX2", "HTR7", "FGF18", "JUNB", "CDO1", "CXCL2", "MMP14", "MGAT1", "CDKN1C", "BMP2", "ATF3", "FMO1", "ABCB1", "NR4A1", "GPX3", "FOSB", "RRAD", "ICAM1", "NXF1", "FOS", "IL6", "PDLIM3", "MSX1", "CDKN2B", "LYN", "ARRB2", "BTG2", "HYAL2", "NPTX2", "STK25", "RAB27A", "BTG1", "IRF1", "DLG4", "GLS", "TYRO3", "PTPRD", "PLCL1", "SOD2")

## Sheet: LINC02544
Supplementary Table - GSEA results for BRCA LumA lncRNAs - related to Supplementary Figure 3C
pathway	pval	padj	log2err	ES	NES	size	leadingEdge
HALLMARK_EPITHELIAL_MESENCHYMAL_TRANSITION	5.68698e-72	2.84349e-70	2.21535	0.843103	3.59303	200	c("SPARC", "COL5A1", "COL1A2", "COL1A1", "HTRA1", "ADAM12", "COL5A2", "COL3A1", "COL8A2", "THBS2", "LRRC15", "P3H1", "MMP2", "THY1", "LUM", "DPYSL3", "MMP14", "COL6A2", "LOXL1", "BMP1", "CTHRC1", "BGN", "POSTN", "PCOLCE", "FAP", "LOX", "VCAN", "CDH11", "FSTL1", "LOXL2", "COL6A3", "FBN1", "PRRX1", "DCN", "SERPINH1", "MXRA5", "COL5A3", "SDC1", "SGCD", "FN1", "EFEMP2", "GAS1", "COL16A1", "FBLN2", "C…
HALLMARK_COAGULATION	3.4837e-17	8.70926e-16	1.06721	0.653212	2.65336	138	c("SPARC", "HTRA1", "MMP2", "MMP14", "BMP1", "CTSK", "FBN1", "FN1", "C1S", "LRP1", "PLAU", "MMP11", "COMP", "C1R", "SERPING1", "ANXA1", "DPP4", "MMP3", "CFH", "PROC", "OLR1", "F2RL2", "TIMP3", "PROS1", "C3", "LGMN", "FYN", "KLF7", "MMP7", "P2RY1", "CTSB", "GSN", "GNG12", "MMP8", "F10", "MMP1", "CAPN5", "MMP9", "MMP10", "CFI", "CAPN2", "THBS1", "LEFTY2", "SERPINE1", "APOC1", "A2M")
HALLMARK_APICAL_JUNCTION	9.26987e-15	1.54498e-13	0.986546	0.572292	2.43863	199	c("MMP2", "THY1", "BMP1", "VCAN", "CDH11", "FBN1", "COL16A1", "CERCAM", "CNTN1", "CD99", "JAM3", "MYL9", "CNN2", "FSCN1", "TGFBI", "NEXN", "FLNC", "ADAMTS5", "CLDN14", "CD276", "AKT3", "ARPC2", "ACTN1", "ACTB", "TRO", "LAYN", "SLIT2", "SGCE", "RSU1", "NEGR1", "PARVA", "NLGN2", "VCL", "NECTIN3", "ZYX", "TSPAN4", "ADAM23", "PARD6G", "SIRPA", "EPB41L2", "MPZL1", "THBS3", "CALB2", "CAP1", "MSN", "TNF…
HALLMARK_UV_RESPONSE_DN	1.40667e-14	1.75834e-13	0.986546	0.623956	2.54592	144	c("COL1A2", "COL1A1", "COL5A2", "COL3A1", "COL11A1", "PDGFRB", "SNAI2", "MMP16", "FBLN5", "AKT3", "DAB2", "PMP22", "LAMC1", "PTPN21", "LPAR1", "NRP1", "RGS4", "ATXN1", "LTBP1", "RUNX1", "HAS2", "CCN1", "ANXA2", "SDC2", "PRKCA", "ACVR2A", "FYN", "ANXA4", "PTPRM", "CAV1", "GJA1", "DLC1", "CELF2", "TGFBR2", "FZD2", "MAP1B", "SYNE1", "SMAD7", "ADGRL2", "EFEMP1", "KIT", "ADD3", "SERPINE1", "PIK3CD", "…
HALLMARK_INFLAMMATORY_RESPONSE	6.45961e-14	6.45961e-13	0.954542	0.563099	2.39946	199	c("MMP14", "PDPN", "TNFAIP6", "PCDH7", "SPHK1", "AXL", "INHBA", "PLAUR", "ITGA5", "EMP3", "CD55", "LPAR1", "OLR1", "SGMS2", "CD82", "HAS2", "TNFSF9", "DCBLD2", "OSMR", "PTGIR", "CLEC5A", "HRH1", "MSR1", "ACVR2A", "IL1R1", "KCNJ2", "TNFSF15", "RGS16", "IL4R", "ADGRE1", "ADM", "C5AR1", "LIF", "CCL22", "C3AR1", "PDE4B", "AHR", "FPR1", "EDN1", "ICAM1", "CD70", "AQP9", "APLNR", "SERPINE1", "NMI", "KLF…
HALLMARK_E2F_TARGETS	1.49998e-13	1.24998e-12	0.943632	-0.474766	-2.35055	200	c("UNG", "PAICS", "RAD51C", "DCK", "MAD2L1", "CENPM", "CDC25A", "TIMELESS", "SPAG5", "PAN2", "CNOT9", "PSMC3IP", "TUBG1", "ORC6", "CTCF", "LIG1", "POLA2", "POLE", "RAD21", "CHEK2", "UBE2S", "H2AZ1", "RBBP7", "POP7", "MLH1", "ORC2", "HMGB2", "XRCC6", "PPM1D", "RAD1", "BRCA1", "MSH2", "SRSF2", "AURKA", "WEE1", "KIF18B", "DUT", "CENPE", "CDCA3", "TBRG4", "CDCA8", "RACGAP1", "LUC7L3", "KIF4A", "MYC",…
HALLMARK_KRAS_SIGNALING_UP	9.09975e-13	6.49982e-12	0.91012	0.541837	2.30913	200	c("SPON1", "PRRX1", "GFPT2", "PLAU", "MMP11", "F13A1", "INHBA", "ITGBL1", "PLAUR", "TMEM158", "CCND2", "GPNMB", "IGF2", "AKAP12", "ADGRA2", "MAFB", "CFH", "ETV1", "LY96", "PRDM1", "NRP1", "SPARCL1", "ETV5", "IGFBP3", "GNG11", "DCBLD2", "EMP1", "SPP1", "ANKH", "ALDH1A3", "PRKG2", "EPHB2", "F2RL1", "RGS16", "GYPC", "ALDH1A2", "MMD", "MPZL2", "BPGM", "LAPTM5", "FCER1G", "LIF", "C3AR1", "ETS1", "HOXD…
HALLMARK_MYC_TARGETS_V1	2.88426e-12	1.80266e-11	0.898671	-0.458078	-2.26793	200	c("GOT2", "HSP90AB1", "HSPD1", "PSMD8", "CANX", "MAD2L1", "PRDX3", "VBP1", "EIF3J", "HNRNPA2B1", "SNRPA1", "UBA2", "EIF4E", "TOMM70", "EIF1AX", "CNBP", "GNL3", "CYC1", "UBE2L3", "HPRT1", "CDC45", "PSMC4", "ACP1", "SF3A1", "COPS5", "PCBP1", "H2AZ1", "CCT7", "COX5A", "PSMA6", "EIF4H", "GLO1", "KPNB1", "MRPS18B", "SNRPD3", "KARS1", "ORC2", "STARD7", "NHP2", "XRCC6", "SNRPA", "SRSF2", "PSMA1", "DUT",…
HALLMARK_OXIDATIVE_PHOSPHORYLATION	3.29023e-12	1.8279e-11	0.898671	-0.457661	-2.26586	200	c("ATP6AP1", "GRPEL1", "GOT2", "PDHX", "ACO2", "ATP6V1H", "AIFM1", "COX6C", "ATP6V1E1", "COX17", "ATP6V1G1", "ATP6V0C", "ATP6V0B", "ATP5F1B", "SLC25A4", "HSPA9", "MRPS30", "PRDX3", "BCKDHA", "IDH3A", "NNT", "COX7A2", "COX11", "TOMM70", "SLC25A11", "ACADSB", "NDUFA7", "CYC1", "OGDH", "COX15", "PDHA1", "NDUFA5", "SDHB", "COX5A", "VDAC2", "NDUFS1", "MRPL34", "GLUD1", "COX6A1", "CPT1A", "CYCS", "SDHC…
HALLMARK_TNFA_SIGNALING_VIA_NFKB	8.10138e-11	4.05069e-10	0.839089	0.515808	2.1982	200	c("GFPT2", "TNFAIP6", "SPSB1", "PLAU", "SPHK1", "MSC", "INHBA", "PMEPA1", "PLAUR", "OLR1", "TNC", "TNFSF9", "SERPINB8", "CCN1", "F2RL1", "MARCKS", "ACKR3", "TRIP10", "GEM", "GADD45B", "LIF", "PDE4B", "RCAN1", "EDN1", "NFIL3", "ICAM1", "B4GALT5", "FOSL2", "SGK1", "PPP1R15A", "PANX1", "CD83", "BTG3", "LAMB3", "SERPINE1", "FUT4", "KLF6", "SLC2A3", "SERPINB2", "DRAM1", "IFNGR2", "ABCA1", "PTGER4", "R…
HALLMARK_MYOGENESIS	9.88101e-11	4.49137e-10	0.839089	0.522228	2.2253	199	c("SPARC", "COL1A1", "ADAM12", "COL3A1", "COL6A2", "AEBP1", "COL6A3", "SGCD", "SPHK1", "TAGLN", "FST", "PDLIM7", "MYL3", "TPM2", "WWTR1", "MYH4", "LSP1", "SSPN", "DENND2B", "LAMA2", "KIFC3", "GJA5", "ITGB5", "IGFBP7", "TGFB1", "COL15A1", "IGFBP3", "CNN3", "IGF1", "MYLK", "MRAS", "PTGIS", "FHL1", "GSN", "COL4A2", "SMTN", "ITGB1", "MYH9", "PKIA", "GADD45B", "NOTCH1", "PRNP", "TEAD4", "HSPB2", "MYH8…
HALLMARK_ALLOGRAFT_REJECTION	4.83582e-09	2.01492e-08	0.761461	0.489069	2.08425	200	c("THY1", "INHBA", "FLNA", "CCND2", "BCAT1", "GALNT1", "TGFB2", "FAS", "TGFB1", "CCL11", "F2R", "ACVR2A", "IL11", "LY86", "HLA-DRA", "HLA-DMA", "IL16", "IL4R", "EGFR", "LIF", "CCL22", "CD74", "ETS1", "HLA-DMB", "SOCS5", "ITGB2", "MMP9", "ICAM1", "HLA-DOA", "FCGR2B", "SPI1", "HLA-DQA1", "IFNGR1", "ST8SIA4", "NOS2", "CD4", "CD86", "CDKN2A", "IGSF6", "IFNGR2", "LYN", "KRT1", "DEGS1", "CAPG", "NLRP3"…
HALLMARK_HYPOXIA	1.03887e-08	3.99566e-08	0.74774	0.491882	2.09599	199	c("COL5A1", "BGN", "LOX", "DCN", "CAVIN1", "PLAUR", "TGFBI", "CCN2", "SRPX", "CAVIN3", "TGFB3", "CCN5", "AKAP12", "CHST3", "CSRP2", "EDN2", "S100A4", "TMEM45A", "PAM", "IGFBP3", "CCN1", "ANXA2", "SDC2", "PRKCA", "KLF7", "CAV1", "KDELR3", "PLIN2", "PGF", "EGFR", "ACKR3", "TES", "PIM1", "MYH9", "ADM", "GPC1", "ETS1", "NFIL3", "SLC6A6", "EXT1", "FOSL2", "P4HA1", "PPP1R15A", "SDC3", "SERPINE1", "ENO1…
HALLMARK_COMPLEMENT	8.30299e-08	2.96535e-07	0.704976	0.467896	1.99402	200	c("MMP14", "TIMP2", "FN1", "C1S", "LRP1", "ZFPM2", "C1R", "SERPING1", "MMP13", "PLAUR", "ZEB1", "KLK1", "DPP4", "CD55", "CFH", "GNG2", "PCSK9", "OLR1", "LGALS3", "DYRK2", "C3", "LGMN", "FYN", "CTSB", "COL4A2", "MMP8", "DOCK4", "PIM1", "F10", "CASP4", "FCER1G", "PDP1", "ITGAM", "ANXA5", "CTSL", "GNB4", "PLA2G4A", "S100A9", "SERPINE1", "APOC1", "CDH13", "SERPINB2", "LYN", "DGKH", "GNAI2", "CPQ", "C…
HALLMARK_DNA_REPAIR	8.35683e-07	2.78561e-06	0.659444	-0.418272	-1.98201	148	c("TSG101", "POLR2C", "BCAP31", "ERCC3", "COX17", "CANT1", "CSTF3", "NT5C3A", "TMED2", "PRIM1", "ELOA", "DCTN4", "SUPT5H", "NFX1", "POLR2K", "HPRT1", "NELFCD", "LIG1", "POLR2E", "POLA2", "RFC5", "ARL6IP1", "ADCY6", "SRSF6", "GTF2A2", "SUPT4H1", "BCAM", "POM121", "ZWINT", "POLA1", "DUT", "RRM2B", "TAF1C", "ADRM1", "POLR2D", "NUDT9", "POLR1C", "VPS28", "USP11", "RAD52", "POLR2A", "SURF1", "AGO4", "…
HALLMARK_ANGIOGENESIS	1.16155e-06	3.62447e-06	0.643552	0.703147	2.26152	36	c("COL5A2", "COL3A1", "LUM", "POSTN", "VCAN", "FSTL1", "CCND2", "S100A4", "OLR1", "NRP1", "SPP1", "ITGAV", "MSX1", "PDGFA", "LPL")
HALLMARK_G2M_CHECKPOINT	1.23232e-06	3.62447e-06	0.643552	-0.376307	-1.86036	199	c("TLE3", "LIG3", "NUMA1", "EWSR1", "MAD2L1", "NSD2", "CCND1", "E2F1", "CDC25A", "RBM14", "GINS2", "UPF1", "ORC6", "CTCF", "NUP98", "DKC1", "POLA2", "CDC45", "POLE", "RAD21", "UBE2S", "SRSF10", "PRC1", "H2AZ1", "NUP50", "KMT5A", "YTHDC1", "KPNB1", "H2BC12", "TNPO2", "SRSF2", "AURKA", "CENPE", "PBK", "CHMP1A", "RACGAP1", "RAD54L", "CHAF1A", "CDC6", "KIF4A", "MYC", "CDC25B", "SMC1A", "CCNF", "TROAP…
HALLMARK_IL2_STAT5_SIGNALING	2.36746e-06	6.57628e-06	0.627257	0.454697	1.93549	198	c("COL6A1", "PTH1R", "GLIPR2", "CCND2", "ADAM19", "MYO1E", "NRP1", "PLAGL1", "NCS1", "F2RL2", "EMP1", "SYT11", "SPP1", "GUCY1B1", "NT5E", "CKAP4", "ANXA4", "WLS", "RGS16", "PLIN2", "IL4R", "ITGAV", "PIM1", "GADD45B", "LIF", "PRNP", "AHR", "NFIL3", "P4HA1", "CD83", "TWSG1", "IFNGR1", "CST7", "CCR4", "TNFRSF4", "PLPP1", "CD86", "BMPR2", "TLR7", "CDKN1C", "KLF6", "GABARAPL1", "SLC2A3", "BATF3", "IL1…
HALLMARK_UNFOLDED_PROTEIN_RESPONSE	7.82779e-06	2.05994e-05	0.593325	-0.438716	-1.97921	112	c("CEBPG", "NOP14", "PREB", "SERP1", "EIF4A2", "SPCS3", "SPCS1", "DNAJA4", "HSPA9", "DNAJB9", "WFS1", "EXOSC9", "EDC4", "EIF4E", "HSPA5", "ASNS", "VEGFA", "HSP90B1", "DKC1", "ATF4", "EDEM1", "EIF2AK3", "EXOC2", "LSM4", "SLC1A4", "HYOU1", "ERN1", "NHP2", "BAG3", "TATDN2", "IFIT1", "EXOSC5", "SSR1", "PAIP1", "DNAJC3", "IMP3", "GEMIN4", "EXOSC2", "PDIA6", "SLC7A5", "YWHAZ", "KIF5B", "SDAD1", "CALR",…
HALLMARK_MTORC1_SIGNALING	3.39273e-05	8.48182e-05	0.557332	-0.346847	-1.71472	199	c("GGA2", "UNG", "HSPD1", "SERP1", "HK2", "HSPA9", "UBE2D3", "CANX", "PSMG1", "SLC1A5", "ACLY", "CDC25A", "SLC9A3R1", "INSIG1", "PSPH", "RPN1", "HSPA5", "ASNS", "GOT1", "TUBG1", "GCLC", "HPRT1", "SQSTM1", "HSP90B1", "MTHFD2L", "ELOVL6", "USO1", "IDI1", "STC1", "SORD", "EDEM1", "PSMC4", "STIP1", "COPS5", "UCHL5", "SDF2L1", "EEF1E1", "CYB5B", "ALDOA", "EBP", "PSMD12", "CACYBP", "SLC1A4", "PFKL", "D…
HALLMARK_APOPTOSIS	5.53907e-05	0.000131883	0.557332	0.433905	1.7981	161	c("MMP2", "LUM", "TIMP2", "BGN", "DCN", "PDGFRB", "FEZ1", "CCND2", "TGFB2", "ANXA1", "FAS", "TNFRSF12A", "LGALS3", "TIMP3", "EMP1", "F2R", "ANKH", "HGF", "CAV1", "GSN", "DPYD", "IGFBP6", "CASP4", "SMAD7", "GADD45B", "NEFH", "BTG3", "IFNGR1", "CTNNB1", "SLC20A1", "BMF", "NEDD9", "LMNA", "PDCD4", "AVPR1A", "IFITM3", "CASP1", "JUN", "CCNA1", "IL18", "SATB1", "DAP", "APP", "MCL1", "SC5D", "ATF3", "IL…
HALLMARK_MYC_TARGETS_V2	8.64592e-05	0.000196498	0.538434	-0.488893	-1.94523	58	c("UNG", "HSPD1", "HK2", "FARSA", "LAS1L", "GNL3", "PRMT3", "SORD", "NOP2", "BYSL", "SLC19A1", "RRP12", "MYBBP1A", "EXOSC5", "TBRG4", "MYC", "PA2G4", "MCM4", "NIP7", "SUPV3L1", "NDUFAF4", "HSPE1", "AIMP2", "TFB2M", "TCOF1", "PLK1", "NOLC1", "NOP56", "MCM5", "RRP9", "CBX3")
HALLMARK_HEME_METABOLISM	0.000166063	0.000361007	0.518848	-0.323294	-1.59627	197	c("EPB41", "SLC25A38", "EIF2AK1", "RAD23A", "HAGH", "DCAF11", "OSBP2", "PRDX2", "ADIPOR1", "FN3K", "RNF123", "FBXO9", "ABCB6", "RANBP10", "CLCN3", "TMEM9B", "HTATIP2", "CCND3", "ANK1", "NNT", "HEBP1", "ATP6V0A1", "XK", "YPEL5", "ASNS", "RAP1GAP", "FBXO7", "BSG", "ACSL6", "BLVRB", "GCLC", "BTRC", "TENT5C", "ADD1", "PPP2R5B", "EZH1", "AQP3", "MINPP1", "MKRN1", "TSPAN5", "KEL", "PC", "SLC6A8", "BCAM…
HALLMARK_TGF_BETA_SIGNALING	0.000427629	0.000890895	0.498493	0.551593	1.91939	54	c("PMEPA1", "WWTR1", "RAB31", "TGFBR1", "TGFB1", "ACVR1", "LTBP2", "ID3", "SMAD7", "THBS1", "LEFTY2", "SKI", "PPP1R15A", "SERPINE1", "CTNNB1", "SMAD6", "BMPR2", "CDKN1C", "SLC20A1", "IFNGR2", "ID1", "TJP1", "KLF10", "JUNB")
HALLMARK_PROTEIN_SECRETION	0.00230743	0.00461485	0.431708	-0.37138	-1.62951	96	c("YIPF6", "NAPA", "TSG101", "ATP6V1H", "STX16", "NAPG", "TPD52", "CLCN3", "SOD1", "TOM1L1", "AP1G1", "TMED2", "OCRL", "SCAMP1", "ARF1", "BNIP3", "COPB1", "USO1", "SCAMP3", "RER1", "COPE", "AP2B1", "SEC22B", "VAMP4", "DNM1L", "RAB2A", "ARFGEF2", "SH3GL2", "RAB5A", "GOLGA4", "COPB2", "GNAS", "ARFGEF1", "BET1", "ICA1", "ARFIP1", "ATP6V1B1", "CLTC", "ATP7A", "RAB22A", "LAMP2")
HALLMARK_ESTROGEN_RESPONSE_LATE	0.00256583	0.00493428	0.431708	-0.295877	-1.46179	198	c("SLC27A2", "CACNA2D2", "MAPK13", "COX6C", "TSPAN13", "AMFR", "FKBP4", "SLC29A1", "SLC22A5", "BAG1", "ISG20", "BCL2", "CCND1", "FGFR3", "ITPK1", "TOB1", "SLC9A3R1", "WFS1", "LLGL2", "GINS2", "BLVRB", "FLNB", "HPRT1", "LSR", "PTPN6", "GPER1", "MYB", "DNAJC12", "TNNC1", "CELSR2", "HOMER2", "SORD", "RET", "ANXA9", "TST", "SEMA3B", "SNX10", "CDH1", "SLC1A4", "FDFT1", "HSPA4L", "FAM102A", "IL17RB", "…
HALLMARK_NOTCH_SIGNALING	0.00271764	0.00503266	0.431708	0.580952	1.82185	32	c("WNT2", "DTX4", "WNT5A", "TCF7L2", "FZD1", "HEYL", "NOTCH3", "PRKCA", "FZD7", "MAML2", "ST3GAL6", "NOTCH1", "NOTCH2")
HALLMARK_ESTROGEN_RESPONSE_EARLY	0.00309216	0.00552171	0.431708	-0.299404	-1.48017	199	c("THSD4", "SLC27A2", "ESRP2", "AMFR", "SYNGR1", "FKBP4", "SLC22A5", "BAG1", "CANT1", "RETREG1", "MED13L", "MINDY1", "BCL2", "CCND1", "MLPH", "ITPK1", "TOB1", "IGF1R", "UNC119", "SLC9A3R1", "WFS1", "SLC39A6", "SYBU", "BLVRB", "FLNB", "MYB", "CELSR2", "MAST4", "RAB17", "AQP3", "SLC37A1", "RET", "AKAP1", "ANXA9", "ASB13", "SEMA3B", "SLC1A4", "FDFT1", "CELSR1", "FAM102A", "RRP12", "MYBBP1A", "IL17RB…
HALLMARK_IL6_JAK_STAT3_SIGNALING	0.00377017	0.00650029	0.291091	0.443191	1.67768	87	c("PDGFC", "FAS", "TNFRSF12A", "TGFB1", "TNFRSF1A", "OSMR", "ACVRL1", "IL1R1", "IL4R", "PIM1", "IFNGR1", "A2M", "IFNGR2", "IL18R1", "IL15RA", "CSF2RA", "PLA2G2A", "JUN", "CD36", "TLR2", "IL2RG", "IL10RB", "TNFRSF21", "CSF2RB", "CBL", "HMOX1", "PIK3R5", "SOCS3", "LTB", "IL13RA1", "STAT3", "SOCS1", "TNFRSF1B", "CCR1", "IL1B", "IL7", "LEPR")
HALLMARK_APICAL_SURFACE	0.00532446	0.0088741	0.256635	0.505388	1.69268	44	c("THY1", "GAS1", "PLAUR", "SRPX", "SULF2", "PCSK9", "DCBLD2", "LYN", "CRYBG1", "AFAP1L2", "APP", "PKHD1", "B4GALT1", "MDGA1", "IL2RG")
HALLMARK_UV_RESPONSE_UP	0.0133829	0.0211864	0.241698	-0.284762	-1.36186	158	c("GRPEL1", "TMBIM6", "CEBPG", "MAPK8IP2", "KCNH2", "FKBP4", "EPCAM", "SPR", "SLC25A4", "CYB5R1", "CCND3", "MARK2", "PRKCD", "PPAT", "RPN1", "SLC6A12", "MAOA", "CLCN2", "ASNS", "FURIN", "SULT1A1", "SIGMAR1", "BSG", "DNAJA1", "POLG2", "GRINA", "SQSTM1", "DGAT1", "AQP3", "E2F5", "STIP1", "RET", "TST", "CYB5B", "ALDOA", "CHKA", "COL2A1", "GCH1", "NPTXR", "SLC6A8")
HALLMARK_ADIPOGENESIS	0.0135593	0.0211864	0.256635	-0.271853	-1.34594	200	c("GRPEL1", "AGPAT3", "BCL2L13", "ACO2", "AIFM1", "PIM3", "PREB", "COQ9", "GHITM", "DNAJB9", "SOD1", "REEP5", "CPT2", "PRDX3", "SLC1A5", "ACLY", "BCKDHA", "TOB1", "GPAT4", "IDH3A", "CMBL", "BAZ2A", "SULT1A1", "CYC1", "ATL2", "PTCD3", "DGAT1", "NKIRAS1", "ELOVL6", "APLP2", "NDUFA5", "RTN3", "SDHB", "JAGN1", "TST", "ADCY6", "LIFR", "ALDOA", "UBQLN1", "COX6A1", "PFKL", "SLC19A1", "SDHC", "SLC25A1", …
HALLMARK_HEDGEHOG_SIGNALING	0.0144132	0.0218381	0.15722	0.508725	1.6362	36	c("THY1", "NRP2", "NRP1", "DPYSL2", "GLI1", "CDK6", "MYH9", "HEY2", "CRMP1", "NKX6-1", "VLDLR", "RTN1", "HEY1")
HALLMARK_INTERFERON_ALPHA_RESPONSE	0.0222359	0.0326999	0.170004	-0.318105	-1.39707	97	c("BATF2", "CMTR1", "USP18", "ISG20", "GMPR", "PNPT1", "TDRD7", "HELZ2", "IRF9", "SLC25A28", "OAS1", "DHX58", "IRF2", "LGALS3BP", "TRIM25", "OASL", "TRIM26", "PARP12", "DDX60", "MX1", "OGFR", "WARS1", "IFIH1", "RNF31", "LAP3", "ISG15", "HERC6", "CMPK2", "ADAR", "NUB1", "TAP1")
HALLMARK_P53_PATHWAY	0.0238002	0.0340003	0.106111	0.326192	1.38996	199	c("SDC1", "SPHK1", "TAX1BP3", "CCND2", "CDKN2B", "FAS", "S100A4", "PTPN14", "TGFB1", "S100A10", "ZMAT3", "RAP2B", "CD82", "TNFSF9", "ZFP36L1", "F2R", "RGS16", "ZNF365", "ADA", "LIF", "NOTCH1", "PHLDA3", "PLK3", "PPP1R15A", "PDGFA", "VDR", "PROCR", "ABHD4", "CDKN2A", "DDIT4", "CDH13", "DRAM1", "RPS12", "CLCA2", "STOM", "PERP", "VWA5A", "CASP1", "KRT17", "JUN", "RRAD", "STEAP3", "UPP1", "APP", "TCH…
HALLMARK_PEROXISOME	0.0342966	0.0476342	0.138395	-0.303157	-1.34778	104	c("SLC27A2", "ERCC3", "SLC25A17", "NUDT19", "SLC25A4", "MLYCD", "SOD1", "LONP2", "SLC25A19", "CNBP", "PEX5", "IDI1", "ACOT8", "PEX6", "ABCB9", "ABCD1", "MSH2", "ABCD3", "GSTK1", "RETSAT", "CRABP2", "SERPINA6", "SMARCC1", "ECI2", "ISOC1", "IDH1", "PEX2", "CLN6", "SULT2B1", "HRAS", "ECH1", "SCP2", "EPHX2", "TOP2A", "PRDX1", "DHCR24", "IDE", "ACOX1", "CEL", "ACAA1", "ESR2")
HALLMARK_INTERFERON_GAMMA_RESPONSE	0.098927	0.133685	0.0504661	0.291923	1.24408	200	c("TNFAIP6", "C1S", "C1R", "SERPING1", "SSPN", "FAS", "LATS2", "CFH", "HLA-DMA", "IL4R", "PIM1", "BPGM", "CASP4", "HLA-DRB1", "VAMP5", "CD74", "PDE4B", "FPR1", "ARID5B", "ICAM1", "VCAM1", "PLA2G4A", "HLA-DQA1", "ST8SIA4", "CD86", "NMI", "IFITM2", "MVP", "NOD1", "FCGR1A", "IL15RA", "CIITA", "IFITM3", "CASP1", "UPP1", "HIF1A", "CD40", "IFNAR2", "EPSTI1", "NAMPT", "IRF8", "FGL2", "PML", "PELI1", "CS…
HALLMARK_CHOLESTEROL_HOMEOSTASIS	0.169942	0.223607	0.0409012	0.329744	1.2182	74	c("GPX8", "PLAUR", "FABP5", "TNFRSF12A", "ANTXR2", "LGALS3", "S100A11", "LGMN", "STARD4", "NFIL3", "ANXA5", "CXCL16", "CTNNB1", "LPL", "AVPR1A", "GNAI1", "ACTG1", "ANXA13", "SC5D", "ATF3")
HALLMARK_XENOBIOTIC_METABOLISM	0.18334	0.235051	0.0357348	0.271713	1.15781	199	c("TPST1", "FBLN1", "BCAT1", "TGFB2", "FAS", "FMO1", "TNFRSF1A", "SLC12A4", "IGF1", "PROS1", "IL1R1", "GCKR", "ALDH2", "CYP26A1", "F10", "CES1", "MAN1A1", "PAPSS2", "FMO3", "IGFBP4", "SLC6A6", "ENPEP", "AOX1", "AQP9", "SERPINE1", "TMEM176B", "CDO1", "LCAT", "GABARAPL1", "RBP4", "VNN1", "APOE", "HSD11B1", "TYR", "CD36", "MBL2", "UPP1", "SLC46A3", "HSD17B2", "SMOX", "PTGDS", "EPHA2", "CROT", "IRF8"…
HALLMARK_GLYCOLYSIS	0.188516	0.235645	0.0352105	0.271223	1.1545	198	c("COL5A1", "VCAN", "DCN", "SDC1", "CHST6", "TPST1", "TGFBI", "PLOD1", "PAM", "IGFBP3", "CHPF", "SDC2", "PLOD2", "EGLN3", "NT5E", "EXT2", "KDELR3", "EGFR", "GPC1", "CAPN5", "EXT1", "B4GALT2", "P4HA1", "SDC3", "DSC2", "ENO1", "DDIT4", "CHPF2", "SLC16A3", "GPC4", "ANGPTL4", "CXCR4", "VLDLR", "P4HA2", "UGP2", "B4GALT1", "PYGL", "CHST2", "PRPS1")
HALLMARK_WNT_BETA_CATENIN_SIGNALING	0.205047	0.250057	0.0385859	0.364306	1.20877	42	c("CCND2", "FZD1", "WNT5B", "NKD1", "HEY2", "NOTCH1", "CTNNB1", "GNAI1", "FZD8", "HEY1", "NUMB", "JAG1", "NOTCH4", "DKK1")
HALLMARK_FATTY_ACID_METABOLISM	0.296997	0.353567	0.0489077	-0.22227	-1.06306	157	c("ACO2", "RAP1GDS1", "SLC22A5", "MLYCD", "AUH", "CPT2", "ACSS1", "GCDH", "MAOA", "MCEE", "METAP1", "IDI1", "PDHA1", "ACOT8", "H2AZ1", "KMT5A", "ALDOA", "BMPR1B", "CPT1A", "SDHC", "ALDH3A2", "NSDHL", "IDH3G", "MDH1", "DLD", "MDH2", "ME1", "HADH", "ECI1", "RETSAT", "RDH16", "SERINC1", "GPD2", "ECI2", "BPHL", "IDH1", "PDHB", "ERP29", "ENO3", "ACADM", "ENO2", "TDO2", "HSD17B10", "ECH1")
HALLMARK_KRAS_SIGNALING_DN	0.355564	0.413447	0.0236115	0.246063	1.04852	199	c("COPZ2", "SHOX2", "FGF16", "OXT", "NUDT11", "TGFB2", "EDN2", "SYNPO", "TCF7L1", "CD207", "KLHDC8A", "PAX3", "ITGB1BP2", "ENTPD7", "TSHB", "EDN1", "TFAP2B", "SGK1", "KCND1", "TENM2", "MACROH2A2", "ABCG4", "SERPINB2", "PKP1", "SLC16A7", "CAMK1D", "KRT1")
HALLMARK_ANDROGEN_RESPONSE	0.383113	0.429242	0.0242856	0.26834	1.04006	100	c("PMEPA1", "MAF", "AKAP12", "ACTN1", "PTPN21", "ANKH", "ALDH1A3", "MYL12A", "ITGAV", "CDK6", "ARID5B", "ABCC4", "SGK1", "CDC14B", "PLPP1", "GUCY1A1", "SRF")
HALLMARK_PI3K_AKT_MTOR_SIGNALING	0.401527	0.429242	0.0379709	-0.229387	-1.02075	105	c("PLA2G12A", "PAK4", "UBE2D3", "GRB2", "E2F1", "GRK2", "EIF4E", "IRAK4", "RPTOR", "PRKAG1", "ARF1", "SQSTM1", "HSP90B1", "PPP1CA", "DDIT3", "ACACA", "PDK1", "TBK1", "RAF1", "MAPK9", "CAB39L", "PPP2R1B", "CALR", "RPS6KA1", "CDK1", "HRAS", "ITPR2", "CLTC", "TSC2", "ARHGDIA", "AKT1S1", "PRKAA2", "PTPN11", "PIN1", "AKT1", "CSNK2B", "MKNK2", "SLC2A1", "YWHAB", "GNGT1", "MAPK8", "TRIB3", "TRAF2", "ECS…
HALLMARK_PANCREAS_BETA_CELLS	0.40384	0.429242	0.0258396	0.315197	1.03323	40	c("AKT3", "DPP4", "MAFB", "FOXO1", "ISL1", "VDR", "SEC11A", "NKX6-1")
HALLMARK_BILE_ACID_METABOLISM	0.40736	0.429242	0.0379709	-0.22548	-1.01722	112	c("SLC27A2", "ABCA5", "PEX7", "SLC29A1", "MLYCD", "PEX19", "SOD1", "LONP2", "PEX1", "NR0B2", "NUDT12", "IDI1", "TFCP2L1", "PEX6", "ABCD1", "ABCA2", "PXMP2", "PEX12", "ABCA3", "PEX26", "ABCD3", "GSTK1", "RETSAT", "SERPINA6", "PNPLA8", "ISOC1", "IDH1", "SULT2B1", "PHYH", "GCLM", "KLF1", "SCP2", "EPHX2", "FDXR", "DHCR24", "SLC22A18", "CYP8B1", "PEX16")
HALLMARK_SPERMATOGENESIS	0.412073	0.429242	0.0394335	-0.217584	-1.01198	134	c("MAP7", "ZC2HC1C", "PEBP1", "STRBP", "PHF7", "PSMG1", "RAD17", "HSPA1L", "MAST2", "ACE", "SCG3", "BRAF", "LPIN1", "PGS1", "GSG1", "DMC1", "HSPA4L", "DDX25", "AURKA", "COIL", "GMCL1", "TOPBP1", "MLLT10", "TALDO1", "SIRT1", "DBF4", "CDK1", "AKAP4", "CCNB2", "CCT6B", "TNP2", "NPY5R", "IDE", "ZPBP", "NCAPH", "IP6K1", "CLVS1", "ALOX15", "BUB1", "EZH2", "PDHA2", "MTOR", "TNP1", "PIAS2", "ACRBP", "TTK…
HALLMARK_MITOTIC_SPINDLE	0.52125	0.531888	0.0177231	0.227978	0.971452	199	c("PALLD", "FSCN1", "FLNA", "CLIP2", "SYNPO", "MYO1E", "PLEKHG2", "VCL", "RASAL2", "PKD2", "EPB41L2", "GSN", "MYO9B", "MARCKS", "CCDC88A", "DOCK4", "STK38L", "MYH9", "KATNA1", "KIFAP3", "ARHGAP10", "ITSN1", "CDC42EP1", "FARP1", "NOTCH2", "MID1", "CAPZB", "NEDD9", "ABL1", "TRIO", "NCK2", "AKAP13", "CDC42BPA", "CDK5RAP2", "DOCK2", "NET1", "CDC42EP2", "HOOK3")
HALLMARK_REACTIVE_OXYGEN_SPECIES_PATHWAY	0.581378	0.581378	0.0265585	-0.242405	-0.929771	49	c("PRDX2", "SOD1", "SELENOS", "SCAF4", "SRXN1", "GCLC", "EGLN2", "LAMTOR5", "CDKN2D", "TXNRD1", "GCLM", "PRDX4", "GPX4", "PRDX1", "TXNRD2", "NDUFA6", "MBP", "OXSR1", "TXN", "PRDX6", "GLRX2", "NDUFS2")

## Sheet: LINC01711
Supplementary Table - GSEA results for BRCA LumA lncRNAs - related to Supplementary Figure 3C
pathway	pval	padj	log2err	ES	NES	size	leadingEdge
HALLMARK_EPITHELIAL_MESENCHYMAL_TRANSITION	8.96493e-61	4.48247e-59	2.03509	0.789713	3.48035	200	c("LOXL1", "BGN", "PCOLCE", "COL16A1", "P3H1", "COL1A1", "COL6A2", "HTRA1", "COL8A2", "BMP1", "MMP2", "SERPINH1", "THY1", "COL5A1", "SPARC", "COL1A2", "EFEMP2", "MYL9", "MMP14", "TAGLN", "FBLN2", "COL3A1", "LRRC15", "COMP", "FBLN1", "DPYSL3", "ELN", "ADAM12", "TPM2", "LUM", "VIM", "CTHRC1", "DCN", "COL5A2", "COL5A3", "THBS2", "LGALS1", "FAP", "LRP1", "GPX7", "FSTL1", "PMEPA1", "COL6A3", "GAS1", "…
HALLMARK_MYC_TARGETS_V1	1.367e-19	3.41749e-18	1.14219	-0.543152	-2.6813	200	c("CANX", "TOMM70", "HSPD1", "GOT2", "EIF3J", "HSP90AB1", "EIF1AX", "RRM1", "RAD23B", "PRDX3", "USP1", "DDX21", "FAM120A", "NOLC1", "SMARCC1", "PSMA6", "SF3A1", "UBA2", "XPOT", "EIF4E", "SRPK1", "KPNB1", "STARD7", "ETF1", "EPRS1", "ABCE1", "GSPT1", "IARS1", "G3BP1", "XRCC6", "VBP1", "LDHA", "HPRT1", "PSMD1", "CNBP", "PTGES3", "NPM1", "NCBP1", "UBE2E1", "COPS5", "MCM4", "PWP1", "CSTF2", "CCT5", "M…
HALLMARK_E2F_TARGETS	3.47564e-17	5.79274e-16	1.06721	-0.519159	-2.56285	200	c("PAICS", "RAD50", "UNG", "IPO7", "ATAD2", "USP1", "RAD21", "MSH2", "NOLC1", "CSE1L", "MLH1", "SMC3", "CTCF", "GSPT1", "PMS2", "XRCC6", "DCK", "PRKDC", "RAD1", "RPA1", "BRCA1", "NUDT21", "NUP205", "RFC1", "SMC4", "HUS1", "CDC25A", "SMC1A", "MCM4", "NUP153", "HMMR", "CNOT9", "MAD2L1", "NBN", "TIMELESS", "HMGB3", "TMPO", "XPO1", "RBBP7", "RACGAP1", "CENPE", "CBX5", "MTHFD2", "RAD51C", "GINS4", "KP…
HALLMARK_MTORC1_SIGNALING	7.63881e-17	9.54851e-16	1.05746	-0.512387	-2.53287	199	c("CANX", "HSPA9", "HSPD1", "ACLY", "SERP1", "GMPS", "ACACA", "USO1", "SSR1", "HSPA4", "UBE2D3", "TCEA1", "ATP2A2", "UNG", "HSP90B1", "GGA2", "TXNRD1", "UCHL5", "HMGCR", "CCNG1", "SQSTM1", "TBK1", "ETF1", "SORD", "EDEM1", "EPRS1", "PSME3", "GCLC", "SLC7A11", "PDK1", "HSPA5", "LDHA", "HPRT1", "PSMD12", "IDI1", "RPA1", "NUP205", "PPA1", "M6PR", "SLC1A4", "CDC25A", "CYP51A1", "HK2", "COPS5", "MCM4",…
HALLMARK_MYOGENESIS	1.02442e-15	1.02442e-14	1.01754	0.551881	2.42855	199	c("COL1A1", "COL6A2", "PDLIM7", "SPARC", "AEBP1", "SPHK1", "TAGLN", "COL3A1", "KIFC3", "ADAM12", "TPM2", "FST", "LSP1", "COL6A3", "MYL3", "SGCD", "IGFBP7", "TGFB1", "WWTR1", "GSN", "SMTN", "LAMA2", "MYH4", "PTGIS", "GADD45B", "SSPN", "DENND2B", "ITGB5", "GJA5", "HSPB2", "IGF1", "IGFBP3", "MRAS", "COL15A1", "FHL1", "CRYAB", "TNNT3", "SOD3", "TNNI2", "CFD", "APLNR", "NOTCH1", "COX7A1", "ITGA7", "MY…
HALLMARK_APICAL_JUNCTION	7.71796e-15	6.43164e-14	0.986546	0.543934	2.39358	199	c("COL16A1", "BMP1", "MMP2", "CERCAM", "THY1", "MYL9", "CD99", "FSCN1", "CNN2", "CDH11", "CD276", "JAM3", "FBN1", "VCAN", "ZYX", "TRO", "FLNC", "ACTB", "NLGN2", "THBS3", "CNTN1", "CLDN14", "NEXN", "SGCE", "ARPC2", "AKT3", "RSU1", "TSPAN4", "ADAMTS5", "CALB2", "SLIT2", "ACTN1", "LAYN", "NRXN2", "RRAS", "CLDN5", "STX4", "ADAM23", "PARD6G", "CLDN15", "TGFBI", "SIRPA", "NLGN3", "PKD1", "MAPK11", "NEG…
HALLMARK_COAGULATION	2.22505e-14	1.58932e-13	0.975995	0.593033	2.49318	138	c("HTRA1", "BMP1", "MMP2", "SPARC", "MMP14", "COMP", "CTSK", "C1S", "SERPING1", "LRP1", "C1R", "FBN1", "PLAU", "MMP3", "FN1", "MMP11", "PROC", "ANXA1", "GSN", "F2RL2", "F10", "FYN", "CFH", "LEFTY2", "CAPN5", "C3", "PROS1", "DPP4", "KLF7", "CFI", "CFD", "LGMN", "CTSB", "MMP7", "MMP10", "SERPINE1", "APOC1", "CRIP2", "A2M", "MMP9", "P2RY1", "TIMP3", "MMP8", "C8G", "OLR1", "WDR1", "CSRP1", "ISCU")
HALLMARK_OXIDATIVE_PHOSPHORYLATION	7.24768e-14	4.5298e-13	0.954542	-0.480826	-2.37362	200	c("PDHX", "HSPA9", "TOMM70", "ACO2", "NNT", "GOT2", "GRPEL1", "COX15", "NDUFS1", "ATP5F1B", "ATP6V1H", "PRDX3", "AIFM1", "ATP6AP1", "OGDH", "GLUD1", "DLAT", "AFG3L2", "LRPPRC", "DLD", "SDHC", "RHOT1", "ATP6V1C1", "IDH3A", "COX6C", "LDHA", "OPA1", "MRPS30", "MRPS22", "CS", "ACADM", "ALDH6A1", "VDAC2", "ACADSB", "IMMT", "ABCB7", "ATP6V1E1", "MDH1", "ATP6V1G1", "VDAC1", "CYCS", "COX11", "MTRR", "HCC…
HALLMARK_G2M_CHECKPOINT	9.45006e-14	5.25003e-13	0.954542	-0.478853	-2.3671	199	c("LIG3", "RAD23B", "RAD21", "NOLC1", "SMARCC1", "CCNT1", "NUP50", "KPNB1", "NUP98", "TOP1", "CTCF", "GSPT1", "CUL3", "G3BP1", "SMC4", "DKC1", "HUS1", "SRSF10", "CDC25A", "SMC1A", "KIF5B", "ATRX", "NCL", "HMMR", "GINS2", "MAD2L1", "SLC7A1", "CDC27", "H2BC12", "HMGB3", "HSPA8", "TMPO", "INCENP", "XPO1", "SQLE", "CDC6", "SMC2", "CCND1", "PURA", "PRPF4B", "RACGAP1", "CENPE", "AMD1", "CUL4A", "KPNA2"…
HALLMARK_PROTEIN_SECRETION	6.45043e-13	3.22521e-12	0.921426	-0.591316	-2.62188	96	c("YIPF6", "TMED2", "TPD52", "SCAMP1", "TSG101", "COPB1", "USO1", "CLCN3", "COPB2", "ARFGEF1", "ATP6V1H", "AP1G1", "NAPG", "LMAN1", "GOLGA4", "DNM1L", "TMED10", "TOM1L1", "LAMP2", "SEC22B", "OCRL", "ARCN1", "M6PR", "NAPA", "ARFGEF2", "RAB2A", "ATP7A", "RAB5A", "CLTC", "AP3B1", "MAPK1", "VPS4B", "SOD1", "ARFIP1", "AP2B1", "RAB14", "ATP1A1", "GBF1", "TMX1", "SH3GL2", "BNIP3", "VAMP4", "KIF1B", "COG…
HALLMARK_TNFA_SIGNALING_VIA_NFKB	3.34396e-10	1.51998e-09	0.814036	0.487661	2.14917	200	c("SPHK1", "MSC", "SPSB1", "GFPT2", "TNFAIP6", "PMEPA1", "PLAU", "TRIP10", "PLAUR", "CCN1", "GADD45B", "PPP1R15A", "INHBA", "KLF2", "TNFSF9", "IER2", "JUNB", "G0S2", "MARCKS", "LIF", "EGR1", "ACKR3", "GEM", "FUT4", "NFIL3", "RELB", "TNC", "LAMB3", "EGR2", "SERPINE1", "KLF6", "EDN1", "JUN", "IL15RA", "F2RL1", "NFKBIE", "NFKB2", "CEBPD", "SGK1", "ZC3H12A", "ID2", "PTGER4", "CEBPB", "SOCS3", "ZFP36"…
HALLMARK_KRAS_SIGNALING_UP	6.72095e-10	2.8004e-09	0.801216	0.483711	2.13177	200	c("GFPT2", "SPON1", "PRRX1", "CCND2", "ITGBL1", "PLAU", "TMEM158", "GNG11", "PLAUR", "MMP11", "IGF2", "GYPC", "F13A1", "ADGRA2", "MAFB", "SPARCL1", "GPNMB", "PPP1R15A", "INHBA", "LY96", "CFH", "IGFBP3", "AKAP12", "G0S2", "PRDM1", "RBP4", "EPHB2", "ALDH1A2", "CIDEA", "LIF", "DCBLD2", "TMEM176B", "ETV1", "MMD", "EMP1", "RGS16", "APOD", "ANGPTL4", "NGF", "ALDH1A3", "NRP1", "ANKH", "CD37", "MMP10", "…
HALLMARK_UNFOLDED_PROTEIN_RESPONSE	2.78075e-09	1.06952e-08	0.774939	-0.501075	-2.28146	112	c("HSPA9", "SERP1", "CEBPG", "SSR1", "EIF2AK3", "HSP90B1", "NOLC1", "NOP14", "DNAJB9", "SPCS3", "XPOT", "SLC30A5", "EIF4E", "PAIP1", "EDEM1", "PDIA6", "TTC37", "IARS1", "SPCS1", "HSPA5", "DNAJC3", "HYOU1", "SDAD1", "TARS1", "YWHAZ", "DKC1", "NPM1", "SLC1A4", "EIF4A2", "MTREX", "KIF5B", "ATF6", "IFIT1", "DNAJA4", "CNOT4", "SRPRB", "MTHFD2", "NFYA", "CNOT6", "EIF4G1", "DCP1A", "ALDH18A1", "EIF2S1",…
HALLMARK_INFLAMMATORY_RESPONSE	1.50001e-08	5.35717e-08	0.733762	0.461501	2.03083	199	c("SPHK1", "MMP14", "TNFAIP6", "PDPN", "EMP3", "AXL", "PTGIR", "PLAUR", "PCDH7", "ITGA5", "INHBA", "IL4R", "GPR132", "CD82", "TNFSF9", "RHOG", "HAS2", "CD70", "ACVR2A", "APLNR", "SCARF1", "LIF", "DCBLD2", "IL18R1", "RGS16", "CD40", "CD55", "CHST2", "SGMS2", "IL1R1", "SERPINE1", "KLF6", "EDN1", "P2RY2", "STAB1", "HRH1", "VIP", "GABBR1", "LPAR1", "IL15RA", "CCL17", "SLC31A2", "C5AR1", "NMI", "PTGER…
HALLMARK_ALLOGRAFT_REJECTION	3.76706e-07	1.25569e-06	0.674963	0.436849	1.92524	200	c("THY1", "CCND2", "TGFB1", "FLNA", "INHBA", "CDKN2A", "FAS", "IL11", "IL16", "IL4R", "HLA-DMA", "F2R", "TGFB2", "CAPG", "CCL11", "LY86", "ACVR2A", "LIF", "NCF4", "SPI1", "BCAT1", "CD40", "GALNT1", "FCGR2B", "RPS9", "HLA-DRA", "SOCS1", "STAB1", "EGFR", "CD74", "HLA-DOA", "HLA-DMB", "RPS19", "ITGB2", "MMP9", "FGR", "CD3D", "GZMA", "CD79A", "NOS2", "LTB", "ZAP70", "HCLS1", "CSK", "IL27RA", "CXCR3",…
HALLMARK_HYPOXIA	9.88803e-07	3.09001e-06	0.643552	0.426538	1.87698	199	c("BGN", "COL5A1", "CAVIN1", "CAVIN3", "DCN", "CCN2", "CCN5", "SRPX", "LOX", "TGFB3", "PLAUR", "CCN1", "PGF", "CHST3", "GPC1", "PPP1R15A", "S100A4", "CSRP2", "IGFBP3", "AKAP12", "PIM1", "CDKN1C", "CAV1", "TGFBI", "EDN2", "PRKCA", "NAGK", "KLF7", "PHKG1", "ACKR3", "PLIN2", "HAS1", "ANGPTL4", "SDC3", "NFIL3", "TMEM45A", "CHST2", "SERPINE1", "KLF6", "PAM", "EGFR", "ANXA2", "CXCR4", "B3GALT6", "PPP1R…
HALLMARK_UV_RESPONSE_DN	3.45428e-06	1.01596e-05	0.627257	0.451703	1.91179	144	c("COL1A1", "COL1A2", "COL3A1", "COL5A2", "PDGFRB", "SNAI2", "FBLN5", "CCN1", "COL11A1", "MMP16", "AKT3", "FYN", "DAB2", "ID1", "PTPN21", "RBPMS", "CAV1", "FZD2", "DLC1", "HAS2", "PRKCA", "ANXA4", "PMP22", "SMAD7", "ACVR2A", "PIK3CD", "MTA1", "CACNA1A", "RUNX1", "NRP1", "ATXN1", "SERPINE1", "TGFBR2", "PPARG", "CELF2", "LAMC1", "ANXA2", "LTBP1", "RXRA", "LPAR1")
HALLMARK_IL2_STAT5_SIGNALING	4.58851e-06	1.27459e-05	0.610527	0.418141	1.83971	198	c("PTH1R", "COL6A1", "GLIPR2", "CCND2", "NCS1", "F2RL2", "PLAGL1", "GADD45B", "ADAM19", "FLT3LG", "TNFRSF4", "PIM1", "CDKN1C", "BATF3", "IL4R", "ANXA4", "CAPG", "MYO1E", "CST7", "LIF", "PLPP1", "AGER", "EMP1", "IL18R1", "PLIN2", "RGS16", "NFIL3", "IFITM3", "NRP1", "SYT11", "IL3RA", "GATA1", "KLF6", "ITGAE", "SOCS1", "ITIH5", "SHE", "RNH1", "LTB", "CTSZ", "CD79B", "TNFRSF8", "CD83", "WLS", "NT5E",…
HALLMARK_APOPTOSIS	6.30562e-05	0.000165937	0.538434	0.407268	1.75048	161	c("BGN", "MMP2", "FEZ1", "TIMP2", "LUM", "DCN", "PDGFRB", "CCND2", "ANXA1", "GSN", "IGFBP6", "TNFRSF12A", "GADD45B", "LGALS3", "FAS", "CAV1", "NEFH", "LMNA", "F2R", "TGFB2", "BMF", "SMAD7", "CASP4", "EMP1", "HGF", "IFITM3", "ANKH", "TSPO", "GPX3", "BAX", "PLCB2", "GPX1", "JUN", "NEDD9", "TIMP3", "ATF3", "EGR3", "IL18", "BMP2", "RHOB", "CD2", "SAT1", "RHOT2", "SATB1", "GADD45A", "BTG2", "IFNGR1", …
HALLMARK_P53_PATHWAY	7.64848e-05	0.000191212	0.538434	0.384677	1.69277	199	c("SPHK1", "TAX1BP3", "SDC1", "CCND2", "TGFB1", "CDKN2B", "ADA", "PHLDA3", "PPP1R15A", "S100A4", "PLK3", "CDKN2A", "FAS", "S100A10", "PRMT2", "ZFP36L1", "CD82", "F2R", "TNFSF9", "UPP1", "PROCR", "MXD4", "KRT17", "LIF", "PTPN14", "NOTCH1", "RGS16", "PDGFA", "BAX", "ZMAT3", "RAP2B", "RRAD", "SOCS1", "EPHA2", "RPS12", "RXRA", "JUN", "DDIT4", "RPL36", "DGKA", "JAG2", "NUPR1", "ABHD4", "SERPINB5", "FO…
HALLMARK_COMPLEMENT	0.000139532	0.00033222	0.518848	0.377243	1.66255	200	c("MMP14", "TIMP2", "C1S", "SERPING1", "LRP1", "C1R", "ZFPM2", "PLAUR", "FN1", "KLK1", "ZEB1", "MMP13", "F10", "PCSK9", "FYN", "GNG2", "CFH", "LGALS3", "PIM1", "STX4", "C3", "NOTCH4", "RHOG", "DPP4", "LGMN", "GNAI2", "CASP4", "CTSB", "CD55", "KCNIP2", "SIRT6", "SERPINE1", "APOC1", "CDA", "COL4A2", "DYRK2", "GZMA", "CEBPB", "MMP8", "EHD1", "FCER1G", "WAS", "CD36", "S100A9", "PFN1", "OLR1", "ANXA5"…
HALLMARK_ANGIOGENESIS	0.000196184	0.000445873	0.518848	0.588904	1.94874	36	c("COL3A1", "LUM", "COL5A2", "FSTL1", "POSTN", "CCND2", "VCAN", "S100A4", "MSX1", "NRP1", "PDGFA", "LPL", "JAG2", "OLR1", "KCNJ8", "FGFR1", "JAG1")
HALLMARK_HEME_METABOLISM	0.000360716	0.000784164	0.498493	-0.319689	-1.57672	197	c("NNT", "GMPS", "CLCN3", "EPB41", "EIF2AK1", "TCEA1", "MINPP1", "ANK1", "ADIPOR1", "LAMP2", "OSBP2", "TOP1", "GCLC", "SLC7A11", "GAPVD1", "TMEM9B", "SYNJ1", "FECH", "BTRC", "DCAF11", "ALDH6A1", "ENDOD1", "HTATIP2", "SLC25A38", "PRDX2", "ARHGEF12", "AQP3", "GCLM", "CDC27", "XPO7", "KAT2B", "VEZF1", "RNF123", "TENT5C", "TNRC6B", "NCOA4", "FBXO9", "ATP6V0A1", "FN3K", "NFE2L1", "ARL2BP", "RAP1GAP", …
HALLMARK_MYC_TARGETS_V2	0.000601348	0.00122264	0.477271	-0.433308	-1.74343	58	c("HSPD1", "PRMT3", "UNG", "NOLC1", "SORD", "NPM1", "TFB2M", "WDR43", "HK2", "MCM4", "GNL3", "AIMP2", "DDX18", "UTP20", "CBX3", "NIP7", "PA2G4", "HSPE1", "SUPV3L1", "FARSA", "NOP2", "RRP12")
HALLMARK_TGF_BETA_SIGNALING	0.000611321	0.00122264	0.477271	0.505455	1.82873	54	c("PMEPA1", "TGFB1", "ID3", "WWTR1", "LTBP2", "PPP1R15A", "ID1", "CDKN1C", "LEFTY2", "JUNB", "SMAD7", "SMAD6", "SKI", "RAB31", "SERPINE1", "ENG", "ACVR1", "ID2", "TGFBR1", "IFNGR2", "BMP2", "FKBP1A")
HALLMARK_NOTCH_SIGNALING	0.0013661	0.00262712	0.45506	0.564272	1.82298	32	c("WNT2", "TCF7L2", "NOTCH3", "HEYL", "DTX4", "WNT5A", "PRKCA", "FZD7", "DLL1", "NOTCH1", "ST3GAL6", "MAML2", "PPARD", "DTX1", "DTX2")
HALLMARK_ADIPOGENESIS	0.00143604	0.00265933	0.45506	-0.293894	-1.45082	200	c("GHITM", "ACO2", "BCL2L13", "ACLY", "UBQLN1", "CPT2", "GRPEL1", "NKIRAS1", "MTCH2", "PRDX3", "AIFM1", "DNAJB9", "GPD2", "AGPAT3", "RTN3", "DLAT", "BAZ2A", "G3BP2", "DLD", "SDHC", "PPM1B", "REEP5", "IDH3A", "LPCAT3", "DBT", "CS", "ACADM", "CMBL", "SCP2", "MCCC1", "COQ5", "ATL2", "IMMT", "CHUK", "MAP4K3", "ME1", "GPAT4", "HIBCH", "ELOVL6", "SOD1", "APLP2", "ACOX1", "BCKDHA", "YWHAG", "DHCR7", "GP…
HALLMARK_DNA_REPAIR	0.00171587	0.00306405	0.45506	-0.324341	-1.53934	148	c("TMED2", "DCTN4", "PRIM1", "RRM2B", "TSG101", "ELOA", "DDB1", "CSTF3", "POLA1", "HPRT1", "STX3", "ERCC4", "NUDT21", "NT5C3A", "GTF2H3", "RFC5", "ARL6IP1", "POLR2K", "POLR2C", "CMPK2", "NFX1", "SMAD5", "UMPS", "POLR2A", "GTF2B", "COX17", "CANT1", "POM121", "POLB", "TAF9", "BCAP31", "SEC61A1", "FEN1", "POLR2D", "SSRP1", "POLH", "BRF2", "RNMT", "ZWINT", "RPA3", "ERCC3", "POLD3", "MPC2", "NUDT9", "…
HALLMARK_IL6_JAK_STAT3_SIGNALING	0.00269784	0.00465145	0.344521	0.417177	1.63458	87	c("TGFB1", "ACVRL1", "TNFRSF1A", "TNFRSF12A", "FAS", "PIM1", "IL4R", "IL18R1", "IL3RA", "IL1R1", "SOCS1", "TYK2", "PDGFC", "A2M", "JUN", "IL15RA", "IL9R", "LTB", "SOCS3", "IFNGR2", "PLA2G2A", "OSMR", "IL2RG", "CD36", "IL10RB", "TNFRSF1B", "CSF2RA", "CSF2RB", "IFNGR1", "PIK3R5", "CSF3R", "LTBR", "EBI3")
HALLMARK_MITOTIC_SPINDLE	0.003247	0.00541167	0.431708	-0.29098	-1.43839	199	c("CD2AP", "CKAP5", "EPB41", "CLIP1", "ARFGEF1", "RANBP9", "LRPPRC", "SMC3", "RAPGEF6", "DYNLL2", "KIF3B", "RALBP1", "RFC1", "SMC4", "SMC1A", "KIF5B", "PCGF5", "MAPRE1", "ARHGEF12", "ARHGAP5", "YWHAE", "CDC27", "RICTOR", "INCENP", "ECT2", "SHROOM2", "PPP4R2", "RAB3GAP1", "KNTC1", "RACGAP1", "CENPE", "FLNB", "APC", "STAU1", "PRC1", "SASS6", "NUMA1", "ARFIP2", "PCM1", "KIF11", "RAPGEF5", "KIF20B", …
HALLMARK_PEROXISOME	0.00779221	0.0125681	0.297233	-0.335112	-1.50045	104	c("IDE", "SLC25A17", "MSH2", "SLC27A2", "SMARCC1", "LONP2", "IDI1", "CNBP", "SCP2", "PEX2", "ABCD3", "SERPINA6", "NUDT19", "VPS4B", "ELOVL5", "DHCR24", "SOD1", "DIO1", "ACOX1", "PRDX1", "ECI2", "PEX5", "TOP2A", "ALDH9A1", "PEX13", "ABCB9", "SLC25A19", "SLC25A4", "CDK7", "ERCC3", "EPHX2", "MLYCD", "RETSAT", "FADS1", "HSD17B4", "CTPS1", "RDH11", "PABPC1", "ALB", "UGT2B17", "IDH1", "CEL", "GNPAT", "…
HALLMARK_ANDROGEN_RESPONSE	0.0114286	0.0178571	0.241698	-0.33243	-1.48163	100	c("TPD52", "MAP7", "LMAN1", "HMGCR", "DNAJB9", "SPCS3", "SORD", "XRCC6", "IDI1", "GPD1L", "APPBP2", "ABHD2", "NGLY1", "HOMER2", "ELOVL5", "DHCR24", "ZBTB10", "SCD", "INSIG1", "NCOA4", "HMGCS1", "CCND1", "PIAS1", "UAP1", "ZMIZ1", "STEAP4", "CENPN", "BMPR1B", "LIFR", "ACSL3", "ELL2", "HERC3", "PDLIM5", "XRCC5", "SELENOP", "AZGP1")
HALLMARK_FATTY_ACID_METABOLISM	0.0119435	0.0180963	0.252644	-0.287872	-1.37804	157	c("ACO2", "CPT2", "RAP1GDS1", "GPD2", "DLD", "SDHC", "LDHA", "IDI1", "SLC22A5", "ACADM", "AUH", "NBN", "MDH1", "ME1", "HIBCH", "HSP90AA1", "SERINC1", "ELOVL5", "DHCR24", "METAP1", "HCCS", "HMGCS1", "ACOX1", "SUCLA2", "SUCLG2", "ALDH3A2", "HSDL2", "ECI2", "ETFDH", "ADIPOR2", "PDHB", "CPT1A", "RDH16", "ALDH9A1", "BMPR1B", "ENO2", "FH", "TDO2", "FASN", "MLYCD", "ALDOA", "HADH", "HSPH1", "ACAT2", "RE…
HALLMARK_APICAL_SURFACE	0.0164222	0.0241503	0.141767	0.451143	1.56357	44	c("THY1", "GAS1", "SRPX", "PLAUR", "SULF2", "PCSK9", "CROCC", "DCBLD2", "CX3CL1", "IL2RG", "GHRL", "AFAP1L2", "CRYBG1", "SLC22A12", "MDGA1", "HSPB1")
HALLMARK_INTERFERON_ALPHA_RESPONSE	0.0190923	0.0272748	0.184916	-0.323023	-1.43506	97	c("TDRD7", "PNPT1", "USP18", "ADAR", "BATF2", "PARP9", "DDX60", "IFIH1", "OAS1", "CMPK2", "IFIT2", "EIF2AK2", "ELF1", "HELZ2", "OASL", "GMPR", "SAMD9", "CMTR1", "MX1", "TRIM14", "LAP3", "IFIT3", "IRF2", "NUB1", "WARS1", "HERC6", "TENT5A", "PARP14", "TRIM25", "PLSCR1", "IFI44L", "TRAFD1", "CD47", "ISG15", "RNF31", "RIPK2", "ISG20", "PARP12", "TAP1")
HALLMARK_WNT_BETA_CATENIN_SIGNALING	0.0265401	0.0368613	0.111555	0.44041	1.51047	42	c("CCND2", "WNT5B", "NOTCH4", "DLL1", "NOTCH1", "FZD8", "HEY2", "PPARD", "JAG2", "HEY1", "NKD1", "WNT6", "FZD1", "JAG1")
HALLMARK_SPERMATOGENESIS	0.0297475	0.0401993	0.155355	-0.283309	-1.3221	134	c("MAP7", "IDE", "STRBP", "ZC2HC1C", "GMCL1", "RAD17", "SIRT1", "PRKAR2A", "HSPA4L", "PHF7", "TOPBP1", "STAM2", "PEBP1", "SCG3", "PSMG1", "H1-6", "MTOR", "CCT6B", "DDX25", "CLPB", "VDAC3", "SPATA6", "BRAF", "DBF4", "DMC1", "LPIN1", "COIL", "ZC3H14", "PIAS2", "TSN", "BUB1", "IP6K1", "ACE", "TNP1", "NPY5R", "GSG1", "CDK1", "AURKA", "HSPA1L")
HALLMARK_PI3K_AKT_MTOR_SIGNALING	0.055466	0.0729816	0.109216	-0.286589	-1.28776	105	c("ACACA", "MAPK9", "PLA2G12A", "PTPN11", "UBE2D3", "PRKAG1", "HSP90B1", "SQSTM1", "TBK1", "EIF4E", "PDK1", "PRKAR2A", "CLTC", "MAPK1", "IRAK4", "ITPR2", "GSK3B", "PPP2R1B", "UBE2N", "YWHAB", "RPTOR", "ACTR2", "PRKAA2", "PIKFYVE")
HALLMARK_HEDGEHOG_SIGNALING	0.0617996	0.0792303	0.0731409	0.426417	1.41105	36	c("THY1", "NRP2", "GLI1", "DPYSL2", "CRMP1", "HEY2", "NRP1", "HEY1", "CDK6", "PML")
HALLMARK_UV_RESPONSE_UP	0.117583	0.146979	0.0790299	-0.243165	-1.16599	158	c("TMBIM6", "GRPEL1", "PPAT", "CEBPG", "MAPK8IP2", "DDX21", "SQSTM1", "EIF2S3", "CDC5L", "ATP6V1C1", "KCNH2", "DNAJA1", "TARS1", "E2F5", "NPTXR", "FKBP4", "AQP3", "GCH1", "STIP1", "EIF5", "IL6ST", "RPN1", "EPCAM", "SLC6A12", "NUP58", "RET", "PPP1R2", "SPR", "AMD1", "CYB5R1", "FURIN", "HNRNPU", "SLC6A8", "ALAS1", "MARK2", "CREG1", "ENO2", "FEN1", "BCL2L11", "CYB5B", "SLC25A4", "PRKCD", "GRINA", "O…
HALLMARK_ESTROGEN_RESPONSE_EARLY	0.132393	0.161455	0.0771938	-0.229972	-1.13681	199	c("MED13L", "SYBU", "SLC27A2", "THSD4", "AMFR", "SLC39A6", "BCL2", "RBBP8", "RETREG1", "SLC22A5", "MAST4", "SLC1A4", "ABHD2", "AKAP1", "ENDOD1", "FKBP4", "FDFT1", "AQP3", "MINDY1", "ABCA3", "IL6ST", "ELOVL5", "CELSR2", "ELF1", "SLC19A2", "CCND1", "DYNLT3", "SYNGR1", "RET", "DHCR7", "CANT1", "FLNB", "BAG1", "IGF1R", "SIAH2", "MYBL1", "TOB1", "TBC1D30", "FAM102A", "NRIP1", "HSPB8", "IL17RB", "CA12"…
HALLMARK_XENOBIOTIC_METABOLISM	0.146597	0.17452	0.041216	0.266533	1.17288	199	c("FBLN1", "TPST1", "LCAT", "TNFRSF1A", "SLC12A4", "F10", "IGFBP4", "GCKR", "FAS", "IGF1", "ALDH2", "TGFB2", "UPP1", "APOE", "PROS1", "RBP4", "DDAH2", "PTGDS", "FMO1", "CES1", "TMEM176B", "CDO1", "BCAT1", "IL1R1", "SERPINE1", "HSD11B1", "SERTAD1", "CDA", "CYP2E1", "EPHA2", "PPARD", "SLC6A6", "ID2", "CYP26A1", "HGFAC", "ATOH8", "CD36", "CBR1", "ABCC3", "FMO3", "ADH1C", "VNN1", "GABARAPL1", "MT2A",…
HALLMARK_ESTROGEN_RESPONSE_LATE	0.152576	0.177414	0.071855	-0.228066	-1.12508	198	c("CACNA2D2", "SLC27A2", "AMFR", "SORD", "RABEP1", "CDH1", "BCL2", "COX6C", "RBBP8", "HPRT1", "SLC22A5", "SLC1A4", "ABHD2", "HSPA4L", "DLG5", "HOMER2", "FKBP4", "FDFT1", "GINS2", "TSPAN13", "ABCA3", "IL6ST", "ELOVL5", "CELSR2", "CDC6", "SLC29A1", "CCND1", "DYNLT3", "RET", "DHCR7", "FLNB", "ALDH3A2", "UNC13B", "BAG1", "SIAH2", "STIL", "TOB1", "TOP2A", "SNX10", "DNAJC12", "FAM102A", "NRIP1", "MAPK1…
HALLMARK_BILE_ACID_METABOLISM	0.219863	0.249844	0.0537294	-0.243153	-1.10711	112	c("NUDT12", "SLC27A2", "LONP2", "PEX19", "PEX12", "IDI1", "PNPLA8", "SCP2", "PEX1", "ABCD3", "SERPINA6", "GCLM", "FADS2", "PEX7", "ABCA3", "ABCA5", "DHCR24", "SOD1", "DIO1", "SLC29A1", "PXMP2", "PEX26", "ALDH9A1", "PEX13", "NPC1", "GNMT", "EPHX2", "HACL1", "PHYH", "MLYCD")
HALLMARK_KRAS_SIGNALING_DN	0.251712	0.27968	0.0300372	0.249906	1.09971	199	c("COPZ2", "SHOX2", "OXT", "TCF7L1", "FGF16", "NUDT11", "SYNPO", "ITGB1BP2", "KCND1", "TGFB2", "EDN2", "TFAP2B", "ITIH3", "NRIP2", "TENM2", "TSHB", "CHST2", "EDN1", "ABCG4", "SGK1", "MACROH2A2", "TGM1", "KCNMB1", "KRT5", "KLHDC8A", "PAX3", "CD207", "SLC16A7", "LGALS7", "GTF3C5", "KRT1", "BTG2", "PKP1", "CLPS", "FGF22", "YPEL1", "CAMK1D", "IDUA", "PDCD1", "SLC6A3", "CCNA1", "INSL5", "ARPP21", "UPK…
HALLMARK_INTERFERON_GAMMA_RESPONSE	0.275037	0.298953	0.0283543	0.246693	1.0872	200	c("C1S", "TNFAIP6", "SERPING1", "C1R", "VAMP5", "SSPN", "CFH", "FAS", "PIM1", "LATS2", "IL4R", "HLA-DMA", "UPP1", "NOD1", "CASP4", "CD40", "IFITM3", "MVP", "HLA-DRB1", "IFITM2", "SOCS1", "CIITA", "CD74", "IL15RA", "BPGM", "GZMA", "NMI", "SOCS3", "IFI30", "CMKLR1", "ARID5B", "PML", "CCL5", "ST3GAL5", "ICAM1", "MT2A", "ARL4A", "NFKBIA", "HLA-DQA1", "PLA2G4A", "FPR1", "IL18BP", "CSF2RB", "PSMB10", "…
HALLMARK_GLYCOLYSIS	0.314589	0.334669	0.0489409	-0.211639	-1.04404	198	c("GFPT1", "GOT2", "COPB2", "ARPP19", "ME2", "GALK2", "DLD", "GCLC", "SDHC", "HSPA5", "LDHA", "RARS1", "KIF2A", "ECD", "HK2", "FKBP4", "HMMR", "ALDH7A1", "MDH1", "NANP", "ME1", "MPI", "PGK1", "SOD1", "GOT1", "PMM2", "PGAM1", "PDK3", "GNE", "DEPDC1", "POLR3K", "STC1", "PYGB", "GLCE", "GYS1", "PGM2", "COG2", "ALDH9A1", "ALG1", "CHST4", "HAX1", "ENO2", "RPE", "ZNF292", "ABCB6", "VEGFA", "SLC25A13", …
HALLMARK_CHOLESTEROL_HOMEOSTASIS	0.596683	0.621545	0.017962	0.242394	0.927612	74	c("GPX8", "PLAUR", "FABP5", "TNFRSF12A", "S100A11", "LGALS3", "LGMN", "NFIL3", "ANTXR2", "LPL", "PPARG", "ACTG1")
HALLMARK_REACTIVE_OXYGEN_SPECIES_PATHWAY	0.829	0.845918	0.0138711	0.220453	0.779321	49	c("LSP1", "FTL", "JUNB", "STK25", "GPX3", "FES", "MSRA", "MPO", "SBNO2", "PRNP")
HALLMARK_PANCREAS_BETA_CELLS	0.909815	0.909815	0.0127924	0.209046	0.707646	40	c("MAFB", "AKT3", "DPP4", "FOXO1", "LMO2", "ISL1", "SEC11A", "VDR")

## Sheet: LINC01638
Supplementary Table - GSEA results for BRCA LumA lncRNAs - related to Supplementary Figure 3C
pathway	pval	padj	log2err	ES	NES	size	leadingEdge
HALLMARK_EPITHELIAL_MESENCHYMAL_TRANSITION	4.43877e-58	2.21939e-56	1.98877	0.798584	3.29765	200	c("LOXL1", "COL1A1", "SPARC", "MMP2", "THY1", "HTRA1", "PCOLCE", "COL5A1", "COL1A2", "P3H1", "BGN", "LRRC15", "COL8A2", "COL6A2", "DPYSL3", "MFAP5", "LUM", "BMP1", "DCN", "COL3A1", "ADAM12", "FBLN2", "VIM", "THBS2", "COL5A2", "FSTL1", "FBLN1", "PRRX1", "ECM2", "EFEMP2", "SFRP4", "LOX", "LRP1", "CTHRC1", "COL16A1", "SERPINH1", "FBN1", "CXCL12", "COL5A3", "COL6A3", "COMP", "MMP14", "GAS1", "ELN", "…
HALLMARK_MYC_TARGETS_V1	1.01857e-28	2.54643e-27	1.38775	-0.607278	-3.02707	200	c("HSPD1", "HSP90AB1", "CANX", "GOT2", "TOMM70", "EIF3J", "PSMA6", "PTGES3", "EIF4E", "CCT7", "CYC1", "MRPS18B", "CCT2", "HSPE1", "GNL3", "MAD2L1", "VBP1", "GLO1", "EIF4H", "UBA2", "PRDX3", "KPNB1", "SRPK1", "RRM1", "STARD7", "PA2G4", "ACP1", "NOLC1", "VDAC1", "PSMD14", "SMARCC1", "RAD23B", "XRCC6", "PWP1", "XPOT", "AIMP2", "RAN", "HPRT1", "MCM4", "COPS5", "GSPT1", "SRSF1", "CCT5", "NHP2", "HNRNP…
HALLMARK_E2F_TARGETS	4.41836e-20	7.36393e-19	1.16018	-0.543473	-2.70902	200	c("PAICS", "UNG", "MSH2", "TIMELESS", "CSE1L", "MAD2L1", "RAD21", "CDC25A", "PSMC3IP", "PA2G4", "ATAD2", "NOLC1", "RAD51C", "RAD50", "BRCA1", "CTCF", "XRCC6", "CNOT9", "ORC6", "RAN", "RAD1", "MLH1", "MCM4", "GSPT1", "SRSF1", "KPNA2", "NME1", "TIPIN", "XPO1", "CENPM", "NUDT21", "AURKA", "RACGAP1", "IPO7", "NUP153", "SPAG5", "TMPO", "CIT", "HMMR", "TUBG1", "NBN", "USP1", "PPM1D", "RFC1", "NUP205", …
HALLMARK_INFLAMMATORY_RESPONSE	2.79892e-19	3.49865e-18	1.13309	0.607123	2.50668	199	c("MMP14", "PDPN", "SPHK1", "AXL", "PLAUR", "EMP3", "TNFAIP6", "ITGA5", "PTGIR", "INHBA", "PCDH7", "LPAR1", "OLR1", "TNFSF9", "CD70", "HAS2", "HRH1", "APLNR", "MSR1", "KCNJ2", "C3AR1", "IL1R1", "CD55", "C5AR1", "CD40", "RGS16", "IL18R1", "CLEC5A", "STAB1", "PTGER4", "RHOG", "PTAFR", "CMKLR1", "SGMS2", "PIK3R5", "CD82", "IL4R", "SCARF1", "TNFRSF1B", "DCBLD2", "ADGRE1", "ACVR2A", "GPR132", "IL15RA"…
HALLMARK_ALLOGRAFT_REJECTION	2.11822e-17	2.11822e-16	1.07687	0.594879	2.45648	200	c("THY1", "CCND2", "BCAT1", "FLNA", "INHBA", "CCL11", "TGFB1", "HLA-DMA", "FAS", "LY86", "HLA-DRA", "IL16", "SPI1", "GALNT1", "ITGB2", "HLA-DMB", "TGFB2", "NCF4", "CD74", "FCGR2B", "FGR", "CD4", "HLA-DOA", "CD40", "HCLS1", "STAB1", "IGSF6", "HLA-DQA1", "CAPG", "F2R", "IL4R", "WAS", "ETS1", "ACVR2A", "CD86", "GZMA", "CD3D", "ST8SIA4", "IL2RG", "MMP9", "GPR65", "LYN", "ICAM1", "IRF8", "LIF", "CD2",…
HALLMARK_COAGULATION	3.3007e-17	2.75058e-16	1.06721	0.644652	2.56048	138	c("SPARC", "MMP2", "HTRA1", "BMP1", "CTSK", "LRP1", "C1S", "FBN1", "COMP", "MMP14", "SERPING1", "C1R", "PLAU", "FN1", "MMP11", "CFH", "ANXA1", "DPP4", "C3", "FYN", "PROC", "MMP3", "GSN", "OLR1", "F10", "CTSB", "APOC1", "LGMN", "KLF7", "MMP8", "PROS1", "PECAM1", "TIMP3", "CAPN5", "P2RY1", "LEFTY2", "CFI", "CFD", "PLEK", "MMP9", "VWF", "A2M", "THBD", "C1QA", "F2RL2")
HALLMARK_KRAS_SIGNALING_UP	1.69969e-16	1.21406e-15	1.04763	0.585448	2.41753	200	c("SPON1", "PRRX1", "GFPT2", "F13A1", "ITGBL1", "PLAU", "PLAUR", "GNG11", "GPNMB", "TMEM158", "MMP11", "CCND2", "MAFB", "CFH", "LY96", "IGF2", "GYPC", "INHBA", "ADGRA2", "AKAP12", "MMD", "EMP1", "NRP1", "ITGB2", "SPARCL1", "LAPTM5", "FCER1G", "PRDM1", "EPHB2", "ETV5", "IGFBP3", "RBP4", "G0S2", "C3AR1", "CD37", "RGS16", "ANKH", "CIDEA", "HSD11B1", "PPP1R15A", "ALDH1A2", "CMKLR1", "ALDH1A3", "PECAM…
HALLMARK_MYOGENESIS	4.99544e-16	3.12215e-15	1.02767	0.577367	2.38382	199	c("COL1A1", "SPARC", "COL6A2", "AEBP1", "COL3A1", "ADAM12", "MYL3", "LSP1", "COL6A3", "SGCD", "PDLIM7", "SPHK1", "TAGLN", "KIFC3", "FST", "TPM2", "FHL1", "IGFBP7", "GJA5", "WWTR1", "PTGIS", "LAMA2", "ITGB5", "COL15A1", "TGFB1", "SSPN", "MYH4", "IGF1", "HSPB2", "TNNT3", "GSN", "MRAS", "IGFBP3", "GPX3", "DENND2B", "APLNR", "GADD45B", "MEF2C", "CNN3", "CRYAB", "SOD3", "MYOM1", "SMTN", "COX7A1", "MYH…
HALLMARK_OXIDATIVE_PHOSPHORYLATION	1.42983e-15	7.94351e-15	1.01754	-0.49768	-2.48076	200	c("PDHX", "GRPEL1", "HSPA9", "ATP6AP1", "ATP5F1B", "GOT2", "ATP6V1H", "TOMM70", "ACO2", "ATP6V1G1", "COX6C", "AIFM1", "SLC25A4", "CYC1", "ATP6V1E1", "VDAC2", "ATP5F1C", "LRPPRC", "ATP6V0C", "ACADSB", "IDH3A", "PRDX3", "NDUFS1", "SUPV3L1", "DLD", "VDAC1", "COX6A1", "COX15", "CS", "BCKDHA", "CYCS", "SDHC", "ATP6V1C1", "NNT", "MDH2", "COX5A", "COX17", "GLUD1", "COX11", "ATP6V0B", "MRPS30", "NDUFA5",…
HALLMARK_APICAL_JUNCTION	1.10678e-14	5.53389e-14	0.986546	0.563237	2.32548	199	c("MMP2", "THY1", "BMP1", "COL16A1", "CERCAM", "FBN1", "CD99", "VCAN", "CDH11", "FSCN1", "MYL9", "CNTN1", "FLNC", "JAM3", "CNN2", "NEXN", "ACTB", "ADAMTS5", "TGFBI", "ARPC2", "SIRPA", "TSPAN4", "SLIT2", "CLDN14", "ZYX", "AKT3", "NLGN2", "TRO", "NEGR1", "CD276", "CALB2", "ACTN1", "EPB41L2", "NECTIN3", "RRAS", "THBS3", "LAYN", "SGCE", "ADAM23", "RSU1", "MSN", "CLDN5", "GNAI2", "CD34", "PECAM1", "PA…
HALLMARK_TNFA_SIGNALING_VIA_NFKB	2.38518e-14	1.08417e-13	0.975995	0.563479	2.32681	200	c("MSC", "GFPT2", "SPSB1", "PLAU", "SPHK1", "PLAUR", "TNFAIP6", "PMEPA1", "INHBA", "OLR1", "CCN1", "TNFSF9", "TRIP10", "G0S2", "MARCKS", "GADD45B", "KLF2", "CD83", "TNC", "PTGER4", "PPP1R15A", "FUT4", "SERPINB8", "BCL2A1", "SLC2A3", "PLEK", "IL15RA", "TNFAIP8", "ICAM1", "ACKR3", "LIF", "SGK1", "F2RL1", "EDN1", "RELB", "EGR1", "NFIL3", "IFNGR2", "CCL5", "CCL4", "STAT5A", "GEM", "BMP2", "JUNB", "IL…
HALLMARK_G2M_CHECKPOINT	2.91092e-12	1.21288e-11	0.898671	-0.454142	-2.25876	199	c("DKC1", "LIG3", "CCND1", "MAD2L1", "RAD21", "KPNB1", "CDC25A", "GINS2", "TLE3", "NCL", "H2BC12", "NOLC1", "CCNT1", "SLC7A5", "SMARCC1", "CTCF", "RAD23B", "SQLE", "PBK", "ORC6", "KMT5A", "KIF5B", "SRSF10", "PRC1", "GSPT1", "SRSF1", "KPNA2", "TOP1", "EGF", "YTHDC1", "SLC7A1", "XPO1", "AURKA", "RACGAP1", "NUMA1", "NUP50", "CDC6", "TMPO", "HMMR", "NUP98", "E2F1", "NSD2", "CUL1", "POLE", "PRMT5", "C…
HALLMARK_MTORC1_SIGNALING	4.12184e-12	1.58532e-11	0.887075	-0.451925	-2.24773	199	c("HSPD1", "HSPA9", "UNG", "CANX", "HSP90B1", "SERP1", "PSMD12", "UBE2D3", "IDI1", "SORD", "STIP1", "SLC9A3R1", "PSME3", "ACLY", "SSR1", "HSPE1", "PNO1", "GGA2", "CDC25A", "EEF1E1", "GMPS", "PSMG1", "USO1", "ACACA", "CCT6A", "SQSTM1", "UCHL5", "PSMD14", "PPA1", "HSPA5", "CACYBP", "SLC7A5", "TCEA1", "SQLE", "CYP51A1", "HK2", "DHCR7", "HPRT1", "MCM4", "ATP2A2", "COPS5", "HSPA4", "MTHFD2L", "SLC1A4"…
HALLMARK_UV_RESPONSE_DN	4.68529e-12	1.67332e-11	0.887075	0.57739	2.3033	144	c("COL1A1", "COL1A2", "COL3A1", "COL5A2", "PDGFRB", "COL11A1", "FBLN5", "SNAI2", "DAB2", "FYN", "CAV1", "CELF2", "LPAR1", "NRP1", "PTPN21", "AKT3", "TGFBR2", "CCN1", "MMP16", "LAMC1", "PRKCA", "HAS2", "PTPRM", "ATXN1", "PIK3CD", "DLC1", "PMP22", "ANXA4", "SYNE1", "ID1", "ACVR2A", "ADGRL2", "FZD2", "LTBP1", "PPARG", "SMAD7", "ADD3", "RUNX1", "MAP1B", "SDC2", "CACNA1A", "RBPMS", "PTGFR", "RGS4", "A…
HALLMARK_COMPLEMENT	1.53373e-11	5.11243e-11	0.863415	0.532167	2.19751	200	c("TIMP2", "LRP1", "ZFPM2", "C1S", "MMP14", "SERPING1", "C1R", "PLAUR", "FN1", "GNG2", "ZEB1", "CFH", "MMP13", "DPP4", "C3", "FYN", "KLK1", "PIM1", "OLR1", "LGALS3", "FCER1G", "PCSK9", "F10", "CTSB", "APOC1", "CD55", "LGMN", "RHOG", "ITGAM", "MMP8", "GNAI2", "PIK3R5", "KCNIP2", "CASP4", "CD36", "WAS", "COL4A2", "PLEK", "GZMA", "DOCK4", "DYRK2", "LYN", "PLA2G4A", "ANXA5", "GNB4", "C1QA", "GNGT2", …
HALLMARK_UNFOLDED_PROTEIN_RESPONSE	1.87693e-11	5.8654e-11	0.863415	-0.534663	-2.42825	112	c("HSPA9", "NOP14", "HSP90B1", "DKC1", "DNAJA4", "SERP1", "CEBPG", "EIF4E", "SPCS1", "SSR1", "YWHAZ", "PAIP1", "PDIA6", "DNAJB9", "EIF4A2", "NOLC1", "HSPA5", "SPCS3", "SLC7A5", "EIF2AK3", "DNAJC3", "XPOT", "KIF5B", "SRPRB", "NHP2", "NPM1", "TARS1", "SLC1A4", "SDAD1", "ASNS", "HYOU1", "EDC4", "SLC30A5", "VEGFA", "EIF4G1", "GOSR2", "NFYA", "IFIT1", "EDEM1", "EXOSC9", "ERN1", "EXOC2", "PREB", "IARS1…
HALLMARK_IL2_STAT5_SIGNALING	1.69029e-10	4.97144e-10	0.826657	0.518032	2.13795	198	c("PTH1R", "COL6A1", "GLIPR2", "CCND2", "ADAM19", "PLAGL1", "PIM1", "EMP1", "NRP1", "SYT11", "MYO1E", "PLIN2", "CST7", "NT5E", "ITIH5", "GADD45B", "RGS16", "IL18R1", "CD83", "NCS1", "BATF3", "ANXA4", "CAPG", "SHE", "IL4R", "TNFRSF1B", "TNFRSF4", "TNFRSF8", "CD86", "FLT3LG", "CCR4", "SLC2A3", "SPP1", "GUCY1B1", "GPR65", "IL10RA", "IRF8", "LIF", "GATA1", "TLR7", "F2RL2", "PLPP1", "CD48", "NFIL3", "…
HALLMARK_HYPOXIA	2.40838e-10	6.68995e-10	0.814036	0.515511	2.12843	199	c("COL5A1", "BGN", "CCN5", "DCN", "CAVIN1", "LOX", "CAVIN3", "SRPX", "S100A4", "PLAUR", "CCN2", "TGFB3", "TGFBI", "CAV1", "CSRP2", "AKAP12", "PIM1", "CCN1", "PLIN2", "EDN2", "IGFBP3", "PRKCA", "PGF", "CHST3", "PAM", "PPP1R15A", "KLF7", "TMEM45A", "PHKG1", "ETS1", "HAS1", "SLC2A3", "CXCR4", "ANGPTL4", "KDELR3", "ACKR3", "SLC6A6", "SLC2A5", "NFIL3", "TPST2", "SDC2", "GPC1", "ADM", "TES", "FOSL2", "…
HALLMARK_MYC_TARGETS_V2	5.76851e-08	1.51803e-07	0.719513	-0.586005	-2.35986	58	c("HSPD1", "UNG", "SORD", "PRMT3", "HSPE1", "GNL3", "BYSL", "PA2G4", "SUPV3L1", "NOLC1", "HK2", "AIMP2", "MCM4", "NPM1", "TFB2M", "WDR43", "LAS1L", "FARSA", "CBX3", "NOP2", "RRP12", "NIP7", "MPHOSPH10", "MYBBP1A", "SLC19A1", "NOP56", "TBRG4", "TMEM97", "NDUFAF4", "PHB", "EXOSC5", "NOP16", "MYC", "PES1", "DDX18", "UTP20")
HALLMARK_IL6_JAK_STAT3_SIGNALING	1.34916e-07	3.3729e-07	0.690132	0.580731	2.16178	87	c("ACVRL1", "TGFB1", "FAS", "TNFRSF1A", "PIM1", "IL1R1", "TNFRSF12A", "IL18R1", "PLA2G2A", "PIK3R5", "PDGFC", "IL4R", "TNFRSF1B", "CD36", "IL9R", "IL15RA", "CSF2RB", "IL2RG", "A2M", "CSF2RA", "OSMR", "IFNGR2", "IL10RB", "LTB", "JUN", "IL12RB1", "SOCS1", "CD14", "IFNGR1", "HMOX1", "LEPR", "IL3RA", "SOCS3", "CCR1", "CSF1", "TLR2", "IL1R2", "CRLF2", "EBI3", "IL2RA", "TNF", "TYK2", "CBL", "IL1B", "IR…
HALLMARK_DNA_REPAIR	4.97288e-07	1.18402e-06	0.659444	-0.407248	-1.94033	148	c("TMED2", "TSG101", "CSTF3", "POLR2C", "CANT1", "DCTN4", "PRIM1", "DDB1", "BCAP31", "NELFCD", "RFC5", "POLR2K", "NT5C3A", "RRM2B", "ERCC3", "FEN1", "HPRT1", "RAE1", "POLR2D", "ARL6IP1", "ELOA", "GTF2H3", "NME1", "NFX1", "COX17", "NUDT21", "SRSF6", "POM121", "NUDT9", "POLR1C", "STX3", "SUPT4H1", "ZWINT", "GTF2B", "POLA1", "UMPS", "BRF2", "MPC2", "ADCY6", "POLR2A", "RAD51", "POLB", "GTF2A2", "POLR…
HALLMARK_PROTEIN_SECRETION	2.05083e-06	4.66098e-06	0.627257	-0.462081	-2.05023	96	c("TMED2", "TPD52", "YIPF6", "TSG101", "ATP6V1H", "NAPA", "TOM1L1", "CLCN3", "DNM1L", "SOD1", "AP1G1", "BNIP3", "USO1", "SCAMP1", "COPB1", "ARFGEF1", "GOLGA4", "AP2B1", "RAB2A", "COPB2", "STX16", "TMED10", "ARFGEF2", "NAPG", "CLTC", "RAB22A", "ARF1", "OCRL", "RAB5A", "GOSR2", "SH3GL2", "ATP6V1B1", "ARFIP1", "SEC22B", "LAMP2", "M6PR", "SCAMP3")
HALLMARK_ANGIOGENESIS	1.85485e-05	4.03229e-05	0.57561	0.663838	2.11786	36	c("LUM", "COL3A1", "COL5A2", "FSTL1", "VCAN", "POSTN", "S100A4", "CCND2", "NRP1", "OLR1", "LPL", "MSX1", "SPP1", "THBD")
HALLMARK_APOPTOSIS	2.27963e-05	4.74922e-05	0.57561	0.439548	1.77589	161	c("MMP2", "BGN", "LUM", "DCN", "TIMP2", "FEZ1", "PDGFRB", "CCND2", "ANXA1", "CAV1", "FAS", "EMP1", "GSN", "LGALS3", "IGFBP6", "TGFB2", "HGF", "GPX3", "TNFRSF12A", "GADD45B", "ANKH", "DPYD", "PLCB2", "TIMP3", "F2R", "CASP4", "AVPR1A", "SMAD7", "CD2", "BMF", "PLPPR4", "BMP2", "LMNA", "IL18", "CD69", "JUN", "GPX1", "IL1A", "CD14", "IFNGR1", "HMOX1", "PEA15", "CASP1", "PRF1", "IFITM3", "SAT1", "ATF3"…
HALLMARK_INTERFERON_GAMMA_RESPONSE	5.90052e-05	0.00011801	0.557332	0.42327	1.74784	200	c("C1S", "SERPING1", "C1R", "TNFAIP6", "CFH", "HLA-DMA", "FAS", "SSPN", "VAMP5", "LATS2", "PIM1", "CD74", "HLA-DRB1", "CD40", "UPP1", "HLA-DQA1", "CIITA", "CMKLR1", "FCGR1A", "IL4R", "CASP4", "VCAM1", "NOD1", "MVP", "CD86", "GZMA", "IL15RA", "ST8SIA4", "CSF2RB", "ICAM1", "IL10RA", "FPR1", "IRF8", "PLA2G4A", "ARID5B", "NMI", "LCP2", "CCL5", "IFITM2", "FGL2", "ST3GAL5", "CD69", "IFI30", "IL15", "PM…
HALLMARK_ESTROGEN_RESPONSE_EARLY	0.000624781	0.0012015	0.477271	-0.306798	-1.52592	199	c("FKBP4", "SLC39A6", "THSD4", "AMFR", "CANT1", "MED13L", "AKAP1", "ESRP2", "SLC9A3R1", "CCND1", "RETREG1", "TOB1", "BCL2", "SLC27A2", "CLDN7", "SLC22A5", "SYNGR1", "SYBU", "AQP3", "SLC7A5", "RBBP8", "SLC19A2", "BAG1", "DHCR7", "MINDY1", "FLNB", "SLC1A4", "IGF1R", "SLC37A1", "CA12", "FDFT1", "RRP12", "FASN", "SEMA3B", "SLC2A1", "CELSR1", "IL17RB", "SULT2B1", "UNC119", "CELSR2", "RET", "ISG20L2", …
HALLMARK_TGF_BETA_SIGNALING	0.00227633	0.00421543	0.431708	0.521176	1.79482	54	c("PMEPA1", "WWTR1", "TGFB1", "ID3", "RAB31", "LTBP2", "TGFBR1", "PPP1R15A", "ID1", "LEFTY2", "SMAD6", "ACVR1", "ENG", "SKI", "SMAD7", "IFNGR2", "BMP2", "JUNB", "CDKN1C", "SERPINE1", "FKBP1A", "SLC20A1", "THBS1", "BMPR2", "KLF10", "ID2", "TJP1", "RHOA", "BCAR3")
HALLMARK_P53_PATHWAY	0.00273094	0.00487668	0.303779	0.369434	1.52531	199	c("SPHK1", "S100A4", "TAX1BP3", "CCND2", "SDC1", "CDKN2B", "TGFB1", "FAS", "S100A10", "RAP2B", "ADA", "TNFSF9", "ZFP36L1", "ZMAT3", "PLK3", "RGS16", "PPP1R15A", "UPP1", "PROCR", "F2R", "CD82", "PTPN14", "RRAD", "NOTCH1", "LIF", "PHLDA3", "CEBPA", "ZNF365", "BMP2", "CDKN2A", "IFI30", "JUN", "TCN2", "DGKA", "EPHA2", "IL1A", "MXD4", "SOCS1", "HMOX1", "DRAM1", "GM2A", "TCHH", "FOS", "CLCA2", "IRAG2",…
HALLMARK_ESTROGEN_RESPONSE_LATE	0.0038142	0.0065762	0.431708	-0.284197	-1.41418	198	c("FKBP4", "COX6C", "AMFR", "MAPK13", "CACNA2D2", "SORD", "CDH1", "SLC9A3R1", "HOMER2", "CCND1", "SLC29A1", "TOB1", "BCL2", "SLC27A2", "GINS2", "DLG5", "TSPAN13", "SLC22A5", "LLGL2", "HSPA4L", "SLC7A5", "PKP3", "RBBP8", "BAG1", "DHCR7", "RABEP1", "HPRT1", "FLNB", "SLC1A4", "CDC6", "DNAJC12", "CA12", "FDFT1", "SEMA3B", "IL17RB", "SULT2B1", "CELSR2", "RET", "ISG20", "SERPINA5", "LSR", "ASCL1", "FAM…
HALLMARK_HEME_METABOLISM	0.00484998	0.0080833	0.407018	-0.286767	-1.42416	197	c("SLC25A38", "EIF2AK1", "FN3K", "OSBP2", "DCAF11", "MINPP1", "ADIPOR1", "CLCN3", "PRDX2", "EPB41", "ABCB6", "HAGH", "GMPS", "SLC11A2", "AQP3", "TCEA1", "MKRN1", "XK", "RNF123", "RAD23A", "NNT", "HTATIP2", "TOP1", "MOCOS", "ASNS", "RANBP10", "FBXO9", "GCLM", "ATP6V0A1", "TMEM9B", "GAPVD1", "SLC2A1", "BTRC", "ALDH6A1", "RAP1GAP", "HEBP1", "TSPAN5", "YPEL5", "VEZF1", "LAMP2", "SLC7A11", "NFE2L1", "…
HALLMARK_NOTCH_SIGNALING	0.00734031	0.0118392	0.211071	0.545991	1.69748	32	c("WNT2", "HEYL", "TCF7L2", "PRKCA", "DTX4", "NOTCH3", "ST3GAL6", "WNT5A", "FZD1", "MAML2", "NOTCH1", "FZD7")
HALLMARK_PEROXISOME	0.00931414	0.0145533	0.310777	-0.327006	-1.47016	104	c("NUDT19", "SLC25A4", "SLC25A17", "IDI1", "LONP2", "MSH2", "SOD1", "SLC27A2", "ABCB9", "SMARCC1", "PEX2", "ERCC3", "IDE", "PEX5", "ECI2", "PRDX1", "PEX13", "SULT2B1", "SLC25A19", "ABCD3", "SERPINA6", "EPHX2", "ACOX1", "CNBP", "DHCR24", "DIO1", "TOP2A", "IDH1", "ACOT8", "CEL", "PEX6", "VPS4B", "SLC35B2", "CRABP2", "MLYCD", "CDK7", "SCP2", "ABCD1", "PABPC1", "ALDH9A1", "SIAH1", "CTPS1", "ELOVL5")
HALLMARK_APICAL_SURFACE	0.0104104	0.0157733	0.173713	0.488954	1.61954	44	c("THY1", "GAS1", "SRPX", "PLAUR", "SULF2", "PCSK9", "DCBLD2", "IL2RG", "LYN", "MDGA1", "SLC22A12", "CROCC", "CRYBG1", "GHRL", "SLC2A4", "MAL", "AFAP1L2", "PKHD1")
HALLMARK_ADIPOGENESIS	0.0122717	0.0180467	0.38073	-0.27206	-1.35612	200	c("GRPEL1", "ACO2", "GHITM", "BCL2L13", "AIFM1", "AGPAT3", "REEP5", "CYC1", "ACLY", "MCCC1", "MTCH2", "CMBL", "SOD1", "TOB1", "RTN3", "IDH3A", "CPT2", "PRDX3", "UBQLN1", "DNAJB9", "DLD", "COQ9", "NKIRAS1", "COX6A1", "CS", "BCKDHA", "DHCR7", "PTCD3", "SDHC", "ATL2", "MDH2", "BAZ2A", "UBC", "GPAT4", "SLC1A5", "PIM3", "SLC25A10", "COQ5", "ELOVL6", "MAP4K3", "SULT1A1", "NDUFA5", "IMMT", "PPM1B", "LPC…
HALLMARK_UV_RESPONSE_UP	0.0295047	0.0421496	0.193114	-0.268945	-1.29515	158	c("TMBIM6", "GRPEL1", "MAPK8IP2", "KCNH2", "FKBP4", "EPCAM", "SPR", "PPAT", "SLC25A4", "CEBPG", "STIP1", "E2F5", "GRINA", "SQSTM1", "CDC5L", "CYB5R1", "AQP3", "MARK2", "FEN1", "DNAJA1", "FURIN", "ATP6V1C1", "TARS1", "DDX21", "ASNS", "SULT1A1", "NPTXR", "RPN1", "EIF2S3", "ALDOA", "RET", "SIGMAR1", "CLCN2", "CHKA", "EIF5", "DGAT1", "COL2A1", "NUP58", "SLC6A12", "PRKCD", "POLG2", "HNRNPU", "BSG", "S…
HALLMARK_SPERMATOGENESIS	0.0348449	0.0483957	0.168819	-0.278011	-1.30122	134	c("MAP7", "ZC2HC1C", "PEBP1", "STRBP", "DDX25", "SCG3", "COIL", "PSMG1", "HSPA4L", "BRAF", "RAD17", "GMCL1", "IDE", "AURKA", "PHF7", "SIRT1", "HSPA1L", "TOPBP1", "DBF4", "MLLT10", "VDAC3", "CDK1", "LPIN1", "CCT6B", "PGS1", "BUB1", "PIAS2", "CCNB2", "MAST2", "ZPBP", "DMC1", "ZC3H14", "TALDO1", "ACE", "EZH2", "GSG1", "STAM2", "PRKAR2A", "TNP2", "NCAPH", "IFT88", "AKAP4", "NEK2", "TTK", "CLPB", "H1-…
HALLMARK_HEDGEHOG_SIGNALING	0.0391975	0.0529696	0.0894561	0.466439	1.48809	36	c("THY1", "NRP2", "DPYSL2", "NRP1", "GLI1", "CDK6", "HEY2", "MYH9", "PML", "VLDLR", "CRMP1", "NKX6-1", "ETS2", "HEY1")
HALLMARK_XENOBIOTIC_METABOLISM	0.0763477	0.100457	0.0550578	0.303865	1.25459	199	c("FBLN1", "TPST1", "BCAT1", "FAS", "IGF1", "TNFRSF1A", "FMO1", "SLC12A4", "TGFB2", "F10", "RBP4", "ALDH2", "IL1R1", "HSD11B1", "UPP1", "LCAT", "FMO3", "PROS1", "CES1", "IGFBP4", "VNN1", "CDO1", "CD36", "APOE", "PTGDS", "AOX1", "IRF8", "SLC6A6", "TMEM176B", "GCKR", "CYP26A1", "MAN1A1", "AQP9", "GABARAPL1", "AKR1C2", "SERPINE1", "ABCD2", "EPHA2", "HMOX1", "MBL2", "ENPEP", "ATOH8", "PDK4", "PAPSS2"…
HALLMARK_PI3K_AKT_MTOR_SIGNALING	0.180135	0.230942	0.0682684	-0.251167	-1.1336	105	c("HSP90B1", "PRKAG1", "PLA2G12A", "UBE2D3", "EIF4E", "ACACA", "SQSTM1", "RPTOR", "TBK1", "PDK1", "PPP1CA", "CLTC", "ARF1", "UBE2N", "E2F1", "PTPN11", "CAB39L", "SLC2A1", "MAPK9", "GRB2", "IRAK4", "YWHAB", "MAPK8", "ITPR2", "CDK1", "RAF1", "GNGT1", "PAK4")
HALLMARK_CHOLESTEROL_HOMEOSTASIS	0.200698	0.250872	0.0352105	0.32477	1.17887	74	c("GPX8", "FABP5", "PLAUR", "ANTXR2", "LGALS3", "LPL", "TNFRSF12A", "S100A11", "LGMN", "AVPR1A", "PPARG", "ANXA5", "NFIL3", "STARD4", "GNAI1", "CXCL16", "ETHE1", "ATF3", "PNRC1")
HALLMARK_WNT_BETA_CATENIN_SIGNALING	0.316093	0.385479	0.0281221	0.337776	1.10983	42	c("CCND2", "WNT5B", "FZD1", "NOTCH1", "NOTCH4", "NKD1", "HEY2", "GNAI1", "FZD8", "DLL1", "NUMB", "LEF1", "HEY1", "JAG1", "TCF7")
HALLMARK_KRAS_SIGNALING_DN	0.331394	0.394517	0.0231894	0.259443	1.07118	199	c("COPZ2", "SHOX2", "FGF16", "OXT", "SYNPO", "NUDT11", "TCF7L1", "TGFB2", "EDN2", "KCND1", "TFAP2B", "SLC16A7", "ITGB1BP2", "ITIH3", "PAX3", "SGK1", "ABCG4", "EDN1", "CAMK1D", "CD207", "PTGFR", "ACTC1", "CHST2", "CD40LG", "SLC6A3", "CLPS", "SLC30A3", "ENTPD7", "KLHDC8A", "CPA2", "PDCD1", "NRIP2", "GDNF", "ARPP21", "MACROH2A2", "MTHFR", "CLDN8")
HALLMARK_FATTY_ACID_METABOLISM	0.485774	0.564854	0.045283	-0.205658	-0.989441	157	c("ACO2", "IDI1", "RAP1GDS1", "METAP1", "CPT2", "HSP90AA1", "SLC22A5", "DLD", "KMT5A", "SDHC", "MDH2", "ECI2", "PCBD1", "AUH", "NBN", "BPHL", "FASN", "ALDOA", "HSPH1", "HIBCH", "MDH1", "RDH16", "ACOX1", "H2AZ1", "DHCR24", "GPD2", "NSDHL", "GCDH", "HADH", "MCEE", "ERP29", "ADIPOR2", "HMGCS1", "SERINC1", "IDH1", "ACOT8", "ALDH3A2", "CEL", "ACSS1", "PDHA1", "CPT1A", "HCCS", "ECI1", "MLYCD", "ACADM",…
HALLMARK_PANCREAS_BETA_CELLS	0.522498	0.593747	0.0200405	0.295324	0.961083	40	c("MAFB", "DPP4", "AKT3", "FOXO1", "LMO2", "ISL1", "VDR", "NKX6-1")
HALLMARK_MITOTIC_SPINDLE	0.601899	0.668776	0.0445156	-0.193125	-0.960543	199	c("RANBP9", "CKAP5", "DYNLL2", "EPB41", "CD2AP", "LRPPRC", "SEPTIN9", "CDC42EP4", "ARFGEF1", "KIF5B", "PRC1", "FLNB", "KATNB1", "MARK4", "TBCD", "KNTC1", "CLIP1", "YWHAE", "TUBD1", "AURKA", "RACGAP1", "NUMA1", "KIF3B", "STAU1", "RFC1", "RAPGEF6", "ARFIP2", "TUBGCP5", "KIF4A", "CENPE", "CSNK1D", "MAPRE1", "BIRC5", "BCR", "PCNT", "SMC3", "SMC1A", "GEMIN4", "CEP250", "TOP2A", "CDC27", "NUSAP1", "ESP…
HALLMARK_ANDROGEN_RESPONSE	0.673321	0.731871	0.0141628	0.23385	0.890232	100	c("MAF", "PMEPA1", "AKAP12", "PTPN21", "ACTN1", "MYL12A", "ANKH", "ALDH1A3", "CDC14B", "TNFAIP8", "CDK6", "SRF", "SGK1", "ARID5B", "PLPP1", "RPS6KA3", "ITGAV", "ABCC4")
HALLMARK_REACTIVE_OXYGEN_SPECIES_PATHWAY	0.701524	0.746303	0.0263936	-0.225425	-0.875635	49	c("PRDX2", "SRXN1", "SELENOS", "SOD1", "PRDX1", "GCLM", "TXNRD1", "SCAF4", "PRDX4", "GCLC", "GLRX2", "NDUFS2", "LAMTOR5", "OXSR1")
HALLMARK_BILE_ACID_METABOLISM	0.775175	0.807474	0.0118082	0.216687	0.838246	112	c("HSD17B6", "DIO2", "ABCA6", "ALDH1A1", "HSD17B11", "ABCA8", "ATXN1", "CH25H", "ABCA9", "LIPE", "ACSL5", "ABCG4", "AQP9", "BMP6", "LCK", "CYP7B1", "ABCD2", "HSD3B7", "OPTN", "NEDD4", "CYP7A1", "ACSL1", "RXRA")
HALLMARK_INTERFERON_ALPHA_RESPONSE	0.845845	0.863107	0.0279275	-0.189826	-0.845029	97	c("PNPT1", "USP18", "BATF2", "TDRD7", "CMTR1", "GMPR", "LGALS3BP", "OAS1", "HELZ2", "ADAR", "DDX60", "ISG20", "TRIM26", "EIF2AK2", "HERC6", "DHX58", "NUB1", "MX1", "OASL", "IFIH1", "ISG15", "LY6E", "PARP9", "ELF1", "RNF31", "CMPK2", "PARP12")
HALLMARK_GLYCOLYSIS	0.877811	0.877811	0.00860217	0.19431	0.80193	198	c("COL5A1", "DCN", "CHST6", "VCAN", "TPST1", "SDC1", "TGFBI", "PLOD1", "NT5E", "IGFBP3", "PAM", "CHPF", "CAPN5", "CXCR4", "ANGPTL4", "KDELR3", "B4GALT2", "PLOD2", "SDC2", "GPC1", "EGLN3", "EGFR", "CHST2", "UGP2", "GPC4", "SDC3", "VLDLR", "DDIT4", "SLC16A3", "CHPF2", "EXT2", "PYGL", "CHST12", "EXT1", "MERTK")

## Sheet: AP001189.1
Supplementary Table - GSEA results for BRCA LumA lncRNAs - related to Supplementary Figure 3C
pathway	pval	padj	log2err	ES	NES	size	leadingEdge
HALLMARK_OXIDATIVE_PHOSPHORYLATION	6.94818e-53	3.47409e-51	1.89821	-0.714923	-3.77434	200	c("NDUFV2", "NDUFAB1", "HSD17B10", "UQCRC1", "COX17", "ATP5MC2", "NDUFA2", "COX6B1", "NDUFS3", "COX7A2", "NDUFB1", "NDUFA8", "COX5A", "NDUFA1", "UQCR11", "COX5B", "NDUFA3", "ATP5MF", "ATP5PF", "SLC25A11", "ATP5PO", "NDUFS8", "COX6A1", "MRPS15", "NDUFA7", "NDUFB8", "TIMM10", "ATP5PD", "COX7C", "ATP6V0B", "COX7B", "NDUFC1", "ATP5ME", "ECI1", "ATP5F1C", "NDUFB6", "NDUFB3", "CYC1", "ATP5MC1", "UQCR10…
HALLMARK_MYC_TARGETS_V1	1.19201e-37	2.98002e-36	1.59596	-0.639543	-3.37638	200	c("NDUFAB1", "POLD2", "TXNL4A", "RUVBL2", "CCT7", "PPIA", "HSPE1", "SNRPD2", "NHP2", "COX5A", "MRPS18B", "TUFM", "PA2G4", "SNRPD1", "MRPL23", "PSMA2", "PSMB3", "CCT3", "ERH", "PSMC4", "CYC1", "PSMD8", "NME1", "SNRPA", "EXOSC7", "PSMA1", "SSBP1", "RPL18", "YWHAE", "RPL14", "RANBP1", "PRDX4", "EIF3B", "C1QBP", "GOT2", "HNRNPC", "HPRT1", "TRIM28", "SNRPG", "RRP9", "NOP16", "LSM2", "HSP90AB1", "HSPD1…
HALLMARK_EPITHELIAL_MESENCHYMAL_TRANSITION	3.32533e-34	5.54222e-33	1.52292	0.682858	2.59325	200	c("LAMA2", "SLIT2", "LRP1", "ABI3BP", "PDGFRB", "FERMT2", "SLIT3", "GEM", "FSTL1", "ECM2", "COL6A3", "DAB2", "FBLN5", "FBLN2", "CALD1", "ITGA5", "NID2", "FBN1", "WIPF1", "CXCL12", "VCAN", "LAMC1", "PRRX1", "MXRA5", "LOX", "ADAM12", "FAS", "SGCD", "FAP", "COL3A1", "DCN", "ITGB1", "MMP2", "DPYSL3", "TNFAIP3", "FLNA", "NT5E", "CCN2", "COL5A2", "POSTN", "SNAI2", "THBS2", "NOTCH2", "ELN", "PCOLCE2", "…
HALLMARK_KRAS_SIGNALING_UP	7.66125e-21	9.57656e-20	1.17789	0.601664	2.28491	200	c("ADGRA2", "AKAP12", "ETS1", "CFH", "PECAM1", "NRP1", "ADGRL4", "SPARCL1", "IL33", "ALDH1A2", "EMP1", "TMEM100", "PRRX1", "MALL", "GFPT2", "RELN", "ABCB1", "PRDM1", "ADAM17", "GPNMB", "CCND2", "TFPI", "TNFAIP3", "CMKLR1", "IGF2", "SPON1", "ALDH1A3", "PTGS2", "GPRC5B", "HSD11B1", "SPRY2", "FLT4", "CBL", "ITGBL1", "NIN", "TSPAN7", "MMD", "MAFB", "PLVAP", "DOCK2", "F13A1", "IL7R", "RBP4", "GNG11", …
HALLMARK_UV_RESPONSE_DN	5.24294e-17	5.24294e-16	1.06721	0.61713	2.28869	144	c("TGFBR2", "CELF2", "PDGFRB", "NRP1", "PTPRM", "CAV1", "PRKCA", "DAB2", "FBLN5", "DLC1", "SYNE1", "PLPP3", "FYN", "LAMC1", "PTGFR", "AKT3", "KIT", "COL3A1", "MAP1B", "ATXN1", "SCHIP1", "TFPI", "ADGRL2", "MMP16", "MET", "COL5A2", "SNAI2", "PRDM2", "TJP1", "HAS2", "ADD3", "NOTCH2", "PPARG", "SERPINE1", "COL1A2", "KALRN", "NR3C1", "RASA2", "PIK3CD", "PTPN21", "COL1A1", "ATP2B4", "ACVR2A", "RGS4", "…
HALLMARK_DNA_REPAIR	2.10225e-16	1.55701e-15	1.04763	-0.517113	-2.64265	148	c("POLR2I", "COX17", "CETN2", "RPA3", "NELFE", "BCAP31", "DGUOK", "GTF2H5", "MRPL40", "GTF2A2", "EDF1", "APRT", "POLR1C", "NME1", "TSG101", "NME3", "TAF10", "POLR2H", "POLR2J", "POLR1D", "RBX1", "VPS28", "DAD1", "SURF1", "ITPA", "ERCC1", "SAC3D1", "MPG", "POLR2G", "GPX4", "HPRT1", "POLR2E", "NME4", "NT5C", "GTF2F1", "TAF12", "VPS37D", "IMPDH2", "DUT", "POLR2K", "RFC2", "AK1", "NUDT9", "PCNA", "PO…
HALLMARK_TNFA_SIGNALING_VIA_NFKB	2.17981e-16	1.55701e-15	1.04763	0.565577	2.14786	200	c("GEM", "PTGER4", "PLPP3", "EGR2", "GFPT2", "SLC2A3", "ABCA1", "KLF6", "ETS2", "CFLAR", "TNFAIP3", "NFAT5", "B4GALT5", "PTGS2", "SGK1", "JAG1", "SERPINE1", "TNFAIP6", "FUT4", "DNAJB4", "DENND5A", "SPSB1", "IL7R", "EGR1", "KLF10", "IL6", "SOCS3", "BMP2", "G0S2", "ICAM1", "NR4A3", "LIF", "MSC", "F2RL1", "ZFP36", "GPR183", "FOSL2", "PTX3", "SERPINB8", "PLEK", "KLF4", "KLF9", "REL", "PFKFB3", "EDN1"…
HALLMARK_INFLAMMATORY_RESPONSE	1.91179e-15	1.19487e-14	1.00732	0.567705	2.1552	199	c("PTGER4", "CALCRL", "ITGA5", "IL18R1", "TACR1", "ABCA1", "KLF6", "HRH1", "IL1R1", "OSMR", "CMKLR1", "AXL", "MET", "HAS2", "SCARF1", "KCNJ2", "APLNR", "KCNA3", "SERPINE1", "TNFAIP6", "PCDH7", "SELE", "SGMS2", "LYN", "IL7R", "PIK3R5", "ACVR2A", "IL6", "ICAM1", "TNFRSF1B", "IL10RA", "LIF", "NLRP3", "IL4R", "CHST2", "IRAK2", "MMP14", "DCBLD2", "GPR183", "LCP2", "TLR1", "EDN1", "HIF1A", "INHBA", "P2…
HALLMARK_APICAL_JUNCTION	1.44764e-12	8.04245e-12	0.91012	0.537639	2.04106	199	c("SLIT2", "EGFR", "EPB41L2", "PECAM1", "VWF", "FLNC", "JAM3", "NECTIN3", "CD34", "FBN1", "ADAMTS5", "MSN", "VCAN", "AKT3", "SIRPA", "ITGB1", "GNAI1", "MMP2", "ITGA9", "CD209", "NEXN", "VCL", "TJP1", "SKAP2", "PLCG1", "CDH6", "CDH11", "PTPRC", "LIMA1", "NRXN2", "ADAM23", "CLDN11", "MYH9", "ICAM1", "CADM3", "RSU1", "VCAM1", "NLGN3", "FYB1", "ICAM2", "COL16A1", "ACTN1", "TRO", "RASA1", "FSCN1", "DS…
HALLMARK_ALLOGRAFT_REJECTION	2.39116e-12	1.19558e-11	0.898671	0.526193	1.99829	200	c("F2R", "EGFR", "ETS1", "FAS", "IFNAR2", "CCND2", "FLNA", "ELF4", "IL16", "ST8SIA4", "SOCS5", "PTPRC", "LYN", "ACVR2A", "IL6", "ICAM1", "CCR2", "LIF", "NLRP3", "IL4R", "FYB1", "CD28", "ITK", "LCP2", "TLR1", "PRKCB", "IRF8", "HIF1A", "IFNGR1", "INHBA", "NCK1", "HLA-DOA", "SRGN", "FGR", "IL10", "STAB1", "TGFB2", "CD40LG", "CD40", "CCR5", "IRF4", "CCL19", "STAT4", "CD3G", "CD1D", "CD4", "CD96", "JA…
HALLMARK_IL2_STAT5_SIGNALING	7.81363e-12	3.55165e-11	0.875325	0.525676	1.99562	198	c("PLAGL1", "SHE", "NRP1", "SYT11", "MYO1E", "ITIH5", "LRRC8C", "F2RL2", "IL18R1", "EMP1", "ABCB1", "SLC2A3", "KLF6", "BMPR2", "CCND2", "RORA", "SELP", "NT5E", "SWAP70", "PLIN2", "CCR4", "ADAM19", "GUCY1B1", "AHNAK", "PIM1", "DENND5A", "IL1RL1", "IGF2R", "COL6A1", "GLIPR2", "PLPP1", "FGL2", "SCN9A", "PRKCH", "BMP2", "TNFRSF1B", "IL10RA", "SPRY4", "LIF", "IL4R", "ITGAV", "PTCH1", "PRNP", "IRF8", "…
HALLMARK_MITOTIC_SPINDLE	1.31549e-10	5.48119e-10	0.826657	0.512577	1.94591	199	c("EPB41L2", "AKAP13", "PKD2", "ARAP3", "MYO1E", "ITSN1", "SYNPO", "CCDC88A", "RASAL2", "SPTBN1", "PLEKHG2", "ABL1", "PALLD", "FLNA", "MID1", "DOCK4", "SOS1", "VCL", "MYO9B", "NOTCH2", "NIN", "FGD4", "GSN", "CLIP2", "RASA2", "DOCK2", "DST", "ARHGEF7", "NEDD9", "TRIO", "MYH9", "ROCK1", "ARHGAP10", "APC", "ARHGAP27", "CLASP1", "SSH2", "RASA1", "FSCN1", "HOOK3", "TSC1", "NCK1", "PXN", "ALS2", "STK38…
HALLMARK_MYC_TARGETS_V2	2.01026e-10	7.73177e-10	0.826657	-0.610504	-2.66154	58	c("HSPE1", "EXOSC5", "PA2G4", "IPO4", "IMP4", "FARSA", "TBRG4", "RRP9", "NOP16", "LAS1L", "MRTO4", "HSPD1", "WDR74", "NOP56", "NOC4L", "RABEPK", "NPM1", "PHB", "AIMP2", "BYSL", "PES1", "RRP12", "SRM", "CBX3", "DCTPP1", "SLC19A1", "PUS1", "NDUFAF4", "NOP2", "UNG", "PPAN", "GRWD1", "SLC29A2", "GNL3", "SUPV3L1", "TMEM97", "PLK1", "MYBBP1A")
HALLMARK_IL6_JAK_STAT3_SIGNALING	4.37704e-10	1.56323e-09	0.814036	0.621793	2.18942	87	c("CSF2RB", "IL18R1", "LEPR", "A2M", "CD36", "ACVRL1", "FAS", "IL1R1", "OSMR", "CBL", "PIM1", "PIK3R5", "IL6", "SOCS3", "ITGA4", "TNFRSF1B", "IL4R", "STAT2", "IFNGR1", "CRLF2", "IL17RA", "IL15RA", "IL9R", "ITGB3", "IL2RA", "MAP3K8", "CCR1", "PLA2G2A", "TGFB1", "PTPN11", "MYD88", "STAM2", "IL7", "TNFRSF21", "PDGFC", "CNTFR", "IL1R2", "CD38", "IL3RA", "CSF2RA", "STAT3", "JUN", "CXCL9", "IL2RG", "IF…
HALLMARK_INTERFERON_GAMMA_RESPONSE	8.00808e-09	2.66936e-08	0.74774	0.483478	1.83608	200	c("LATS2", "CFH", "PLA2G4A", "C1S", "CSF2RB", "P2RY14", "FAS", "NOD1", "IFNAR2", "TNFAIP3", "CMKLR1", "SELP", "PTGS2", "SERPING1", "ARID5B", "C1R", "TNFAIP6", "PELI1", "ST8SIA4", "PIM1", "SSPN", "FGL2", "CIITA", "IL6", "SOCS3", "ICAM1", "IL10RA", "VCAM1", "IL4R", "SAMHD1", "STAT2", "TXNIP", "LCP2", "IRF8", "HIF1A", "CD69", "NCOA3", "XAF1", "CD40", "IRF4", "GBP4", "STAT4", "IL15RA", "JAK2", "NLRC5…
HALLMARK_COAGULATION	2.59814e-08	8.11919e-08	0.733762	0.527487	1.94838	138	c("LRP1", "CFH", "PECAM1", "PROS1", "VWF", "DPP4", "C1S", "FBN1", "F2RL2", "FYN", "KLF7", "A2M", "MMP2", "SERPING1", "CFI", "ANXA1", "C1R", "SPARC", "SERPINE1", "CTSK", "CAPN5", "GSN", "C3", "TIMP3", "HTRA1", "F10", "P2RY1", "MMP14", "PLEK", "MMP3", "BMP1", "FN1", "CTSO", "THBS1", "MASP2", "LEFTY2", "THBD", "F8", "TF", "ITGB3", "LGMN")
HALLMARK_E2F_TARGETS	6.64549e-08	1.95455e-07	0.704976	-0.35302	-1.86372	200	c("POLD2", "RPA3", "PA2G4", "POP7", "NAA38", "NME1", "SNRPB", "UBE2S", "RANBP1", "RNASEH2A", "PRDX4", "CENPM", "H2AX", "TBRG4", "JPT1", "CKS2", "DUT", "TK1", "H2AZ1", "NOP56", "TUBG1", "RFC2", "RAN", "PCNA", "KIF22", "PTTG1", "RAD51C", "CHEK2", "HMGB3", "DCTPP1", "RBBP7", "UBE2T", "PAICS", "TIPIN", "SUV39H1", "AURKB", "CDCA3", "AK2", "CKS1B", "SPC24", "BIRC5", "RPA2", "SLBP", "XRCC6", "CHEK1", "M…
HALLMARK_MTORC1_SIGNALING	7.37433e-08	2.04842e-07	0.704976	-0.345464	-1.82808	199	c("PPIA", "HSPE1", "PSMD13", "HMBS", "TPI1", "PSMC4", "EBP", "TOMM40", "ATP5MC1", "SDF2L1", "GAPDH", "ATP6V1D", "PSMG1", "CACYBP", "ALDOA", "FKBP2", "EEF1E1", "PSMB5", "HPRT1", "PRDX1", "FDXR", "RRP9", "HSPD1", "PSMA4", "RPN1", "PSMA3", "TUBG1", "SLC37A4", "PSMD14", "TRIB3", "ARPC5L", "CALR", "PDAP1", "RDH11", "SERP1", "COPS5", "GOT1", "DDIT3", "EIF2S2", "HSP90B1", "STIP1", "CCT6A", "TM7SF2", "SL…
HALLMARK_MYOGENESIS	9.9428e-08	2.61653e-07	0.704976	0.472446	1.79356	199	c("LAMA2", "COL15A1", "NOTCH1", "FHL1", "MRAS", "COL6A3", "WWTR1", "IGF1", "PTGIS", "MEF2C", "DMD", "CD36", "SORBS1", "ADAM12", "SVIL", "SGCD", "COL3A1", "ITGB1", "ITGA7", "SCHIP1", "DENND2B", "APLNR", "GPX3", "SPARC", "COL4A2", "GSN", "KIFC3", "IGFBP7", "MYLK", "MYH11", "SSPN", "COL1A1", "CASQ2", "COL6A2", "MEF2A", "MYH9", "MYOM1", "CKMT2", "GJA5", "SOD3", "AEBP1", "PRNP", "LSP1", "CRYAB", "ACSL…
HALLMARK_COMPLEMENT	2.62648e-07	6.56621e-07	0.674963	0.462076	1.7548	200	c("ZEB1", "LRP1", "CFH", "GNG2", "SH2B3", "DPP4", "PLA2G4A", "ZFPM2", "C1S", "FYN", "NOTCH4", "TIMP2", "CD36", "CASP10", "PIK3CG", "TNFAIP3", "DYRK2", "DOCK4", "SERPING1", "C1R", "KCNIP2", "SERPINE1", "CBLB", "COL4A2", "PIM1", "PIK3CA", "DOCK9", "C3", "LYN", "PIK3R5", "IL6", "F10", "MMP14", "RBSN", "LCP2", "PLEK", "CR1", "USP15", "FN1", "CTSO", "DGKH", "KIF2A", "CD40LG", "DOCK10", "F8", "SPOCK2",…
HALLMARK_TGF_BETA_SIGNALING	6.06466e-07	1.44397e-06	0.659444	0.620243	2.05263	54	c("WWTR1", "LTBP2", "SPTBN1", "SKI", "BMPR2", "TJP1", "ACVR1", "SERPINE1", "SMAD1", "KLF10", "SMURF1", "BMP2", "APC", "ENG", "ID3", "TGFBR1", "SMAD7", "THBS1", "SKIL", "PMEPA1", "LEFTY2", "SLC20A1", "PPP1R15A", "TGFB1", "ID1", "ARID4B", "CTNNB1", "SMAD3", "TRIM33", "SMAD6", "SMURF2", "RAB31", "MAP3K7", "NCOR2", "XIAP", "BMPR1A")
HALLMARK_HYPOXIA	3.47256e-06	7.89218e-06	0.627257	0.445762	1.69226	199	c("AKAP12", "EGFR", "ETS1", "CAV1", "PRKCA", "SRPX", "KLF7", "CHST3", "LOX", "SLC2A3", "DCN", "KLF6", "CAVIN1", "TNFAIP3", "RORA", "CCN2", "PLIN2", "SERPINE1", "COL5A1", "PIM1", "NR3C1", "PCK1", "MYH9", "IL6", "CHST2", "BGN", "NDST1", "PHKG1", "ZFP36", "FOSL2", "PFKFB3", "CCN1", "WSB1", "SLC6A6", "TGFB3", "NFIL3", "KLHL24", "HAS1", "ANGPTL4", "TIPARP", "TGM2", "TES", "IDS", "ATF3", "NDST2", "CSRP…
HALLMARK_ANGIOGENESIS	0.00016258	0.000353435	0.518848	0.61129	1.8843	36	c("NRP1", "FSTL1", "LPL", "VCAN", "COL3A1", "CCND2", "SLCO2A1", "COL5A2", "POSTN", "JAG1", "LUM", "ITGAV", "THBD", "PRG2", "KCNJ8", "TNFRSF21", "PDGFA", "FGFR1", "PGLYRP1", "OLR1", "APP")
HALLMARK_APOPTOSIS	0.000290627	0.000605473	0.498493	0.417154	1.55951	161	c("F2R", "PLPPR4", "PDGFRB", "AVPR1A", "CAV1", "TIMP2", "EMP1", "HGF", "FAS", "DCN", "CFLAR", "CCND2", "MMP2", "ANXA1", "DPYD", "GPX3", "GSN", "TIMP3", "IGF2R", "LUM", "NEDD9", "IL6", "BMP2", "ROCK1", "BGN", "TXNIP", "FEZ1", "IFNGR1", "EGR3", "CREBBP", "CD69", "SMAD7", "TGFB2", "ANKH", "MCL1", "SLC20A1", "ATF3", "PLCB2", "TGFBR3", "SOD2", "BIRC3", "PRF1", "CYLD", "SATB1", "BMF", "CD2", "CASP4", "…
HALLMARK_UNFOLDED_PROTEIN_RESPONSE	0.000373099	0.000746198	0.498493	-0.322135	-1.58861	112	c("IMP3", "NHP2", "SPCS1", "LSM4", "EXOSC5", "EXOSC4", "BANF1", "EXOSC1", "H2AX", "YIF1A", "RRP9", "RPS14", "NOP56", "POP4", "SRPRB", "NPM1", "CALR", "EIF4EBP1", "SERP1", "HSP90B1", "PARN", "CKS1B", "CXXC1", "LSM1", "ASNS", "TATDN2", "DKC1", "WFS1", "SEC11A", "PREB", "EIF4A3", "HSPA9", "SLC1A4", "EXOSC9", "HSPA5", "ATF4", "DNAJA4", "ZBTB17")
HALLMARK_GLYCOLYSIS	0.000764285	0.00146978	0.477271	-0.2739	-1.44407	198	c("SOD1", "PPIA", "TALDO1", "POLR3K", "TPI1", "PSMC4", "SLC25A10", "NDUFV3", "MDH2", "FKBP4", "B3GALT6", "HAX1", "ALDOA", "AKR1A1", "TXN", "B3GAT3", "GOT2", "MPI", "PGLS", "NSDHL", "NOL3", "SLC37A4", "MIF", "SPAG4", "GMPPA", "GALE", "GALK1", "FAM162A", "B4GALT7", "ALG1", "ENO2", "EFNA3", "MDH1", "ARTN", "ABCB6", "RBCK1", "RARS1", "LHPP", "GOT1", "CLN6", "BIK", "SAP30", "TFF3", "LDHA", "STMN1", "C…
HALLMARK_HEDGEHOG_SIGNALING	0.000881288	0.00163202	0.477271	0.573651	1.76828	36	c("NRP1", "NRP2", "ETS2", "DPYSL2", "GLI1", "MYH9", "CDK6", "PTCH1", "RASA1", "THY1", "PML", "HEY2", "CNTFR", "NF1", "OPHN1", "HEY1", "VLDLR", "LDB1", "TLE1", "AMOT", "CRMP1")
HALLMARK_REACTIVE_OXYGEN_SPECIES_PATHWAY	0.00107205	0.00191437	0.45506	-0.44314	-1.86654	49	c("SOD1", "PRDX2", "LAMTOR5", "PRDX4", "TXN", "HMOX2", "GPX4", "PRDX1", "GLRX2", "NDUFB4", "TXNRD2", "NDUFA6", "ATOX1", "PTPA", "SELENOS", "NDUFS2", "PRDX6", "ERCC2", "CDKN2D")
HALLMARK_NOTCH_SIGNALING	0.00521739	0.0089955	0.223479	0.554361	1.67212	32	c("NOTCH1", "MAML2", "PRKCA", "NOTCH3", "HEYL", "NOTCH2", "JAG1", "TCF7L2", "DTX1", "FZD7", "DLL1", "DTX4", "PPARD", "WNT2", "FZD5", "WNT5A", "ST3GAL6")
HALLMARK_ANDROGEN_RESPONSE	0.00648719	0.010812	0.186473	0.421421	1.5096	100	c("AKAP12", "ADAMTS1", "RPS6KA3", "CDC14B", "ALDH1A3", "ARID5B", "SGK1", "MAF", "PTPN21", "PLPP1", "MERTK", "LIFR", "ITGAV", "CDK6", "ELK4", "HERC3", "ACTN1", "ABCC4", "PIAS1", "SELENOP", "GUCY1A1", "ANKH", "SLC26A2", "PMEPA1", "ZMIZ1", "TNFAIP8", "SRF", "SEC24D")
HALLMARK_FATTY_ACID_METABOLISM	0.0078349	0.0126369	0.38073	-0.259977	-1.33952	157	c("HSD17B10", "ECI1", "CCDC58", "MDH2", "NTHL1", "GSTZ1", "ACOT8", "PSME1", "ECHS1", "ALDOA", "IDH3G", "HMGCL", "PTS", "GCDH", "ERP29", "NSDHL", "H2AZ1", "PCBD1", "SUCLG1", "PDHB", "MIF", "UROD", "ECH1", "GRHPR", "ENO2", "RDH11", "MDH1", "PDHA1", "FH", "IDH3B", "ECI2", "APEX1", "ACAA1", "HSD17B7", "PRDX6", "ENO3", "REEP6", "UROS", "LDHA", "NCAPH2", "ADSL", "RDH16", "HSP90AA1", "ACAT2")
HALLMARK_WNT_BETA_CATENIN_SIGNALING	0.0135427	0.0211604	0.135251	0.488641	1.54994	42	c("NOTCH1", "NOTCH4", "GNAI1", "ADAM17", "CCND2", "JAG1", "MAML1", "PTCH1", "DLL1", "NKD1", "WNT1", "PPARD", "NUMB", "TCF7", "CTNNB1", "HEY2", "HEY1", "AXIN2", "NCOR2", "LEF1", "FZD1", "JAG2", "RBPJ")
HALLMARK_APICAL_SURFACE	0.0157938	0.0239301	0.1245	0.480418	1.53837	44	c("SRPX", "GAS1", "LYN", "SLC2A4", "DCBLD2", "CD160", "CX3CL1", "CRYBG1", "THY1", "ADAM10", "IL2RG", "IL2RB", "SLC22A12", "PKHD1", "NCOA6", "AKAP7", "APP", "PLAUR", "MAL", "AFAP1L2", "MDGA1", "SULF2")
HALLMARK_UV_RESPONSE_UP	0.0771277	0.113423	0.269842	-0.230192	-1.19091	158	c("MRPL23", "BSG", "POLR2H", "PSMC3", "AP2S1", "FKBP4", "SPR", "ALDOA", "H2AX", "ATP6V1F", "GRPEL1", "EPCAM", "RPN1", "SELENOW", "KLHDC3", "GRINA", "TST", "CDC34", "CLTB", "UROD", "ENO2", "PDAP1", "SLC25A4", "DGAT1", "RFC4", "ACAA1", "STIP1", "FEN1", "APOM", "KCNH2", "COL2A1", "SIGMAR1", "MAPK8IP2", "IGFBP2", "TMBIM6", "SLC6A8", "TUBA4A", "ASNS")
HALLMARK_PEROXISOME	0.121641	0.173772	0.155355	-0.240035	-1.16677	104	c("SOD1", "ACOT8", "PRDX5", "ERCC1", "HMGCL", "PRDX1", "HRAS", "FIS1", "SLC27A2", "PEX6", "ECH1", "CDK7", "RDH11", "SLC25A4", "HSD3B7", "PEX14", "ECI2", "CLN6", "ACAA1", "SLC25A17", "CNBP", "TSPO", "DIO1", "GSTK1", "PEX11B", "SLC35B2", "SLC25A19", "ABCC8", "SERPINA6", "CTBP1", "SULT2B1", "CRABP2", "PEX2", "FDPS", "GNPAT", "ABCD1", "HSD11B2")
HALLMARK_BILE_ACID_METABOLISM	0.129032	0.179211	0.0389304	0.337076	1.21988	112	c("ABCA6", "ABCA9", "ABCA8", "CYP7B1", "BMP6", "ALDH1A1", "ABCA1", "ATXN1", "ABCD2", "CH25H", "HSD17B11", "NEDD4", "SLC23A2", "DIO2", "LIPE", "CAT", "ACSL1", "ACSL5", "NR3C2", "ABCG4", "CYP7A1")
HALLMARK_KRAS_SIGNALING_DN	0.16132	0.218	0.0333862	0.306053	1.16188	199	c("SHOX2", "SLC16A7", "SYNPO", "PTGFR", "KMT2D", "SGK1", "NRIP2", "KCND1", "CHST2", "ENTPD7", "EDN1", "SELENOP", "CAMK1D", "SKIL", "TGFB2", "CD40LG", "NUDT11", "ABCG4", "STAG3", "PAX3", "TSHB", "TCF7L1", "DCC", "MAST3", "CCR8", "FGF16", "PTPRJ", "SLC6A14", "PKP1", "CNTFR", "SLC12A3", "ITIH3", "THRB", "BTG2", "EDAR", "CLDN8", "NPY4R", "SNN", "KRT5", "TAS2R4", "CPA2", "YPEL1", "CLDN16", "GP1BA", "M…
HALLMARK_ADIPOGENESIS	0.174813	0.230017	0.031816	0.303304	1.15184	200	c("PHLDB1", "LAMA4", "COL15A1", "ENPP2", "ITSN1", "SPARCL1", "ITIH5", "LPL", "CD36", "ANGPT1", "SORBS1", "ADIPOQ", "ABCA1", "ITGA7", "CAVIN2", "CAVIN1", "GPAM", "FZD4", "PPARG", "GPX3", "PLIN2", "FABP4", "C3", "LEP", "MYLK", "COL4A1", "SSPN", "CIDEA", "MRAP", "LIFR", "LIPE", "BAZ2A", "OMD", "PFKFB3", "IFNGR1", "CAT", "CD302", "PPP1R15B", "NABP1", "ANGPTL4")
HALLMARK_HEME_METABOLISM	0.270279	0.346511	0.0240981	0.289062	1.09719	197	c("TNS1", "TAL1", "CLIC2", "AGPAT4", "SEC14L1", "KDM7A", "NR3C1", "C3", "GYPE", "BACH1", "ALDH1L1", "MFHAS1", "SPTA1", "ACKR1", "EPB42", "GYPC", "KLF3", "CAT", "USP15", "FBXO34", "PICALM", "KAT2B", "FOXJ2", "SNCA", "NEK7", "LPIN2", "ADD2", "ARL2BP", "DAAM1", "TNRC6B", "LMO2", "IGSF3", "SDCBP", "TRAK2", "ERMAP", "BMP2K", "SYNJ1", "ABCG2", "HBB", "GAPVD1", "TSPO2", "FOXO3", "RNF19A", "BTG2", "OPTN"…
HALLMARK_ESTROGEN_RESPONSE_LATE	0.320988	0.401235	0.163242	-0.195424	-1.03033	198	c("DCXR", "PKP3", "OVOL2", "FKBP4", "ARL3", "RNASEH2A", "COX6C", "HPRT1", "NXT1", "SFN", "TST", "BAG1", "SLC27A2", "GINS2", "DNAJC12", "LSR", "GALE", "BATF", "ITPK1", "ANXA9", "KRT19", "BLVRB", "DNAJC1", "AMFR", "SERPINA1", "CKB", "TJP3", "TFF3", "LLGL2", "FDFT1", "ETFB", "PTPN6", "PLAC1", "CDC20", "ST14", "MYB", "DHCR7", "WFS1", "SIAH2", "CCND1", "ABCA3", "MOCS2", "SULT2B1", "CDC6", "HOMER2", "S…
HALLMARK_PI3K_AKT_MTOR_SIGNALING	0.368953	0.449943	0.0199605	0.294608	1.0602	105	c("EGFR", "NOD1", "RPS6KA3", "PIKFYVE", "PLCG1", "CAMK4", "STAT2", "PRKCB", "NCK1", "RALB", "ACTR2", "CAB39", "MKNK1", "PLCB1", "CXCR4", "PTPN11", "MYD88", "SLA", "NGF", "LCK", "ACTR3", "MAPK1", "RIPK1", "ATF1", "TIAM1", "DUSP3", "FASLG", "IL2RG", "PTEN", "MAP2K6", "RIT1", "TNFRSF1A", "MAP3K7", "RAF1", "ADCY2", "PITX2")
HALLMARK_XENOBIOTIC_METABOLISM	0.393154	0.465453	0.0182902	0.274795	1.04321	199	c("PROS1", "IGF1", "CD36", "FAS", "ETS2", "IL1R1", "ABCD2", "AOX1", "HSD11B1", "SLC12A4", "ENPEP", "FMO1", "TPST1", "SERPINE1", "EPHA2", "RBP4", "PDK4", "CDO1", "F10", "FBLN1", "IRF8", "ADH1C", "SLC6A6", "CAT", "CES1", "SLC35D1", "TGFB2", "LPIN2", "PTGDS", "PPARD", "GABARAPL1", "ALDH2", "MAN1A1", "AKR1C2", "ATOH8", "NPC1")
HALLMARK_PANCREAS_BETA_CELLS	0.40029	0.465453	0.0204759	0.334183	1.0502	40	c("DPP4", "FOXO1", "AKT3", "MAFB", "PAK3")
HALLMARK_INTERFERON_ALPHA_RESPONSE	0.491004	0.557959	0.0158552	0.279303	0.99751	97	c("C1S", "NCOA7", "TMEM140", "IL4R", "STAT2", "TXNIP", "GBP4", "RNF31", "SELL", "LPAR6", "TRIM5", "ELF1", "IL7", "SAMD9L", "IL15", "LAMP3", "PARP14", "EIF2AK2", "EPSTI1", "PLSCR1", "TRIM25", "CASP8", "PROCR", "SAMD9", "CCRL2", "CASP1", "GBP2", "CD47", "TRIM14", "ADAR", "IRF2", "CD74", "DDX60", "IRF1", "HERC6", "IRF9", "RSAD2", "LAP3", "CMTR1", "IFI44L", "HELZ2")
HALLMARK_P53_PATHWAY	0.502511	0.558346	0.0147114	0.262319	0.99585	199	c("F2R", "NOTCH1", "PTPN14", "FAS", "CCND2", "EPHA2", "ZMAT3", "CDKN2B", "POM121", "PLK3", "BMP2", "FBXW7", "ZFP36L1", "LIF", "SP1", "IRAG2", "TXNIP", "APAF1", "KLF4", "SLC35D1", "PTPRE", "POLH", "HBEGF", "ATF3", "PPP1R15A", "CCNK", "TCN2", "FOS", "RAP2B", "SPHK1", "CDH13", "TGFB1", "XPC", "RGS16", "CD82", "DRAM1", "FOXO3", "RB1", "RXRA", "RNF19B", "TP63", "PDGFA", "PITPNC1", "NDRG1", "JUN", "ELP…
HALLMARK_PROTEIN_SECRETION	0.514422	0.559154	0.0151874	0.276384	0.985795	96	c("EGFR", "CAV2", "ABCA1", "RPS6KA3", "DOP1A", "IGF2R", "SSPN", "DST", "MON2", "STX7", "SGMS1", "M6PR", "CTSC", "SEC24D", "PAM", "SEC31A", "KIF1B", "ATP7A", "STAM", "MAPK1", "ADAM10", "GBF1", "ARFGEF2", "ARFGAP3", "RAB14", "SNAP23", "STX12", "SCRN1", "GOLGA4", "AP3B1", "VAMP3")
HALLMARK_CHOLESTEROL_HOMEOSTASIS	0.586717	0.624167	0.0136586	0.272072	0.940863	74	c("AVPR1A", "ANTXR2", "LPL", "GNAI1", "PPARG", "JAG1", "STARD4", "FABP5", "GPX8", "NFIL3", "LGMN", "ATF3", "ADH4", "HMGCS1", "CTNNB1", "CYP51A1", "PLSCR1", "LGALS3", "ANXA5")
HALLMARK_ESTROGEN_RESPONSE_EARLY	0.911858	0.949852	0.00508205	0.205967	0.781919	199	c("DLC1", "SH3BP5", "CXCL12", "SVIL", "ADD3", "FOXC1", "CYP26B1", "RPS6KA2", "AFF1", "KLF10", "INPP5F", "KLF4", "EGR3", "MYOF", "PODXL", "SLC26A2", "TIPARP", "TGM2", "JAK2", "PDLIM3", "BCL11B", "CALB2", "FOS", "P2RY2", "ABLIM1", "ELF1", "CCN5", "OPN3", "TIAM1", "PAPSS2", "OLFML3", "SLC24A3", "ADCY9", "TMEM164", "RAB31", "INHBB", "NCOR2", "ZNF185", "SLC16A1", "GAB2", "FCMR", "NRIP1", "NAV2", "FARP…
HALLMARK_G2M_CHECKPOINT	0.995388	0.99937	0.00248868	0.167106	0.63439	199	c("FOXN3", "MEIS2", "RASAL2", "ABL1", "DMD", "NOTCH2", "LBR", "STAG1", "ARID4A", "PRPF4B", "HIF1A", "TENT4A", "ATRX", "CASP8AP2", "MAPK14", "MAP3K20", "WRN", "MARCKS", "PML", "TGFB1", "SMC2", "SMC4", "SMC1A", "PDS5B", "SMAD3", "KIF20B", "NUP98", "CCNT1", "INCENP", "MEIS1", "E2F3", "PURA", "TOP1", "KIF5B", "BRCA2", "BARD1", "SYNCRIP", "PAFAH1B1", "DR1", "YTHDC1")
HALLMARK_SPERMATOGENESIS	0.99937	0.99937	0.00324994	0.151331	0.557384	134	c("SHE", "JAM3", "TLE4", "CAMK4", "TULP2", "AGFG1", "GPR182", "MLLT10", "GFI1", "LPIN1", "CHFR", "STAM2", "DCC", "MTOR", "NEFH", "SEPTIN4", "PAPOLB", "ARL4A", "TOPBP1", "SIRT1", "IL13RA2", "DPEP3")

## Sheet: EWSAT1
Supplementary Table - GSEA results for BRCA LumA lncRNAs - related to Supplementary Figure 3C
pathway	pval	padj	log2err	ES	NES	size	leadingEdge
HALLMARK_EPITHELIAL_MESENCHYMAL_TRANSITION	8.36111e-41	4.18055e-39	1.66579	-0.663673	-3.49805	200	c("MXRA5", "VCAN", "GREM1", "FN1", "FAP", "COL6A3", "THBS2", "INHBA", "PRRX1", "PLOD2", "NT5E", "DPYSL3", "VCAM1", "LOX", "PVR", "COL5A2", "POSTN", "FBN1", "CALU", "ADAM12", "SPOCK1", "FLNA", "LOXL2", "LUM", "NTM", "TIMP3", "CTHRC1", "CDH11", "WIPF1", "SDC1", "SERPINH1", "MMP1", "TGFBI", "CALD1", "COL11A1", "COLGALT1", "COL1A2", "RGS4", "NID2", "COL3A1", "FSTL1", "COL5A1", "MFAP5", "ITGA5", "LRRC…
HALLMARK_INTERFERON_GAMMA_RESPONSE	3.5194e-28	8.79849e-27	1.38026	-0.586518	-3.09138	200	c("NCOA3", "VCAM1", "RNF213", "C1S", "LATS2", "RSAD2", "EPSTI1", "TNFAIP6", "CASP3", "CFH", "MX2", "ZNFX1", "SAMHD1", "CD86", "C1R", "CCL7", "PARP14", "SERPING1", "SOD2", "CXCL11", "RIPK2", "STAT1", "FAS", "GCH1", "ST8SIA4", "PTPN1", "STAT4", "CASP7", "GBP6", "CXCL10", "NUP93", "LCP2", "MARCHF1", "OAS3", "IDO1", "OAS2", "DDX60", "IL7", "P2RY14", "CXCL9", "CMKLR1", "GBP4", "IFIT3", "SECTM1", "PFKP…
HALLMARK_ALLOGRAFT_REJECTION	8.42864e-23	1.40477e-21	1.2379	-0.543543	-2.86487	200	c("INHBA", "CD80", "BCAT1", "FLNA", "GALNT1", "IL2RA", "CCL11", "CCR1", "CD28", "CCND2", "UBE2N", "CD47", "ABCE1", "THY1", "CD86", "IL10", "CCL7", "NME1", "RIPK2", "PTPRC", "STAT1", "ABI1", "FAS", "ACVR2A", "ST8SIA4", "STAT4", "LCP2", "LYN", "SRGN", "F2R", "KLRD1", "ETS1", "GZMB", "FYB1", "AARS1", "IL7", "GPR65", "CXCL9", "ITK", "ELF4", "CD96", "NCK1", "CTSS", "IL16", "TAP1", "CRTAM", "TLR2", "CC…
HALLMARK_INFLAMMATORY_RESPONSE	4.04429e-20	5.05537e-19	1.16018	-0.520018	-2.73712	199	c("SGMS2", "CD55", "INHBA", "PVR", "PDPN", "AXL", "PCDH7", "MSR1", "HRH1", "AQP9", "TNFRSF9", "ITGA5", "TNFAIP6", "PLAUR", "MMP14", "OLR1", "ABCA1", "TNFSF9", "HAS2", "IRAK2", "IL10", "CCL7", "RGS16", "C5AR1", "IL1R1", "GNAI3", "SPHK1", "CXCL11", "RIPK2", "LAMP3", "ABI1", "ACVR2A", "GCH1", "IL7R", "CD70", "CXCL10", "LCP2", "ADM", "LYN", "NOD2", "ATP2A2", "SERPINE1", "C3AR1", "CXCL9", "CMKLR1", "K…
HALLMARK_G2M_CHECKPOINT	1.50072e-18	1.50072e-17	1.11466	-0.503473	-2.65003	199	c("SQLE", "KPNA2", "AURKA", "MYBL2", "FOXN3", "CENPE", "MCM6", "RBL1", "TPX2", "MAPK14", "EXO1", "CCNA2", "MKI67", "NOLC1", "BIRC5", "PLK1", "ORC6", "JPT1", "STIL", "TOP1", "MAD2L1", "KIF2C", "BUB1", "CENPF", "KIF23", "CENPA", "CDC6", "INCENP", "DKC1", "TOP2A", "PRIM2", "CDKN3", "HSPA8", "PLK4", "POLQ", "KIF4A", "UBE2C", "NOTCH2", "LBR", "HMMR", "RAD21", "CDC25B", "ESPL1", "LMNB1", "HMGB3", "CCNF…
HALLMARK_MTORC1_SIGNALING	2.48053e-17	2.06711e-16	1.07687	-0.490628	-2.58242	199	c("PSMD12", "PLOD2", "SQLE", "ACTR3", "BCAT1", "SERPINH1", "ACTR2", "TXNRD1", "FADS1", "AURKA", "EIF2S2", "STIP1", "TFRC", "STARD4", "PSMD14", "GMPS", "IDI1", "PGK1", "PRDX1", "SCD", "SRD5A1", "PLK1", "ETF1", "BUB1", "SLA", "CANX", "LGMN", "CCT6A", "USO1", "HSPA9", "SLC2A3", "PSAT1", "TRIB3", "ATP2A2", "SLC9A3R1", "DHFR", "HMGCR", "TMEM97", "PSME3", "P4HA1", "G6PD", "SQSTM1", "MCM4", "POLR3G", "C…
HALLMARK_E2F_TARGETS	5.67722e-17	4.05515e-16	1.05746	-0.485765	-2.56034	200	c("KPNA2", "AURKA", "MYBL2", "CCNE1", "CENPE", "MCM6", "TFRC", "RAN", "DSCC1", "CSE1L", "GINS1", "PRKDC", "MKI67", "NOLC1", "NME1", "BIRC5", "PLK1", "ORC6", "JPT1", "SPAG5", "TRIP13", "DLGAP5", "MAD2L1", "KIF2C", "CTPS1", "DEPDC1", "TUBB", "MELK", "TOP2A", "PRIM2", "ANP32E", "CDKN3", "CDCA8", "PLK4", "PPM1D", "BUB1B", "KIF4A", "PAICS", "LBR", "GINS3", "NUP107", "ATAD2", "HMMR", "RAD21", "EIF2S1",…
HALLMARK_COMPLEMENT	8.09122e-12	5.05701e-11	0.875325	-0.428494	-2.25848	200	c("DYRK2", "CTSL", "FN1", "CD55", "TIMP2", "MMP13", "ZFPM2", "C1S", "DPP4", "ZEB1", "PLA2G7", "PLAUR", "MMP14", "OLR1", "CASP3", "CFH", "VCPIP1", "PIK3CA", "C1R", "ADAM9", "SERPING1", "GNAI3", "LRP1", "PRDM4", "PIK3CG", "GNG2", "USP15", "GNB4", "PLEK", "CASP7", "CTSB", "LAMP2", "LGMN", "LCP2", "LYN", "CALM1", "KIF2A", "GZMB", "SERPINE1", "PHEX", "FYN", "FCER1G", "KYNU", "CTSS", "LAP3", "CR1", "PI…
HALLMARK_INTERFERON_ALPHA_RESPONSE	2.67472e-09	1.48596e-08	0.774939	-0.508083	-2.40413	97	c("C1S", "RSAD2", "EPSTI1", "CD47", "PARP14", "CXCL11", "RIPK2", "LAMP3", "CXCL10", "DDX60", "IL7", "GBP4", "IFIT3", "OASL", "IFI44L", "TAP1", "LAP3", "CMPK2", "IFIH1", "HERC6", "IFI44", "MX1", "SELL", "PLSCR1", "UBE2L6", "WARS1", "B2M", "IFIT2", "LY6E", "RTP4", "HELZ2", "TMEM140", "IL4R", "GBP2", "PARP9", "EIF2AK2", "TRAFD1", "IFI27", "STAT2", "SP110", "BATF2", "PNPT1", "ISG15", "ADAR", "TRIM21"…
HALLMARK_KRAS_SIGNALING_UP	4.66919e-09	2.3346e-08	0.761461	-0.388285	-2.04655	200	c("GFPT2", "GPNMB", "INHBA", "PRRX1", "MMP11", "PLAU", "F13A1", "TMEM158", "PDCD1LG2", "AKAP12", "SPON1", "EPHB2", "LY96", "PLAUR", "PRDM1", "ALDH1A3", "CFH", "F2RL1", "CCND2", "ETV1", "TMEM176B", "RGS16", "MMD", "ADAMDEC1", "ITGBL1", "IL7R", "LAPTM5", "CXCL10", "MAFB", "AMMECR1", "ZNF639", "ETS1", "TMEM176A", "TLR8", "IKZF1", "DOCK2", "C3AR1", "FCER1G", "NRP1", "LCP1", "CMKLR1", "PRELID3B", "GAB…
HALLMARK_TNFA_SIGNALING_VIA_NFKB	6.07808e-09	2.61357e-08	0.761461	-0.386281	-2.03598	200	c("DRAM1", "GFPT2", "INHBA", "CD80", "PLAU", "SPSB1", "PANX1", "KLF10", "TNFRSF9", "TNFAIP6", "PLAUR", "OLR1", "ABCA1", "TNFSF9", "F2RL1", "LITAF", "MSC", "ACKR3", "SOD2", "SPHK1", "CXCL11", "RIPK2", "BCL2A1", "GCH1", "PLEK", "IL7R", "CXCL10", "FUT4", "SLC2A3", "BTG3", "SERPINE1", "TNFAIP8", "GPR183", "KYNU", "SQSTM1", "TAP1", "SERPINB8", "B4GALT5", "ATP2B1", "CD83", "MARCKS", "TLR2", "CDKN1A", "…
HALLMARK_MYC_TARGETS_V1	6.27258e-09	2.61357e-08	0.761461	-0.385726	-2.03306	200	c("PSMD7", "CCT5", "XPOT", "KPNA2", "VDAC1", "EIF2S2", "MCM6", "RAN", "CCT2", "ABCE1", "PSMD14", "CCNA2", "DDX21", "SNRPB2", "PSMD1", "PGK1", "NOLC1", "TOMM70", "NME1", "ETF1", "PHB", "SF3B3", "MAD2L1", "CTPS1", "CANX", "PWP1", "EIF4E", "GLO1", "HSP90AB1", "SRPK1", "EIF2S1", "PSMA7", "MCM4", "EIF4G2", "IARS1", "G3BP1", "GSPT1", "EPRS1", "KARS1", "MCM2", "CDC20", "LDHA", "HSPD1", "PSMA6", "PTGES3"…
HALLMARK_IL2_STAT5_SIGNALING	9.02107e-09	3.46964e-08	0.74774	-0.381333	-2.00936	198	c("ADAM19", "NCOA3", "MYO1E", "NT5E", "IL2RA", "TNFRSF9", "PHTF2", "CCNE1", "PRNP", "CASP3", "CCND2", "IL1RL1", "CD86", "IL10", "CCR4", "RGS16", "CDC42SE2", "HOPX", "GLIPR2", "PLIN2", "COL6A1", "PLEC", "COCH", "CXCL10", "SLC2A3", "CDC6", "SYT11", "PTRH2", "F2RL2", "NRP1", "GPR65", "TGM2", "GBP4", "P4HA1", "CTLA4", "ICOS", "TLR7", "PNP", "CD83", "CST7", "SPP1", "TNFRSF21", "EMP1", "CD48", "NFIL3",…
HALLMARK_MITOTIC_SPINDLE	1.37967e-08	4.92739e-08	0.74774	-0.381634	-2.00873	199	c("MYO1E", "MAPRE1", "FLNA", "AURKA", "CENPE", "PALLD", "TPX2", "PXN", "STAU1", "ANLN", "CDC42BPA", "ARFGEF1", "PLEKHG2", "PKD2", "CCDC88A", "BIRC5", "CLIP2", "PLK1", "ABI1", "DLGAP5", "KIF2C", "RANBP9", "BUB1", "CENPF", "KIF23", "VCL", "NET1", "CLIP1", "INCENP", "APC", "TOP2A", "DOCK2", "KIF4A", "NOTCH2", "ESPL1", "LMNB1", "NCK1", "ARHGAP10", "KIF1B", "CKAP5", "KIFAP3", "MARCKS", "CCNB2", "SOS1"…
HALLMARK_APICAL_JUNCTION	5.01995e-08	1.67332e-07	0.719513	-0.372536	-1.96084	199	c("VCAN", "VCAM1", "FBN1", "CDH11", "TGFBI", "RSU1", "ITGB1", "CLDN14", "ACTB", "MMP2", "ARPC2", "THY1", "MSN", "PTK2", "CD86", "MAPK14", "NECTIN3", "ADAM9", "CTNNA1", "NEXN", "PTPRC", "CERCAM", "ACTG1", "ADAM23", "CD276", "BMP1", "SIRPA", "VCL", "CAP1", "CNTN1", "JAM3", "FYB1", "CD99", "AMIGO2", "AKT3", "LAYN", "PPP2R2C", "SLIT2", "SKAP2", "EGFR", "MMP9", "CLDN6", "SRC", "ACTN1", "MYL9", "CD209"…
HALLMARK_IL6_JAK_STAT3_SIGNALING	1.23325e-05	3.85391e-05	0.593325	-0.43431	-2.02439	87	c("IL2RA", "CCR1", "CCL7", "IL1R1", "PTPN11", "CXCL11", "STAT1", "FAS", "TNFRSF12A", "PTPN1", "CXCL10", "ITGA4", "IL7", "CXCL9", "BAK1", "PIK3R5", "TLR2", "IL2RG", "TNFRSF21", "HMOX1", "IL15RA", "CSF2RB", "IL18R1", "PIM1", "CRLF2", "CD38", "OSMR", "IL4R", "IL1R2", "MYD88", "IL10RB", "STAT2", "IL12RB1", "SOCS3", "IL9R", "CXCL13", "ACVRL1", "TNFRSF1B", "LEPR", "DNTT", "ITGB3", "IFNAR1", "LTB", "A2M…
HALLMARK_PROTEIN_SECRETION	1.43089e-05	4.2085e-05	0.593325	-0.416715	-1.96914	96	c("CLTC", "VAMP7", "ABCA1", "STAM", "RAB22A", "ARFGEF1", "SCRN1", "TMED2", "SEC31A", "LAMP2", "DNM1L", "USO1", "AP3B1", "SEC24D", "ANP32E", "SNX2", "RAB2A", "AP1G1", "KIF1B", "EGFR", "PPT1", "STX7", "MAPK1", "SSPN", "ARFGEF2", "TPD52", "RPS6KA3", "GNAS", "RAB5A", "GOSR2", "KRT18", "IGF2R", "YKT6", "ARFIP1", "CTSC", "AP3S1", "M6PR", "MON2", "COPB2", "ZW10", "STX12", "CAV2", "ADAM10")
HALLMARK_APOPTOSIS	1.52571e-05	4.21076e-05	0.593325	-0.350502	-1.79852	161	c("TIMP2", "LUM", "TIMP3", "DCN", "CASP3", "SLC20A1", "CCND2", "MMP2", "PDGFRB", "PTK2", "SOD2", "CYLD", "PPP3R1", "BGN", "FAS", "ETF1", "TNFRSF12A", "GCH1", "CASP7", "ANXA1", "DNM1L", "CCNA1", "F2R", "BTG3", "TOP2A", "DIABLO", "FEZ1", "DPYD", "CDC25B", "SQSTM1", "TAP1", "CDKN1A", "PPT1", "EMP1", "HMOX1", "ROCK1", "AVPR1A", "HSPB1", "CD38", "CD2", "GADD45B", "FASLG", "DNAJC3", "CD69", "HGF")
HALLMARK_COAGULATION	1.60009e-05	4.21076e-05	0.57561	-0.368927	-1.85232	138	c("FN1", "MMP11", "PLAU", "FBN1", "CTSK", "TIMP3", "C1S", "DPP4", "MMP1", "MMP14", "OLR1", "CFH", "MMP2", "SPARC", "C1R", "ADAM9", "SERPING1", "HTRA1", "P2RY1", "LRP1", "THBS1", "COMP", "PLEK", "DUSP14", "ANXA1", "CTSB", "LAMP2", "BMP1", "LGMN", "MMP3", "SERPINE1", "FYN", "F2RL2", "MMP7", "MEP1A")
HALLMARK_UV_RESPONSE_DN	8.4609e-05	0.000211522	0.538434	-0.346871	-1.74989	144	c("COL5A2", "COL11A1", "LTBP1", "COL1A2", "RGS4", "COL3A1", "PDGFRB", "ABCC1", "COL1A1", "HAS2", "CDC42BPA", "MAPK14", "DAB2", "LAMC1", "CELF2", "ACVR2A", "SNAI2", "PLCB4", "EFEMP1", "SERPINE1", "FYN", "SYNE1", "NRP1", "NOTCH2", "PRKCA", "AKT3", "ATP2B1", "IGFBP5", "AGGF1", "ANXA2", "ADD3", "ATP2B4", "MMP16", "TGFBR2", "SYNJ2", "TFPI", "AMPH", "ATRN", "VAV2", "FBLN5", "PMP22", "BDNF", "SDC2", "AT…
HALLMARK_ANGIOGENESIS	0.000159426	0.000379586	0.518848	-0.545593	-2.10022	36	c("VCAN", "COL5A2", "POSTN", "LUM", "COL3A1", "FSTL1", "OLR1", "CCND2", "PTK2", "NRP1", "S100A4", "SPP1", "TNFRSF21")
HALLMARK_HYPOXIA	0.000183786	0.000417696	0.518848	-0.302949	-1.59457	199	c("LOX", "TGFBI", "AKAP12", "COL5A1", "DCN", "PLAUR", "P4HA2", "RBPJ", "ACKR3", "PGK1", "PLIN2", "BGN", "ADM", "SRPX", "SLC2A3", "CCN5", "ETS1", "SERPINE1", "CAVIN1", "CHST3", "TGM2", "S100A4", "PRKCA", "IGFBP3", "P4HA1", "PFKP", "TMEM45A", "IDS", "CCN2", "CDKN1A", "SLC6A6", "EGFR", "JMJD6", "HMOX1", "TES", "DTNA", "CXCR4", "NFIL3", "LDHA", "GBE1", "ANXA2", "MYH9", "PIM1", "KLF7", "ENO1", "CSRP2"…
HALLMARK_PI3K_AKT_MTOR_SIGNALING	0.000323537	0.000703341	0.498493	-0.356828	-1.71087	105	c("ACTR3", "CLTC", "ACTR2", "CAMK4", "GNGT1", "UBE2N", "YWHAB", "PTPN11", "SLA", "EIF4E", "TRIB3", "CAB39", "DUSP3", "SQSTM1", "NCK1", "HSP90B1", "CDKN1A", "IL2RG", "EGFR", "CXCR4", "CFL1", "TBK1", "PRKCB", "ARPC3", "MAPK1", "PLCB1", "GSK3B", "RPS6KA3", "ARHGDIA", "FASLG", "SLC2A1", "CDK1", "RPTOR", "PLCG1", "LCK", "RAC1", "MYD88", "STAT2", "E2F1", "UBE2D3", "CDK2", "PTEN", "PRKAR2A", "PRKAG1")
HALLMARK_UNFOLDED_PROTEIN_RESPONSE	0.000354126	0.000737762	0.498493	-0.354338	-1.72048	112	c("YWHAZ", "XPOT", "FKBP14", "EIF4A3", "NOLC1", "SEC31A", "EIF4E", "PDIA6", "TARS1", "HSPA9", "PSAT1", "DKC1", "SDAD1", "EIF2S1", "IARS1", "HSP90B1", "EIF4G1", "SSR1", "CEBPG", "NPM1", "CCL2", "SLC7A5", "NOP56", "CNOT6", "SPCS3", "NFYB", "CEBPB", "ERO1A", "DNAJC3", "PAIP1", "DNAJA4", "DDX10", "CNOT2", "IFIT1", "LSM1", "GOSR2", "POP4", "SRPRB")
HALLMARK_OXIDATIVE_PHOSPHORYLATION	0.000596715	0.00119343	0.477271	0.348342	1.57277	200	c("SLC25A12", "ACAA1", "MRPL34", "ACADVL", "HTRA2", "ATP5F1A", "CYB5A", "SUCLG1", "ATP1B1", "PDHB", "ALDH6A1", "ATP5F1D", "UQCR10", "ACADSB", "ALAS1", "NDUFA5", "SLC25A11", "NDUFS2", "NDUFS7", "ECH1", "NDUFA7", "NDUFB6", "ATP5MC2", "NDUFB8", "PMPCA", "ISCU", "PHB2", "MTRF1", "FXN", "ABCB7", "NDUFV1", "ECHS1", "RHOT2", "NDUFV2", "IMMT", "TCIRG1", "ACO2", "MPC1", "SLC25A6", "NDUFA8", "UQCRQ", "COX7…
HALLMARK_CHOLESTEROL_HOMEOSTASIS	0.00161035	0.00309683	0.45506	-0.382765	-1.72831	74	c("SQLE", "PLAUR", "STARD4", "IDI1", "ANTXR2", "SCD", "FABP5", "ACTG1", "TNFRSF12A", "LGMN", "TRIB3", "HMGCR", "TMEM97", "GLDC", "ANXA5", "NFIL3", "GPX8", "PLSCR1", "AVPR1A", "DHCR7", "FADS2", "FASN", "S100A11", "LDLR", "NSDHL", "HMGCS1")
HALLMARK_ANDROGEN_RESPONSE	0.00222232	0.00411541	0.431708	-0.335989	-1.59721	100	c("FADS1", "SMS", "AKAP12", "ALDH1A3", "IDI1", "GNAI3", "SCD", "CENPN", "CDK6", "SLC38A2", "ELK4", "SEC24D", "KRT8", "ABCC4", "TNFAIP8", "HMGCR", "MYL12A", "ABHD2", "APPBP2", "ZBTB10", "ACTN1", "B2M", "TPD52", "FKBP5", "RPS6KA3", "SPCS3", "HMGCS1", "MERTK", "SLC26A2", "ITGAV", "NDRG1", "NCOA4", "PDLIM5", "PA2G4", "HPGD", "HERC3", "MAF", "GSR", "UBE2J1")
HALLMARK_MYC_TARGETS_V2	0.00921816	0.016461	0.279866	-0.364089	-1.55888	58	c("NIP7", "NOLC1", "PLK1", "PHB", "UTP20", "PLK4", "TMEM97", "WDR43", "MCM4", "HSPD1", "NOP2", "NPM1", "NOP56", "DDX18", "NOP16", "BYSL", "AIMP2", "MPHOSPH10", "PPRC1")
HALLMARK_GLYCOLYSIS	0.0115221	0.0198657	0.335069	-0.249189	-1.31305	198	c("VCAN", "PLOD2", "NT5E", "SDC1", "TGFBI", "B4GALT4", "HOMER1", "EXT2", "AURKA", "COL5A1", "DCN", "SLC16A3", "P4HA2", "TPST1", "HS2ST1", "KIF20A", "PGK1", "DEPDC1", "NANP", "CHST6", "CENPA", "KIF2A", "B3GNT3", "PMM2", "HMMR", "IGFBP3", "P4HA1", "DSC2", "G6PD", "PFKP", "RPE", "SLC25A13", "EGFR", "CXCR4", "LDHA", "GPR87", "ENO1", "ME2", "CACNA1H", "RARS1", "XYLT2", "PGAM1", "CAPN5", "SDC2", "TGFA"…
HALLMARK_UV_RESPONSE_UP	0.0156334	0.0260557	0.269842	-0.261288	-1.33635	158	c("ATP6V1C1", "STIP1", "MMP14", "CCNE1", "CASP3", "TFRC", "AGO2", "FMO1", "DDX21", "GLS", "SOD2", "TCHH", "PPAT", "GCH1", "GRINA", "LYN", "TARS1", "SHOX2", "BTG3", "CHRNA5", "E2F5", "PTPRD", "BAK1", "SQSTM1", "TAP1", "CDKN2B", "GRPEL1", "PPT1", "HMOX1", "CEBPG", "FEN1", "HSPA13", "MGAT1", "TGFBRAP1", "GAL", "TYRO3")
HALLMARK_DNA_REPAIR	0.0255361	0.0411873	0.0996	0.314944	1.37294	148	c("VPS37D", "SNAPC4", "AAAS", "DGCR8", "POLL", "NELFB", "ERCC5", "RAD52", "GTF3C5", "ERCC1", "DUT", "GTF2F1", "SRSF6", "EDF1", "DGUOK", "POLR2E", "ERCC3", "POLR2I", "CCNO", "RPA2", "DDB2", "AK1", "GMPR2", "BCAM", "EIF1B", "AK3", "POLR2A", "RBX1", "MPG", "CDA", "POLR2J", "POLR3GL", "ADCY6", "TARBP2", "TAF1C", "POLR1D", "AGO4", "POLD4", "POLR2F", "NME3", "TK2", "TAF6", "IMPDH2", "ELL", "SUPT5H", "P…
HALLMARK_TGF_BETA_SIGNALING	0.0324958	0.0507747	0.146152	-0.333952	-1.40597	54	c("KLF10", "SLC20A1", "THBS1", "TGFBR1", "APC", "WWTR1", "SERPINE1", "RAB31", "SKIL", "SMURF2", "LTBP2", "BMPR2", "CDH1", "TJP1", "ACVR1", "UBE2D3", "RHOA", "BMPR1A", "SMAD1")
HALLMARK_FATTY_ACID_METABOLISM	0.131864	0.199794	0.0416674	0.272838	1.19729	157	c("ACAA1", "AUH", "GSTZ1", "D2HGDH", "ENO3", "BCKDHB", "ACADVL", "ACADS", "CYP4A22", "CYP4A11", "REEP6", "HMGCL", "GCDH", "SUCLG1", "HMGCS2", "GRHPR", "PDHB", "ECI2", "MIF", "ACSS1", "ALDH9A1", "ALAD", "ECH1", "LTC4S", "ERP29", "HSD17B7", "NCAPH2", "ECHS1", "MCEE", "ACO2", "UROS", "ACADM", "APEX1", "SLC22A5", "BPHL", "CRAT", "SERINC1", "HIBCH", "IDH3G", "ELOVL5", "ECI1", "IDH1", "RETSAT", "CPT2",…
HALLMARK_HEME_METABOLISM	0.149407	0.219717	0.0382139	0.259736	1.17081	197	c("CCDC28A", "RBM5", "PPOX", "PC", "PDZK1IP1", "BTRC", "DCAF11", "SLC22A4", "RAP1GAP", "HTRA2", "PRDX2", "H1-0", "FBXO9", "PIGQ", "EPOR", "MARCHF8", "UBAC1", "ERMAP", "KEL", "BTG2", "SELENBP1", "ALDH6A1", "DMTN", "TFDP2", "ALAD", "MARCHF2", "SLC25A37", "PGLS", "SLC66A2", "SLC25A38", "BCAM", "BNIP3L", "CIR1", "RHD", "YPEL5", "AQP3", "EZH1", "TENT5C", "UROS", "HBZ", "ACP5", "ISCA1", "LRP10", "KLF1"…
HALLMARK_APICAL_SURFACE	0.159484	0.227834	0.0624595	-0.299644	-1.20907	44	c("PLAUR", "GAS1", "THY1", "CRYBG1", "LYN", "SRPX", "NCOA6", "IL2RG", "MDGA1", "HSPB1", "RHCG", "MAL", "SHROOM2", "BRCA1")
HALLMARK_WNT_BETA_CATENIN_SIGNALING	0.184552	0.256322	0.0381441	0.343747	1.21381	42	c("CSNK1E", "FRAT1", "HDAC5", "WNT6", "DVL2", "KAT2A", "JAG2", "NCSTN", "HDAC11", "NOTCH4", "NUMB", "DLL1", "AXIN1", "AXIN2", "FZD8", "TP53", "HEY1", "DKK4")
HALLMARK_ADIPOGENESIS	0.202247	0.273307	0.0319744	0.250365	1.1304	200	c("QDPR", "MIGA2", "SLC27A1", "ELMOD3", "EPHX2", "PEX14", "UCK1", "ACADS", "REEP6", "ABCB8", "SUCLG1", "ARAF", "TST", "DDT", "PIM3", "UQCR10", "NDUFA5", "ECH1", "LTC4S", "CHCHD10", "DRAM2", "SQOR", "SULT1A1", "CYP4B1", "PTCD3", "MTARC2", "ECHS1", "IMMT", "COQ3", "ADCY6", "ACO2", "PEMT", "UQCRQ", "SAMM50", "NDUFB7", "UQCRC1", "ACADM", "CRAT", "BCKDHA", "PRDX3", "HIBCH", "IDH3G", "GADD45A", "ESRRA"…
HALLMARK_ESTROGEN_RESPONSE_EARLY	0.269479	0.354578	0.026741	0.242289	1.09371	199	c("OVOL2", "MLPH", "REEP1", "MYB", "HES1", "RAB17", "KDM4B", "BAG1", "LRIG1", "MREG", "TJP3", "MINDY1", "SLC1A4", "SEC14L2", "PDZK1", "IL17RB", "KAZN", "NAV2", "BCL2", "SLC27A2", "TFF1", "TIAM1", "ASB13", "SEMA3B", "FDFT1", "CELSR1", "NPY1R", "PMAIP1", "SYT12", "MYBBP1A", "AQP3", "TMPRSS3", "CELSR2", "SYNGR1", "MUC1", "RHOD", "ABAT", "SYBU", "PODXL", "MAST4", "SCNN1A", "SLC22A5", "BHLHE40", "TFF3…
HALLMARK_HEDGEHOG_SIGNALING	0.521264	0.662953	0.031704	-0.249799	-0.961582	36	c("NRP2", "THY1", "CDK6", "NRCAM", "NRP1", "ADGRG1", "MYH9", "OPHN1", "NF1", "HEY2", "PTCH1", "CDK5R1")
HALLMARK_REACTIVE_OXYGEN_SPECIES_PATHWAY	0.537173	0.662953	0.0187432	0.262418	0.954142	49	c("TXNRD2", "STK25", "MSRA", "PRDX2", "PTPA", "GLRX", "PDLIM1", "FES", "NDUFS2", "EGLN2", "HHEX")
HALLMARK_KRAS_SIGNALING_DN	0.546965	0.662953	0.0157057	0.214288	0.967312	199	c("GP2", "IDUA", "DTNB", "CPEB3", "PDE6B", "GAMT", "SPHK2", "MTHFR", "CACNA1F", "GTF3C5", "BTG2", "NR4A2", "FGGY", "ZC2HC1C", "CAPN9", "IGFBP2", "NTF3", "LFNG", "NR6A1", "MAGIX", "TFCP2L1", "NRIP2", "MYO15A", "MFSD6", "DLK2", "CCDC106", "VPS50", "SIDT1", "MAST3", "RIBC2", "TENT5C", "CELSR2", "YPEL1", "SLC25A23", "P2RX6", "ZNF112", "THNSL2", "C5", "TLX1", "TFAP2B", "ITIH3", "CLSTN3", "THRB", "RGS1…
HALLMARK_P53_PATHWAY	0.567758	0.662953	0.0151661	0.212555	0.959487	199	c("IP6K2", "KIF13B", "RALGDS", "MKNK2", "MXD4", "SESN1", "PIDD1", "ERCC5", "PMM1", "RPL18", "FAM162A", "ANKRA2", "FUCA1", "RXRA", "BTG2", "WRAP73", "TM4SF1", "ACVR1B", "STEAP3", "RAD9A", "FGF13", "DDB2", "IER3", "NHLH2", "AK1", "GLS2", "ISCU", "TSPYL2", "ELP1", "TPRKB", "RPS12", "PRKAB1", "EPS8L2", "RPL36")
HALLMARK_BILE_ACID_METABOLISM	0.570139	0.662953	0.0162053	0.226276	0.949674	112	c("HACL1", "SLC22A18", "GSTK1", "EPHX2", "PEX11G", "PEX7", "RXRA", "EFHC1", "SLC27A2", "ALDH9A1", "PEX19", "TFCP2L1", "PEX16", "PEX6", "GNMT", "SLC29A1", "ABCA2", "NUDT12", "PEX26", "CYP46A1", "KLF1", "AR", "CYP27A1", "CROT", "ABCA4", "IDH1", "RETSAT", "APOA1", "SLC27A5", "CAT", "SCP2", "PXMP2", "PAOX", "NR1I2", "LIPE", "MLYCD")
HALLMARK_PEROXISOME	0.590856	0.671427	0.0157946	0.225359	0.936553	104	c("ACAA1", "ABCC8", "GSTK1", "EPHX2", "PEX14", "DLG4", "HMGCL", "ERCC1", "ECI2", "FIS1", "SLC27A2", "ALDH9A1", "ECH1", "ERCC3", "CTBP1", "PEX6", "PEX5", "SLC25A17", "PEX11B", "CRAT", "CLN6", "ELOVL5", "TSPO", "IDH1", "RETSAT")
HALLMARK_ESTROGEN_RESPONSE_LATE	0.694002	0.771114	0.012286	0.20092	0.906005	198	c("OVOL2", "DNAJC12", "MYB", "ACOX2", "PRKAR2B", "PLXNB1", "BAG1", "METTL3", "TJP3", "HMGCS2", "XRCC3", "SLC2A8", "SLC1A4", "TNNC1", "PDZK1", "IL17RB", "TST", "CACNA2D2", "BCL2", "SLC27A2", "RABEP1", "LTF", "TFF1", "BATF", "MAPK13", "TIAM1", "CKB", "SEMA3B", "SLC29A1", "FDFT1", "GPER1", "NPY1R", "TMPRSS3", "CELSR2", "SCNN1A", "SLC22A5", "TFF3", "ST6GALNAC2", "ARL3", "UNC13B", "MAPT", "ELOVL5", "I…
HALLMARK_NOTCH_SIGNALING	0.782904	0.83563	0.0138822	0.239041	0.798263	32	c("HES1", "SAP30", "DTX2", "LFNG", "KAT2A", "RBX1")
HALLMARK_XENOBIOTIC_METABOLISM	0.785492	0.83563	0.0104188	0.191962	0.866529	199	c("ENTPD5", "PC", "ACOX2", "DHRS1", "HACL1", "LEAP2", "RAP1GAP", "GSTM4", "CSAD", "CFB", "DHPS", "PMM1", "FBP1", "ESR1", "CYB5A", "TAT", "DDT", "ALAS1", "ALDH9A1", "ECH1", "XDH", "NDRG2", "PINK1", "GNMT", "CDA", "TKFC", "ITIH4", "GAD1", "ACO2", "CYP17A1", "COMT", "ASL", "PEMT", "CASP6", "ACSM1", "VTN", "ARG1", "HGFAC", "BPHL", "DDAH2", "NINJ1", "ELOVL5", "CYP27A1", "CROT", "IDH1", "RETSAT", "ARG2…
HALLMARK_PANCREAS_BETA_CELLS	0.803939	0.837436	0.0132397	0.226091	0.790404	40	c("ABCC8", "G6PC2", "PCSK1", "SRP14", "INSM1", "STXBP1", "SPCS1", "CHGA", "SCGN", "SRP9", "DCX", "LMO2", "PKLR", "PAX6", "IAPP")
HALLMARK_MYOGENESIS	0.844049	0.861274	0.00930487	0.185443	0.837104	199	c("REEP1", "PICK1", "SORBS3", "PC", "ENO3", "VIPR1", "BAG1", "CASQ1", "FOXO4", "HDAC5", "SH2B1", "PPP1R3C", "DAPK2", "TNNC1", "SPTAN1", "MAPRE3", "SH3BGR", "GNAO1", "NAV2", "MEF2D", "FKBP1B", "MYL6B", "SPEG", "AK1", "FXYD1", "EPHB3", "CKB", "AKT2", "TNNI2", "OCEL1", "CTF1", "MYH3", "ATP2A1", "CRAT", "BHLHE40", "MYOZ1", "TNNT3", "MYLPF", "SGCA", "PLXNB2", "CAMK2B", "PYGM", "DMPK", "MYOM1", "SCHIP1…
HALLMARK_SPERMATOGENESIS	0.95474	0.95474	0.00816899	0.17087	0.734756	134	c("PHF7", "PCSK4", "SPATA6", "IFT88", "MAST2", "MAP7", "NPHP1", "NF2", "ACTL7B", "DDX25", "ZC2HC1C", "CLGN", "PEBP1", "SCG3", "HSPA2", "OAZ3", "GAD1", "PIAS2", "HBZ", "PARP2", "IP6K1", "DMC1", "GMCL1", "TEKT2", "ACE", "ZPBP")

## Sheet: LINC00271
Supplementary Table - GSEA results for BRCA LumA lncRNAs - related to Supplementary Figure 3C
pathway	pval	padj	log2err	ES	NES	size	leadingEdge
HALLMARK_INTERFERON_GAMMA_RESPONSE	3.58765e-54	1.79382e-52	1.9199	-0.716966	-3.78915	200	c("IDO1", "CXCL11", "VAMP5", "EPSTI1", "SAMHD1", "IFI27", "C1R", "IL15RA", "MX2", "PSMB9", "CD40", "CCL5", "OASL", "IFITM3", "RTP4", "PIM1", "C1S", "B2M", "RSAD2", "NLRC5", "TAP1", "CXCL9", "IFIT3", "CXCL10", "SLAMF7", "GZMA", "HLA-B", "ZBP1", "SERPING1", "CD38", "HLA-A", "MX1", "VCAM1", "ISG15", "IFI44", "UPP1", "PNP", "STAT4", "SOCS1", "GBP4", "TNFAIP6", "LY6E", "CCL7", "IL18BP", "IFI35", "BATF…
HALLMARK_ALLOGRAFT_REJECTION	3.12706e-51	7.81765e-50	1.86519	-0.705327	-3.72764	200	c("CD7", "HLA-E", "IL2RA", "IL2RG", "CD40", "CCL5", "CXCR3", "CD3D", "GZMB", "CD3E", "CD2", "PRF1", "CD247", "LCK", "THY1", "LTB", "TAP2", "IL12RB1", "B2M", "SIT1", "TAP1", "CXCL9", "CRTAM", "CD96", "GZMA", "IL10", "CCR5", "HLA-A", "CD8B", "ZAP70", "CD28", "STAT4", "CCND2", "FASLG", "SOCS1", "CCL13", "IFNG", "NME1", "IL12B", "NCF4", "MMP9", "TGFB1", "CCL7", "CCR1", "CD8A", "LCP2", "CD80", "CD3G",…
HALLMARK_EPITHELIAL_MESENCHYMAL_TRANSITION	5.46029e-41	9.10048e-40	1.66579	-0.656353	-3.46882	200	c("COLGALT1", "EMP3", "LGALS1", "IL32", "SERPINH1", "THY1", "COL6A2", "CTHRC1", "WIPF1", "ITGA5", "BMP1", "MMP14", "P3H1", "BGN", "PCOLCE", "VIM", "VCAM1", "FBLN2", "IGFBP4", "PRRX1", "PLAUR", "CRLF1", "MMP2", "COL6A3", "TGFB1", "NT5E", "HTRA1", "LOXL2", "FAP", "COMP", "LUM", "FLNA", "MYL9", "COL1A1", "POSTN", "COL1A2", "COL5A1", "DPYSL3", "TGFBI", "COL3A1", "COL5A2", "GREM1", "COL5A3", "SPARC", …
HALLMARK_INTERFERON_ALPHA_RESPONSE	5.45702e-29	6.82127e-28	1.39519	-0.735752	-3.48749	97	c("CXCL11", "EPSTI1", "IFI27", "PSMB9", "OASL", "IFITM3", "RTP4", "C1S", "B2M", "RSAD2", "TAP1", "IFIT3", "CXCL10", "LAMP3", "MX1", "ISG15", "IFI44", "IFITM1", "GBP4", "LY6E", "IFI35", "BATF2", "PSME2", "IRF1", "TRIM21", "IFI44L", "WARS1", "SELL", "UBE2L6", "PARP14", "HERC6", "CMPK2", "ISG20", "STAT2", "IRF7", "IFIT2", "OAS1", "CASP1", "OGFR", "IFI30", "BST2", "HELZ2", "PSMB8", "PLSCR1", "NMI", "…
HALLMARK_INFLAMMATORY_RESPONSE	2.59699e-27	2.59699e-26	1.35757	-0.577728	-3.04478	199	c("CXCL11", "EMP3", "SPHK1", "TNFSF9", "IL15RA", "CD70", "CD40", "CCL5", "PTGIR", "RTP4", "LTA", "LCK", "CXCL9", "CXCL10", "LAMP3", "C5AR1", "TNFRSF9", "CD48", "RHOG", "ITGA5", "MMP14", "IL10", "SLAMF1", "PLAUR", "IFITM1", "CXCR6", "CCR7", "TNFAIP6", "IL12B", "LY6E", "CCL7", "TNFRSF1B", "LCP2", "IRF1", "IL7R", "CMKLR1", "AXL", "SELL", "CCL22", "AQP9", "CHST2", "IL18RAP", "PDPN", "BDKRB1", "IL10RA…
HALLMARK_E2F_TARGETS	4.67295e-22	3.89412e-21	1.21254	-0.528009	-2.79052	200	c("MYBL2", "PTTG1", "AURKA", "BIRC5", "DSCC1", "PLK1", "CDC20", "H2AZ1", "AURKB", "LMNB1", "CDC25B", "KIF2C", "CDCA3", "CCNB2", "CDKN3", "ESPL1", "GINS1", "GINS3", "SPC24", "KPNA2", "CCNE1", "DDX39A", "MKI67", "NME1", "TUBB", "KIF18B", "TACC3", "MELK", "TCF19", "UBE2S", "RACGAP1", "NOP56", "MCM6", "KIF4A", "PCNA", "RRM2", "ORC6", "SPAG5", "MCM2", "DLGAP5", "ASF1B", "SNRPB", "E2F8", "CENPM", "CDC2…
HALLMARK_COMPLEMENT	9.80149e-19	7.00107e-18	1.11466	-0.497115	-2.62724	200	c("CTSL", "LGMN", "C1R", "DYRK2", "PSMB9", "PLA2G7", "CCL5", "SPOCK2", "GZMB", "PIM1", "C1S", "LCK", "FYN", "FCN1", "C1QA", "APOBEC3G", "GZMA", "RHOG", "MMP14", "SERPING1", "PLAUR", "C1QC", "APOC1", "DPP4", "GNGT2", "LCP2", "GZMK", "IRF1", "TIMP2", "CFH", "CTSV", "PLEK", "SRC", "FCER1G", "WAS", "CTSB", "GNG2", "CD40LG", "ATOX1", "CTSS", "IRF7", "C2", "COL4A2", "CASP1", "PIK3R5", "PLSCR1", "ZFPM2"…
HALLMARK_G2M_CHECKPOINT	4.43956e-15	2.77473e-14	0.996986	-0.468791	-2.47066	199	c("MYBL2", "E2F1", "PTTG1", "UBE2C", "AURKA", "BIRC5", "TPX2", "PLK1", "CDC20", "H2AZ1", "AURKB", "TROAP", "CCNA2", "LMNB1", "CDC25B", "KIF2C", "CCNB2", "CDKN3", "CENPA", "ESPL1", "CDC45", "KPNA2", "E2F2", "DDX39A", "NDC80", "MKI67", "CDC6", "TGFB1", "TACC3", "RBL1", "UBE2S", "RACGAP1", "NUSAP1", "MCM6", "KIF4A", "ORC6", "MCM2", "PML", "BUB1", "EXO1", "CDC25A", "RAD54L", "JPT1", "KIF23", "SUV39H1…
HALLMARK_TNFA_SIGNALING_VIA_NFKB	1.12056e-14	6.22532e-14	0.986546	-0.45545	-2.40705	200	c("CXCL11", "MSC", "DRAM1", "SPHK1", "BCL2A1", "TNFSF9", "IL15RA", "CCL5", "TAP1", "CXCL10", "TNFRSF9", "PLAUR", "TNFAIP6", "IL12B", "GFPT2", "CD80", "IRF1", "IL7R", "SLC2A3", "PLEK", "RNF19B", "EIF1", "PLAU", "CD83", "GPR183", "DUSP2", "NFKBIE", "IFIT2", "CCL2", "GADD45B", "ACKR3", "FUT4", "TNFAIP8", "CCL4", "SPSB1", "CSF2", "MARCKS", "G0S2", "CCRL2", "CD69", "RIPK2", "TNFAIP3", "NFKB2", "SERPIN…
HALLMARK_KRAS_SIGNALING_UP	3.81377e-14	1.90689e-13	0.965328	-0.449668	-2.37649	200	c("LY96", "IL2RG", "EPHB2", "PDCD1LG2", "GPNMB", "CXCL10", "MMP11", "LAPTM5", "GYPC", "ADAMDEC1", "LCP1", "PRRX1", "PLAUR", "CCND2", "MMP9", "TMEM176B", "TNFRSF1B", "GFPT2", "HSD11B1", "IL7R", "CFH", "CMKLR1", "MAP4K1", "ITGB2", "TMEM158", "MMD", "PRDM1", "TLR8", "CD37", "FCER1G", "MAFB", "TMEM176A", "CTSS", "IL10RA", "PLAU", "ADAM8", "CXCR4", "IKZF1", "DOCK2", "PSMB8", "IGFBP3", "RGS16", "CSF2",…
HALLMARK_IL6_JAK_STAT3_SIGNALING	5.55724e-14	2.52602e-13	0.965328	-0.597548	-2.77293	87	c("CXCL11", "BAK1", "IL15RA", "IL2RA", "IL2RG", "PIM1", "LTB", "IL12RB1", "ACVRL1", "CXCL9", "CXCL10", "CD38", "SOCS1", "TGFB1", "CCL7", "TNFRSF1B", "CCR1", "IRF1", "IL9R", "STAT1", "STAT2", "IL10RB", "IL1R2", "CSF2RB", "PIK3R5", "CSF2", "LTBR", "IL1R1", "HMOX1", "IL18R1", "TNFRSF1A", "TNFRSF12A", "CD14", "CRLF2", "EBI3", "FAS", "IL4R", "SOCS3", "A2M", "PLA2G2A", "PF4", "IL6", "CSF2RA", "INHBE", …
HALLMARK_IL2_STAT5_SIGNALING	7.2032e-14	3.00134e-13	0.954542	-0.451226	-2.37686	198	c("GLIPR2", "CST7", "CTLA4", "IL2RA", "ADAM19", "FLT3LG", "IFITM3", "PIM1", "LTB", "ICOS", "CTSZ", "TNFRSF8", "CXCL10", "TNFRSF9", "CD48", "IL10", "TNFRSF4", "PNP", "CCNE1", "CCND2", "SOCS1", "GBP4", "PLIN2", "CDC6", "COL6A1", "NT5E", "TNFRSF1B", "GSTO1", "MYO1E", "HOPX", "SLC2A3", "CCR4", "SELL", "EOMES", "IRF4", "BATF3", "IL10RA", "CD86", "CD83", "CD79B", "IL1R2", "PTRH2", "GADD45B", "F2RL2", "…
HALLMARK_COAGULATION	1.0422e-09	4.00846e-09	0.788187	-0.448094	-2.25528	138	c("LGMN", "C1R", "C1S", "FYN", "C1QA", "CTSK", "MMP11", "BMP1", "MMP14", "SERPING1", "MMP2", "APOC1", "MMP9", "DPP4", "HTRA1", "COMP", "CFH", "CTSV", "PLEK", "SPARC", "CTSB", "PLAU", "C2", "F2RL2", "MMP1", "ANXA1", "MMP3", "THBS1", "FBN1", "FN1", "LRP1", "F10", "MMP7", "SERPINE1", "VWF", "OLR1", "PECAM1", "WDR1", "GP1BA", "GSN", "A2M", "PDGFB", "CFI", "PROS1", "PF4", "CAPN5", "CTSE")
HALLMARK_APOPTOSIS	2.55343e-07	9.11938e-07	0.674963	-0.384864	-1.97377	161	c("IFITM3", "CD2", "PRF1", "TAP1", "CDC25B", "BGN", "CD38", "CCND2", "FASLG", "MMP2", "IRF1", "TIMP2", "BAX", "LUM", "PDGFRB", "IGFBP6", "FEZ1", "BMF", "ISG20", "GPX1", "TOP2A", "GADD45B", "CASP1", "ANXA1", "DCN", "HSPB1", "F2R", "SLC20A1", "HMOX1", "EBP", "CD69", "BID", "TNFRSF12A", "GCH1", "CD14", "PLCB2", "RARA", "GPX3", "CASP7", "BIRC3", "CASP4", "IFNB1", "CDK2", "FAS", "DDIT3", "LGALS3", "GS…
HALLMARK_MYC_TARGETS_V1	3.98485e-07	1.32828e-06	0.674963	-0.352986	-1.86553	200	c("EIF2S2", "PSMA7", "CDC20", "H2AZ1", "CCNA2", "CDC45", "KPNA2", "PSMB3", "PHB", "NME1", "SNRPB2", "NOP56", "TYMS", "CCT5", "MCM6", "PCNA", "MCM2", "CCT2", "PSMD7", "PSMD3", "PSMC4", "MAD2L1", "PSMA4", "RAN", "SNRPD1", "PSMB2", "LSM2", "PPM1G", "NOP16", "CDK4", "SNRPD2", "PSMD8", "KARS1", "CTPS1", "PA2G4", "MCM5", "PGK1", "PRPF31", "FBL", "COX5A", "CDK2", "SNRPG", "RFC4", "PSMA6", "PSMA1", "SNRP…
HALLMARK_APICAL_JUNCTION	7.07587e-07	2.21121e-06	0.659444	-0.356202	-1.87728	199	c("THY1", "ARPC2", "CD276", "BMP1", "VCAM1", "CALB2", "MMP2", "MMP9", "ACTB", "CLDN14", "FSCN1", "MYL9", "CERCAM", "CD99", "TGFBI", "SRC", "RAC2", "ICAM2", "LAYN", "SIRPA", "CD86", "ACTG1", "CNN2", "PTPRC", "FYB1", "VCAN", "MSN", "JAM3", "FBN1", "CD209", "NRXN2", "RRAS", "GNAI2", "COL16A1", "RSU1", "CDH11", "ADAM23", "RHOF", "CD274", "VWF", "MVD", "PECAM1", "PLCG1", "HRAS", "PFN1", "FLNC", "MDK",…
HALLMARK_MTORC1_SIGNALING	1.36799e-06	4.02349e-06	0.643552	-0.350774	-1.84867	199	c("LGMN", "AURKA", "EIF2S2", "SERPINH1", "PLK1", "SHMT2", "PNP", "CORO1A", "DDX39A", "WARS1", "SLC2A3", "RRM2", "ITGB2", "MCM2", "BUB1", "SLA", "NFKBIB", "CDC25A", "G6PD", "CXCR4", "PSMC4", "PSMA4", "IFI30", "TPI1", "GAPDH", "TOMM40", "PSMD12", "BCAT1", "CTSC", "EBP", "PSAT1", "PGK1", "SLC9A3R1", "STARD4", "SLC6A6", "TMEM97", "RPN1", "TRIB3", "CFP", "PPP1R15A", "DDIT3", "IGFBP5", "PLOD2", "YKT6",…
HALLMARK_UV_RESPONSE_UP	6.46629e-06	1.79619e-05	0.610527	-0.355464	-1.81575	158	c("BAK1", "HLA-F", "TAP1", "STARD3", "MGAT1", "MMP14", "CCNE1", "IRF1", "TYRO3", "CTSV", "FEN1", "PSMC3", "GRINA", "SHOX2", "LYN", "HMOX1", "MSX1", "AP2S1", "OLFM1", "CHRNA5", "BID", "CDKN2B", "GCH1", "LHX2", "CCND3", "FMO1", "ARRB2", "CLTB", "GPX3", "RPN1", "CDK2", "GAL", "RFC4", "YKT6", "CDC34", "H2AX", "CNP", "CASP3", "SQSTM1", "NKX2-5", "STIP1", "IL6", "ATP6V1F", "TARS1", "DGAT1", "FKBP4", "F…
HALLMARK_HYPOXIA	1.02314e-05	2.69248e-05	0.593325	-0.331732	-1.74832	199	c("PIM1", "S100A4", "BGN", "PLAUR", "CAVIN1", "PLIN2", "JMJD6", "SLC2A3", "COL5A1", "PLAC8", "CHST2", "TGFBI", "GALK1", "ISG20", "SULT2B1", "CXCR4", "CAVIN3", "ACKR3", "SRPX", "DCN", "TPI1", "PGF", "IGFBP3", "LOX", "GAPDH", "P4HA2", "ADM", "TGM2", "ANGPTL4", "HMOX1", "AKAP12", "CSRP2", "PFKP", "TNFAIP3", "SERPINE1", "PGK1", "NDRG1", "ETS1", "CCN5", "CCN2", "SLC6A6", "PPP1R15A", "DDIT3", "ANXA2", …
HALLMARK_P53_PATHWAY	2.67436e-05	6.68591e-05	0.57561	-0.323836	-1.7067	199	c("ADA", "DRAM1", "SPHK1", "TNFSF9", "BAK1", "S100A4", "TAP1", "RAP2B", "PITPNC1", "UPP1", "CCND2", "SOCS1", "GM2A", "TGFB1", "BAX", "PCNA", "RNF19B", "TGFA", "S100A10", "CASP1", "IFI30", "RGS16", "SDC1", "F2R", "DEF6", "RHBDF2", "HMOX1", "AEN", "ABCC5", "IRAK1", "H1-2", "ZNF365", "TCN2", "OSGIN1", "NDRG1", "CDKN2B", "PROCR", "PLK3", "CD81", "CCND3", "HRAS", "TRIB3", "FAS", "PPP1R15A", "DDIT3", "…
HALLMARK_ANGIOGENESIS	0.000136546	0.000325109	0.518848	-0.536946	-2.06565	36	c("S100A4", "CCND2", "LUM", "POSTN", "COL3A1", "COL5A2", "FSTL1", "VCAN", "MSX1", "OLR1", "PF4", "KCNJ8", "LPL", "SPP1", "NRP1", "FGFR1")
HALLMARK_MYC_TARGETS_V2	0.00127814	0.00290486	0.45506	-0.41797	-1.79244	58	c("PLK1", "PHB", "NOP56", "DUSP2", "NOP16", "CDK4", "TCOF1", "BYSL", "NOP2", "PA2G4", "MCM5", "GRWD1", "TMEM97", "NIP7", "MCM4", "RRP9", "PES1", "PUS1", "PLK4", "EXOSC5", "NOC4L", "SLC19A1", "NPM1", "LAS1L", "PPRC1")
HALLMARK_PI3K_AKT_MTOR_SIGNALING	0.00197931	0.00430284	0.431708	-0.335835	-1.61494	105	c("E2F1", "IL2RG", "LCK", "FASLG", "CAMK4", "CFL1", "SLA", "NFKBIB", "STAT2", "PRKCB", "CXCR4", "CDK1", "CDK4", "AP2M1", "ARHGDIA", "TNFRSF1A", "YWHAB", "PLCG1", "HRAS", "TRIB3", "CDK2", "PFN1", "NGF", "DDIT3", "ARPC3", "CLTC", "CSNK2B", "SQSTM1", "PPP1CA", "PIN1", "PLCB1", "MYD88", "AKT1S1", "EGFR", "SFN", "CALR", "ACTR3", "GRB2", "PITX2", "TRAF2")
HALLMARK_MYOGENESIS	0.00553451	0.0115302	0.407018	-0.269026	-1.41784	199	c("SPHK1", "LSP1", "COL6A2", "AEBP1", "COL6A3", "TGFB1", "KIFC3", "COL1A1", "COL3A1", "SPARC", "IGFBP7", "MRAS", "TAGLN", "GADD45B", "COL4A2", "PDLIM7", "ADAM12", "TPM2", "CHRNA1", "IGFBP3", "BIN1", "CACNG1", "HSPB2", "CRYAB", "ACSL1", "FHL1", "GPX3", "NQO1", "GJA5", "FABP3", "COL15A1", "PTGIS", "GSN", "LAMA2", "IGF1", "APLNR", "TCAP", "SGCD", "PRNP", "MYL4", "TNNT3", "CACNA1H", "SIRT2", "CFD", "…
HALLMARK_REACTIVE_OXYGEN_SPECIES_PATHWAY	0.00709459	0.0141892	0.31828	-0.392093	-1.61817	49	c("FTL", "LSP1", "CDKN2D", "ATOX1", "G6PD", "PFKP", "IPCEF1", "GPX3", "NQO1", "SOD1", "PRNP", "PRDX4", "SELENOS", "TXNRD1", "PRDX6", "HHEX", "HMOX2", "NDUFA6", "SOD2", "PRDX1", "MBP", "FES", "GPX4", "TXN", "EGLN2", "JUNB", "NDUFB4", "ERCC2")
HALLMARK_PROTEIN_SECRETION	0.0107442	0.0201288	0.159153	0.367153	1.49984	96	c("DOP1A", "BET1", "ICA1", "VAMP4", "ATP1A1", "COG2", "VPS45", "CLCN3", "GALC", "TMED10", "GOLGA4", "ARFGAP3", "SCAMP1", "SNAP23", "RAB14", "COPB1", "ARCN1", "YIPF6", "DST", "SEC22B", "GBF1", "COPB2", "BNIP3", "VPS4B", "STX12", "SH3GL2", "NAPA", "IGF2R", "AP1G1", "RAB5A", "RER1", "MON2", "CLN5", "NAPG", "TOM1L1", "ARFGEF2", "AP2B1", "STX7", "USO1", "OCRL", "ARFIP1", "GLA", "LMAN1", "MAPK1", "KIF1…
HALLMARK_XENOBIOTIC_METABOLISM	0.0108696	0.0201288	0.35482	-0.253748	-1.33732	199	c("SHMT2", "UPP1", "IGFBP4", "APOE", "TMEM176B", "GSTO1", "HSD11B1", "TPST1", "PSMB10", "AQP9", "SLC35B1", "PTGDS", "ADH1C", "BLVRB", "IRF8", "FBLN1", "SERTAD1", "IL1R1", "PTGES", "KARS1", "HMOX1", "BCAT1", "CES1", "F10", "TNFRSF1A", "AKR1C2", "SERPINE1", "GCH1", "FMO1", "AOX1", "SLC6A6", "TMEM97", "KYNU", "NQO1", "FAS", "ABCD2", "VNN1", "CYP2S1", "SLC12A4", "IGF1", "SMOX", "RBP4", "FMO3", "MT2A"…
HALLMARK_MITOTIC_SPINDLE	0.0204604	0.0365364	0.256635	-0.247041	-1.30197	199	c("AURKA", "BIRC5", "TPX2", "PLK1", "LMNB1", "KIF2C", "CCNB2", "ESPL1", "CLIP2", "NDC80", "PIF1", "RACGAP1", "MYO1E", "FSCN1", "FLNA", "NUSAP1", "KIF4A", "DLGAP5", "BUB1", "MAPRE1", "KIF23", "TOP2A", "MYO9B", "DOCK2", "PLEKHG2", "CDK1", "CENPE", "ARHGAP10", "KIF11", "MARCKS", "BIN1", "ARHGAP4", "PRC1", "ARHGDIA", "KIF15", "DYNLL2", "RHOF", "GSN", "NEK2", "PXN", "PKD2", "ANLN", "CEP250", "ITSN1", …
HALLMARK_HEME_METABOLISM	0.0242626	0.0418321	0.100099	0.300818	1.35444	197	c("ALDH6A1", "CCDC28A", "ERMAP", "FBXO9", "PPOX", "RHCE", "BTRC", "ALAD", "GDE1", "MKRN1", "BNIP3L", "ARHGEF12", "RAP1GAP", "RBM5", "SLC11A2", "ISCA1", "XPO7", "MARCHF8", "DCAF11", "TNRC6B", "TFDP2", "PDZK1IP1", "CLCN3", "SLC25A37", "KEL", "DMTN", "TSPAN5", "BMP2K", "KHNYN", "SELENBP1", "TRIM58", "KLF3", "ADIPOR1", "EZH1", "RNF19A", "AQP3", "SIDT2", "LRP10", "FECH", "SLC30A1", "FBXO34", "FN3K", "…
HALLMARK_CHOLESTEROL_HOMEOSTASIS	0.0869891	0.143783	0.0937158	-0.278607	-1.2555	74	c("LGMN", "FABP5", "PLAUR", "ACTG1", "PLSCR1", "EBP", "TNFRSF12A", "STARD4", "TMEM97", "MVD", "TRIB3", "S100A11", "NSDHL", "ETHE1", "LGALS3", "ANTXR2", "GPX8", "ATF5", "SQLE", "IDI1", "PPARG", "ALDOC", "LPL")
HALLMARK_DNA_REPAIR	0.0891453	0.143783	0.109869	-0.237137	-1.20171	148	c("ADA", "RAD51", "PNP", "NME1", "ALYREF", "PDE6G", "SUPT4H1", "TYMS", "PCNA", "HCLS1", "CMPK2", "ZWINT", "FEN1", "ADRM1", "POLD1", "LIG1", "ZNF707", "GSDME", "RAE1", "RFC4", "APRT", "POLR2K", "NPR2", "COX17", "SAC3D1", "NT5C", "VPS28", "ITPA", "SDCBP", "CDA", "BCAP31", "GUK1", "POLR2I")
HALLMARK_GLYCOLYSIS	0.110617	0.170312	0.108573	-0.217041	-1.14327	198	c("AURKA", "SLC16A3", "CENPA", "KIF20A", "NT5E", "TPST1", "COL5A1", "CHST2", "TGFBI", "GALK1", "ISG20", "TGFA", "G6PD", "CXCR4", "PSMC4", "DCN", "CDK1", "TPI1", "XYLT2", "IGFBP3", "P4HA2", "STMN1", "VCAN", "ANGPTL4", "SDC1", "PFKP", "TALDO1", "PGK1", "MED24", "DEPDC1", "NSDHL", "CHST12", "PLOD2", "SOD1", "B4GALT4", "B4GALT7", "PFKFB1", "EXT1", "CAPN5", "ENO1", "CACNA1H", "CLN6", "PPIA", "CHST6", …
HALLMARK_TGF_BETA_SIGNALING	0.112406	0.170312	0.078404	-0.300574	-1.26553	54	c("FKBP1A", "ID3", "TGFB1", "ID1", "THBS1", "SLC20A1", "ENG", "SERPINE1", "LTBP2", "KLF10", "PPP1R15A", "SMAD6", "PPP1CA", "RHOA", "WWTR1", "BMP2", "LEFTY2", "SMAD7", "SMURF2")
HALLMARK_APICAL_SURFACE	0.136334	0.200491	0.069641	-0.311706	-1.25204	44	c("IL2RG", "THY1", "PLAUR", "MAL", "SRPX", "HSPB1", "LYN", "GAS1", "IL2RB", "AFAP1L2", "CRYBG1", "MDGA1")
HALLMARK_ESTROGEN_RESPONSE_EARLY	0.196729	0.281042	0.0323433	0.252782	1.14012	199	c("LRIG1", "MYB", "REEP1", "FARP1", "MLPH", "ABAT", "MINDY1", "CD44", "FLNB", "CELSR2", "ELOVL5", "CELSR1", "BAG1", "THSD4", "MREG", "TTC39A", "IL17RB", "NAV2", "PGR", "ABCA3", "SLC27A2", "MED13L", "FDFT1", "OPN3", "BHLHE40", "FRK", "BCL2", "MYBBP1A", "MAPT", "SLC39A6", "AMFR", "SLC1A4", "SLC1A1", "RPS6KA2", "SLC7A2", "AFF1", "PODXL", "SYBU", "KAZN", "ZNF185", "IGF1R", "MAST4", "RBBP8", "PDZK1", …
HALLMARK_OXIDATIVE_PHOSPHORYLATION	0.217165	0.301617	0.0304681	0.249682	1.1267	200	c("ALDH6A1", "SLC25A12", "NDUFA5", "OAT", "DLD", "ATP1B1", "PRDX3", "ETFDH", "ACADM", "HADHB", "NDUFS2", "ACAT1", "COX15", "MPC1", "GLUD1", "ISCA1", "NDUFS1", "ACAA1", "COX10", "MTRF1", "SDHC", "ACADVL", "CYB5A", "ABCB7", "ACADSB", "UQCRC2", "SUCLA2", "FH", "ATP6V1G1", "MFN2", "PDHX", "DLAT", "BCKDHA", "DLST", "IMMT", "MRPS30", "ATP6V1D", "PDHB", "GOT2", "SUPV3L1", "ATP5F1A", "FDX1", "OPA1", "MTX…
HALLMARK_WNT_BETA_CATENIN_SIGNALING	0.225899	0.305269	0.0334366	0.334584	1.17884	42	c("NCSTN", "CUL1", "NUMB", "DVL2", "DKK4", "FZD1", "CSNK1E", "TP53")
HALLMARK_FATTY_ACID_METABOLISM	0.238955	0.314415	0.029243	0.255595	1.12111	157	c("BCKDHB", "AUH", "DLD", "ETFDH", "ALAD", "ALDH9A1", "ACADM", "HADHB", "SERINC1", "CPT2", "GSTZ1", "MCEE", "HIBCH", "REEP6", "ACAA1", "ELOVL5", "GLUL", "BPHL", "GPD2", "HADH", "SDHC", "ACADVL", "HMGCL", "CRYZ", "SUCLA2", "CYP4A22", "FH", "CYP4A11", "ECI2", "DLST", "BMPR1B", "ENO3", "PDHB", "GAPDHS", "D2HGDH", "HSD17B4", "SUCLG2", "HSD17B7", "MDH2")
HALLMARK_SPERMATOGENESIS	0.330956	0.424303	0.0240609	0.249046	1.06908	134	c("MAP7", "IFT88", "SPATA6", "PHF7", "GMCL1", "ZC3H14", "ZC2HC1C", "NPHP1", "CCT6B", "STAM2", "PCSK4", "CLGN", "SIRT1", "PACRG", "BRAF", "PIAS2", "PEBP1", "MAST2", "ZPBP", "OAZ3", "DDX25", "SCG3", "GAPDHS", "STRBP", "PRKAR2A", "MTOR", "TEKT2", "TNP1", "GAD1", "NF2", "IP6K1", "ART3", "HSPA2", "DMC1", "MLLT10", "MEP1B", "SNAP91", "SLC12A2", "NPY5R", "HSPA1L")
HALLMARK_BILE_ACID_METABOLISM	0.347742	0.434678	0.0237073	0.253724	1.06039	112	c("PEX7", "EFHC1", "EPHX2", "PEX1", "PEX19", "ALDH9A1", "NUDT12", "PNPLA8", "GNPAT", "PEX6", "HACL1", "SCP2", "ABCA3", "SLC27A2", "CYP46A1", "GSTK1", "PEX12", "ABCA2", "GNMT", "ABCD3", "PEX26", "PEX13", "HSD17B4", "SLC22A18", "LONP2", "SERPINA6", "CAT", "NR1I2", "SLC23A2", "ABCA5", "PEX11G", "RXRA", "NR3C2")
HALLMARK_ANDROGEN_RESPONSE	0.423508	0.516473	0.0207941	0.248585	1.0222	100	c("MAP7", "AZGP1", "MAK", "ELOVL5", "PGM3", "RAB4A", "CDC14B", "HOMER2", "ZMIZ1", "NGLY1", "CAMKK2", "UAP1", "NKX3-1", "PDLIM5", "STK39", "BMPR1B", "DNAJB9", "B4GALT1", "PTPN21", "GPD1L", "H1-0", "TSC22D1", "PIAS1", "ACSL3", "SPDEF", "AKT1", "VAPA", "GSR", "TMEM50A", "XRCC5", "LIFR", "UBE2J1", "LMAN1", "ELL2")
HALLMARK_UNFOLDED_PROTEIN_RESPONSE	0.447734	0.533017	0.0433412	-0.206669	-1.0045	112	c("NOP56", "CCL2", "CHAC1", "IFIT1", "YWHAZ", "EIF4A3", "EXOSC4", "EXOSC9", "PSAT1", "CEBPB", "POP4", "ARFGAP1", "EIF4EBP1", "LSM4", "H2AX", "SRPRB", "RRP9", "ATP6V0D1", "YIF1A", "CKS1B", "ATF4", "RPS14", "TARS1", "EXOSC5", "BAG3", "XPOT", "BANF1", "NPM1", "TUBB2A", "HERPUD1", "CNOT2", "CALR", "PREB", "LSM1", "CEBPG")
HALLMARK_ADIPOGENESIS	0.568397	0.660927	0.0150329	0.212437	0.958633	200	c("EPHX2", "NDUFA5", "RREB1", "DLD", "PRDX3", "CD302", "ACADM", "MTARC2", "RNF11", "CPT2", "PTCD3", "HIBCH", "QDPR", "DRAM2", "REEP6", "MAP4K3", "PDCD4", "SCP2", "GPD2", "ACLY", "HADH", "SDHC", "DBT", "BCL2L13", "CCNG2", "SOWAHC", "DLAT", "BCKDHA", "IMMT", "ADCY6", "ABCB8", "MCCC1", "DNAJB9", "TANK", "AGPAT3", "ELMOD3", "PPM1B", "MDH2", "ACO2", "ATL2", "SUCLG1", "SULT1A1", "PTGER3", "CAT", "APLP2…
HALLMARK_PANCREAS_BETA_CELLS	0.63991	0.727171	0.0288496	-0.228504	-0.897781	40	c("DPP4", "MAFB", "FOXO1", "SST", "SRPRB", "LMO2", "FOXA2", "INS", "NKX2-2", "GCG", "DCX", "SEC11A", "VDR")
HALLMARK_UV_RESPONSE_DN	0.769507	0.845536	0.0112412	0.198024	0.858645	144	c("BCKDHB", "SCAF8", "DDAH1", "DMAC2L", "MAGI2", "CITED2", "TOGARAM1", "ICA1", "MIOS", "PHF3", "SFMBT1", "CDK13", "WDR37", "NFKB1", "ZMIZ1", "BHLHE40", "MTA1", "MRPS31", "PDLIM5", "ATRX", "RASA2", "DLG1", "F3", "IGF1R", "PRKAR2B", "SCHIP1", "SLC22A18", "PRDM2", "PTPN21", "CDON", "YTHDC1", "SIPA1L1", "RBPMS", "FHL2", "TGFBR3", "RXRA", "VLDLR", "TJP1", "ADORA2B", "SPOP", "BMPR1A", "SYNJ2", "PRKCE",…
HALLMARK_PEROXISOME	0.777893	0.845536	0.0117567	0.203478	0.842823	104	c("EPHX2", "ALDH9A1", "PEX11B", "ACAA1", "GNPAT", "ELOVL5", "PEX6", "SCP2", "HMGCL", "SLC27A2", "GSTK1", "ABCC8", "DLG4", "ECI2", "ERCC3", "ABCD3", "SMARCC1", "CADM1", "PEX13", "HSD17B4", "LONP2", "VPS4B", "MSH2", "SERPINA6", "SEMA3C", "CAT", "NR1I2", "SLC23A2", "SLC25A17", "RDH11", "CRAT", "BCL10", "CNBP", "PEX5", "PEX14", "MLYCD", "CEL", "RETSAT")
HALLMARK_ESTROGEN_RESPONSE_LATE	0.862143	0.917173	0.00884912	0.183059	0.825244	198	c("MYB", "RABEP1", "FARP1", "METTL3", "CD44", "FLNB", "DLG5", "MAPK13", "CELSR2", "ELOVL5", "UNC13B", "PDCD4", "BAG1", "SERPINA1", "IL17RB", "PGR", "ABCA3", "SLC27A2", "PLXNB1", "HOMER2", "FDFT1", "OPN3", "FRK", "BCL2", "DNAJC12", "MAPT", "AMFR", "SLC1A4", "RPS6KA2", "AFF1", "SCUBE2", "LTF", "CACNA2D2", "PRKAR2B", "CHST8", "RBBP8", "PDZK1", "SEMA3B", "ACOX2", "DYNLT3", "TJP3", "PTGER3", "SERPINA3…
HALLMARK_NOTCH_SIGNALING	0.923077	0.961538	0.0219776	-0.18698	-0.698836	32	c("WNT2", "DTX1", "HEYL", "MAML2", "PRKCA", "PPARD", "NOTCH1")
HALLMARK_HEDGEHOG_SIGNALING	0.969299	0.989081	0.0104327	0.180832	0.613694	36	c("RTN1", "CELSR1", "VEGFA", "TLE3", "AMOT", "LDB1", "CRMP1", "NF1", "VLDLR", "OPHN1", "SHH", "TLE1")
HALLMARK_KRAS_SIGNALING_DN	0.989215	0.989215	0.00642213	0.154134	0.69519	199	c("C5", "VPS50", "CPEB3", "FGGY", "PRKN", "ZC2HC1C", "DTNB", "MYO15A", "MTHFR", "SERPINA10", "GP2", "MFSD6", "INSL5", "CELSR2", "CACNA1F", "CLPS", "NR4A2", "THNSL2", "MSH5", "TFAP2B", "ZNF112", "BMPR1B", "THRB", "TLX1", "YPEL1", "CAPN9", "P2RY4", "GAMT")

[truncated: 1 more sheets: AC105285.1]
