# Supplementary material for: Unraveling Immune-Related lncRNAs in Breast Cancer Molecular Subtypes
Source: Front Oncol. 2021 May 31;11:692170. doi: 10.3389/fonc.2021.692170 (PMC8202402; doi:10.3389/fonc.2021.692170)
Supplement: Supplementary file 16 [file Table_8.xlsx]

## Sheet: EBLN3P
Supplementary Table - GSEA results for BRCA LumB lncRNAs - related to Supplementary Figure 3D
pathway	pval	padj	log2err	ES	NES	size	leadingEdge
HALLMARK_EPITHELIAL_MESENCHYMAL_TRANSITION	3.71479e-21	1.8574e-19	1.18665	-0.531903	-2.75315	200	c("LGALS1", "TNFRSF12A", "TPM2", "GADD45B", "SERPINH1", "PCOLCE", "MYL9", "PLOD1", "TAGLN", "PLAUR", "EFEMP2", "COL6A2", "PPIB", "BGN", "SDC1", "EMP3", "NNMT", "MMP14", "FSTL3", "ITGA5", "COMP", "BMP1", "CAPG", "HTRA1", "LOXL1", "COLGALT1", "TGFBI", "IL32", "FLNA", "COL1A1", "PDLIM4", "COL16A1", "P3H1", "ACTA2", "TIMP1", "TGFB1", "COL8A2", "VIM", "MMP2", "THY1", "PLOD3", "LOXL2", "COL5A1", "FBLN2…
HALLMARK_OXIDATIVE_PHOSPHORYLATION	5.95832e-20	1.48958e-18	1.15122	-0.520386	-2.69354	200	c("NDUFS6", "COX5B", "COX4I1", "HSD17B10", "ATP5F1D", "ECI1", "MRPS12", "NDUFB7", "ECHS1", "TIMM8B", "NDUFA6", "TIMM13", "ATP5F1E", "BAX", "NDUFS3", "UQCRC1", "NDUFB8", "COX8A", "ATP5PO", "NDUFAB1", "COX6B1", "ECH1", "MRPS15", "NDUFS7", "IDH3G", "IDH2", "NDUFB2", "MRPL11", "COX6A1", "ATP5ME", "GPX4", "NDUFV2", "ACADVL", "RHOT2", "NDUFS8", "ATP6V1F", "UQCR11", "CYB5R3", "TCIRG1", "UQCRH", "ATP5MG"…
HALLMARK_MYOGENESIS	2.99516e-13	4.99194e-12	0.932595	-0.436009	-2.25637	199	c("PDLIM7", "SPHK1", "TPM2", "SMTN", "GADD45B", "KIFC3", "MYL6B", "TAGLN", "AEBP1", "COX7A1", "COL6A2", "HSPB2", "LSP1", "PTP4A3", "MYLPF", "TNNI2", "GAA", "SYNGR2", "COL1A1", "FXYD1", "TGFB1", "CKB", "ACTN2", "CFD", "SLN", "MYL3", "SOD3", "BIN1", "CRYAB", "MB", "ACTA1", "ACTC1", "TEAD4", "APOD", "EFS", "MYH9", "IGFBP7", "COL4A2", "SPDEF", "FDPS", "FST", "DENND2B", "TNNC2", "TNNT1", "DMPK", "OCEL…
HALLMARK_MYC_TARGETS_V2	8.03593e-10	1.00449e-08	0.801216	-0.611595	-2.59557	58	c("WDR74", "PUS1", "SRM", "NOP16", "NOC4L", "FARSA", "RRP9", "TBRG4", "IMP4", "PPAN", "SLC19A1", "PES1", "PA2G4", "MYBBP1A", "MRTO4", "DCTPP1", "RRP12", "IPO4", "PLK1", "EXOSC5", "DUSP2", "NOP56", "NOP2", "MCM5", "GRWD1", "AIMP2", "TCOF1", "MAP3K6", "BYSL", "CDK4")
HALLMARK_HYPOXIA	1.80717e-07	1.80717e-06	0.690132	-0.353353	-1.82862	199	c("PRDX5", "ENO1", "GALK1", "CAVIN3", "EFNA3", "GAPDH", "PLAUR", "S100A4", "TPI1", "CCN5", "CAVIN1", "BGN", "PPP1R15A", "PFKL", "GAA", "ANGPTL4", "TGFBI", "ALDOA", "HMOX1", "PGF", "JMJD6", "MIF", "SRPX", "ILVBL", "NAGK", "SLC25A1", "GPI", "SULT2B1", "EDN2", "COL5A1", "JUN", "ADM", "HAS1", "ISG20", "DDIT3", "ANXA2", "CCN1", "B3GALT6", "MYH9", "PHKG1", "PFKP", "PLIN2", "CCN2", "ALDOC", "DDIT4", "TP…
HALLMARK_COAGULATION	4.55148e-07	3.7929e-06	0.674963	-0.404584	-2.00567	138	c("MMP14", "COMP", "BMP1", "APOC1", "HTRA1", "CSRP1", "MSRB2", "C1R", "F12", "PLAU", "TIMP1", "CRIP2", "MMP11", "GNB2", "MMP2", "MMP15", "CTSK", "C1QA", "SERPING1", "S100A13", "CFD", "MMP9", "S100A1", "PEF1", "MMP1", "C1S", "C2", "CTSB", "C8G", "LRP1", "CTSH", "CTSV", "MMP3", "SH2B2", "C3", "SERPINE1", "MAFF", "GSN", "SIRT2", "SPARC", "DPP4", "ACOX2", "FN1", "APOC3", "VWF", "PROC")
HALLMARK_MITOTIC_SPINDLE	5.59159e-07	3.99399e-06	0.659444	0.431826	1.81078	199	c("SOS1", "TSC1", "NF1", "CD2AP", "WASL", "RASA1", "ALMS1", "APC", "DLG1", "RABGAP1", "SMC4", "FGD6", "ARHGAP5", "RFC1", "ALS2", "RICTOR", "PPP4R2", "ROCK1", "CDC27", "RASA2", "KIF5B", "TLK1", "CLIP1", "KIF3B", "PCGF5", "NIN", "HOOK3", "CLASP1", "NCK1", "LATS1", "SASS6", "EPB41", "RAPGEF6", "KIF20B", "SMC1A", "SMC3", "CNTRL", "ARHGEF3", "FGD4", "KIF1B", "ARHGEF12", "LRPPRC", "AKAP13", "SPTBN1", "…
HALLMARK_PROTEIN_SECRETION	1.44054e-06	9.00336e-06	0.643552	0.508798	1.96207	96	c("SCAMP1", "CLCN3", "GOLGA4", "VPS4B", "SNAP23", "MON2", "RAB14", "ATP7A", "YIPF6", "VAMP4", "ARFGEF2", "ARFIP1", "LMAN1", "AP3B1", "GALC", "OCRL", "ADAM10", "MAPK1", "USO1", "COPB1", "AP2B1", "DOP1A", "RAB5A", "KIF1B", "STX12", "RPS6KA3", "ARFGEF1", "AP1G1", "CLN5", "M6PR", "SEC22B", "STAM", "SEC31A", "COPB2", "LAMP2", "TMED10", "BET1", "VPS45", "TMX1", "DST", "VAMP7", "ABCA1", "COG2", "NAPG", …
HALLMARK_REACTIVE_OXYGEN_SPECIES_PATHWAY	3.58584e-06	1.99213e-05	0.627257	-0.549387	-2.2439	49	c("HMOX2", "NDUFA6", "SOD1", "FTL", "LSP1", "ATOX1", "PRDX2", "JUNB", "GPX4", "NDUFB4", "G6PD", "CDKN2D", "FES", "PRDX1", "STK25", "PFKP", "SELENOS", "MGST1", "LAMTOR5", "PRDX4", "PDLIM1", "EGLN2", "MSRA", "GLRX2", "PRDX6", "SBNO2", "ERCC2", "GPX3", "PTPA", "TXN")
HALLMARK_ADIPOGENESIS	5.89934e-06	2.94967e-05	0.610527	-0.3319	-1.71792	200	c("NDUFB7", "ECHS1", "CHCHD10", "SLC25A10", "APOE", "TALDO1", "SOD1", "NDUFS3", "UQCRC1", "COX8A", "ATP5PO", "ESRRA", "TKT", "NDUFAB1", "ECH1", "CAVIN1", "IDH3G", "PFKL", "COX6A1", "SLC19A1", "GPX4", "ANGPTL4", "VEGFB", "UQCR11", "REEP6", "ALDOA", "UQCR10", "CD151", "POR", "COQ9", "SLC25A1", "CYC1", "ALDH2", "PEX14", "DDT", "ACADS", "TST", "SLC1A5", "SNCG", "RETN", "ETFB", "UQCRQ", "PREB", "SUCLG…
HALLMARK_MYC_TARGETS_V1	1.47982e-05	6.54887e-05	0.593325	-0.324738	-1.68086	200	c("RPS2", "LSM7", "SRM", "NOP16", "TUFM", "RUVBL2", "SNRPD2", "SNRPA", "PSMA7", "RRP9", "FBL", "NDUFAB1", "RPL18", "PSMC4", "MRPL23", "PRPF31", "CDC20", "PA2G4", "RPS10", "RPS5", "LSM2", "HDDC2", "RPS3", "PPM1G", "PPIA", "NME1", "TRIM28", "PHB2", "MRPS18B", "RACK1", "SNRPG", "NHP2", "RPLP0", "CYC1", "EXOSC7", "PSMD8", "COX5A", "NOP56", "RNPS1", "EIF3B", "C1QBP", "SSBP1", "KARS1", "MCM5", "AIMP2",…
HALLMARK_TNFA_SIGNALING_VIA_NFKB	1.57173e-05	6.54887e-05	0.57561	-0.324253	-1.67835	200	c("SPHK1", "NFKBIE", "GADD45B", "IER2", "TRIP10", "PLAUR", "FOSL1", "MSC", "PHLDA2", "NFKB2", "PPP1R15A", "JUNB", "PLAU", "SQSTM1", "TNIP2", "IFNGR2", "EHD1", "NINJ1", "RELB", "DUSP2", "BCL3", "JUN", "SPSB1", "CEBPB", "GFPT2", "TNF", "IL15RA", "TNFSF9", "G0S2", "CCN1", "NFKBIA", "TNIP1", "SOCS3", "CCRL2", "SLC2A6", "SERPINE1", "RELA", "IER5", "HBEGF", "CCL2", "MAFF", "EDN1", "MAP2K3", "ICAM1", "E…
HALLMARK_P53_PATHWAY	2.54054e-05	9.77132e-05	0.57561	-0.31272	-1.61835	199	c("NUPR1", "SPHK1", "TAX1BP3", "RPL36", "BAX", "S100A4", "DCXR", "RPL18", "CD81", "SDC1", "RGS16", "PPP1R15A", "RAB40C", "HRAS", "VAMP8", "HMOX1", "RHBDF2", "UPP1", "TGFB1", "RPS12", "RACK1", "FDXR", "PLK3", "SFN", "CTSD", "IFI30", "NINJ1", "ADA", "ST14", "PHLDA3", "JUN", "CD82", "DEF6", "SOCS1", "H2AJ", "JAG2", "H1-2", "OSGIN1", "VDR", "SLC3A2", "TRIAP1", "EPHA2", "TNFSF9", "DDIT3", "PROCR", "EP…
HALLMARK_MTORC1_SIGNALING	4.00415e-05	0.00013738	0.557332	-0.308756	-1.59783	199	c("NUPR1", "ENO1", "FKBP2", "TOMM40", "SERPINH1", "SHMT2", "NFKBIB", "GAPDH", "RRP9", "TPI1", "HMBS", "PSMC4", "PPP1R15A", "EBP", "DDX39A", "PFKL", "PSMB5", "SDF2L1", "PSMD13", "PDAP1", "ALDOA", "CALR", "PPIA", "SQSTM1", "FDXR", "PHGDH", "PLK1", "GPI", "IFI30", "TM7SF2", "G6PD", "TUBA4A", "SLC1A5", "CORO1A", "ITGB2", "PNP", "PRDX1", "DDIT3", "PSMG1", "RPN1", "DDIT4", "ARPC5L", "LDHA", "PPA1", "SL…
HALLMARK_ALLOGRAFT_REJECTION	4.12141e-05	0.00013738	0.557332	-0.316196	-1.63664	200	c("EIF5A", "RPS9", "RPS19", "SPI1", "CAPG", "PSMB10", "FLNA", "NME1", "TIMP1", "TGFB1", "IRF7", "IFNGR2", "THY1", "NCF4", "RPL3L", "CSK", "BCL3", "MMP9", "CD74", "SOCS1", "LTB", "TNF", "ITGB2", "WAS", "PTPN6", "HLA-E", "C2", "LY86", "STAB1", "AARS1", "HLA-DMA", "RPL39", "CCL11", "CD40", "CD7", "HCLS1", "CCND3", "ELANE", "RPL9", "FCGR2B", "CCL2", "IL11", "ICAM1", "TRAF2", "CDKN2A", "HLA-DRA", "HLA…
HALLMARK_XENOBIOTIC_METABOLISM	5.25312e-05	0.000158116	0.557332	-0.30671	-1.58724	199	c("SHMT2", "APOE", "LONP1", "GSTO1", "DCXR", "DDAH2", "BCAR1", "ECH1", "SERTAD1", "BLVRB", "PSMB10", "GSS", "TNFRSF1A", "PYCR1", "POR", "HMOX1", "UPP1", "CES1", "NINJ1", "CDA", "ALDH2", "DDT", "SLC1A5", "ASL", "KARS1", "EPHA2", "EPHX1", "FBLN1", "PMM1", "SLC22A1", "DHPS", "HES6", "GCKR", "SPINT2", "CYP26A1", "LCAT", "MT2A", "SERPINE1", "TKFC", "CBR1", "COMT", "PTGDS", "ACP2", "AHCY", "CYP1A2", "F…
HALLMARK_DNA_REPAIR	5.37594e-05	0.000158116	0.557332	-0.334668	-1.67449	148	c("ADRM1", "SAC3D1", "APRT", "NME4", "GUK1", "MPG", "POLR2G", "EDF1", "NME3", "TARBP2", "TAF10", "NELFE", "ALYREF", "ITPA", "POLR2I", "GPX4", "RBX1", "POLR2E", "NT5C", "POLR2J", "GTF2F1", "NME1", "POLR2H", "ADA", "CDA", "ELL", "POLD4", "COX17", "VPS28", "BCAP31", "DAD1", "DGUOK", "VPS37B", "PNP", "POLE4", "RFC2", "SEC61A1", "FEN1", "POLD1", "GSDME", "MRPL40", "HCLS1", "ERCC1", "POLR1C", "TAF1C", …
HALLMARK_UV_RESPONSE_UP	5.727e-05	0.000159083	0.557332	-0.339862	-1.71725	158	c("PSMC3", "CLTB", "AP2S1", "CDC34", "H2AX", "BSG", "MGAT1", "MMP14", "MRPL23", "HYAL2", "JUNB", "ARRB2", "ATP6V1F", "PDAP1", "ALDOA", "HMOX1", "SQSTM1", "POLR2H", "TUBA4A", "TST", "UROD", "PPIF", "SELENOW", "NPTX2", "EPHX1", "STK25", "BAK1", "GAL", "NFKBIA", "FEN1", "CCNE1", "RPN1", "CTSV", "CCND3", "MSX1", "BID", "PRKACA", "APOM", "YKT6", "IGFBP2", "STIP1", "ICAM1", "PDLIM3", "DGAT1", "KLHDC3",…
HALLMARK_UV_RESPONSE_DN	0.000109312	0.000287663	0.538434	0.42522	1.72569	144	c("ATRX", "TOGARAM1", "YTHDC1", "NIPBL", "DLG1", "NR1D2", "AGGF1", "NEK7", "PRKCE", "RASA2", "CDK13", "PHF3", "SCAF8", "ATRN", "GCNT1", "PRDM2", "BMPR1A", "DDAH1", "CDON", "NR3C1", "TJP1", "ATP2C1", "DYRK1A", "ATP2B1", "IRS1", "MIOS", "PIAS3", "WDR37", "ATP2B4", "SFMBT1", "MAPK14", "ACVR2A", "APBB2", "CAP2", "BCKDHB", "ATXN1", "ADD3", "DMAC2L", "SMAD3", "MAP2K5", "SPOP", "TENT4A", "SRI", "SIPA1L1…
HALLMARK_GLYCOLYSIS	0.000182527	0.000456316	0.518848	-0.30377	-1.57167	198	c("ENO1", "GALK1", "PGLS", "SLC25A10", "PLOD1", "TALDO1", "EFNA3", "SOD1", "GALE", "CHPF", "TPI1", "B4GALT2", "SDC1", "PSMC4", "SLC16A3", "NOL3", "PKM", "B4GALT7", "ANGPTL4", "B3GAT3", "SPAG4", "TGFBI", "POLR3K", "ALDOA", "CHPF2", "PPIA", "NDUFV3", "CLDN3", "MIF", "GMPPA", "ALDH7A1", "G6PD", "COL5A1", "AKR1A1", "CLN6", "ISG20", "RBCK1", "B3GALT6", "PFKP", "LHPP", "GMPPB", "NSDHL", "DDIT4", "ALG1"…
HALLMARK_APICAL_JUNCTION	0.000869213	0.00206955	0.477271	-0.279281	-1.4453	199	c("PFN1", "ZYX", "MYL9", "RRAS", "ADAM15", "TSPAN4", "STX4", "ACTB", "MVD", "FSCN1", "CLDN14", "VASP", "BMP1", "HRAS", "CNN2", "CD99", "TGFBI", "CD276", "ACTG1", "GTF2F1", "COL16A1", "GNAI2", "MMP2", "THY1", "PDZD3", "GAMT", "CRB3", "CLDN5", "FLNC", "ACTN2", "MMP9", "CERCAM", "MAP4K2", "CDH15", "ACTA1", "ACTC1", "LAYN", "MYH9", "CDH3", "NRTN", "AMH", "CLDN15", "MYL12B", "ICAM1", "ICAM2", "YWHAH",…
HALLMARK_FATTY_ACID_METABOLISM	0.00123562	0.00280823	0.45506	-0.292701	-1.48073	157	c("LGALS1", "NTHL1", "HSD17B10", "ECI1", "ECHS1", "ECH1", "CBR3", "IDH3G", "ACADVL", "NCAPH2", "REEP6", "IL4I1", "ALDOA", "ERP29", "MIF", "D2HGDH", "SDHA", "ACADS", "IDH3B", "UROD", "CCDC58", "GCDH", "ACAT2", "PCBD1", "EPHX1", "G0S2", "SUCLG1", "S100A10", "NSDHL", "RDH16", "LDHA", "MDH2", "ACOT8", "FH", "CBR1", "PDHA1", "PSME1", "YWHAH", "APEX1", "ACAA1", "PRDX6", "DECR1", "PTS", "LTC4S", "ADSL",…
HALLMARK_APOPTOSIS	0.00140148	0.0030467	0.45506	-0.293098	-1.48503	161	c("GPX1", "TNFRSF12A", "TSPO", "GADD45B", "LMNA", "MGMT", "SOD1", "BAX", "KRT18", "BGN", "IGFBP6", "EBP", "GPX4", "RHOT2", "HSPB1", "HMOX1", "SQSTM1", "TIMP1", "FDXR", "MMP2", "GNA15", "IFITM3", "CD14", "JUN", "BCAP31", "TNF", "ISG20", "DDIT3", "CASP4", "TIMP2", "LGALS3", "AIFM3", "BID", "RELA", "VDAC2", "GSN", "PLCB2", "FEZ1", "ATF3", "CDC25B", "PDGFRB", "PPP2R5B", "DAP3", "LUM", "GPX3", "DAP", …
HALLMARK_CHOLESTEROL_HOMEOSTASIS	0.0029306	0.00610541	0.431708	-0.352265	-1.56631	74	c("TNFRSF12A", "MVD", "PLAUR", "ECH1", "ATF5", "EBP", "ACTG1", "PCYT2", "MVK", "S100A11", "PMVK", "TM7SF2", "ACAT2", "STX5", "ALDOC", "ANXA13", "NSDHL", "FDPS", "LGALS3", "FBXO6", "ETHE1", "ATF3", "TRIB3", "ACSS2", "CBS")
HALLMARK_INFLAMMATORY_RESPONSE	0.00540246	0.0108049	0.407018	-0.260288	-1.34701	199	c("SPHK1", "ADRM1", "RHOG", "PLAUR", "EMP3", "RGS16", "MMP14", "ITGA5", "PTGIR", "OSM", "TIMP1", "IRF7", "IFNGR2", "GNA15", "CD14", "CD82", "PDPN", "IL15RA", "ADM", "TNFSF9", "BST2", "STAB1", "NFKBIA", "GPR132", "MARCO", "LY6E", "SELENOS", "SCARF1", "CD40", "CCRL2", "SERPINE1", "RELA", "HBEGF", "CCL2", "EDN1", "ICAM1", "CLEC5A", "IL4R", "CCL20", "LIF", "EBI3", "TNFRSF1B", "FPR1", "CSF1", "CD70", …
HALLMARK_HEME_METABOLISM	0.0203203	0.0390774	0.10552	0.323464	1.35554	197	c("DCAF10", "CLCN3", "KLF3", "GAPVD1", "NEK7", "CDC27", "ISCA1", "KDM7A", "FBXO9", "EPB41", "DCUN1D1", "TNRC6B", "FBXO34", "NNT", "SLC11A2", "BMP2K", "SLC30A1", "NR3C1", "ARHGEF12", "ALDH6A1", "VEZF1", "YPEL5", "FOXJ2", "TOP1", "BACH1", "SYNJ1", "LPIN2", "CPOX", "RNF19A", "RIOK3", "MINPP1", "ADD1", "BTRC", "LAMP2", "ARL2BP", "ATP6V0A1", "EZH1", "DAAM1", "RCL1", "CA2", "TRAK2", "FOXO3", "MBOAT2", …
HALLMARK_INTERFERON_GAMMA_RESPONSE	0.0214823	0.0392183	0.326352	-0.248662	-1.28708	200	c("VAMP5", "OGFR", "C1R", "PSMB10", "MVP", "VAMP8", "UPP1", "IRF7", "IFITM2", "IFI30", "ISG15", "LGALS3BP", "SERPING1", "SECTM1", "IFITM3", "HLA-DRB1", "PSME2", "CD74", "SOCS1", "FCGR1A", "IL15RA", "METTL7B", "PNP", "BST2", "ISG20", "PTPN6", "C1S", "RBCK1", "CASP4", "SLC25A28", "NFKBIA", "PML", "SOCS3", "PFKP", "HLA-DMA", "LY6E", "PSMB2", "CD40", "MT2A", "PSMA3", "CCL2", "IFI27", "ICAM1", "IFI35"…
HALLMARK_G2M_CHECKPOINT	0.0219623	0.0392183	0.101377	0.321627	1.34868	199	c("SRSF10", "ATRX", "CCNT1", "YTHDC1", "XPO1", "ARID4A", "PURA", "RPS6KA5", "SMC4", "SMC2", "CUL3", "PRPF4B", "CUL5", "CDC27", "STAG1", "KIF5B", "TMPO", "KIF20B", "SMC1A", "CASP8AP2", "CUL4A", "NUP50", "BARD1", "SS18", "PDS5B", "RAD23B", "DR1", "WRN", "TOP1", "PAFAH1B1", "KPNB1", "NSD2", "FOXN3", "ORC5", "MAPK14", "CENPE", "MTF2", "HUS1", "PLK4", "SMARCC1", "CTCF", "TOP2A", "KNL1", "STIL", "SMAD3…
HALLMARK_COMPLEMENT	0.0515575	0.0888922	0.208827	-0.234244	-1.21245	200	c("PFN1", "MSRB1", "STX4", "RHOG", "PLAUR", "SIRT6", "PPP4C", "PRSS36", "ATOX1", "MMP14", "APOC1", "CSRP1", "C1R", "TIMP1", "IRF7", "GNAI2", "EHD1", "GNB2", "CTSD", "MMP15", "C1QA", "CDA", "SERPING1", "ACTN2", "S100A13", "CEBPB", "WAS", "FCER1G", "C1QC", "C1S", "C2", "CASP4", "CTSB", "COL4A2", "TIMP2", "LRP1", "LGALS3", "CTSH", "CTSV", "PRCP", "C3", "SERPINE1", "MAFF", "PSMB9", "DPP4", "MMP13", "…
HALLMARK_IL2_STAT5_SIGNALING	0.0860786	0.140539	0.160147	-0.226267	-1.17068	198	c("PUS1", "GADD45B", "RNH1", "CTSZ", "GSTO1", "CD81", "RGS16", "TNFRSF4", "PTH1R", "CAPG", "GPX4", "DCPS", "SYNGR2", "COL6A1", "BATF3", "TNFRSF18", "GALM", "GLIPR2", "IFITM3", "SLC1A5", "NOP2", "SOCS1", "LTB", "S100A1", "ITGAE", "ST3GAL4", "PNP", "PTRH2", "CCNE1", "PLIN2", "SPP1", "CCND3", "MAFF", "CST7", "AHCY", "CKAP4", "BATF", "IL4R", "LIF", "AGER", "TNFRSF1B", "NCS1", "IL13", "CSF1", "FLT3LG"…
HALLMARK_ANDROGEN_RESPONSE	0.0871339	0.140539	0.0515824	0.330366	1.28152	100	c("PIAS1", "LIFR", "LMAN1", "ACSL3", "STK39", "ELK4", "ABHD2", "HERC3", "RPS6KA3", "HMGCR", "SPCS3", "GPD1L", "SLC26A2", "CDC14B", "CAMKK2", "DNAJB9", "APPBP2", "ITGAV", "ZBTB10", "HOMER2", "SEC24D", "NGLY1", "INPP4B", "GNAI3", "ELOVL5", "IQGAP2", "SLC38A2", "NCOA4", "ELL2", "B4GALT1", "SELENOP", "CDK6", "XRCC5", "UAP1", "PLPP1", "GUCY1A1", "BMPR1B", "HMGCS1", "UBE2J1", "CCND1", "INSIG1", "MAP7",…
HALLMARK_TGF_BETA_SIGNALING	0.0970247	0.151601	0.0511654	0.371751	1.30631	54	c("XIAP", "HIPK2", "ARID4B", "APC", "BMPR2", "PPM1A", "TRIM33", "UBE2D3", "BMPR1A", "TJP1", "SMURF1", "SPTBN1", "SMURF2", "SMAD1", "MAP3K7", "SMAD3", "CTNNB1", "SKIL", "CDH1")
HALLMARK_IL6_JAK_STAT3_SIGNALING	0.127371	0.189407	0.0931001	-0.256063	-1.17587	87	c("TNFRSF12A", "TNFRSF1A", "HMOX1", "TGFB1", "IFNGR2", "CD14", "JUN", "ACVRL1", "SOCS1", "LTB", "TNF", "IL15RA", "LTBR", "BAK1", "SOCS3", "IL10RB", "IL4R", "HAX1", "EBI3", "TNFRSF1B", "IL9R", "CSF1", "PIM1", "IRF1", "PIK3R5", "IL1B", "INHBE", "TYK2", "IL12RB1", "CCL7", "DNTT", "IL2RG", "CXCL10")
HALLMARK_PEROXISOME	0.128797	0.189407	0.098147	-0.246984	-1.17036	104	c("PRDX5", "TSPO", "SOD1", "ECH1", "IDH2", "HRAS", "MVP", "ABCD1", "SLC25A19", "SULT2B1", "PEX14", "FIS1", "HSD3B7", "HSD11B2", "ABCB9", "CLN6", "CRABP2", "PRDX1", "SLC35B2", "FDPS", "ERCC1", "ACOT8", "GSTK1", "FABP6", "YWHAH", "ITGB1BP1", "ACAA1")
HALLMARK_UNFOLDED_PROTEIN_RESPONSE	0.206166	0.294522	0.0792843	-0.231487	-1.10727	112	c("BANF1", "YIF1A", "H2AX", "RRP9", "LSM4", "EXOSC4", "EXOSC1", "ZBTB17", "ARFGAP1", "CALR", "ATF4", "RPS14", "NHP2", "EXOSC5", "NOP56", "FUS", "PDIA5", "CEBPB", "ATP6V0D1", "PREB", "POP4", "CXXC1", "EIF4EBP1", "IMP3", "CHAC1", "DDIT4", "EIF4A3", "KHSRP", "CCL2")
HALLMARK_ESTROGEN_RESPONSE_EARLY	0.248317	0.344885	0.0267793	0.264656	1.10979	199	c("JAK2", "IL6ST", "AFF1", "MED13L", "THSD4", "ELF1", "UGCG", "ABHD2", "NRIP1", "SLC19A2", "TIPARP", "CELSR2", "SLC22A5", "IL17RB", "SLC26A2", "CHPT1", "SLC27A2", "MYB", "RETREG1", "KAZN", "INPP5F", "BCL2", "ADD3", "EGR3", "MYOF", "PRSS23", "RASGRP1", "WWC1", "MPPED2", "TIAM1", "RHOBTB3", "PMAIP1", "SLC39A6", "FARP1", "MAST4", "IGF1R", "DYNLT3", "MYBL1", "MINDY1", "ELOVL5", "FLNB", "TOB1", "SLC1A…
HALLMARK_INTERFERON_ALPHA_RESPONSE	0.260971	0.352664	0.0668121	-0.231847	-1.08247	97	c("OGFR", "MVB12A", "IRF7", "IFITM2", "IFI30", "ISG15", "LGALS3BP", "IFITM3", "PSME2", "CD74", "BST2", "ISG20", "PROCR", "C1S", "SLC25A28", "LY6E", "CCRL2", "PSMA3", "IFI27", "IFI35", "PSME1", "PSMB9", "PSMB8", "IL4R", "CSF1", "CNP", "IRF1", "GMPR", "TRIM26", "TRAFD1", "CASP1", "BATF2", "HLA-C", "IFITM1", "CXCL10", "EPSTI1")
HALLMARK_HEDGEHOG_SIGNALING	0.276085	0.36327	0.0288316	0.348427	1.13751	36	c("NF1", "RASA1", "CDK5R1", "OPHN1", "AMOT", "PTCH1", "UNC5C", "CNTFR", "CDK6", "NKX6-1", "SLIT1", "TLE3", "NRCAM", "CRMP1", "SHH", "HEY2", "VLDLR", "DPYSL2", "NRP1")
HALLMARK_SPERMATOGENESIS	0.299258	0.37814	0.0244568	0.270724	1.0892	134	c("STRBP", "GMCL1", "RAD17", "STAM2", "ZC3H14", "BRAF", "SIRT1", "TOPBP1", "MTOR", "PRKAR2A", "MLLT10", "AGFG1", "SNAP91", "IFT88", "SPATA6", "TSN", "SLC12A2", "IDE", "PIAS2", "GAPDHS", "HSPA4L", "CCT6B", "SHE", "CLGN", "DBF4", "LPIN1", "IP6K1", "GRM8", "H1-6", "NPHP1")
HALLMARK_ANGIOGENESIS	0.302512	0.37814	0.0479378	-0.285187	-1.08397	36	c("S100A4", "TIMP1", "JAG2", "LRPAP1", "SPP1", "MSX1", "COL3A1", "COL5A2", "POSTN", "LUM", "OLR1", "PDGFA", "APOH", "FSTL1")
HALLMARK_WNT_BETA_CATENIN_SIGNALING	0.424173	0.517284	0.0213914	0.306072	1.02918	42	c("ADAM17", "RBPJ", "MAML1", "NCSTN", "AXIN2", "NUMB", "PTCH1", "CTNNB1", "GNAI1", "DKK4", "CUL1", "SKP2")
HALLMARK_APICAL_SURFACE	0.631373	0.751635	0.0153806	0.26401	0.89549	44	c("CD160", "TMEM8B", "ATP8B1", "ADAM10", "NCOA6", "BRCA1", "GATA3", "DCBLD2", "AFAP1L2", "AKAP7", "APP", "B4GALT1", "SHROOM2")
HALLMARK_BILE_ACID_METABOLISM	0.651865	0.757983	0.0130382	0.231267	0.911301	112	c("PEX1", "PNPLA8", "PEX12", "SLC23A2", "NUDT12", "PEX19", "NR3C2", "NEDD4", "ABCD3", "TFCP2L1", "SLC27A2", "ATXN1", "ABCA1", "ABCA5", "EFHC1", "SCP2", "HSD17B4", "GCLM", "ABCA2", "ACSL1", "PEX13", "ABCA8", "PEX26", "LONP2", "CYP7A1", "ALDH9A1", "ABCD2", "RXRA", "NPC1", "SLC23A1", "CROT", "CYP7B1")
HALLMARK_PI3K_AKT_MTOR_SIGNALING	0.669138	0.760384	0.0128002	0.231306	0.902318	105	c("PIKFYVE", "PTPN11", "PRKAA2", "NCK1", "ATF1", "EIF4E", "UBE2D3", "MAPK1", "CAB39", "ACTR2", "PRKAR2A", "TBK1", "GSK3B", "PLA2G12A", "RPS6KA3", "SMAD2", "MAPK8", "MAP3K7", "ITPR2", "IRAK4", "TIAM1", "ACACA", "PLCB1", "MAPK9", "PTEN", "VAV3", "PPP2R1B", "RIT1", "MYD88", "CLTC")
HALLMARK_E2F_TARGETS	0.691324	0.768138	0.0111267	0.216479	0.908269	200	c("XPO1", "SMC4", "RFC1", "CCP110", "PSIP1", "DCK", "STAG1", "RAD50", "MSH2", "NUP153", "CBX5", "USP1", "TMPO", "NUP205", "SMC1A", "SMC3", "PMS2", "MMS22L", "ORC2", "PAN2", "IPO7", "BARD1", "PDS5B", "ING3", "NUDT21", "DEK", "UBR7", "BRCA1", "CENPE", "SMC6", "HUS1", "MELK", "PLK4", "ATAD2", "CTCF", "TOP2A", "RAD21", "PRKDC", "MRE11", "RAD1", "PNN", "GINS4", "WEE1", "MLH1", "NBN", "SRSF1", "BRCA2",…
HALLMARK_ESTROGEN_RESPONSE_LATE	0.743889	0.808576	0.0526059	-0.178387	-0.922954	198	c("GALE", "DCXR", "IMPA2", "CCN5", "RNASEH2A", "IDH2", "NXT1", "DHRS2", "BLVRB", "CDC20", "PKP3", "CKB", "SFN", "SULT2B1", "ST14", "DUSP2", "KCNK5", "TST", "NBL1", "ALDH3B1", "CLIC3", "PPIF", "ETFB", "ISG20", "PTPN6", "GAL", "LSR", "TPSAB1", "PLAAT3", "SCARB1", "SLC9A3R1", "EMP2", "RAB31", "PDLIM3", "SLC29A1", "BATF", "ACOX2", "MDK", "CXCL12", "XRCC3", "MICB", "S100A9", "GINS2", "KRT19", "SLC7A5"…
HALLMARK_NOTCH_SIGNALING	0.861458	0.916445	0.025119	-0.207914	-0.76832	32	c("DTX2", "RBX1", "WNT2", "DTX1")
HALLMARK_PANCREAS_BETA_CELLS	0.987561	0.999669	0.0242165	-0.156173	-0.608546	40	c("VDR", "MAFB", "DPP4", "GCG", "LMO2", "INS", "SRPRB", "PAX4", "GCK", "NEUROG3", "NEUROD1", "SEC11A", "SST", "ISL1", "SYT13", "SRP14", "NKX2-2", "DCX", "SLC2A2", "SPCS1", "FOXA2", "PDX1", "ELP4", "AKT3", "PAX6", "CHGA", "SCGN", "PKLR", "IAPP", "PCSK1", "HNF1A", "G6PC2", "PCSK2", "FOXO1", "INSM1", "ABCC8", "NKX6-1", "PAK3", "SRP9", "STXBP1")
HALLMARK_KRAS_SIGNALING_UP	0.999449	0.999669	0.00463312	0.143561	0.60233	200	c("BTBD3", "STRN", "MTMR10", "USP12", "ADAM17", "NIN", "AVL9", "PTCD2", "RABGAP1L", "EVI5", "TSPAN13", "CBL", "CBR4", "SNAP91", "PEG3", "SATB1", "CA2", "FUCA1", "ZNF639", "DCBLD2", "MAP3K1", "BTC", "ITGA2", "CCSER2", "DNMBP", "PTBP2", "TOR1AIP2", "ANXA10", "ZNF277", "EPB41L3", "DUSP6", "PRELID3B", "ST6GAL1", "ABCB1", "PCP4", "CROT", "AMMECR1", "SPRY2", "KLF4", "FGF9", "IL33", "ERO1A", "SOX9", "SE…
HALLMARK_KRAS_SIGNALING_DN	0.999669	0.999669	0.00465495	0.143621	0.602247	199	c("CPEB3", "VPS50", "ZNF112", "ASB7", "C5", "KMT2D", "MFSD6", "THRB", "BARD1", "CELSR2", "TFCP2L1", "YPEL1", "TAS2R4", "ALOX12B", "ENTPD7", "ABCB11", "MTHFR", "ZBTB16", "SKIL", "SIDT1", "TENT5C", "BTG2", "P2RY4", "CNTFR", "NRIP2", "FGFR3", "SSTR4", "CLDN16", "SELENOP", "ZC2HC1C", "LFNG", "AMBN", "STAG3", "AKR1B10", "NR4A2", "TENM2", "BMPR1B", "NTF3", "GP1BA", "TGFB2", "CPB1", "MYO15A", "TG", "SPR…

## Sheet: USP27X-AS1
Supplementary Table - GSEA results for BRCA LumB lncRNAs - related to Supplementary Figure 3D
pathway	pval	padj	log2err	ES	NES	size	leadingEdge
HALLMARK_EPITHELIAL_MESENCHYMAL_TRANSITION	7.77506e-67	3.88753e-65	2.13442	-0.739257	-4.23668	200	c("NNMT", "PLAUR", "COLGALT1", "LGALS1", "WNT5A", "GREM1", "VIM", "PRRX1", "NT5E", "SERPINH1", "FBLN5", "TGFBI", "EMP3", "ITGA5", "FMOD", "THBS2", "FSTL1", "VCAN", "DPYSL3", "LOX", "COL5A2", "TNC", "MMP2", "FBLN2", "MMP14", "BMP1", "POSTN", "COL5A1", "COL1A2", "COL1A1", "FN1", "BGN", "LAMC2", "LAMA1", "FLNA", "FAP", "FBN1", "PMP22", "CXCL8", "CTHRC1", "VEGFC", "ADAM12", "MMP1", "CALD1", "HTRA1", …
HALLMARK_ALLOGRAFT_REJECTION	6.38245e-37	1.59561e-35	1.58293	-0.601245	-3.44573	200	c("ICAM1", "BCAT1", "TGFB2", "FLNA", "IFNGR2", "INHBA", "THY1", "RPS3A", "SRGN", "GBP2", "EGFR", "CD86", "IL7", "TLR3", "CTSS", "IL27RA", "RPS19", "CCR1", "ST8SIA4", "IL10", "LY86", "IL6", "FAS", "SPI1", "ITGB2", "CCL13", "LYN", "BCL3", "F2R", "CCL7", "CD80", "CCL11", "C2", "EIF3D", "DEGS1", "CD2", "CCND2", "IL4R", "IL18", "IL2RG", "CD4", "CCR5", "TLR1", "HLA-DRA", "TLR2", "IL2RB", "CCL22", "HLA-…
HALLMARK_INFLAMMATORY_RESPONSE	2.39754e-32	3.9959e-31	1.48157	-0.581233	-3.32562	199	c("PLAUR", "OSMR", "HAS2", "ICAM1", "CD55", "PDE4B", "AQP9", "EMP3", "ITGA5", "PTGIR", "MMP14", "CXCL8", "PDPN", "CD82", "TNFAIP6", "HRH1", "IFNGR2", "OLR1", "INHBA", "C5AR1", "AXL", "GPR132", "LDLR", "MSR1", "SPHK1", "PTGER4", "SERPINE1", "CXCL10", "ADM", "CXCL11", "EDN1", "BST2", "TNFSF15", "TLR3", "IL1R1", "C3AR1", "IL15RA", "IL10", "KLF6", "IL6", "CCRL2", "RNF144B", "LYN", "PTAFR", "CCL7", "I…
HALLMARK_TNFA_SIGNALING_VIA_NFKB	6.51225e-31	8.14031e-30	1.4462	-0.562274	-3.22239	200	c("PLAUR", "ICAM1", "FOSL1", "PDE4B", "LAMB3", "TNC", "NFIL3", "KLF4", "RCAN1", "GFPT2", "TNFAIP6", "IFNGR2", "OLR1", "INHBA", "SERPINB8", "MSC", "SLC2A3", "CCN1", "LDLR", "PLAU", "PANX1", "SPHK1", "PTGER4", "KYNU", "TRIP10", "SERPINE1", "CXCL10", "SPSB1", "CXCL11", "EDN1", "SOD2", "ATF3", "PMEPA1", "IL15RA", "KLF6", "FUT4", "IL6", "CCRL2", "BCL3", "BCL2A1", "CD80", "PLEK", "IL18", "GPR183", "SGK…
HALLMARK_INTERFERON_GAMMA_RESPONSE	2.61411e-29	2.61411e-28	1.40259	-0.550011	-3.15211	200	c("SERPING1", "ICAM1", "CFH", "PDE4B", "C1R", "C1S", "TNFAIP6", "PFKP", "EPSTI1", "NOD1", "CASP4", "MTHFD2", "CXCL10", "CXCL11", "CD86", "BST2", "IL7", "FCGR1A", "SOD2", "ST8SIA4", "IL15RA", "CASP1", "RSAD2", "IFITM3", "IL6", "FAS", "ARID5B", "OAS2", "CCL7", "ARL4A", "IFITM2", "SSPN", "UPP1", "IDO1", "VCAM1", "IL4R", "LATS2", "MT2A", "IL2RB", "HLA-DQA1", "LY6E", "CXCL9", "HLA-DRB1", "HLA-B", "CD7…
HALLMARK_COMPLEMENT	1.56601e-17	1.30501e-16	1.07687	-0.446123	-2.55673	200	c("PLAUR", "SERPING1", "CTSB", "CD55", "CFH", "C1R", "C1S", "DPP4", "TIMP2", "MMP14", "LGMN", "FN1", "LGALS3", "C3", "OLR1", "ANXA5", "CASP4", "KYNU", "CTSD", "SERPINE1", "LRP1", "FCER1G", "APOC1", "CTSS", "CTSC", "ZEB1", "GNB4", "CASP1", "MMP12", "ZFPM2", "DOCK4", "S100A9", "IL6", "C1QC", "LYN", "C2", "HSPA5", "PLEK", "C1QA", "MMP13", "COL4A2", "ERAP2", "CTSL", "PLA2G7", "EHD1", "GNG2", "FYN", "…
HALLMARK_COAGULATION	1.60112e-16	1.14366e-15	1.04763	-0.515539	-2.81258	138	c("SERPING1", "ANXA1", "CTSB", "CFH", "C1R", "C1S", "DPP4", "MMP2", "MMP14", "BMP1", "LGMN", "CTSK", "FN1", "CFI", "FBN1", "C3", "PROS1", "PECAM1", "MMP1", "OLR1", "HTRA1", "MMP3", "SPARC", "MMP7", "A2M", "PLAU", "SERPINE1", "VWF", "LRP1", "APOC1", "MMP11", "CAPN2", "GNG12", "KLK8", "C2", "MMP10", "PLEK", "C1QA", "P2RY1", "RAC1", "ITGB3", "GSN", "F2RL2", "COMP", "FYN", "S100A1", "MMP9", "F13B", "…
HALLMARK_IL2_STAT5_SIGNALING	3.31117e-16	2.06948e-15	1.0377	-0.440044	-2.51577	198	c("NT5E", "MYO1E", "TNFRSF21", "PLIN2", "NFIL3", "GLIPR2", "NRP1", "SLC2A3", "SLC29A2", "SPP1", "CXCL10", "CD86", "COL6A1", "PLAGL1", "IL10", "KLF6", "IFITM3", "MUC1", "ADAM19", "ARL4A", "EMP1", "TNFSF11", "UCK2", "CCND2", "IL4R", "GSTO1", "TNFRSF1B", "IL2RB", "SYT11", "ICOS", "IL2RA", "PTH1R", "SWAP70", "ITIH5", "CST7", "GPR65", "F2RL2", "TNFSF10", "GADD45B", "S100A1", "CD83", "CAPG", "ITGAE", "…
HALLMARK_KRAS_SIGNALING_UP	8.64627e-16	4.80348e-15	1.02767	-0.427435	-2.44963	200	c("PLAUR", "MPZL2", "CFH", "PRRX1", "GPNMB", "LY96", "KLF4", "LAPTM5", "GFPT2", "PECAM1", "SPON1", "INHBA", "NRP1", "MAFB", "AKAP12", "PLAU", "SPP1", "TRIB2", "FCER1G", "CXCL10", "MMP11", "CTSS", "ETV1", "PRDM1", "C3AR1", "SLPI", "PDCD1LG2", "ADGRL4", "IGFBP3", "ITGB2", "F13A1", "EMP1", "CCND2", "MMP10", "TMEM158", "IL2RG", "MAP3K1", "TNFRSF1B", "GYPC", "CD37", "ITGBL1", "ADAMDEC1", "PLVAP", "ANG…
HALLMARK_APICAL_JUNCTION	1.61951e-15	8.09754e-15	1.01754	-0.430372	-2.46245	199	c("CNN2", "CAP1", "ICAM1", "MPZL2", "ACTB", "YWHAH", "TGFBI", "LAMB3", "VCAN", "MMP2", "BMP1", "ADAM15", "RSU1", "LAMC2", "FBN1", "MYH9", "PECAM1", "ACTN1", "AKT3", "ARPC2", "ADAM23", "FLNC", "ZYX", "NEXN", "NECTIN1", "DSC3", "THY1", "ADAMTS5", "VWF", "TNFRSF11B", "MYL9", "EGFR", "CD86", "SYK", "LAYN", "CLDN19", "VASP", "TSPAN4", "COL17A1", "RRAS", "CDH11", "SIRPA", "CLDN14", "MPZL1", "ICAM2", "P…
HALLMARK_HYPOXIA	8.30341e-14	3.77428e-13	0.954542	-0.409337	-2.34209	199	c("PLAUR", "EDN2", "HS3ST1", "TGFBI", "SRPX", "LOX", "PLIN2", "PAM", "COL5A1", "NFIL3", "CAVIN1", "S100A4", "BGN", "MYH9", "KDELR3", "ENO1", "ANXA2", "PFKP", "DCN", "CSRP2", "SLC2A3", "CCN1", "AKAP12", "CCN2", "SERPINE1", "CHST3", "ADM", "TPST2", "EGFR", "HDLBP", "CAV1", "ATF3", "P4HA2", "KLF6", "IL6", "VLDLR", "IGFBP3", "EXT1", "SAP30", "TGFB3", "HSPA5", "HAS1", "MAP3K1", "MT2A", "SLC2A5", "ANGP…
HALLMARK_IL6_JAK_STAT3_SIGNALING	2.82238e-12	1.17599e-11	0.898671	-0.542473	-2.74259	87	c("OSMR", "TNFRSF21", "IFNGR2", "A2M", "CXCL10", "CXCL11", "IL7", "IL1R1", "CCR1", "IL15RA", "PLA2G2A", "ACVRL1", "IL6", "FAS", "CCL7", "TNFRSF12A", "PDGFC", "TNFRSF1A", "IL4R", "IL2RG", "TNFRSF1B", "TLR2", "CXCL9", "IL2RA", "TGFB1", "ITGB3", "HMOX1", "CXCL1", "IL1R2", "CD14", "CSF2RB", "CXCL3", "IFNGR1", "CRLF2", "PIK3R5", "CXCL13", "ITGA4", "IL18R1", "LEPR", "CD44", "IL9R", "IFNAR1", "CSF2RA", …
HALLMARK_MYOGENESIS	5.24547e-10	2.01749e-09	0.801216	-0.360262	-2.0613	199	c("WWTR1", "AEBP1", "CRYAB", "COL1A1", "MYH9", "GJA5", "ADAM12", "TAGLN", "COL6A2", "COL6A3", "SPARC", "HSPB2", "COL3A1", "SPHK1", "COL15A1", "PDLIM7", "SMTN", "MYL3", "LSP1", "MYH4", "TPM2", "LAMA2", "FHL1", "MYLK", "IGFBP7", "CNN3", "IGFBP3", "ABLIM1", "FLII", "DMD", "SSPN", "MRAS", "TEAD4", "COX7A1", "CRAT", "CHRNA1", "KIFC3", "SVIL", "FST", "ITGB4", "BDKRB2", "TNNT3", "FDPS", "COL4A2", "APP",…
HALLMARK_INTERFERON_ALPHA_RESPONSE	1.70838e-09	6.10137e-09	0.788187	-0.46718	-2.39412	97	c("C1S", "EPSTI1", "CXCL10", "CXCL11", "GBP2", "BST2", "IL7", "TMEM140", "CASP1", "RSAD2", "IFITM3", "CCRL2", "IFITM2", "IFITM1", "MVB12A", "IL4R", "LY6E", "CD74", "SAMD9L", "NCOA7", "NMI", "IFIT3", "B2M", "TRIM14", "IFIT2", "TRIM21", "IL15", "HERC6", "OASL", "WARS1", "GBP4", "IFIH1", "SP110", "MX1", "IFI44L", "SELL", "IFI44", "PSMB9", "IFI30", "USP18", "PLSCR1", "LAMP3", "ISG20", "TAP1", "STAT2"…
HALLMARK_APOPTOSIS	2.70733e-07	9.02442e-07	0.674963	-0.34919	-1.92469	161	c("ANXA1", "MMP2", "TIMP2", "TGFB2", "BGN", "LGALS3", "LUM", "BID", "PPT1", "DCN", "CASP4", "PDGFRB", "FEZ1", "CAV1", "SOD2", "ATF3", "CASP1", "IFITM3", "DPYD", "IL6", "FAS", "HGF", "F2R", "TNFRSF12A", "EMP1", "LMNA", "CD2", "CCND2", "IL18", "APP", "GSN", "SAT1", "TNFSF10", "GADD45B", "CASP7", "HMOX1", "MCL1", "BIRC3", "CD14", "ANKH", "CTH", "IFNGR1", "TSPO", "LEF1", "PDCD4", "PLPPR4", "GADD45A",…
HALLMARK_UV_RESPONSE_DN	1.58882e-06	4.96506e-06	0.643552	-0.351514	-1.92089	144	c("HAS2", "FBLN5", "COL5A2", "LTBP1", "COL1A2", "COL1A1", "PMP22", "AKT3", "ANXA2", "NRP1", "COL3A1", "CCN1", "LDLR", "SNAI2", "SERPINE1", "IGFBP5", "DAB2", "PDGFRB", "CAV1", "COL11A1", "KIT", "CELF2", "VLDLR", "RND3", "PTGFR", "PIK3R3", "RUNX1", "TGFBR2", "NFIB", "RGS4", "DLC1", "PTPRM", "ITGB3", "SDC2", "FYN", "LPAR1", "PPARG", "PDLIM5", "ATP2B4", "MAP1B", "F3", "PTEN", "LAMC1", "ID1", "PLCB4")
HALLMARK_CHOLESTEROL_HOMEOSTASIS	2.98671e-05	8.78443e-05	0.57561	-0.398009	-1.94307	74	c("PLAUR", "GPX8", "ANTXR2", "CXCL16", "LGMN", "NFIL3", "S100A11", "LGALS3", "ANXA5", "LDLR", "ANXA13", "ATF3", "TNFRSF12A", "STX5", "SREBF2", "FDPS", "PPARG", "FABP5", "CBS", "LPL", "IDI1", "DHCR7", "ADH4")
HALLMARK_ANGIOGENESIS	4.29162e-05	0.000119212	0.557332	-0.525243	-2.18081	36	c("TNFRSF21", "FSTL1", "VCAN", "COL5A2", "POSTN", "S100A4", "OLR1", "LUM", "NRP1", "COL3A1", "SPP1", "SLCO2A1", "CCND2", "APP", "ITGAV", "LPL")
HALLMARK_MTORC1_SIGNALING	0.00106481	0.00280213	0.45506	-0.249233	-1.42603	199	c("SERPINH1", "BCAT1", "LGMN", "NFIL3", "DAPP1", "ENO1", "EPRS1", "EGLN3", "SLC2A3", "LDLR", "MTHFD2", "CALR", "IGFBP5", "TFRC", "CTSC", "PLOD2", "VLDLR", "ITGB2", "PIK3R3", "HSPA5", "SHMT2", "TES", "PITPNB", "ACTR3", "SLA", "SRD5A1", "PNP", "LDHA", "FGL2", "EIF2S2", "DDIT4", "GOT1", "IDI1", "DHCR7", "CTH", "PPP1R15A", "WARS1", "CXCR4", "PSAT1", "IDH1", "HMGCS1", "SCD", "GLRX", "POLR3G", "NUPR1",…
HALLMARK_P53_PATHWAY	0.00129046	0.00322616	0.45506	-0.247445	-1.4158	199	c("TAX1BP3", "PTPN14", "KLF4", "S100A4", "CD82", "RPS12", "RPL36", "ZFP36L1", "SPHK1", "CTSD", "TP63", "VDR", "ATF3", "KRT17", "CASP1", "TCN2", "CLCA2", "FAS", "RACK1", "EPHA2", "F2R", "KLK8", "UPP1", "CCND2", "RAP2B", "CDKN2B", "ITGB4", "SDC1", "ST14", "APP", "NOTCH1", "TGFB1", "S100A10", "SAT1", "HMOX1", "LIF", "RGS16", "PLK2", "DDIT4", "CDH13", "SFN", "PLXNB2", "PPP1R15A", "PLK3", "DGKA", "TM7…
HALLMARK_NOTCH_SIGNALING	0.00310465	0.00739203	0.431708	-0.447658	-1.79959	32	c("WNT5A", "NOTCH3", "TCF7L2", "WNT2", "MAML2", "DTX4", "SAP30", "FZD1", "NOTCH1", "DTX2", "ST3GAL6")
HALLMARK_GLYCOLYSIS	0.00376972	0.00837642	0.431708	-0.236983	-1.35485	198	c("NT5E", "TGFBI", "VCAN", "PAM", "COL5A1", "KDELR3", "ENO1", "EGLN3", "SRD5A3", "PFKP", "DCN", "PLOD1", "EGFR", "HDLBP", "P4HA2", "TXN", "PLOD2", "VLDLR", "IGFBP3", "EXT1", "SAP30", "AKR1A1", "HSPA5", "TPST1", "SDC1", "BPNT1", "ANGPTL4", "SDC2", "PGLS", "EXT2", "B3GNT3", "B4GALT1", "MERTK", "LDHA", "DDIT4", "GOT1", "ANG", "CTH")
HALLMARK_DNA_REPAIR	0.00385315	0.00837642	0.241698	0.363253	1.50726	148	c("SRSF6", "USP11", "DCTN4", "VPS37D", "ERCC3", "COX17", "POLA1", "BRF2", "BCAM", "AAAS", "BCAP31", "CETN2", "ERCC4", "MPC2", "UPF3B", "RRM2B", "ARL6IP1", "ADCY6", "DGUOK", "RAE1", "RFC5", "TAF1C", "RAD52", "AGO4", "XPC", "NME3", "ADRM1", "SMAD5", "DUT", "NELFCD", "TSG101", "POLR2K", "MPG", "SNAPC5", "GTF2H3", "NT5C", "LIG1", "SUPT4H1", "PRIM1", "TARBP2", "AK3", "POLR2C", "HPRT1", "GTF2A2")
HALLMARK_ANDROGEN_RESPONSE	0.00667356	0.0139033	0.407018	-0.278226	-1.44032	100	c("MYL12A", "ACTN1", "AKAP12", "ADAMTS1", "DBI", "PMEPA1", "ARID5B", "SGK1", "MAF", "SAT1", "UBE2J1", "ELK4", "B2M", "B4GALT1", "MERTK", "ANKH", "PDLIM5", "ITGAV", "CDC14B", "IDI1", "XRCC6", "FKBP5", "ABCC4", "TNFAIP8", "VAPA", "RPS6KA3", "PGM3", "SEC24D", "HMGCS1", "SCD", "ELL2", "SELENOP", "GUCY1A1", "RAB4A", "UAP1", "ALDH1A3", "NKX3-1", "CENPN", "SRF")
HALLMARK_TGF_BETA_SIGNALING	0.0472441	0.0944882	0.163242	-0.295608	-1.34888	54	c("WWTR1", "LTBP2", "IFNGR2", "SERPINE1", "RAB31", "PMEPA1", "TGFBR1", "SMAD1", "ID3", "ENG", "TGFB1", "NOG", "RHOA", "ID1", "PPP1R15A", "BCAR3", "SKI", "CTNNB1")
HALLMARK_SPERMATOGENESIS	0.0700368	0.134602	0.0548754	0.312607	1.28289	134	c("ZC2HC1C", "HSPA1L", "LPIN1", "BRAF", "PGS1", "PHKG2", "SCG3", "PCSK4", "RAD17", "SIRT1", "ADAM2", "STRBP", "PHF7", "TUBA3C", "PEBP1", "PIAS2", "IFT88", "NPHP1", "GMCL1", "ACE", "TOPBP1", "COIL", "YBX2", "H1-6", "TSN", "ADAD1", "CCT6B", "ELOVL3", "ZPBP", "NAA11", "GSTM3", "MAP7", "GSG1", "ZC3H14", "DDX25")
HALLMARK_APICAL_SURFACE	0.0727371	0.134602	0.123558	-0.305408	-1.3302	44	c("PLAUR", "SRPX", "GAS1", "THY1", "LYN", "IL2RG", "IL2RB", "NTNG1", "RHCG", "APP", "B4GALT1", "EFNA5", "CRYBG1")
HALLMARK_XENOBIOTIC_METABOLISM	0.0753769	0.134602	0.265217	-0.202837	-1.16057	199	c("AQP9", "CES1", "BCAT1", "TGFB2", "PROS1", "KYNU", "SERPINE1", "FMO1", "ARG2", "IL1R1", "CYP26A1", "FAS", "EPHA2", "UPP1", "TNFRSF1A", "TPST1", "GSTO1", "MT2A", "SLC12A4", "ADH1C", "FMO3", "SHMT2", "ACP2", "GCKR", "APOE", "ALDH2", "ETS2", "HMOX1", "TDO2", "FBLN1", "KARS1", "PDLIM5", "MBL2", "NQO1", "SSR3", "ENPEP", "ADH7", "IRF8", "AHCY", "IGF1", "IDH1", "TYR", "CFB", "CRP", "RBP4", "HNF4A", "C…
HALLMARK_HEDGEHOG_SIGNALING	0.105058	0.181135	0.097212	-0.30982	-1.28637	36	c("NRP2", "MYH9", "NRP1", "THY1", "TLE1", "VLDLR", "PML", "ETS2")
HALLMARK_MYC_TARGETS_V1	0.115	0.191667	0.213388	-0.196467	-1.12595	200	c("PABPC4", "EEF1B2", "RPLP0", "EPRS1", "CDC20", "RPS10", "FBL", "RPS3", "RPS2", "RACK1", "SRM", "EIF3D", "SERBP1", "IMPDH2", "RPL6", "CTPS1", "HDGF", "RPL34", "LSM2", "RPS6", "RPS5", "SLC25A3", "IARS1", "AP3S1", "RPL14", "LDHA", "KARS1", "EIF2S2", "XRCC6", "CAD", "DEK", "SYNCRIP", "MCM5", "PABPC1", "MCM6", "CCT3", "SET", "HNRNPA1", "POLE3", "NOP56", "NOLC1", "HNRNPU", "ABCE1", "CCNA2", "RPL18")
HALLMARK_ESTROGEN_RESPONSE_EARLY	0.125885	0.20304	0.0389121	0.280035	1.19496	199	c("SLC22A5", "SLC39A6", "HSPB8", "RHOBTB3", "THSD4", "KAZN", "SLC19A2", "SOX3", "BCL2", "CELSR2", "SLC27A2", "MSMB", "NCOR2", "DYNLT3", "STC2", "PMAIP1", "SLC9A3R1", "RAB17", "RETREG1", "SIAH2", "RASGRP1", "CBFA2T3", "UNC119", "IGF1R", "KCNK15", "SULT2B1", "SYNGR1", "WWC1", "AKAP1", "MINDY1", "ABAT", "FKBP4", "SEMA3B", "SNX24", "MED13L", "RET", "GREB1", "CCND1", "ADCY9", "ABCA3", "INPP5F", "PODXL…
HALLMARK_HEME_METABOLISM	0.138316	0.216118	0.0368909	0.278051	1.18528	197	c("HAGH", "SLC25A38", "NNT", "YPEL5", "NCOA4", "MOSPD1", "EPB41", "EZH1", "BCAM", "ANK1", "RAP1GAP", "ABCB6", "PIGQ", "NFE2L1", "FECH", "HEBP1", "FOXJ2", "ADD1", "CDC27", "FN3K", "CIR1", "SLC11A2", "GCLM", "ATP6V0A1", "EPOR", "RHD", "SEC14L1", "BTRC", "DMTN", "GYPB", "FBXO9", "RBM5", "OSBP2", "ACSL6", "GATA1", "TSPAN5", "XK", "HTATIP2", "RNF123", "TFDP2", "TENT5C", "KHNYN", "CDR2", "MKRN1", "MINP…
HALLMARK_BILE_ACID_METABOLISM	0.151322	0.229275	0.0361559	0.298984	1.20318	112	c("ABCA5", "ABCA2", "NR0B2", "EFHC1", "SLC27A2", "PEX12", "PEX19", "MLYCD", "NR1I2", "NUDT12", "SLC23A2", "PAOX", "ABCD1", "SULT2B1", "GCLM", "PHYH", "SLC22A18", "RXRG", "SLC23A1", "PFKM", "PECR", "GNMT", "PEX1", "TFCP2L1", "ABCD3", "ABCA3", "PEX7", "PIPOX", "HACL1", "CYP8B1", "KLF1", "AMACR", "SLCO1A2")
HALLMARK_WNT_BETA_CATENIN_SIGNALING	0.180954	0.266108	0.0348294	0.351216	1.21958	42	c("HDAC11", "AXIN2", "KAT2A", "FRAT1", "HDAC5", "NCOR2", "AXIN1")
HALLMARK_UV_RESPONSE_UP	0.223906	0.319865	0.1245	-0.19771	-1.09306	158	c("ICAM1", "MMP14", "BID", "PPT1", "PTPRD", "TFRC", "FMO1", "PDLIM3", "SOD2", "ATF3", "SHOX2", "IL6", "NPTX2", "LYN", "MGAT1", "CDKN2B", "CREG1", "RAB27A", "HMOX1", "HSPA13", "TYRO3", "CXCL2", "DNAJB1", "ARRB2", "C4BPB", "CCK", "GPX3", "APOM", "CTSV", "STARD3", "POLE3", "PLCL1", "BTG3", "GAL", "TUBA4A", "HNRNPU", "HLA-F", "CHRNA5", "TARS1", "BMP2", "AP2S1", "AQP3")
HALLMARK_OXIDATIVE_PHOSPHORYLATION	0.272964	0.379117	0.0242103	0.257636	1.09969	200	c("ATP6V0C", "NNT", "COX17", "ATP6AP1", "COX6C", "HSPA9", "ACADSB", "IDH3A", "HCCS", "RHOT2", "ATP6V1H", "AIFM1", "MRPS30", "GRPEL1", "PDHX", "PHYH", "NDUFA2", "SLC25A20", "NDUFA5", "NDUFA1", "HSD17B10", "OPA1", "ATP6V1C1", "COX7A2L", "COX6A1", "GLUD1", "LRPPRC", "PDHA1", "SLC25A12", "MTX2", "MDH1", "NDUFAB1", "ATP6V1E1", "NDUFB6", "SLC25A6", "ACAA1", "MRPS11", "ATP5PB", "SLC25A11", "MTRF1", "IDH…
HALLMARK_ADIPOGENESIS	0.3175	0.429054	0.127457	-0.182763	-1.04741	200	c("PLIN2", "CAVIN1", "C3", "LAMA4", "SQOR", "NABP1", "COL15A1", "MYLK", "ARL4A", "SSPN", "SLC5A6", "CRAT", "OMD", "ANGPTL4", "RTN3", "ANGPT1", "ENPP2", "ITIH5", "ABCA1", "COQ3", "APOE", "PHLDB1", "ALDH2", "CHCHD10", "COL4A1", "PPARG", "ESYT1", "LEP", "MGST3", "AK2", "SPARCL1", "PTGER3", "LPL", "DHCR7", "IFNGR1", "ATP5PO", "SORBS1", "SAMM50", "PDCD4", "GADD45A", "MTARC2", "IDH1", "DRAM2", "GPX3", …
HALLMARK_REACTIVE_OXYGEN_SPECIES_PATHWAY	0.386364	0.508373	0.0534318	-0.232515	-1.03793	49	c("PFKP", "FTL", "SOD2", "LSP1", "TXN", "PDLIM1", "NDUFA6", "PTPA", "NQO1", "GPX3", "GLRX2", "GLRX", "MSRA")
HALLMARK_MYC_TARGETS_V2	0.401373	0.514581	0.0550578	-0.220672	-1.0256	58	c("SLC29A2", "MAP3K6", "PPRC1", "SRM", "MCM5", "UTP20", "NOP56", "NOLC1", "WDR74", "DUSP2", "TFB2M", "IPO4", "PLK1", "MYC", "RRP12", "NOP16", "MYBBP1A", "PES1", "PPAN", "PHB", "GRWD1", "PA2G4", "PUS1", "PLK4", "BYSL")
HALLMARK_PANCREAS_BETA_CELLS	0.425258	0.531572	0.0481277	-0.238436	-1.01552	40	c("DPP4", "AKT3", "MAFB", "FOXO1", "VDR")
HALLMARK_PI3K_AKT_MTOR_SIGNALING	0.645646	0.783181	0.0549664	-0.179453	-0.934423	105	c("ADCY2", "DAPP1", "NOD1", "CALR", "PITX2", "EGFR", "PIK3R3", "TNFRSF1A", "IL2RG", "RAC1", "ACTR3", "SLA", "PTEN", "SFN", "LCK", "PFN1", "AP2M1", "CXCR4")
HALLMARK_ESTROGEN_RESPONSE_LATE	0.66205	0.783181	0.010923	0.216116	0.921856	198	c("HOMER2", "FGFR3", "SLC22A5", "DNAJC12", "HSPB8", "SERPINA5", "PTPN6", "METTL3", "CACNA2D2", "COX6C", "ASCL1", "SOX3", "BCL2", "CELSR2", "SLC27A2", "NCOR2", "DYNLT3", "SLC9A3R1", "CDH1", "SIAH2", "SNX10", "SULT2B1", "TSPAN13", "LLGL2", "FKBP4", "SEMA3B", "GPER1", "RET", "MAPK13", "GINS2", "CCND1", "AGR2", "ABCA3", "IGSF1", "SLC2A8", "FLNB", "PLAC1", "PRKAR2B", "OLFM1", "HPRT1", "KRT19", "FAM102…
HALLMARK_UNFOLDED_PROTEIN_RESPONSE	0.673536	0.783181	0.0560911	-0.177472	-0.930549	112	c("CHAC1", "FKBP14", "KDELR3", "NABP1", "MTHFD2", "CALR", "ATF3", "EEF2", "HSPA5", "PDIA5", "CCL2", "IARS1", "SRPRB", "SEC31A", "YIF1A", "DDIT4", "SRPRA", "PSAT1", "TUBB2A", "EXOSC2", "EXOSC10", "CKS1B", "NOP56", "NOLC1", "ATF4", "TARS1", "CEBPB")
HALLMARK_PEROXISOME	0.745244	0.846868	0.0101289	0.215376	0.858083	104	c("PEX5", "ERCC3", "CTBP1", "SLC27A2", "ABCC5", "MLYCD", "NR1I2", "SLC23A2", "ABCD1", "SULT2B1", "RXRG", "MSH2", "SIAH1", "ABCC8", "ACOT8", "ABCB9", "ABCD3", "HMGCL", "DLG4", "DHRS3", "ACAA1", "LONP2", "ACOX1", "ALB", "ISOC1", "VPS4B")
HALLMARK_PROTEIN_SECRETION	0.76905	0.8545	0.00975549	0.213347	0.841327	96	c("STX16", "GOSR2", "YIPF6", "DNM1L", "ARFGEF2", "ATP6V1H", "NAPA", "VAMP4", "RAB22A", "OCRL", "BNIP3", "ARFGEF1", "ATP7A", "MON2", "TSG101", "SCAMP1", "ATP6V1B1")
HALLMARK_FATTY_ACID_METABOLISM	0.91133	0.990576	0.0595438	-0.15083	-0.83494	157	c("LGALS1", "YWHAH", "OSTC", "ACSL4", "IL4I1", "FMO1", "ADSL", "CRAT", "ADH1C", "EHHADH", "S100A10", "AOC3", "CYP4A11", "TDO2", "FH", "LDHA", "INMT", "ACSL5", "CA6", "ALDH1A1", "IDI1", "PTPRG", "ADH7", "SUCLG2", "IDH1", "DLST", "CBR3", "REEP6", "G0S2", "HMGCS1", "SDHA", "SDHD", "CIDEA")
HALLMARK_G2M_CHECKPOINT	0.944724	0.997414	0.0730397	-0.146181	-0.836398	199	c("HOXC10", "CDC20", "EXO1", "BCL3", "SAP30", "DMD", "CENPF", "MEIS2", "UCK2", "NEK2", "MT2A", "FANCC", "TGFB1", "RASAL2", "JPT1", "PML", "CHEK1", "KIF2C", "HMGA1", "FOXN3", "MEIS1", "EFNA5", "NASP", "SYNCRIP", "CKS2", "MCM5", "MCM6", "HIRA", "MARCKS", "CKS1B", "MAPK14", "NOLC1", "HNRNPU", "LBR", "TPX2", "NOTCH2", "CCNA2", "DDX39A", "PTTG1", "NDC80", "ABL1", "CDKN3", "TTK", "DBF4", "SLC7A1", "KNL…
HALLMARK_KRAS_SIGNALING_DN	0.957518	0.997414	0.00426849	0.169961	0.725253	199	c("ZC2HC1C", "FGFR3", "MAGIX", "CACNA1F", "COL2A1", "RGS11", "ASB7", "CNTFR", "THNSL2", "CELSR2", "MSH5", "IDUA", "ALOX12B", "SPHK2", "PDK2", "TEX15", "SNN", "FGGY", "YBX2", "CPEB3", "PDE6B", "KMT2D", "CPB1", "STAG3", "UPK3B", "TFCP2L1", "NR6A1", "ARPP21", "GP2", "TENT5C", "ATP6V1B1", "CACNG1", "GAMT", "NTF3", "BMPR1B", "NRIP2", "KCNN1")
HALLMARK_MITOTIC_SPINDLE	0.980633	0.998125	0.00358947	0.160368	0.684315	199	c("HDAC6", "TAOK2", "CSNK1D", "MARK4", "DYNLL2", "EPB41", "RAPGEF6", "SEPTIN9", "CYTH2", "CDC27", "NUMA1", "RHOT2", "CEP250", "TBCD", "RICTOR", "ATG4B", "CLASP1", "RFC1", "ARFGEF1", "STAU1", "ARHGEF11", "KIF3B", "TUBGCP3", "SMC1A", "CLIP1", "KIF3C", "LRPPRC", "BIN1", "SPTBN1", "UXT", "SHROOM2", "NIN", "CDC42EP4", "FLNB", "ALS2", "SOS1")
HALLMARK_E2F_TARGETS	0.998125	0.998125	0.00300933	0.141673	0.604714	200	c("PAN2", "PSMC3IP", "LUC7L3", "RAD50", "WDR90", "NUP107", "TUBG1", "CCP110", "SUV39H1", "ORC6", "MLH1", "MSH2", "RFC1", "HUS1", "DUT", "ORC2", "CDKN1A", "SMC1A", "BRCA1", "SRSF2", "CNOT9", "PNN", "NAA38", "LIG1", "XPO1", "KIF18B", "RAD51AP1", "POLE", "UBE2S", "PSIP1", "KIF22", "CDKN2C", "PMS2", "TP53", "TIMELESS", "SLBP", "DCK", "POP7", "RBBP7", "HNRNPD", "UBR7", "ESPL1", "GINS4", "CDCA3", "SPC2…

## Sheet: AC096733.2
Supplementary Table - GSEA results for BRCA LumB lncRNAs - related to Supplementary Figure 3D
pathway	pval	padj	log2err	ES	NES	size	leadingEdge
HALLMARK_ALLOGRAFT_REJECTION	1.56781e-19	7.83904e-18	1.14219	-0.504199	-2.69637	200	c("RPL39", "IL4R", "IFNGR2", "RPL9", "IL18", "TIMP1", "LY86", "IL11", "EIF5A", "C2", "HLA-DMA", "IFNGR1", "BCAT1", "CD74", "CXCL13", "CCL11", "RPS19", "SOCS1", "CCL13", "CD8B", "IL2RG", "CD40", "THY1", "CAPG", "GZMA", "DEGS1", "CD3D", "SIT1", "RPL3L", "CCL2", "LTB", "TRAT1", "FCGR2B", "IGSF6", "CCL4", "IL2", "WAS", "NCF4", "GLMN", "IL13", "LY75", "CD3E", "CXCR3", "CD2", "CRTAM", "IL12A", "HLA-DMB…
HALLMARK_EPITHELIAL_MESENCHYMAL_TRANSITION	7.71704e-19	1.92926e-17	1.12391	-0.497689	-2.66155	200	c("EMP3", "NNMT", "SAT1", "PCOLCE", "SDC1", "VIM", "TPM2", "LOXL1", "MFAP5", "PLAUR", "FBLN1", "P3H1", "IL32", "TIMP1", "GPX7", "GAS1", "VEGFC", "SERPINE2", "CXCL8", "LOX", "PLOD1", "ACTA2", "BGN", "EFEMP2", "IGFBP3", "DKK1", "FMOD", "PMEPA1", "NTM", "MMP1", "CTHRC1", "DPYSL3", "BMP1", "TAGLN", "GLIPR1", "HTRA1", "MMP2", "MYL9", "CDH2", "PRRX1", "FBLN5", "COL11A1", "THY1", "CAPG", "COL8A2", "DCN"…
HALLMARK_MITOTIC_SPINDLE	3.0278e-17	5.04633e-16	1.06721	0.546201	2.45221	199	c("ACTN4", "SPTBN1", "EPB41", "FLNB", "SPTAN1", "DYNC1H1", "RALBP1", "ARHGEF11", "CDC42EP4", "APC", "RFC1", "KIF5B", "KIF1B", "SMC1A", "CLIP1", "SMC4", "MYH10", "AKAP13", "CLASP1", "RAPGEF5", "NUMA1", "WASF2", "NOTCH2", "HDAC6", "TRIO", "RICTOR", "NF1", "RASA1", "ALS2", "ABR", "CSNK1D", "ARHGEF12", "BCL2L11", "ALMS1", "SMC3", "ARFGEF1", "CEP192", "PAFAH1B1", "ROCK1", "TAOK2", "TSC1", "DYNLL2", "A…
HALLMARK_OXIDATIVE_PHOSPHORYLATION	1.17834e-08	1.47292e-07	0.74774	-0.380104	-2.03272	200	c("ATP5MG", "NDUFA9", "FDX1", "MPC1", "TIMM8B", "ATP5PO", "ATP5PF", "DECR1", "SDHD", "COX7B", "COX6B1", "OXA1L", "NDUFB8", "MRPL11", "NDUFS3", "UQCRQ", "GPI", "ATP5F1E", "FXN", "COX4I1", "TIMM9", "MRPS15", "NDUFAB1", "MRPL15", "ATP5F1C", "COX7A2", "ATP5MF", "FH", "BAX", "UQCRH", "LDHA", "NDUFA8", "ATP5MC3", "NDUFB5", "NDUFB1", "ATP5MC2", "CYCS", "NDUFV2", "COX5A", "NDUFA1", "TOMM22", "ECHS1", "BD…
HALLMARK_INFLAMMATORY_RESPONSE	6.90609e-08	6.90609e-07	0.704976	-0.3682	-1.96658	199	c("EMP3", "ADM", "IL4R", "IFNGR2", "RHOG", "TNFSF9", "PDPN", "PLAUR", "CD55", "IL18", "TIMP1", "GPC3", "PTGIR", "HRH1", "CXCL8", "SPHK1", "CD82", "LTA", "PDE4B", "CD40", "CCL2", "CCRL2", "LY6E", "PROK2", "NMI", "CD48", "TNFSF15", "LPAR1", "AQP9", "CX3CL1", "RNF144B", "EREG", "F3", "CCL5", "EDN1", "SLAMF1", "CCL20", "HIF1A", "IL6", "LCK", "ROS1", "IL18RAP", "CCL17", "IL15RA", "MMP14", "GCH1", "OLR…
HALLMARK_ESTROGEN_RESPONSE_EARLY	1.77001e-07	1.47501e-06	0.690132	0.430478	1.93266	199	c("THSD4", "NCOR2", "MED13L", "SLC39A6", "FLNB", "BHLHE40", "BCL2", "ELF1", "AFF1", "MAST4", "NRIP1", "SLC22A5", "MINDY1", "CELSR1", "IGF1R", "ABHD2", "AMFR", "MYB", "WWC1", "CCND1", "CELSR2", "SYBU", "MLPH", "SH3BP5", "MYOF", "RETREG1", "ANXA9", "SYNGR1", "KAZN", "RAB17", "ABCA3", "ADCY1", "CANT1", "ELOVL2", "TOB1", "WFS1", "PODXL", "ITPK1", "KDM4B", "FARP1", "CA12", "SLC9A3R1", "AKAP1", "GAB2",…
HALLMARK_INTERFERON_GAMMA_RESPONSE	2.66375e-07	1.90268e-06	0.674963	-0.354425	-1.8954	200	c("PSMA2", "IL4R", "SERPING1", "ARL4A", "SSPN", "BTG1", "PSMA3", "CASP4", "ST3GAL5", "C1R", "HLA-DMA", "VAMP5", "CD74", "SOCS1", "PDE4B", "PFKP", "UPP1", "C1S", "METTL7B", "CD40", "PSME2", "GZMA", "FCGR1A", "BANK1", "PSMB2", "CCL2", "IFITM3", "PSMB9", "LY6E", "SLC25A28", "VAMP8", "PSMB8", "NMI", "SOD2", "HLA-DRB1", "CCL5", "HIF1A", "IL6", "STAT4", "HLA-A", "GPR18", "XCL1", "IFI30", "IL15RA", "HLA…
HALLMARK_MYC_TARGETS_V1	5.09526e-06	3.15544e-05	0.610527	-0.330644	-1.76823	200	c("PSMA2", "SNRPG", "RPL6", "PRDX4", "LSM2", "RPS2", "SNRPB2", "HDDC2", "RPL14", "FBL", "SSBP1", "SRM", "RPL34", "RPS10", "RPS6", "SRSF3", "AP3S1", "NDUFAB1", "RPL18", "EXOSC7", "RNPS1", "CDC20", "RFC4", "LDHA", "SNRPA", "ERH", "PA2G4", "RACK1", "COX5A", "MRPS18B", "EIF2S2", "PSMB2", "KARS1", "HSPE1", "IFRD1", "EEF1B2", "NAP1L1", "LSM7", "TCP1", "PABPC4", "SNRPD2", "PSMA4", "NOP16", "CDK4", "SRSF…
HALLMARK_HYPOXIA	6.04245e-06	3.15544e-05	0.610527	-0.330102	-1.7631	199	c("GAPDH", "ADM", "S100A4", "GLRX", "ENO1", "EFNA3", "PLAUR", "BTG1", "SLC2A5", "SLC37A4", "HOXB9", "CXCR4", "GPC3", "GPI", "CAVIN3", "ERO1A", "CSRP2", "LOX", "PLIN2", "EDN2", "TPST2", "BGN", "CCN5", "IGFBP3", "PRDX5", "TMEM45A", "P4HA1", "PFKP", "LDHA", "KDELR3", "GPC4", "SRPX", "LXN", "CAVIN1", "DCN", "TPI1", "B4GALNT2", "DPYSL4", "CCN1", "PYGM", "PDK1", "NFIL3", "FAM162A", "SLC2A3", "PNRC1", "…
HALLMARK_COAGULATION	6.31088e-06	3.15544e-05	0.610527	-0.367389	-1.86577	138	c("SERPING1", "RAC1", "PLAU", "TIMP1", "APOC1", "C1R", "C2", "HMGCS2", "CTSB", "LGMN", "MMP1", "BMP1", "HTRA1", "ANXA1", "DPP4", "MSRB2", "MMP2", "PROZ", "C1S", "CTSK", "F10", "CPB2", "CAPN2", "MMP11", "DUSP6", "F3", "FYN", "ISCU", "FGG", "MMP3", "COMP", "SERPINB2", "ANG", "FN1", "C1QA", "KLK8", "C3", "MMP14", "SH2B2", "ARF4", "SPARC", "OLR1", "APOC2", "F11", "PLG", "MMP9", "PREP", "PROC", "C8G",…
HALLMARK_GLYCOLYSIS	1.71185e-05	7.78113e-05	0.57561	-0.318221	-1.69734	198	c("EGLN3", "TXN", "GLRX", "NDUFV3", "ENO1", "SDC1", "EFNA3", "SLC37A4", "TPST1", "CXCR4", "GPC3", "ERO1A", "PLOD1", "MIOX", "BIK", "IGFBP3", "P4HA1", "PRPS1", "PFKP", "LDHA", "KDELR3", "B3GNT3", "GPC4", "DCN", "GMPPA", "TPI1", "CLDN9", "DPYSL4", "FAM162A", "CDK1", "AURKA", "CENPA", "TGFBI", "GALE", "ALDOA", "EXT2", "PPIA", "CHST12", "ANG", "NT5E", "UGP2", "TKTL1", "ANGPTL4", "TALDO1", "CHST6", "C…
HALLMARK_UV_RESPONSE_DN	5.20824e-05	0.00021701	0.557332	0.414213	1.78873	144	c("SMAD3", "BHLHE40", "APBB2", "NIPBL", "PRDM2", "PHF3", "IRS1", "ATRX", "IGF1R", "NOTCH2", "ATRN", "YTHDC1", "TOGARAM1", "ZMIZ1", "NR1D2", "INPP4B", "WDR37", "RXRA", "SYNJ2", "MAP2K5", "VAV2", "PRKCE", "NFKB1", "AGGF1", "PDLIM5", "DLG1", "SFMBT1", "TJP1", "ATP2B4", "CDC42BPA", "ARHGEF9", "KALRN", "CDK13", "SMAD7", "SIPA1L1", "SLC7A1", "NR3C1", "DYRK1A", "LDLR", "DDAH1", "MAGI2", "MMP16", "SYNE1"…
HALLMARK_KRAS_SIGNALING_UP	6.24775e-05	0.000240298	0.538434	-0.307274	-1.64324	200	c("LY96", "TMEM158", "GLRX", "MPZL2", "PLAUR", "PLAU", "CXCR4", "ERO1A", "FCER1G", "KCNN4", "LAPTM5", "GFPT2", "SCG5", "TMEM176B", "IGFBP3", "ADAM8", "GYPC", "TMEM176A", "IL1RL2", "CD37", "ANKH", "PRRX1", "IL2RG", "HOXD11", "SPON1", "HKDC1", "SLPI", "GPNMB", "RETN", "PSMB8", "SPP1", "MMP11", "MAFB", "ALDH1A3", "APOD", "DUSP6", "EREG", "IGF2", "TFPI", "GNG11", "F13A1", "ST6GAL1", "MAP4K1", "CCL20"…
HALLMARK_IL2_STAT5_SIGNALING	8.12185e-05	0.000279844	0.538434	-0.303945	-1.62119	198	c("GSTO1", "IL4R", "ITGAE", "ARL4A", "EEF1AKMT1", "CKAP4", "PUS1", "PTH1R", "GLIPR2", "CTSZ", "CST7", "GALM", "PLIN2", "IFNGR1", "NOP2", "HOPX", "SOCS1", "P4HA1", "PLAGL1", "BATF3", "CAPG", "TNFRSF21", "DCPS", "LTB", "IFITM3", "TNFSF11", "NFIL3", "EOMES", "IL13", "CD48", "SLC2A3", "SPP1", "PDCD2L", "SLC29A2", "CD79B", "AGER", "PRNP", "CCNE1", "IL2RA", "NT5E", "CCND2", "ANXA4", "PTRH2", "CD86", "C…
HALLMARK_PROTEIN_SECRETION	8.39531e-05	0.000279844	0.538434	0.448231	1.83231	96	c("CLCN3", "AP2B1", "ARFGEF2", "GBF1", "KIF1B", "MAPK1", "ATP7A", "STX12", "ARFGEF1", "USO1", "VPS4B", "GOLGA4", "AP1G1", "NAPA", "NAPG", "M6PR", "ARFIP1", "AP3B1", "MON2", "SEC22B", "SCAMP1", "CLTC", "ADAM10", "TOM1L1", "COPB1", "STAM", "ATP1A1", "TSG101", "SEC24D", "DST", "VAMP3", "IGF2R", "GALC", "COPB2", "LMAN1", "OCRL", "TMED10", "ATP6V1B1", "SEC31A", "COG2", "SNX2", "ATP6V1H", "YIPF6", "RAB…
HALLMARK_COMPLEMENT	9.72482e-05	0.000303901	0.538434	-0.301821	-1.61408	200	c("FDX1", "LGALS3", "PFN1", "RHOG", "MSRB1", "SERPING1", "PLAUR", "CD55", "PPP4C", "TIMP1", "APOC1", "CASP4", "FCER1G", "C1R", "C2", "DGKG", "CEBPB", "CTSB", "KYNU", "LGMN", "PLA2G7", "LTF", "DPP4", "S100A9", "C1S", "GZMA", "PSMB9", "GNGT2", "F10", "CXCL1", "WAS", "DUSP6", "F3", "FYN", "ACTN2", "CCL5", "CTSD", "STX4", "SPOCK2", "GZMK", "SERPINB2", "GZMB", "ANG", "IL6", "FN1", "C1QA", "PHEX", "LCK…
HALLMARK_TGF_BETA_SIGNALING	0.00102651	0.00301913	0.45506	0.482847	1.78463	54	c("NCOR2", "SPTBN1", "SMAD3", "APC", "TRIM33", "HIPK2", "ARID4B", "XIAP", "SMAD1", "PPM1A", "SMURF1", "BMPR2", "CDH1", "TJP1", "CTNNB1", "UBE2D3")
HALLMARK_REACTIVE_OXYGEN_SPECIES_PATHWAY	0.00132598	0.00368328	0.45506	-0.430603	-1.79094	49	c("FTL", "PRDX4", "TXN", "PDLIM1", "GLRX", "GLRX2", "LSP1", "PRDX6", "HMOX2", "PFKP", "SOD2", "PRNP", "MGST1", "IPCEF1", "MPO", "FES", "NDUFB4", "ATOX1", "PRDX2", "MSRA", "NDUFA6", "GPX3")
HALLMARK_TNFA_SIGNALING_VIA_NFKB	0.00158693	0.00417614	0.45506	-0.272784	-1.4588	200	c("IFNGR2", "SAT1", "TNFSF9", "MSC", "PLAUR", "IL18", "BTG1", "PLAU", "BTG3", "RCAN1", "FOSL1", "TNFAIP8", "TRIP10", "BCL2A1", "NFKBIE", "CEBPB", "SPHK1", "GFPT2", "PMEPA1", "KYNU", "SPSB1", "DUSP2", "PDE4B", "CCL2", "CCRL2", "CCN1", "CXCL1", "CCL4", "NFIL3", "NINJ1", "SLC2A3", "PNRC1", "SOD2", "F3", "CCL5", "EDN1", "CCL20", "CXCL3", "SLC2A6", "SERPINB2", "IL6", "FUT4", "LITAF", "EHD1", "IL15RA",…
HALLMARK_MYC_TARGETS_V2	0.00180892	0.00452229	0.45506	-0.39104	-1.69439	58	c("IPO4", "SRM", "PUS1", "NOP2", "DUSP2", "NDUFAF4", "PA2G4", "MPHOSPH10", "HSPE1", "SLC29A2", "RABEPK", "NOP16", "CDK4", "WDR74", "SUPV3L1", "IMP4", "PPAN", "TBRG4", "RCL1", "NIP7", "PLK1", "RRP9", "CBX3")
HALLMARK_HEME_METABOLISM	0.00234935	0.00559369	0.326352	0.340837	1.5289	197	c("CLCN3", "ADD1", "EPB41", "RNF123", "VEZF1", "RANBP10", "BTRC", "SEC14L1", "EZH1", "ARHGEF12", "KHNYN", "BMP2K", "NFE2L1", "TSPO2", "TNS1", "ARL2BP", "DCAF11", "NNT", "XPO7", "FECH", "GAPVD1", "TNRC6B", "TRAK2", "SLC11A2", "BCAM", "ALDH6A1", "HEBP1", "MOCOS", "RAP1GAP", "ATP6V0A1", "TOP1", "KLF3", "OSBP2", "SYNJ1", "BTG2", "NCOA4", "NR3C1", "DCAF10", "FOXJ2", "GCLM", "ERMAP", "DAAM1", "MKRN1", …
HALLMARK_UV_RESPONSE_UP	0.0104337	0.023713	0.38073	-0.269002	-1.39003	158	c("PPIF", "FMO1", "GAL", "AQP3", "BID", "BTG1", "PDLIM3", "RAB27A", "BTG3", "FGF18", "RRAD", "POLR2H", "AP2S1", "H2AX", "PTPRD", "SHOX2", "RFC4", "MSX1", "NPTX2", "HLA-F", "SOD2", "PLCL1", "GGH", "HMOX1", "ALDOA", "PSMC3", "ARRB2", "CCNE1", "CHRNA5", "ATP6V1F", "IL6", "TUBA4A", "PRKACA", "CDC34", "MMP14", "GCH1", "SELENOW", "CCND3", "APOM", "IGFBP2", "SLC6A8", "CLTB", "CDKN1C", "MRPL23", "SIGMAR1…
HALLMARK_MYOGENESIS	0.0141224	0.0307009	0.31828	-0.245361	-1.31049	199	c("COX7A1", "HSPB2", "SOD3", "FST", "TPM2", "LSP1", "SSPN", "PDLIM7", "DES", "TEAD4", "SPHK1", "CRYAB", "IGFBP3", "MYLPF", "NCAM1", "TAGLN", "CNN3", "MYL3", "WWTR1", "MYH4", "MYH8", "CKM", "CRAT", "PKIA", "PYGM", "IFRD1", "COL1A1", "AEBP1", "ACTC1", "APOD", "PRNP", "TNNT3", "EFS", "ACTN2", "MYH1", "MYH7", "MYH2", "CHRNA1", "MYH3", "SLN", "MYL2", "FXYD1", "FABP3", "SPARC", "FHL1", "TNNI2", "SMTN",…
HALLMARK_IL6_JAK_STAT3_SIGNALING	0.0188285	0.0392259	0.215783	-0.300843	-1.41154	87	c("IL4R", "IFNGR2", "IL10RB", "IFNGR1", "CXCL13", "SOCS1", "IL2RG", "TNFRSF21", "TNFRSF1A", "LTB", "CXCL1", "IL9R", "HMOX1", "TNFRSF12A", "CXCL3", "IL6", "IL2RA", "IL15RA", "PLA2G2A", "FAS", "IL1R1", "IL18R1", "CXCL10", "TNF", "IL3RA", "CXCL11", "CCL7", "CXCL9", "PIM1", "CD14", "IL7", "IL1R2", "CD38", "IRF1", "CD9", "TNFRSF1B", "CSF2", "IL12RB1", "CCR1", "TLR2", "TGFB1", "PTPN2", "REG1A", "PIK3R5…
HALLMARK_ESTROGEN_RESPONSE_LATE	0.0261023	0.0522046	0.095857	0.301957	1.35478	198	c("NCOR2", "FLNB", "BCL2", "HSPA4L", "DLG5", "AFF1", "NRIP1", "SLC22A5", "PRLR", "ABHD2", "AMFR", "MYB", "DNAJC12", "CCND1", "CELSR2", "MYOF", "CACNA2D2", "ANXA9", "HOMER2", "ABCA3", "RABEP1", "TOB1", "CDH1", "JAK1", "WFS1", "ITPK1", "ATP2B4", "FARP1", "FGFR3", "CA12", "MAPK13", "SLC9A3R1", "LLGL2", "TSPAN13", "SLC29A1", "ALDH3A2", "PLK4", "COX6C", "FKBP4", "SERPINA5", "IL6ST", "HSPB8", "FAM102A"…
HALLMARK_MTORC1_SIGNALING	0.0349697	0.0672495	0.200513	-0.235483	-1.25773	199	c("EGLN3", "GAPDH", "GLRX", "HMBS", "ENO1", "PSAT1", "ARPC5L", "PPA1", "PSMA3", "SLC37A4", "CXCR4", "GPI", "ERO1A", "EEF1E1", "SHMT2", "BCAT1", "LGMN", "EBP", "P4HA1", "DDX39A", "LDHA", "ACTR3", "IGFBP5", "EIF2S2", "TPI1", "HSPE1", "IFRD1", "CORO1A", "PDK1", "NFIL3", "PSMG1", "TM7SF2", "SLC2A3", "AURKA", "PSMA4", "SERPINH1", "ALDOA", "PPIA", "NUPR1", "PSMD13", "TUBA4A", "IFI30", "PSMB5", "CALR", …
HALLMARK_BILE_ACID_METABOLISM	0.040153	0.0743573	0.0800618	0.328038	1.36989	112	c("PEX1", "TFCP2L1", "ABCD3", "AMACR", "ABCA2", "HSD17B4", "RXRA", "PFKM", "ABCA3", "ABCA5", "SLC23A2", "PEX19", "NUDT12", "RETSAT", "DHCR24", "NEDD4", "PEX12", "SLC29A1", "PNPLA8", "NPC1", "LIPE", "IDI1", "NR0B2", "GCLM", "PXMP2", "RBP1", "PEX26", "ALDH9A1", "EPHX2", "RXRG", "SLC23A1", "MLYCD", "PEX6", "BCAR3", "EFHC1", "ISOC1", "FDXR", "NR3C2", "HAO1", "ATXN1", "HACL1", "PEX13", "SCP2", "CAT", …
HALLMARK_G2M_CHECKPOINT	0.0492073	0.0878701	0.069031	0.289517	1.29981	199	c("TLE3", "SMAD3", "KIF5B", "SMC1A", "STAG1", "ATRX", "SMC4", "NUMA1", "NOTCH2", "NSD2", "CCND1", "YTHDC1", "CCNT1", "ARID4A", "NUP98", "PAFAH1B1", "UPF1", "CUL3", "RAD21", "H2BC12", "LIG3", "CUL4A", "CENPE", "PURA", "SRSF10", "XPO1", "WRN", "INCENP", "CTCF", "TOP1", "KIF20B", "PLK4", "SLC7A1", "HSPA8", "PRPF4B", "SMC2", "RPS6KA5", "KPNB1", "POLQ", "PRC1", "STIL", "CDC27", "MCM2", "CASP8AP2", "PR…
HALLMARK_KRAS_SIGNALING_DN	0.0759919	0.131021	0.135251	-0.22361	-1.19432	199	c("COPZ2", "ITGB1BP2", "GPR19", "TCF7L1", "SLC30A3", "EDN2", "TLX1", "PLAG1", "FGF16", "SHOX2", "ARPP21", "KCNN1", "SMPX", "CALML5", "SLC6A14", "OXT", "CKM", "CLDN8", "SLC38A3", "TFF2", "GDNF", "PAX4", "CLPS", "ACTC1", "MACROH2A2", "SNCB", "PNMT", "TGM1", "EDN1", "DTNB", "SERPINB2", "IFNG", "PKP1", "MYH7", "TCL1A", "KLK8", "CD40LG", "CDKAL1", "SLC12A3", "KCNQ2", "ABCG4", "KLHDC8A", "VPREB1", "SCN…
HALLMARK_UNFOLDED_PROTEIN_RESPONSE	0.146208	0.24368	0.040091	0.289559	1.20921	112	c("DNAJA4", "EDC4", "KIF5B", "DCTN1", "SDAD1", "HSPA9", "ERN1", "TTC37", "EIF4G1", "EIF4E", "SLC30A5", "EIF4A2", "EDEM1", "ATF6", "WFS1", "DCP1A", "NOP14", "EXOC2", "CNOT4", "DNAJC3", "IARS1", "PAIP1", "CNOT6", "MTREX", "SHC1", "STC2", "PDIA6", "SPCS3", "HYOU1", "NHP2", "EIF2AK3", "GEMIN4", "DCP2", "CEBPG", "NOLC1", "SEC31A", "EEF2", "TARS1")
HALLMARK_P53_PATHWAY	0.164089	0.262677	0.0913213	-0.209248	-1.11761	199	c("TAX1BP3", "TPRKB", "S100A4", "SAT1", "TNFSF9", "EI24", "ALOX15B", "HINT1", "SDC1", "RPS12", "BTG1", "TRIAP1", "RAP2B", "RRAD", "S100A10", "ADA", "RPL18", "PERP", "SPHK1", "CD82", "SOCS1", "BAX", "UPP1", "PITPNC1", "RACK1", "RPL36", "VAMP8", "FAM162A", "NINJ1", "HMOX1", "CTSD", "ZFP36L1", "ISCU", "NUPR1", "IFI30", "CCND2", "KLK8", "CLCA2", "VWA5A", "CASP1", "ERCC5", "DGKA", "CCND3", "FAS", "GM2…
HALLMARK_PANCREAS_BETA_CELLS	0.168113	0.262677	0.0614439	-0.303966	-1.21096	40	c("DPP4", "PAX4", "PDX1", "MAFB", "FOXA2", "AKT3", "SRPRB", "LMO2", "SEC11A", "NEUROD1", "VDR", "SCGN", "SRP9", "ELP4", "NEUROG3", "ISL1", "G6PC2")
HALLMARK_WNT_BETA_CATENIN_SIGNALING	0.18002	0.272758	0.0382315	0.34699	1.22265	42	c("NCOR2", "MAML1", "JAG1", "ADAM17", "AXIN2", "CTNNB1", "NOTCH4", "NOTCH1", "HDAC5", "NCSTN", "NUMB", "HDAC11", "PSEN2", "FRAT1", "DLL1", "GNAI1", "CSNK1E")
HALLMARK_HEDGEHOG_SIGNALING	0.186857	0.274789	0.0378167	0.35987	1.2286	36	c("TLE3", "CELSR1", "NF1", "RASA1", "UNC5C", "LDB1", "OPHN1", "SLIT1", "MYH9", "AMOT", "NRCAM")
HALLMARK_ANDROGEN_RESPONSE	0.335569	0.479384	0.0243298	0.259729	1.06894	100	c("LIFR", "ABHD2", "PIAS1", "CCND1", "HMGCR", "ZMIZ1", "INPP4B", "APPBP2", "CAMKK2", "HOMER2", "BMPR1B", "PDLIM5", "HMGCS1", "DHCR24", "ACSL3", "SELENOP", "NCOA4", "IDI1", "SEC24D", "GPD1L", "TSC22D1", "LMAN1", "MAP7", "SPCS3", "HSD17B14", "AKT1", "HERC3", "H1-0")
HALLMARK_APICAL_SURFACE	0.373143	0.518254	0.024425	0.298093	1.0576	44	c("ATP8B1", "GATA3", "RTN4RL1", "BRCA1", "NCOA6", "ADAM10", "TMEM8B", "ADIPOR2", "CD160", "SHROOM2", "MDGA1")
HALLMARK_APOPTOSIS	0.392918	0.5297	0.0530973	-0.196588	-1.02017	161	c("LGALS3", "SAT1", "BID", "IL18", "BTG3", "FEZ1", "TIMP1", "BCL2L10", "CASP4", "BIK", "IFNGR1", "BGN", "EBP", "BAX", "ANXA1", "ANKH", "MMP2", "DCN", "IFITM3", "LUM", "PLCB2", "CD2", "SOD2", "GPX1", "EREG", "HMOX1", "TNFRSF12A", "PPP3R1", "VDAC2", "IL6", "FASLG", "TIMP2", "CCND2", "MGMT", "GCH1", "CASP1")
HALLMARK_NOTCH_SIGNALING	0.402572	0.5297	0.0237736	0.311995	1.03831	32	c("FBXW11", "NOTCH2", "CCND1", "ARRB1", "JAG1", "NOTCH1", "SKP1")
HALLMARK_PEROXISOME	0.438946	0.562751	0.020036	0.245044	1.01429	104	c("ABCD3", "HSD17B4", "VPS4B", "ERCC3", "SLC23A2", "SEMA3C", "RETSAT", "DHCR24", "DLG4", "IDI1", "CRABP2", "MSH2", "HMGCL", "ACOX1", "SLC25A4", "PEX5", "ALDH9A1", "ABCC8", "EPHX2", "RXRG", "IDE", "ABCC5", "MLYCD", "PEX6", "ISOC1", "SMARCC1", "PEX14", "ATXN1", "TOP2A", "PEX2", "ABCB1", "PEX13", "SCP2", "ABCB9", "FDPS", "CAT", "DHRS3", "LONP2", "SLC27A2", "SULT2B1", "ABCD1", "ACSL1", "SCGB1A1", "FI…
HALLMARK_INTERFERON_ALPHA_RESPONSE	0.583407	0.723239	0.0370846	-0.199326	-0.951939	97	c("IL4R", "PSMA3", "CD74", "C1S", "PSME2", "IFITM3", "CCRL2", "PSMB9", "LY6E", "SLC25A28", "PSMB8", "NMI", "LPAR6", "IFI30", "B2M", "IFI27", "CASP1", "EPSTI1", "HLA-C", "CXCL10", "RIPK2", "NCOA7", "CXCL11", "TRIM26", "GBP2", "BATF2", "TRIM21", "LAMP3")
HALLMARK_FATTY_ACID_METABOLISM	0.593056	0.723239	0.042312	-0.185324	-0.9572	157	c("DECR1", "FMO1", "SDHD", "PTS", "CCDC58", "CBR3", "PRDX6", "S100A10", "HMGCS2", "FH", "LDHA", "ECHS1", "OSTC", "CRAT", "LGALS1", "HPGD", "HSD17B11", "ACOT8", "SMS", "SUCLG1", "PDHA1", "HSD17B10", "ALDH1A1", "ALDOA", "ACADL", "IL4I1", "APEX1", "NTHL1", "ADH1C", "HCCS", "ACSL5", "ACAT2")
HALLMARK_PI3K_AKT_MTOR_SIGNALING	0.612289	0.724169	0.0151297	0.223344	0.924978	105	c("PLA2G12A", "GSK3B", "PIKFYVE", "PTPN11", "RPTOR", "MAPK1", "EIF4E", "GRB2", "DUSP3", "UBE2D3", "SQSTM1", "PAK4", "CLTC", "GRK2", "ACACA", "SMAD2", "CAB39L", "ITPR2", "NCK1", "AKT1", "PRKAR2A", "MKNK2", "TSC2", "RAF1")
HALLMARK_E2F_TARGETS	0.622785	0.724169	0.0135658	0.207553	0.932291	200	c("DCK", "RFC1", "RAD50", "SMC1A", "STAG1", "SMC4", "SMC3", "PMS2", "IPO7", "BRCA1", "PNN", "PRKDC", "NUP205", "DIAPH3", "RAD21", "NUP153", "CENPE", "TIMELESS", "CIT", "XPO1", "RPA1", "CTCF", "PSIP1", "CBX5", "NUDT21", "USP1", "PSMC3IP", "DNMT1", "ATAD2", "PLK4", "PPM1D", "MSH2", "PAN2", "WEE1", "MLH1", "CCP110", "GINS4", "ORC2", "MCM2", "PDS5B", "LIG1", "UBR7", "NBN", "BRCA2", "NOLC1", "ESPL1", …
HALLMARK_ADIPOGENESIS	0.647894	0.736243	0.0129935	0.205148	0.921489	200	c("BAZ2A", "BCKDHA", "LIFR", "ADCY6", "ACO2", "IDH3A", "G3BP2", "UBQLN1", "MAP4K3", "AGPAT3", "ACLY", "GPD2", "DBT", "PPM1B", "CMBL", "ACADM", "BCL2L13", "TOB1", "CAVIN2", "ESYT1", "RETSAT", "YWHAG", "LPCAT3", "RREB1", "ADIPOR2", "CPT2", "GPAT4", "REEP5", "NMT1", "LIPE", "GPAM", "GPHN", "HSPB8", "PPP1R15B", "APLP2", "RMDN3", "ACOX1", "ATL2", "CD302", "CHUK", "EPHX2", "PTGER3", "ITSN1", "COL4A1", …
HALLMARK_APICAL_JUNCTION	0.685849	0.762054	0.012178	0.20177	0.90586	199	c("ACTN4", "PIK3CB", "CTNND1", "AKT2", "IRS1", "MYH10", "LAMA3", "PCDH1", "NF1", "RASA1", "ITGB1", "TAOK2", "TSC1", "VAV2", "EXOC4", "ITGA3", "CDH1", "ARHGEF6", "CTNNA1", "DLG1", "AMIGO1", "TJP1", "SYMPK", "WASL", "IKBKG", "MAPK13", "BAIAP2", "TMEM8B", "NECTIN2", "EVL", "SKAP2", "ADRA1B", "SHROOM2", "INPPL1", "VWF", "SHC1", "WNK4", "MPP5")
HALLMARK_CHOLESTEROL_HOMEOSTASIS	0.75241	0.816489	0.0127406	0.214709	0.841002	74	c("CYP51A1", "ATXN2", "ABCA2", "SREBF2", "HMGCR", "JAG1", "CPEB2", "ERRFI1", "CTNNB1", "HMGCS1", "FASN", "IDI1", "LDLR", "LSS", "TP53INP1", "CBS", "FDFT1")
HALLMARK_ANGIOGENESIS	0.7675	0.816489	0.0252885	-0.213578	-0.828906	36	c("S100A4", "TIMP1", "TNFRSF21", "MSX1", "LUM", "SPP1", "CCND2", "OLR1", "FSTL1", "COL5A2", "VCAN", "CXCL6", "PDGFA")
HALLMARK_XENOBIOTIC_METABOLISM	0.800941	0.834314	0.0392452	-0.167415	-0.894176	199	c("GSTO1", "FMO1", "PTS", "GCKR", "FBLN1", "LCAT", "TPST1", "PAPSS2", "CYP26A1", "SHMT2", "BCAT1", "TMEM176B", "KYNU", "ACP2", "UPP1", "TNFRSF1A", "KARS1", "F10", "HES6", "SMOX", "NINJ1", "AQP9", "HMOX1", "GSTA3", "AOX1", "ITIH4", "FMO3", "ACSM1", "GSTM4", "GCH1", "PTGDS", "ADH1C", "ABCC2", "F11", "FAS", "IL1R1", "PLG")
HALLMARK_SPERMATOGENESIS	0.866642	0.884328	0.00947782	0.18676	0.799325	134	c("MTOR", "BRAF", "HSPA4L", "TOPBP1", "MAST2", "IP6K1", "RAD17", "PGS1", "H1-6", "STAM2", "MLLT10")
HALLMARK_DNA_REPAIR	0.927215	0.927215	0.00818232	0.174763	0.757373	148	c("XPC", "POM121", "ADCY6", "POLR2A", "DCTN4", "AGO4", "TAF6", "SMAD5", "ERCC3", "CANT1", "RNMT", "POLH", "DGCR8", "BCAM", "ERCC4", "ELOA", "DDB1", "REV3L", "NUDT21", "POLA1", "TSG101")

## Sheet: FAM160A1-DT
Supplementary Table - GSEA results for BRCA LumB lncRNAs - related to Supplementary Figure 3D
pathway	pval	padj	log2err	ES	NES	size	leadingEdge
HALLMARK_ALLOGRAFT_REJECTION	1.11023e-30	5.55115e-29	1.43903	-0.580039	-3.20871	200	c("RPS19", "SOCS1", "LTB", "CD3D", "SIT1", "CD7", "CCL2", "CAPG", "CD247", "EIF5A", "CXCR3", "CCL5", "RPS9", "IL2RG", "NCF4", "CD2", "GZMA", "CCND3", "CFP", "CD3E", "TIMP1", "WAS", "C2", "SPI1", "CD79A", "CCL11", "LCK", "ZAP70", "BCL3", "FASLG", "HLA-DOB", "CCL13", "IL2", "CCL7", "GZMB", "RPL39", "CD8B", "HLA-DMA", "MAP4K1", "IFNG", "PRF1", "TRAT1", "CCL4", "IL12RB1", "CSK", "IRF7", "HLA-E", "IRF…
HALLMARK_EPITHELIAL_MESENCHYMAL_TRANSITION	1.00488e-18	2.5122e-17	1.11466	-0.478256	-2.64566	200	c("PPIB", "EMP3", "TPM2", "IL32", "TNFRSF12A", "NNMT", "CAPG", "P3H1", "PCOLCE", "SERPINH1", "SAT1", "VIM", "PLOD1", "CCN1", "TIMP1", "GADD45B", "AREG", "LGALS1", "BMP1", "LOXL1", "EFEMP2", "PDLIM4", "GPX7", "IGFBP2", "TAGLN", "COLGALT1", "PLAUR", "FBLN5", "GAS1", "COL7A1", "BGN", "MMP3", "IGFBP3", "FSTL3", "CXCL1", "TGFB1", "COL6A2", "MYL9", "RGS4", "MMP1", "WNT5A", "FAS", "TPM1", "IL6", "FBLN2"…
HALLMARK_INTERFERON_GAMMA_RESPONSE	3.31751e-18	5.52919e-17	1.10534	-0.473033	-2.61677	200	c("SLC25A28", "VAMP5", "SOCS1", "PSME2", "UPP1", "CCL2", "SERPING1", "CCL5", "VAMP8", "IFITM3", "PSMA2", "GZMA", "PSMB2", "C1R", "CCL7", "IL15RA", "CXCL11", "CXCL10", "HLA-DMA", "CASP1", "PML", "PSMB9", "IRF7", "NFKBIA", "IRF4", "ISG15", "MT2A", "CASP4", "CD74", "CD69", "ZBP1", "OGFR", "PFKP", "IL18BP", "STAT4", "MVP", "NMI", "CD40", "IFI27", "C1S", "ISG20", "LY6E", "PNP", "FCGR1A", "CXCL9", "BST…
HALLMARK_TNFA_SIGNALING_VIA_NFKB	5.99038e-12	7.48798e-11	0.887075	-0.398298	-2.20335	200	c("MSC", "CEBPD", "DUSP2", "CEBPB", "G0S2", "CCL2", "TRIP10", "BCL2A1", "CCL5", "SAT1", "SPHK1", "NFKBIE", "FOSL1", "CCN1", "NFKB2", "GADD45B", "AREG", "BCL3", "EHD1", "IL15RA", "CXCL11", "IER2", "CXCL10", "TNFSF9", "CCRL2", "CCL4", "GFPT2", "TNIP2", "NFKBIA", "PLAUR", "CD69", "JUNB", "PPP1R15A", "SPSB1", "EDN1", "IFNGR2", "CXCL1", "IL23A", "CXCL2", "PLAU", "TNIP1", "NFIL3", "LAMB3", "RELB", "ZFP…
HALLMARK_INFLAMMATORY_RESPONSE	4.04017e-11	4.04017e-10	0.851339	-0.384814	-2.1366	199	c("EMP3", "RHOG", "PTGIR", "CCL2", "CCL5", "LTA", "SPHK1", "TIMP1", "LCK", "GPR132", "ADM", "SLAMF1", "CCL7", "IL15RA", "CXCL11", "CXCL10", "TNFSF9", "CCRL2", "CD48", "IRF7", "NFKBIA", "PLAUR", "CD69", "IL18RAP", "CXCR6", "PROK2", "NMI", "CD40", "EDN1", "CHST2", "IFNGR2", "CX3CL1", "ADRM1", "CD70", "LY6E", "MARCO", "CCR7", "CXCL9", "CSF3", "BST2", "LIF", "CCL20", "IRF1", "IL10", "IL6", "EBI3", "P…
HALLMARK_MITOTIC_SPINDLE	9.49478e-11	7.91232e-10	0.839089	0.493252	2.0076	199	c("ARHGEF12", "CLIP1", "WASL", "RFC1", "NF1", "KIF3B", "APC", "RICTOR", "SPTBN1", "ARHGEF11", "RAPGEF5", "LATS1", "ALMS1", "ARFGEF1", "SMC1A", "SOS1", "KIF5B", "EPB41", "RASA1", "ROCK1", "SMC4", "TUBGCP5", "LRPPRC", "PAFAH1B1", "CD2AP", "BCL2L11", "ALS2", "CDC27", "OPHN1", "DYNC1H1", "RALBP1", "SMC3", "PPP4R2", "MYH10", "CEP192", "TSC1", "TLK1", "KIF1B", "ARHGAP5", "AKAP13", "DLG1", "NUMA1", "RAB…
HALLMARK_PROTEIN_SECRETION	1.00685e-09	7.19179e-09	0.788187	0.570478	2.16543	96	c("CLCN3", "GOLGA4", "ARFIP1", "ARFGEF2", "AP1G1", "SCAMP1", "YIPF6", "COPB1", "RAB14", "VPS4B", "ARFGEF1", "VAMP4", "TOM1L1", "ATP7A", "M6PR", "SNX2", "MAPK1", "STAM", "GBF1", "SNAP23", "MON2", "NAPG", "KIF1B", "DNM1L", "TMX1", "ADAM10", "SCRN1", "TSG101", "STX12", "AP2B1", "AP3B1", "GOSR2", "DOP1A", "GALC", "IGF2R", "SEC31A", "SEC22B", "OCRL", "ATP1A1", "COPB2", "CLTC", "ARCN1", "VAMP7", "LAMP2…
HALLMARK_OXIDATIVE_PHOSPHORYLATION	1.50579e-07	9.41122e-07	0.690132	-0.333888	-1.84704	200	c("COX6B1", "COX4I1", "MRPS12", "COX5B", "MRPS15", "UQCRH", "ATP5ME", "NDUFA3", "UQCRQ", "NDUFA1", "ATP5F1D", "NDUFA9", "OXA1L", "ECH1", "NDUFB7", "NDUFB8", "ATP5PO", "MRPL11", "COX7B", "ATP5F1C", "COX5A", "NDUFB2", "ATP5MG", "TIMM50", "BAX", "UQCR10", "COX7A2", "ATP5F1E", "NDUFS6", "ATP5PD", "TIMM8B", "GPI", "ATP5MC3", "UQCR11", "ATP5MF", "NDUFV2", "POLR2F", "HSD17B10", "NDUFA2", "ECI1", "NDUFA8…
HALLMARK_COAGULATION	2.13017e-07	1.18343e-06	0.690132	-0.383099	-2.02942	138	c("APOC1", "SERPING1", "C9", "TIMP1", "C2", "BMP1", "C1R", "C1QA", "ANXA1", "APOA1", "CRIP2", "CAPN2", "LGMN", "CTSE", "MMP3", "PEF1", "C1S", "MMP11", "PLAU", "MMP1", "MMP9", "FYN", "ANG", "MSRB2", "SERPINA1", "SH2B2", "C8G", "DPP4", "MMP15", "CFD", "DUSP14", "SIRT2", "MMP14", "APOC2", "MMP2", "SERPINB2", "COMP", "HTRA1", "CTSH", "S100A1", "CFI", "ACOX2", "GSN", "GDA", "CTSB", "PREP", "CTSK", "FG…
HALLMARK_COMPLEMENT	3.44883e-06	1.72441e-05	0.627257	-0.309608	-1.71272	200	c("PFN1", "PPP4C", "ATOX1", "RHOG", "SIRT6", "CEBPB", "STX4", "APOC1", "LGALS3", "SERPING1", "CCL5", "C9", "SPOCK2", "GZMA", "TIMP1", "WAS", "MSRB1", "C2", "LCK", "C1R", "EHD1", "C1QA", "GZMB", "GNGT2", "CASP1", "FCER1G", "PSMB9", "S100A9", "IRF7", "F7", "CASP4", "PLAUR", "GZMK", "LGMN", "KCNIP2", "CASP5", "C1S", "CXCL1", "CASP10", "PRSS36", "APOBEC3G", "PLA2G7", "C1QC", "CD40LG", "IRF1", "GNAI2"…
HALLMARK_INTERFERON_ALPHA_RESPONSE	4.69499e-06	2.1239e-05	0.610527	-0.401118	-1.97748	97	c("SLC25A28", "PSME2", "IFITM3", "CXCL11", "CXCL10", "CASP1", "CCRL2", "PSMB9", "IRF7", "ISG15", "CD74", "OGFR", "NMI", "IFI27", "C1S", "ISG20", "LY6E", "LPAR6", "BST2", "IFI30", "EPSTI1", "IRF1", "PSMA3", "MVB12A", "WARS1", "PSMB8", "BATF2", "TRIM21", "PSME1", "GBP2", "IL4R", "IRF9", "IL15", "OASL", "LGALS3BP", "RTP4", "TAP1", "LAMP3", "IFI44", "IFITM2", "IFITM1", "TRIM26")
HALLMARK_IL6_JAK_STAT3_SIGNALING	5.09736e-06	2.1239e-05	0.610527	-0.418883	-2.01678	87	c("SOCS1", "LTB", "TNFRSF12A", "IL2RG", "TNFRSF1A", "IL9R", "CCL7", "IL15RA", "TNFRSF21", "CXCL11", "CXCL10", "IL12RB1", "IFNGR2", "IL2RA", "CXCL1", "TGFB1", "CXCL9", "PLA2G2A", "IL3RA", "CD38", "IRF1", "FAS", "IL6", "EBI3", "PTPN2", "ACVRL1", "IL18R1", "TNFRSF1B", "JUN", "SOCS3", "IL4R", "PIM1", "IRF9", "CD14", "IL1R2", "BAK1", "CXCL3", "CXCL13", "CCR1", "IL10RB", "TNF", "HMOX1", "CSF2", "CSF3R"…
HALLMARK_IL2_STAT5_SIGNALING	8.07746e-06	3.10671e-05	0.593325	-0.305582	-1.68819	198	c("PUS1", "GSTO1", "TNFRSF4", "BATF3", "SOCS1", "CST7", "LTB", "AGER", "CD79B", "CAPG", "CTSZ", "BATF", "TNFRSF8", "GLIPR2", "IFITM3", "CCND3", "CKAP4", "PDCD2L", "GADD45B", "CTLA4", "NOP2", "ITIH5", "PLIN2", "NFKBIZ", "ICOS", "TNFRSF21", "CXCL10", "EOMES", "SLC29A2", "CD48", "IRF4", "IL2RA", "FLT3LG", "PNP", "NFIL3", "NCS1", "IL3RA", "LIF", "ITGAE", "IL10", "CCND2", "PRAF2", "PTH1R", "GPX4", "IL…
HALLMARK_MYOGENESIS	9.98411e-06	3.56575e-05	0.593325	-0.302303	-1.67848	199	c("TNNI2", "TPM2", "COX7A1", "LSP1", "PDLIM7", "MYLPF", "FXYD1", "HSPB2", "SPHK1", "TNNT3", "GADD45B", "KIFC3", "APOD", "CRYAB", "EFS", "TAGLN", "BIN1", "SLN", "CHRNA1", "DES", "MYBPC3", "IGFBP3", "AGRN", "TGFB1", "SMTN", "COL6A2", "MYL6B", "TCAP", "DMPK", "TNNT2", "IGFBP7", "GPX3", "AEBP1", "FHL1", "FABP3", "MYL4", "FST", "CFD", "CKB", "CKM", "SIRT2", "MYH7", "TEAD4", "PYGM", "MYH2", "SOD3", "MY…
HALLMARK_UV_RESPONSE_UP	6.59878e-05	0.000219959	0.538434	-0.303175	-1.62265	158	c("CDC34", "AP2S1", "GAL", "MGAT1", "CLTB", "POLR2H", "CCND3", "TST", "H2AX", "SELENOW", "BSG", "BID", "HYAL2", "RPN1", "IGFBP2", "HLA-F", "APOM", "NFKBIA", "PPIF", "KLHDC3", "JUNB", "ATP6V1F", "TUBA4A", "PSMC3", "MRPL23", "PDLIM3", "CXCL2", "FMO1", "IRF1", "IL6", "CDO1", "FGF18", "UROD", "ALDOA", "MSX1", "GPX3", "RRAD", "NPTX2", "STK25", "CCK", "MMP14", "ATF3", "ARRB2", "PDAP1", "BTG3", "BAK1", …
HALLMARK_HYPOXIA	0.000209644	0.000655137	0.518848	-0.276322	-1.53422	199	c("CAVIN3", "ANGPTL4", "GAPDH", "PRDX5", "CCN1", "ENO1", "ANXA2", "S100A4", "ADM", "PLIN2", "B3GALT6", "CAVIN1", "DDIT4", "EFNA3", "MIF", "GPI", "NAGK", "HS3ST1", "MT2A", "PHKG1", "PLAUR", "PFKP", "BGN", "PPP1R15A", "IGFBP3", "CHST2", "ISG20", "FAM162A", "NFIL3", "SDC3", "HAS1", "ZFP36", "SLC2A5", "IL6", "PGF", "DPYSL4", "ALDOA", "SLC25A1", "SRPX", "JUN", "SLC2A3", "PLAC8", "CXCR4", "DDIT3", "TPI…
HALLMARK_MYC_TARGETS_V2	0.000292459	0.000860174	0.498493	-0.409555	-1.84791	58	c("PUS1", "NOP16", "DUSP2", "WDR74", "SRM", "PPAN", "NOP2", "IPO4", "TBRG4", "IMP4", "SLC29A2", "BYSL", "PA2G4", "MRTO4", "EXOSC5", "MAP3K6", "NOC4L", "FARSA", "TCOF1", "RRP9", "NPM1", "NDUFAF4", "NOP56")
HALLMARK_MYC_TARGETS_V1	0.000332833	0.000924536	0.498493	-0.270212	-1.49478	200	c("SNRPA", "RPS2", "FBL", "NOP16", "SNRPD2", "PPIA", "LSM7", "SNRPG", "RPL18", "SRM", "LSM2", "COX5A", "PSMB3", "PSMA2", "AP3S1", "PRPF31", "RPL6", "PSMB2", "CDC20", "RUVBL2", "SSBP1", "RACK1", "RPS3", "SNRPD1", "HDDC2", "SNRPB2", "RPS6", "PRDX4", "RNPS1", "APEX1", "HNRNPA1", "TRIM28", "PSMA4", "RANBP1", "MRPL23", "PSMC4", "RPS10", "PA2G4", "ERH", "RPL34", "EEF1B2", "RPS5", "SNRPA1", "RPLP0", "RP…
HALLMARK_HEME_METABOLISM	0.000490673	0.00129125	0.477271	0.376945	1.53351	197	c("CLCN3", "ARHGEF12", "VEZF1", "RNF123", "SLC11A2", "FOXJ2", "KLF3", "SYNJ1", "ALDH6A1", "EPB41", "NNT", "ARL2BP", "MINPP1", "GAPVD1", "CDC27", "TNRC6B", "ATP6V0A1", "OSBP2", "EZH1", "GCLC", "NEK7", "GCLM", "TOP1", "LPIN2", "ADD1", "BTRC", "RANBP10", "FECH", "NFE2L1", "MARCHF8", "NCOA4", "SIDT2", "RAP1GAP", "EIF2AK1", "NR3C1", "XPO7", "ANK1", "DCUN1D1", "TSPO2", "SEC14L1", "SLC25A38", "LAMP2", "…
HALLMARK_REACTIVE_OXYGEN_SPECIES_PATHWAY	0.000820108	0.00205027	0.477271	-0.425381	-1.84971	49	c("FTL", "ATOX1", "LSP1", "HMOX2", "TXN", "PRDX4", "JUNB", "PFKP", "G6PD", "NDUFA6", "CDKN2D", "PDLIM1", "GPX4", "NDUFB4", "PRDX6", "GPX3", "IPCEF1", "STK25", "PRDX2", "GLRX2", "GLRX")
HALLMARK_UV_RESPONSE_DN	0.00181721	0.00432669	0.35482	0.391607	1.5526	144	c("ATRX", "NR1D2", "NIPBL", "PHF3", "TOGARAM1", "AGGF1", "ATRN", "SYNJ2", "MIOS", "SPOP", "ATP2B1", "KALRN", "CDON", "INPP4B", "SFMBT1", "TJP1", "DYRK1A", "NEK7", "SCAF8", "YTHDC1", "BDNF", "SIPA1L1", "DLG1", "PRDM2", "NOTCH2", "MAP2K5", "PDLIM5", "ZMIZ1", "NR3C1", "PRKCE", "MAGI2", "NFKB1", "ATP2C1", "DDAH1", "CDK13", "BCKDHB", "MAPK14", "APBB2", "CDC42BPA", "VAV2", "IGF1R", "IRS1", "DMAC2L", "A…
HALLMARK_G2M_CHECKPOINT	0.0035413	0.0080484	0.248833	0.357598	1.45547	199	c("CUL5", "ATRX", "STAG1", "NUP98", "SMC2", "CCNT1", "ARID4A", "SMC1A", "KIF5B", "SMC4", "PAFAH1B1", "CDC27", "CUL3", "CTCF", "DR1", "SRSF10", "PRPF4B", "TOP1", "PURA", "YTHDC1", "RPS6KA5", "LIG3", "WRN", "CASP8AP2", "RBL1", "NUMA1", "RAD23B", "NOTCH2", "XPO1", "GSPT1", "ORC5", "SMARCC1", "PDS5B", "HSPA8", "CENPE", "SLC12A2", "CBX1", "KNL1", "INCENP", "KIF20B", "CUL4A", "TMPO", "RAD21", "KPNB1", …
HALLMARK_P53_PATHWAY	0.00466505	0.0101414	0.407018	-0.247704	-1.37533	199	c("SOCS1", "ADA", "UPP1", "RPL18", "RPL36", "NUPR1", "RAP2B", "VAMP8", "SAT1", "TAX1BP3", "SPHK1", "CCND3", "BAX", "S100A4", "DEF6", "DDIT4", "RACK1", "TNFSF9", "CASP1", "TPRKB", "ERCC5", "DCXR", "PLK3", "PPP1R15A", "S100A10", "TGFB1", "FAM162A", "KRT17", "RPS12", "DGKA", "IFI30", "LIF", "FAS", "HRAS", "CCND2", "CEBPA", "SERTAD3", "GM2A", "HINT1", "TRAF4", "PERP", "RRAD", "JUN", "DDIT3", "OSGIN1"…
HALLMARK_ANDROGEN_RESPONSE	0.0120294	0.0250613	0.138395	0.387401	1.47838	100	c("ABHD2", "HERC3", "PIAS1", "INPP4B", "GPD1L", "HMGCR", "ZBTB10", "SELENOP", "ELK4", "ITGAV", "NCOA4", "LIFR", "NGLY1", "PDLIM5", "ZMIZ1", "GNAI3", "IQGAP2", "HOMER2", "CAMKK2", "MAP7", "HMGCS1", "SLC38A2", "APPBP2", "SLC26A2", "CCND1", "H1-0", "ACSL3", "LMAN1", "FADS1", "STEAP4", "SORD", "STK39", "TSC22D1", "SEC24D", "AKAP12", "XRCC5", "INSIG1", "CDC14B", "DHCR24", "IDI1", "GSR", "ELL2", "TPD52…
HALLMARK_GLYCOLYSIS	0.0253372	0.0506745	0.352488	-0.220721	-1.21937	198	c("PPIA", "ANGPTL4", "SLC25A10", "GALE", "PLOD1", "ENO1", "TXN", "B3GALT6", "GMPPA", "PGLS", "DDIT4", "EFNA3", "MIF", "SLC16A3", "AKR1A1", "CHPF", "PFKP", "B3GAT3", "IGFBP3", "STMN1", "G6PD", "PSMC4", "AGRN", "CHST2", "ISG20", "B4GALT2", "FAM162A", "SDC3", "CLN6", "ANG", "DPYSL4", "ALDOA", "NASP", "PKM", "CXCR4", "B4GALT7", "SDC1", "TPI1", "ANKZF1", "MIOX", "LHPP", "RBCK1", "IDUA", "NOL3", "GLRX"…
HALLMARK_KRAS_SIGNALING_UP	0.0301212	0.0579255	0.352488	-0.221373	-1.22461	200	c("GYPC", "ANGPTL4", "G0S2", "SLPI", "IL2RG", "LY96", "KCNN4", "CD37", "APOD", "CXCL10", "MAP4K1", "GFPT2", "FCER1G", "TMEM158", "PLAUR", "PPP1R15A", "IGFBP3", "SCG5", "TMEM176B", "GNG11", "RBP4", "MMP11", "PLAU", "LAPTM5", "MMP9", "TNNT2", "HSD11B1", "LIF", "CCL20", "PDCD1LG2", "CCND2", "MAFB", "RETN", "CIDEA", "PSMB8", "PLVAP", "TMEM176A", "TNFRSF1B", "CXCR4", "ITGB2", "PRDM1")
HALLMARK_TGF_BETA_SIGNALING	0.0404212	0.074854	0.0776715	0.408656	1.42891	54	c("APC", "XIAP", "TRIM33", "SPTBN1", "SMAD1", "PPM1A", "ARID4B", "TJP1", "SMURF1", "KLF10", "HIPK2", "BMPR2", "UBE2D3", "CTNNB1", "SKIL", "NCOR2", "CDH1", "THBS1", "MAP3K7", "RHOA", "BMPR1A")
HALLMARK_APOPTOSIS	0.0733453	0.130974	0.226232	-0.220237	-1.18411	161	c("TSPO", "TNFRSF12A", "LGALS3", "EBP", "IFITM3", "SAT1", "CD2", "TIMP1", "GADD45B", "BAX", "FASLG", "BID", "CASP1", "PRF1", "IGFBP6", "ANXA1", "CASP4", "CD69", "BGN", "ISG20", "GPX1", "HSPB1", "CD38", "IRF1", "FAS", "IL6", "CCND2", "IL18", "GPX4", "GPX3", "RHOT2", "GNA15", "JUN", "DDIT3", "PLCB2", "PPP2R5B", "LMNA", "ATF3", "MMP2", "MGMT", "CD14", "IFNB1", "BTG3")
HALLMARK_CHOLESTEROL_HOMEOSTASIS	0.0888723	0.153228	0.131742	-0.26164	-1.22856	74	c("S100A11", "TNFRSF12A", "ATF5", "LGALS3", "EBP", "ECH1", "ACTG1", "TM7SF2", "PLAUR", "LGMN", "PCYT2", "GPX8", "NFIL3", "MVD", "PPARG")
HALLMARK_MTORC1_SIGNALING	0.139651	0.232751	0.193114	-0.201059	-1.11634	199	c("PPIA", "FKBP2", "GAPDH", "CALR", "NFKBIB", "NUPR1", "DDX39A", "EBP", "SERPINH1", "TM7SF2", "TOMM40", "ENO1", "CFP", "ARPC5L", "DDIT4", "GPI", "RPN1", "PSAT1", "CORO1A", "SDF2L1", "LGMN", "PPP1R15A", "PSMA4", "TUBA4A", "G6PD", "PSMC4", "PNP", "NFIL3", "IFI30", "PSMB5", "PPA1", "PSMA3", "SHMT2", "CTSC", "WARS1", "PHGDH", "ALDOA", "SLC2A3", "CXCR4", "DDIT3", "PSMD13", "ITGB2", "TPI1", "RRP9", "HM…
HALLMARK_BILE_ACID_METABOLISM	0.206025	0.332298	0.0300471	0.300503	1.16182	112	c("PEX1", "PEX12", "AMACR", "NUDT12", "PEX19", "ABCD3", "NEDD4", "SLC23A2", "GCLM", "PNPLA8", "ALDH9A1", "HACL1", "LONP2", "PXMP2", "CYP7B1", "EFHC1", "SLC27A2", "SLC29A1", "TFCP2L1", "SCP2", "ABCA2", "PEX26", "FADS1", "ABCA5", "HSD17B4", "NR3C2", "PEX13", "PHYH", "SLC23A1", "CAT", "ABCA3", "ISOC1", "DHCR24", "PFKM", "IDI1", "ACSL1", "RXRA", "ABCA1", "SLCO1A2", "EPHX2", "NPC1")
HALLMARK_ESTROGEN_RESPONSE_EARLY	0.270389	0.422482	0.0243678	0.271525	1.10514	199	c("MED13L", "NRIP1", "ABHD2", "MYOF", "AFF1", "KLF10", "TOB1", "BCL2", "ELF1", "SLC39A6", "RHOBTB3", "MAST4", "THSD4", "CELSR2", "CANT1", "FLNB", "NAV2", "MINDY1", "SLC27A2", "SYBU", "WWC1", "ISG20L2", "INPP5F", "NCOR2", "UGCG", "FAM102A", "IGF1R", "FARP1", "SLC26A2", "RAB17", "CCND1", "SH3BP5", "IL6ST", "ADCY9", "RET", "SLC19A2", "AMFR", "AKAP1", "PRSS23", "IL17RB", "MLPH", "SLC22A5", "SYNGR1", …
HALLMARK_SPERMATOGENESIS	0.323016	0.489417	0.0220667	0.274789	1.08183	134	c("GMCL1", "SIRT1", "PRKAR2A", "IP6K1", "MTOR", "STAM2", "SPATA6", "HSPA4L", "ZC3H14", "TOPBP1", "BRAF", "PHF7", "RAD17", "SLC12A2", "MLLT10", "COIL", "GRM8", "STRBP", "CCT6B", "AGFG1", "IDE", "MAP7", "TSN", "LPIN1", "PIAS2", "H1-6", "IFT88")
HALLMARK_HEDGEHOG_SIGNALING	0.381781	0.561443	0.0221246	0.326092	1.05983	36	c("NF1", "RASA1", "OPHN1", "NRCAM", "TLE3", "PTCH1", "CDK5R1", "SLIT1", "AMOT", "CELSR1", "PLG", "MYH9", "NKX6-1", "SCG2", "L1CAM", "CNTFR", "UNC5C", "NRP1", "CDK6", "VLDLR")
HALLMARK_E2F_TARGETS	0.405613	0.566152	0.0180375	0.254567	1.03704	200	c("PMS2", "RFC1", "IPO7", "STAG1", "RAD50", "SMC1A", "DCK", "SMC4", "NUP205", "CTCF", "GINS4", "NUDT21", "NUP153", "CCP110", "PRKDC", "MLH1", "SMC3", "BRCA1", "USP1", "WEE1", "CBX5", "XPO1", "GSPT1", "PDS5B", "RAD1", "CENPE", "ATAD2", "UBR7", "PSIP1", "TMPO", "MSH2", "RAD21", "EIF2S1", "BRCA2", "MRE11", "ORC2", "CIT", "SSRP1", "NBN", "PAN2", "MKI67", "ZW10", "BRMS1L", "RPA1", "PLK4", "DCLRE1B", "…
HALLMARK_WNT_BETA_CATENIN_SIGNALING	0.415182	0.566152	0.0205176	0.310078	1.03752	42	c("ADAM17", "MAML1", "CTNNB1", "RBPJ", "DKK4", "NCOR2", "CUL1", "PTCH1", "HDAC5", "NUMB", "NCSTN", "AXIN2", "FRAT1", "NOTCH1")
HALLMARK_XENOBIOTIC_METABOLISM	0.418953	0.566152	0.110535	-0.181811	-1.00947	199	c("GSTO1", "UPP1", "APOE", "ECH1", "ALDH2", "LCAT", "TNFRSF1A", "SERTAD1", "AKR1C2", "MT2A", "DDAH2", "DCXR", "CCL25", "ACP2", "TMEM176B", "RBP4", "FETUB", "FMO1", "SLC22A1", "CYP2E1", "PSMB10", "HSD11B1", "CES1", "FAS", "CDO1", "SHMT2", "HGFAC", "PTGDS", "AQP9", "ACSM1", "PGRMC1", "ABCD2", "CDA", "SPINT2", "CYP27A1", "NINJ1", "CSAD", "KARS1", "ACOX2", "PYCR1", "ADH1C", "CYP2J2", "BLVRB", "ITIH4"…
HALLMARK_APICAL_SURFACE	0.443655	0.571234	0.0466333	-0.236797	-1.00467	44	c("IL2RG", "MAL", "PLAUR", "GAS1", "CROCC", "CX3CL1", "HSPB1", "THY1", "SRPX", "RHCG", "GHRL", "IL2RB")
HALLMARK_ANGIOGENESIS	0.445563	0.571234	0.0439306	-0.250268	-1.00516	36	c("TIMP1", "S100A4", "TNFRSF21", "CCND2", "MSX1", "PRG2", "CXCL6", "JAG2")
HALLMARK_NOTCH_SIGNALING	0.569676	0.712095	0.0373302	-0.242667	-0.942562	32	c("DTX2", "RBX1", "PSENEN")
HALLMARK_ADIPOGENESIS	0.647193	0.78926	0.011234	0.22821	0.929668	200	c("DBT", "BAZ2A", "UBQLN1", "MAP4K3", "IDH3A", "DLAT", "ACADM", "GPHN", "ACLY", "ADCY6", "BCKDHA", "SOWAHC", "BCL2L13", "LPCAT3", "PPM1B", "TOB1", "AGPAT3", "CD302", "GBE1", "DLD", "GPD2", "CHUK", "LIFR", "RNF11", "CPT2", "G3BP2", "GPAM", "ATL2", "SDHC", "PPP1R15B", "NMT1", "ACO2", "ESYT1", "GPAT4", "CCNG2", "SCP2", "NKIRAS1", "ACOX1", "PRDX3", "YWHAG", "HIBCH", "ELOVL6", "CMBL", "HADH", "ITSN1",…
HALLMARK_UNFOLDED_PROTEIN_RESPONSE	0.701627	0.810637	0.0108642	0.227829	0.880846	112	c("TTC37", "DCP1A", "ATF6", "KIF5B", "SLC30A5", "IARS1", "DCTN1", "CNOT4", "EIF4E", "EDC4", "EIF2AK3", "HSPA9", "DNAJA4", "GOSR2", "SEC31A", "DNAJC3", "EIF2S1", "CNOT6", "GEMIN4", "SDAD1", "MTREX", "EDEM1")
HALLMARK_DNA_REPAIR	0.703747	0.810637	0.0103749	0.224428	0.891145	148	c("ERCC4", "POM121", "SMAD5", "RRM2B", "POLA1", "XPC", "PRIM1", "REV3L", "GTF2H3", "POLH", "DCTN4", "NUDT21", "RNMT", "ADCY6", "POLR2A", "STX3", "TK2", "AGO4", "GTF2H1", "DDB1", "TSG101", "NFX1", "CANT1", "ELOA", "BRF2", "TAF6", "SSRP1", "RFC5")
HALLMARK_PI3K_AKT_MTOR_SIGNALING	0.723258	0.810637	0.0105463	0.226409	0.868149	105	c("PTPN11", "PLA2G12A", "PRKAR2A", "PIKFYVE", "GSK3B", "CAB39", "MAPK1", "EIF4E", "ATF1", "DUSP3", "UBE2D3", "PPP2R1B", "RIT1", "CLTC", "ITPR2", "MAPK8", "ACTR2", "SMAD2", "CAB39L", "CDKN1A", "MAP3K7", "NCK1", "TBK1", "IRAK4", "ACACA", "MAPK9", "PTEN", "RPTOR")
HALLMARK_PEROXISOME	0.729574	0.810637	0.0104211	0.225618	0.864446	104	c("VPS4B", "ABCD3", "SLC23A2", "PEX2", "ALDH9A1", "LONP2", "SMARCC1", "PEX5", "MSH2", "SLC27A2", "SCP2", "ABCC8", "ACOX1", "ALB", "IDE", "ABCC5", "ERCC3", "SEMA3C", "FADS1", "TOP2A", "HSD17B4", "PEX13", "CAT", "ABCB4", "ISOC1", "SLC25A17", "BCL10", "DHCR24", "IDI1", "ACSL1", "HMGCL", "CEL", "EPHX2", "RDH11")
HALLMARK_PANCREAS_BETA_CELLS	0.796434	0.857842	0.0110602	0.237061	0.785827	40	c("PAX6", "ABCC8", "HNF1A", "SYT13", "STXBP1", "SPCS1", "PAX4", "NEUROD1", "G6PC2", "CHGA", "SCGN", "NKX6-1", "SST", "ISL1", "ELP4", "INSM1", "INS", "IAPP")
HALLMARK_ESTROGEN_RESPONSE_LATE	0.806371	0.857842	0.00778417	0.20896	0.850211	198	c("NRIP1", "ABHD2", "MYOF", "UNC13B", "RABEP1", "HSPA4L", "CACNA2D2", "PRLR", "TSPAN13", "AFF1", "DLG5", "TOB1", "BCL2", "ASCL1", "ALDH3A2", "SNX10", "CELSR2", "FLNB", "HOMER2", "MAPK13", "AGR2", "SLC27A2", "SLC29A1", "NCOR2", "FAM102A", "STIL", "FARP1", "UGDH", "SLC26A2", "CCND1", "IL6ST", "RET", "AMFR", "PLK4", "CDH1", "TOP2A", "SORD", "PRSS23", "IL17RB", "SLC22A5", "DNAJC12", "ABCA3", "JAK1", …
HALLMARK_APICAL_JUNCTION	0.959171	0.999136	0.00423089	0.178413	0.726162	199	c("WASL", "PIK3CB", "NF1", "CTNND1", "AMIGO1", "MPP5", "RASA1", "EXOC4", "TJP1", "MYH10", "TSC1", "LIMA1", "ADAM9", "DLG1", "NEGR1", "ARHGEF6", "ITGB1", "LAMA3", "MAPK14", "PTK2", "MAPK13", "VAV2", "EPB41L2", "ITGA2", "MAP3K20", "ITGA9", "IRS1", "DSC1", "VCL", "CTNNA1", "CLDN18", "CDH1", "HADH", "ITGA3", "WNK4", "SKAP2")
HALLMARK_FATTY_ACID_METABOLISM	0.989163	1	0.00393043	0.161546	0.644724	157	c("SERINC1", "ETFDH", "SUCLA2", "ACADM", "AUH", "ALDH9A1", "DLD", "GPD2", "PPARA", "CPT2", "ALDH3A2", "SDHC", "RAP1GDS1", "ACO2", "MAOA", "BCKDHB", "SUCLG2", "NBN", "ACOX1", "HMGCS1", "UGDH", "METAP1", "HIBCH", "HADH", "HSD17B4", "HADHB", "SLC22A5", "DLST", "ACSS1", "ALAD", "HSP90AA1", "DHCR24", "AADAT", "IDI1", "MGLL", "ACSL1", "HMGCL", "PTPRG", "GAD2", "MCEE", "CEL", "HPGD", "RDH11", "BMPR1B", …
HALLMARK_KRAS_SIGNALING_DN	1	1	0.0706314	-0.131905	-0.732377	199	c("TGM1", "OXT", "PDCD1", "IFNG", "IGFBP2", "ITGB1BP2", "COPZ2", "CPA2", "KCNE2", "EDN1", "CHST2", "KRT4", "CD40LG", "TCL1A", "VPREB1", "FGF16", "TFAP2B", "KRT1", "PNMT", "CKM", "MYH7", "MACROH2A2", "INSL5", "SLC6A14", "CALML5", "IDUA", "TLX1", "SCGB1A1", "SERPINB2", "KRT5", "IL12B", "KCND1", "AMBN", "SMPX", "TCF7L1", "ITIH3", "ATP4A", "SGK1", "EFHD1", "GPR19", "CD80", "LGALS7", "SHOX2", "KRT13",…

## Sheet: AL035661.1
Supplementary Table - GSEA results for BRCA LumB lncRNAs - related to Supplementary Figure 3D
pathway	pval	padj	log2err	ES	NES	size	leadingEdge
HALLMARK_ALLOGRAFT_REJECTION	7.14798e-37	3.57399e-35	1.58293	-0.652914	-3.13867	200	c("IL16", "IL4R", "SIT1", "LTB", "LIF", "LCK", "TLR2", "ZAP70", "IL2RB", "CD79A", "IL12RB1", "CD3D", "IL2RA", "CSK", "ICAM1", "CD3E", "FAS", "IL2RG", "HCLS1", "FLNA", "IFNAR2", "ITGB2", "HLA-DQA1", "FGR", "MAP4K1", "RPS19", "WAS", "CD2", "CCL19", "SPI1", "IRF8", "HLA-DOB", "CAPG", "CCR5", "CXCR3", "ITK", "CD96", "PTPRC", "GBP2", "TGFB1", "CD247", "CD28", "CD4", "PRKCB", "CD7", "HLA-DOA", "CD3G", …
HALLMARK_EPITHELIAL_MESENCHYMAL_TRANSITION	1.42785e-27	3.56963e-26	1.36518	-0.599611	-2.88243	200	c("COLGALT1", "IL32", "GAS1", "NNMT", "FAS", "LRP1", "PLOD2", "FLNA", "MMP14", "FBLN2", "GPX7", "WIPF1", "PLAUR", "MMP3", "TNFAIP3", "CTHRC1", "LAMA1", "GLIPR1", "TPM2", "CAPG", "GADD45B", "MXRA5", "TGFB1", "COL7A1", "FN1", "RGS4", "DPYSL3", "TAGLN", "TNC", "JUN", "SERPINE1", "VCAM1", "GADD45A", "DAB2", "MMP2", "PPIB", "DKK1", "EMP3", "THBS2", "FAP", "TNFRSF12A", "SDC1", "ADAM12", "COL6A3", "NT5E…
HALLMARK_INFLAMMATORY_RESPONSE	5.03556e-23	8.3926e-22	1.24623	-0.576162	-2.76859	199	c("NOD2", "GPR132", "IL4R", "PTGIR", "PDPN", "SPHK1", "GNA15", "LIF", "LCK", "TLR2", "P2RX7", "IL2RB", "RGS1", "OLR1", "IL10RA", "PTAFR", "ICAM1", "MMP14", "PIK3R5", "OSM", "CD69", "PLAUR", "LTA", "CD82", "TNFRSF9", "PTGER4", "IL7R", "CX3CL1", "EDN1", "IL18R1", "AQP9", "SLAMF1", "PDE4B", "CD48", "SERPINE1", "GPR183", "IFNGR2", "TNFRSF1B", "KLF6", "OSMR", "MYC", "LAMP3", "EMP3", "LYN", "CXCL10", "…
HALLMARK_TNFA_SIGNALING_VIA_NFKB	1.9985e-19	2.49813e-18	1.14219	-0.541383	-2.60252	200	c("SPSB1", "TRIP10", "DUSP2", "CEBPB", "SPHK1", "LIF", "SOD2", "TLR2", "BTG3", "EHD1", "OLR1", "SOCS3", "ICAM1", "MSC", "SLC2A3", "NFKB2", "CD69", "PLAUR", "TNFAIP3", "PLAU", "TNFRSF9", "PTGER4", "EGR2", "GADD45B", "IL7R", "GFPT2", "SGK1", "EGR3", "NFIL3", "FUT4", "SERPINB8", "EDN1", "BCL6", "TNC", "PDE4B", "JUN", "SERPINE1", "GPR183", "IFNGR2", "KLF6", "GADD45A", "MYC", "BCL2A1", "B4GALT5", "CXC…
HALLMARK_INTERFERON_GAMMA_RESPONSE	2.3116e-17	2.3116e-16	1.07687	-0.52161	-2.50747	200	c("IL4R", "SOD2", "C1R", "IL2RB", "C1S", "SERPING1", "SOCS3", "IL10RA", "ICAM1", "FAS", "IFNAR2", "HLA-DQA1", "CSF2RB", "CD69", "TNFAIP3", "IRF8", "PLA2G4A", "HLA-DRB1", "CIITA", "GBP6", "PDE4B", "IRF4", "VCAM1", "PFKP", "EPSTI1", "GZMA", "SLAMF7", "IL18BP", "IFITM3", "CXCL10", "CD86", "LCP2", "LATS2", "SAMHD1", "NLRC5", "SOCS1", "ITGB7", "IL15RA", "PIM1", "IFI30", "MX2", "CCL5", "UPP1", "CXCL11"…
HALLMARK_COMPLEMENT	1.48022e-12	1.23351e-11	0.91012	-0.472346	-2.27065	200	c("C3", "SPOCK2", "CEBPB", "S100A9", "LCK", "C1R", "C1S", "DPP4", "EHD1", "SERPING1", "OLR1", "XPNPEP1", "LRP1", "MMP14", "PIK3R5", "CTSB", "PLAUR", "WAS", "TNFAIP3", "TIMP2", "PLA2G4A", "SRC", "GNB4", "GZMK", "FN1", "CR1", "GNGT2", "APOC1", "SERPINE1", "C2", "CD40LG", "RCE1", "LYN", "GZMA", "PLEK", "LGMN", "LCP2", "CXCL1", "C9", "ITGAM", "PIK3CG", "PIM1", "KCNIP2", "PREP", "CCL5", "LGALS3", "DOC…
HALLMARK_IL2_STAT5_SIGNALING	2.50393e-12	1.78852e-11	0.898671	-0.471267	-2.26223	198	c("CTSZ", "ADAM19", "CCR4", "IL4R", "LTB", "LIF", "PLIN2", "IL2RB", "GLIPR2", "PRNP", "IL2RA", "TNFRSF8", "IL10RA", "SLC2A3", "BATF3", "IRF8", "IGF2R", "TNFRSF9", "ICOS", "PUS1", "CAPG", "CTLA4", "GADD45B", "NFIL3", "CD79B", "IL1R2", "PLAGL1", "IL18R1", "CST7", "CD48", "IRF4", "TNFRSF1B", "KLF6", "EOMES", "ITGAE", "SYT11", "MYC", "SLC29A2", "CCNE1", "MYO1E", "IFITM3", "CXCL10", "CD86", "NT5E", "I…
HALLMARK_IL6_JAK_STAT3_SIGNALING	4.38266e-12	2.73916e-11	0.887075	-0.59287	-2.51927	87	c("TNFRSF1A", "IL4R", "LTB", "TLR2", "IL12RB1", "IL2RA", "SOCS3", "FAS", "IL2RG", "PIK3R5", "CSF2RB", "TGFB1", "IL1R2", "IL18R1", "JUN", "TYK2", "IFNGR2", "TNFRSF1B", "OSMR", "CXCL3", "TNFRSF12A", "CXCL10", "CXCL1", "CCR1", "CSF2RA", "SOCS1", "IL15RA", "PIM1", "CXCL11", "EBI3", "BAK1", "PTPN2", "CXCL9", "CD38", "CRLF2", "A2M", "TNF", "IL9R", "ACVRL1", "LTBR", "IFNGR1", "TNFRSF21", "CD14", "CSF3R"…
HALLMARK_OXIDATIVE_PHOSPHORYLATION	1.03352e-10	5.7418e-10	0.839089	0.410697	2.17927	200	c("ATP6V1E1", "ATP6AP1", "SURF1", "NDUFA5", "ISCA1", "ATP6V1G1", "ATP6V1D", "ETFDH", "NDUFA8", "MDH1", "ATP6V0E1", "NDUFB5", "MRPS30", "VDAC3", "ALDH6A1", "NDUFA4", "COX6C", "UQCR10", "COX7B", "COX7C", "NDUFC1", "MRPL35", "NDUFB1", "ATP5MC2", "FXN", "HADHB", "ATP1B1", "NDUFB2", "UQCRC2", "IDH3A", "GOT2", "RETSAT", "ACAT1", "HSPA9", "SLC25A4", "NDUFC2", "NNT", "ABCB7", "COX7A2L", "NDUFA7", "COX15"…
HALLMARK_COAGULATION	1.72444e-09	8.6222e-09	0.788187	-0.480406	-2.19576	138	c("MMP7", "C3", "C1R", "C1S", "DPP4", "SERPING1", "OLR1", "LRP1", "MMP14", "TF", "CTSB", "MMP3", "PLAU", "FN1", "ANXA1", "APOC1", "SERPINE1", "C2", "KLF7", "KLK8", "CTSK", "MMP2", "MMP11", "PLEK", "LGMN", "C9", "FGG", "PREP", "C8A", "MMP9", "GP1BA", "F10", "MMP1", "COMP", "CFH", "C1QA", "HTRA1", "F3", "GDA", "BMP1", "CAPN2", "FBN1", "A2M", "FYN", "SERPINA1", "FGA", "MBL2", "GSN", "CTSE", "SH2B2",…
HALLMARK_KRAS_SIGNALING_UP	9.1103e-09	4.14105e-08	0.74774	-0.420309	-2.0205	200	c("LIF", "CD37", "DOCK2", "IL10RA", "IL2RG", "PRDM1", "TMEM176B", "ITGB2", "MAP4K1", "HSD11B1", "PLAUR", "TNFAIP3", "PLAU", "IRF8", "IKZF1", "GABRA3", "PDCD1LG2", "IL7R", "GFPT2", "ADAMDEC1", "CXCR4", "CLEC4A", "MAFB", "ANKH", "TNFRSF1B", "TMEM158", "LAPTM5", "TMEM176A", "HOXD11", "MMP11", "SPON1", "CXCL10", "IL1RL2", "ITGBL1", "GPNMB", "RBM4", "TRIB2", "TLR8", "LY96", "CSF2RA", "AKAP12", "PRRX1"…
HALLMARK_HYPOXIA	3.32812e-07	1.38672e-06	0.674963	-0.404524	-1.94383	199	c("PLIN2", "DDIT4", "XPNPEP1", "SLC2A3", "PLAUR", "TNFAIP3", "HS3ST1", "ENO1", "CHST3", "NFIL3", "CXCR4", "TMEM45A", "PPFIA4", "JUN", "SERPINE1", "EDN2", "SDC2", "KLF7", "KLF6", "JMJD6", "SLC2A5", "PFKP", "LDHA", "LARGE1", "SRPX", "GAPDH", "ATF3", "CCN1", "PRKCA", "PFKFB3", "PIM1", "AKAP12", "PPP1R15A", "ADM", "LOX", "EGFR", "ZFP36", "IGFBP1", "NAGK", "PRDX5", "CAVIN1", "P4HA1", "CCN5", "CP", "F3…
HALLMARK_G2M_CHECKPOINT	9.60946e-06	3.69595e-05	0.593325	-0.375152	-1.80269	199	c("KATNA1", "CDC20", "ILF3", "DDX39A", "MYBL2", "SLC7A5", "HMGA1", "ATF5", "FOXN3", "TGFB1", "NASP", "KIF2C", "SFPQ", "TACC3", "HNRNPD", "E2F4", "LBR", "CHAF1A", "MYC", "SYNCRIP", "FBXO5", "SRSF2", "CHMP1A", "INCENP", "NCL", "MCM2", "BIRC5", "POLQ", "CDC25A", "RAD54L", "HIF1A", "TFDP1", "LMNB1", "DKC1", "MT2A", "PLK1", "CCNB2", "NOLC1", "BCL3", "PML", "MKI67", "UBE2C", "NSD2", "EWSR1", "POLE", "M…
HALLMARK_E2F_TARGETS	1.83865e-05	6.56659e-05	0.57561	-0.361879	-1.73962	200	c("DNMT1", "LYAR", "CDC20", "ILF3", "DDX39A", "TFRC", "MYBL2", "HMGA1", "NASP", "KIF2C", "TACC3", "HNRNPD", "LBR", "MYC", "SYNCRIP", "CCNE1", "SRSF2", "POLD1", "MCM2", "EXOSC8", "ANP32E", "BIRC5", "KIF18B", "CDC25A", "DEK", "MCM7", "LMNB1", "CDCA8", "PLK1", "DONSON", "DCLRE1B", "CCNB2", "NOLC1", "RAN", "PNN", "MKI67", "CDKN2A", "SPC24", "MCM4", "DEPDC1", "NCAPD2", "NAP1L1", "POLE", "RAD51AP1", "M…
HALLMARK_APICAL_JUNCTION	4.8617e-05	0.000162057	0.557332	-0.358767	-1.72396	199	c("SIRPA", "ICAM1", "CDK8", "NEXN", "CNN2", "CD99", "SRC", "CX3CL1", "RSU1", "PTPRC", "ICAM5", "FYB1", "VCAM1", "AKT3", "MVD", "MMP2", "EPB41L2", "ALOX15B", "CD86", "PBX2", "LAMB3", "RHOF", "FLNC", "CLDN15", "COL16A1", "COL17A1", "MYL9", "PFN1", "RAC2", "MMP9", "CLDN14", "MPZL2", "EGFR", "CDH11", "CDH4", "DSC3", "MSN", "BMP1", "PLCG1", "VCAN", "SHROOM2", "FBN1", "DMP1", "CADM3", "VCL", "MAP4K2", …
HALLMARK_MYC_TARGETS_V2	8.50346e-05	0.000265733	0.538434	-0.484303	-1.91298	58	c("DUSP2", "PUS1", "PPRC1", "WDR74", "MYC", "SLC29A2", "PPAN", "FARSA", "TCOF1", "SRM", "NOP2", "NIP7", "NOP16", "PLK1", "NOLC1", "WDR43", "MYBBP1A", "MCM4", "MRTO4", "CDK4", "SUPV3L1", "MAP3K6", "MPHOSPH10")
HALLMARK_PROTEIN_SECRETION	0.000143504	0.000422069	0.518848	0.37865	1.80179	96	c("YIPF6", "ATP7A", "RAB14", "CLCN3", "NAPA", "RAB9A", "ARFIP1", "ICA1", "SEC22B", "MON2", "VAMP4", "NAPG", "SCAMP1", "AP2B1", "STX12", "CLTC", "GOSR2", "CLN5", "RAB5A", "SCAMP3", "RER1", "OCRL", "ATP1A1", "ARFGEF2", "TSPAN8", "TOM1L1", "ATP6V1H", "GALC", "BET1", "TPD52", "GBF1", "COPB2", "RAB2A")
HALLMARK_INTERFERON_ALPHA_RESPONSE	0.000412359	0.00114544	0.498493	-0.405492	-1.75699	97	c("IL4R", "C1S", "GBP2", "EPSTI1", "LAMP3", "IFITM3", "CXCL10", "IFI30", "CXCL11", "CASP1", "LY6E", "CD74", "NCOA7", "IL15", "IRF7", "TMEM140", "CCRL2", "IFITM1", "GBP4", "BATF2", "CD47", "LAP3", "IRF1", "PSMB9", "OGFR", "SLC25A28", "RSAD2", "BST2", "SAMD9L", "TAP1", "NMI", "PLSCR1", "STAT2", "WARS1", "IL7", "TRIM21", "IFI44")
HALLMARK_HEME_METABOLISM	0.000855243	0.00225064	0.477271	0.288059	1.52682	197	c("HEBP1", "SLC22A4", "EIF2AK1", "ISCA1", "RAP1GAP", "MKRN1", "YPEL5", "DCAF11", "CLCN3", "OSBP2", "ALDH6A1", "BLVRB", "SLC25A38", "ADIPOR1", "TRAK2", "ASNS", "GDE1", "CAST", "BPGM", "SELENBP1", "ATP6V0A1", "FBXO7", "HBQ1", "MOSPD1", "HBB", "ANK1", "SYNJ1", "GCLC", "ACSL6", "BCAM", "UBAC1", "EPOR", "NNT", "GAPVD1", "CDR2", "TMEM9B", "RHCE", "PIGQ", "ALAD", "VEZF1", "KHNYN", "TENT5C", "HAGH", "GLR…
HALLMARK_APOPTOSIS	0.000946076	0.00236519	0.477271	-0.332821	-1.55549	161	c("GNA15", "SOD2", "BTG3", "DPYD", "FAS", "CCNA1", "PLCB2", "CD69", "CD2", "TIMP2", "IGF2R", "GADD45B", "EGR3", "ANXA1", "JUN", "ANKH", "GADD45A", "GPX3", "MMP2", "TNFRSF12A", "IFITM3", "ATF3", "PRF1", "PDCD4", "LGALS3", "CFLAR", "BAX", "CASP1", "CD38", "RELA", "DCN", "FASLG", "TNF", "LUM", "GSN", "CCND2", "TSPO", "SMAD7", "LEF1", "IFNGR1", "PPP2R5B", "CD14", "CYLD", "HGF", "FEZ1", "IRF1", "VDAC2…
HALLMARK_MYC_TARGETS_V1	0.00132314	0.00315033	0.45506	-0.321167	-1.5439	200	c("PABPC4", "CDC20", "HNRNPA2B1", "SERBP1", "FBL", "HNRNPD", "MYC", "RPLP0", "AP3S1", "SYNCRIP", "LDHA", "TCP1", "SRSF2", "EIF4G2", "HNRNPA3", "U2AF1", "HNRNPA1", "PABPC1", "HDGF", "MCM2", "PSMD7", "PRPF31", "HDAC2", "SRM", "EEF1B2", "DEK", "MCM7", "TFDP1", "DDX21", "HNRNPC", "NOP16", "RPS10", "SRPK1", "NOLC1", "RAN", "KARS1", "RPS3", "UBA2", "RPS2", "EIF4A1", "MCM4", "NAP1L1", "LSM7", "RACK1", "…
HALLMARK_MITOTIC_SPINDLE	0.00196535	0.00446671	0.431708	-0.315669	-1.51686	199	c("MYO9B", "KATNA1", "PIF1", "DOCK2", "FLNA", "NCK2", "CENPJ", "KIF2C", "ARHGAP4", "PREX1", "EPB41L2", "MYO1E", "FBXO5", "CTTN", "CAPZB", "RHOF", "SEPTIN9", "CEP131", "BIN1", "INCENP", "DOCK4", "WASF1", "BIRC5", "NCK1", "LATS1", "SHROOM2", "LMNB1", "BCAR1", "VCL", "PLK1", "MID1", "GSN", "CCNB2", "PLEKHG2", "SAC3D1", "MYH9", "MAP3K11", "MAP1S", "TUBA4A", "ITSN1", "EZR", "PXN", "TRIO", "TIAM1", "AU…
HALLMARK_CHOLESTEROL_HOMEOSTASIS	0.0092818	0.0201778	0.184916	-0.37987	-1.56912	74	c("ANTXR2", "PLAUR", "ATF5", "FADS2", "NFIL3", "DHCR7", "MVD", "TNFRSF12A", "LGMN", "FASN", "ACAT2", "ATF3", "SCD", "LDLR", "LGALS3", "GPX8", "S100A11", "CXCL16")
HALLMARK_P53_PATHWAY	0.0102055	0.0212614	0.165406	-0.29489	-1.41701	199	c("RPS12", "RHBDF2", "SPHK1", "LIF", "DDIT4", "FAS", "PLK3", "CD82", "KRT17", "TGFB1", "SEC61A1", "JUN", "KLK8", "RPL36", "GADD45A", "RAP2B", "PRMT2", "SDC1", "ALOX15B", "STEAP3", "RAD9A", "CEBPA", "ATF3", "ZFP36L1", "SOCS1", "RNF19B", "IFI30", "UPP1", "ADA", "PPP1R15A", "BAK1", "BAX", "CASP1", "IRAG2", "NOTCH1", "LDHB", "NUPR1", "TPD52L1", "S100A4", "TP63", "PTPN14", "FBXW7", "EPS8L2", "EPHA2", …
HALLMARK_APICAL_SURFACE	0.0111023	0.0222046	0.17245	-0.430613	-1.60528	44	c("IL2RB", "GAS1", "IL2RG", "MAL", "PLAUR", "CX3CL1", "CRYBG1", "LYN", "EPHB4", "SRPX", "SULF2", "SHROOM2", "AKAP7", "DCBLD2", "CD160", "CROCC")
HALLMARK_MTORC1_SIGNALING	0.012354	0.0237576	0.150129	-0.290912	-1.3979	199	c("DDIT4", "DDX39A", "SLA", "PLOD2", "TFRC", "SLC2A3", "SLC7A5", "ITGB2", "ENO1", "FADS2", "CALR", "NFIL3", "CORO1A", "CXCR4", "DHCR7", "BCAT1", "LDHA", "ACTR3", "LGMN", "GAPDH", "SCD", "LDLR", "IFI30", "ADD3", "SERPINH1", "SHMT2", "PPP1R15A", "MCM2", "P4HA1", "ME1", "HSP90B1", "POLR3G", "STIP1", "CFP", "CDC25A", "NUPR1", "FADS1", "FGL2", "FKBP2", "IGFBP5", "PPA1", "PLK1", "PDAP1", "PFKL", "TOMM4…
HALLMARK_PANCREAS_BETA_CELLS	0.0257499	0.0476851	0.146152	0.386028	1.52311	40	c("SPCS1", "ABCC8", "SCGN", "STXBP1", "PCSK2", "INSM1", "CHGA", "NEUROD1", "SRP14", "PAX4", "DCX", "SRP9", "NKX6-1", "G6PC2", "PAX6", "PDX1", "SLC2A2")
HALLMARK_FATTY_ACID_METABOLISM	0.0342877	0.0612281	0.146152	0.25214	1.29789	157	c("ACSS1", "RAP1GDS1", "ECI2", "BPHL", "GSTZ1", "ETFDH", "MDH1", "SLC22A5", "HMGCL", "AUH", "GPD2", "CYP4A22", "CYP4A11", "HADHB", "PSME1", "ACADS", "MAOA", "RETSAT", "PTS", "CYP1A1", "ALAD", "TP53INP2", "SDHC", "NSDHL", "HSD17B4", "CEL", "ENO2", "GAD2", "CRAT", "SDHD", "RDH11", "BCKDHB", "ERP29", "SERINC1", "HAO2", "SUCLG1", "H2AZ1", "CA4", "PDHB", "HSD17B7", "ELOVL5")
HALLMARK_MYOGENESIS	0.0487445	0.0840422	0.074388	-0.268454	-1.28998	199	c("LSP1", "SPHK1", "PRNP", "KIFC3", "DENND2B", "MRAS", "TPM2", "GADD45B", "TGFB1", "MYH3", "TAGLN", "PPFIA4", "AEBP1", "GPX3", "PDLIM7", "SVIL", "WWTR1", "LARGE1", "MYH11", "ADAM12", "COL6A3", "PTGIS", "EFS", "SCD", "BIN1", "TNNI2", "NOTCH1", "COL6A2", "MYLK", "TPD52L1", "CRYAB", "CHRNA1", "AGRN", "RYR1", "PC", "MYOG", "SGCD", "SSPN", "COL1A1", "TSC2", "TPM3", "MYH4", "LAMA2", "GSN", "CKMT2", "AC…
HALLMARK_SPERMATOGENESIS	0.0547247	0.0912078	0.11296	0.252619	1.26708	134	c("SLC12A2", "GSG1", "BRAF", "VDAC3", "PHF7", "IL13RA2", "STAM2", "CLGN", "STRBP", "CFTR", "CLVS1", "SPATA6", "ZC2HC1C", "HSPA2", "TSN", "GRM8", "CCT6B", "ZPBP", "GMCL1", "SNAP91", "TKTL1", "ACE", "AKAP4", "SCG3", "HSPA4L", "PEBP1", "HSPA1L", "SIRT1", "ZC3H14", "GSTM3")
HALLMARK_ANGIOGENESIS	0.0746774	0.120447	0.0655143	-0.386328	-1.37699	36	c("OLR1", "PRG2", "POSTN", "VCAN", "S100A4", "CXCL6", "LUM", "COL5A2", "CCND2", "SPP1", "TNFRSF21", "FSTL1", "COL3A1")
HALLMARK_UV_RESPONSE_DN	0.0923683	0.144326	0.0544712	-0.272167	-1.25191	144	c("LTBP1", "PIK3CD", "CELF2", "KIT", "RGS4", "FHL2", "SERPINE1", "SDC2", "AKT3", "MYC", "DAB2", "GRK5", "CCN1", "LDLR", "PRKCA", "ADD3", "HAS2", "F3", "COL11A1", "ANXA2", "TGFBR2", "SCAF8", "SYNE1", "FYN", "IGFBP5", "COL1A1", "COL5A2", "DLC1", "RUNX1", "COL1A2", "SMAD7", "NFIB", "BMPR1A", "EFEMP1", "FBLN5", "PMP22", "SLC7A1", "TFPI", "COL3A1", "CACNA1A", "CITED2", "CDKN1B", "MTA1", "RASA2", "AMPH…
HALLMARK_REACTIVE_OXYGEN_SPECIES_PATHWAY	0.114376	0.173297	0.0516593	-0.336964	-1.28502	49	c("LSP1", "SOD2", "PRNP", "IPCEF1", "FTL", "PFKP", "GPX3", "PDLIM1", "SBNO2", "PRDX6", "CAT", "MBP", "FES", "JUNB", "G6PD", "CDKN2D", "PRDX1", "MPO", "PRDX4")
HALLMARK_UV_RESPONSE_UP	0.124251	0.182722	0.0461146	-0.257858	-1.20161	158	c("SOD2", "BTG3", "ICAM1", "TFRC", "MMP14", "MGAT1", "CDO1", "GAL", "GPX3", "LYN", "CCNE1", "ARRB2", "HTR7", "FMO1", "ATF3", "WIZ", "GGH", "PSMC3", "SHOX2", "BAK1", "CXCL2", "PPIF", "STIP1", "FEN1", "MARK2", "CHKA", "DDX21", "CHRNA5", "SLC6A12", "NKX2-5", "PDAP1", "TUBA4A", "NXF1", "HLA-F", "FOS", "IRF1", "RRAD", "CDC34", "RPN1", "ALDOA", "TAP1", "AGO2", "JUNB", "RFC4", "RHOB", "E2F5", "RASGRP1",…
HALLMARK_PI3K_AKT_MTOR_SIGNALING	0.131301	0.187573	0.0460014	-0.278685	-1.22047	105	c("TNFRSF1A", "LCK", "SLA", "IL2RG", "RPS6KA3", "CALR", "PRKCB", "CXCR4", "GRK2", "CFL1", "ACTR3", "MAP2K6", "PFN1", "EGFR", "NOD1", "HSP90B1", "PPP1CA", "ADCY2", "PLCG1", "NCK1", "FASLG", "TSC2", "NFKBIB", "ATF1", "CAMK4", "CDK4", "TIAM1", "ARHGDIA", "RAF1")
HALLMARK_BILE_ACID_METABOLISM	0.208479	0.289555	0.0545603	0.228726	1.11596	112	c("PEX12", "PEX19", "GSTK1", "NUDT12", "EFHC1", "RXRG", "PEX11G", "ISOC1", "AMACR", "PNPLA8", "GNMT", "NR0B2", "SLC27A5", "SLC27A2", "RETSAT", "PECR", "NR3C2", "HSD3B1", "PHYH", "LONP2", "SLC22A18", "PFKM", "PXMP2", "HSD17B4", "LIPE")
HALLMARK_WNT_BETA_CATENIN_SIGNALING	0.23748	0.320919	0.0344989	-0.313976	-1.15683	42	c("MYC", "DKK1", "WNT1", "TCF7", "PPARD", "NOTCH1", "HDAC2", "NKD1", "SKP2", "CCND2", "LEF1", "ADAM17", "FZD1", "AXIN1")
HALLMARK_DNA_REPAIR	0.251137	0.330443	0.0518916	0.21285	1.08469	148	c("GMPR2", "SURF1", "RPA3", "CETN2", "TAF9", "POLB", "MRPL40", "AK1", "MPC2", "DAD1", "GTF2B", "TP53", "DCTN4", "POLR3GL", "PRIM1", "POLR2A", "BCAM", "SNAPC5", "ADCY6", "ERCC1", "COX17", "POLE4", "NUDT9", "POLA1", "ERCC4", "USP11", "AAAS", "GTF3C5", "HPRT1", "NME3", "NFX1", "CANT1", "RFC5", "POLH", "DGUOK", "DUT", "RPA2", "BRF2", "ARL6IP1", "TAF12")
HALLMARK_ESTROGEN_RESPONSE_LATE	0.280728	0.359907	0.0281306	-0.225744	-1.08364	198	c("DUSP2", "S100A9", "CDC20", "BTG3", "TRIM29", "IMPA2", "SLC7A5", "CCNA1", "SGK1", "EGR3", "GAL", "DHCR7", "PTGER3", "LARGE1", "NBL1", "PDCD4", "FKBP5", "ADD3", "PGR", "MYB", "KCNK5", "CLIC3", "FOXC1", "ASS1", "ZFP36", "KLK10", "CCN5", "PPIF", "NAB2", "CA12", "TPD52L1", "TJP3", "TH", "SERPINA1", "GJB3", "TMPRSS3", "EMP2", "ST14", "PDZK1", "FOS", "CXCL12", "PKP3", "TIAM1", "CHST8", "HR", "OPN3", …
HALLMARK_NOTCH_SIGNALING	0.35616	0.43772	0.0273767	-0.306285	-1.06425	32	c("WNT2", "DTX2", "PRKCA", "WNT5A", "PPARD", "NOTCH1", "DTX4", "NOTCH3", "MAML2", "FZD1", "FZD7", "TCF7L2", "DTX1", "DLL1", "NOTCH2")
HALLMARK_TGF_BETA_SIGNALING	0.358931	0.43772	0.0263341	-0.273032	-1.0636	54	c("LTBP2", "TGFB1", "SERPINE1", "IFNGR2", "WWTR1", "SKI", "PPP1R15A", "PPP1CA", "SMURF2", "TGIF1", "SMAD7", "BMPR1A", "KLF10", "PMEPA1", "JUNB", "LEFTY2", "MAP3K7")
HALLMARK_KRAS_SIGNALING_DN	0.409964	0.488052	0.0217654	-0.212231	-1.01982	199	c("GPR19", "TGM1", "CCNA1", "PLAG1", "KRT5", "SGK1", "EDN1", "PDCD1", "EDN2", "KLK8", "CD40LG", "KLK7", "KCNMB1", "ITIH3", "KRT1", "CD80", "SHOX2", "GP1BA", "ITGB1BP2", "TCL1A", "TFAP2B", "SCGB1A1", "SLC5A5", "CLDN16", "CLPS", "RYR1", "SSTR4", "KCNN1", "IL12B", "AMBN", "CCR8", "PCDHB1", "EFHD1", "SLC12A3", "AKR1B10", "KCND1", "SPTBN2", "SLC29A3", "ATP4A", "FGF16", "RSAD2", "MEFV", "TLX1", "NPY4R"…
HALLMARK_UNFOLDED_PROTEIN_RESPONSE	0.463365	0.538796	0.0211256	-0.224619	-0.993572	112	c("CEBPB", "DDIT4", "SLC7A5", "KHSRP", "CALR", "NABP1", "PDIA6", "EEF2", "ATF3", "IGFBP1", "FKBP14", "HSP90B1", "ARFGAP1", "BANF1", "CXXC1", "FUS", "DKC1", "NOLC1", "EIF4G1", "EIF4A1", "CCL2", "PDIA5", "CKS1B", "ZBTB17", "TATDN2", "SEC11A", "EXOSC10", "PSAT1", "MTHFD2", "ERN1", "RPS14", "HYOU1", "DNAJC3", "NOP14", "CNOT6", "NOP56", "EDC4")
HALLMARK_PEROXISOME	0.518402	0.589093	0.0324842	0.201301	0.97195	104	c("ECI2", "SLC25A17", "GSTK1", "ABCC8", "RXRG", "ISOC1", "HMGCL", "SLC27A2", "RETSAT", "ALB", "SLC25A4", "HSD11B2", "LONP2", "ERCC1", "PEX2", "HSD17B4", "CEL", "EPHX2", "CRAT", "SIAH1", "RDH11", "HAO2", "ELOVL5", "BCL10", "STS", "FIS1", "PEX11A", "HSD3B7", "PEX11B", "ACAA1", "NR1I2", "ABCB4", "ALDH9A1", "CLN6", "SCP2", "IDH1", "ABCD3", "ERCC3")
HALLMARK_ADIPOGENESIS	0.538311	0.598124	0.0361102	0.183003	0.97106	200	c("DHRS7", "CMBL", "NDUFA5", "UBQLN1", "APLP2", "QDPR", "BCL2L13", "REEP5", "SOWAHC", "ELOVL6", "COQ5", "MAP4K3", "GPD2", "UQCR10", "COX7B", "ABCB8", "ACADS", "SORBS1", "IDH3A", "RETSAT", "PIM3", "NKIRAS1", "UQCRQ", "PHYH", "ADCY6", "SDHC", "FZD4", "UBC", "LIPE", "G3BP2", "EPHX2", "CRAT", "DHRS7B", "DDT", "COX6A1", "RNF11", "IMMT", "LIFR", "SUCLG1", "SULT1A1", "STOM", "CCNG2")
HALLMARK_XENOBIOTIC_METABOLISM	0.596482	0.64835	0.0161398	-0.196438	-0.943928	199	c("TNFRSF1A", "VNN1", "FAS", "TMEM176B", "HSD11B1", "IRF8", "APOE", "CDO1", "AQP9", "SLC22A1", "CES1", "SERPINE1", "PTGDS", "BCAT1", "TTPA", "ABCD2", "FMO1", "FETUB", "HGFAC", "PPARD", "UPP1", "SHMT2", "F10", "ALDH2", "IGFBP1", "FBLN1", "SLC46A3", "PC", "AKR1C2", "LONP1", "BCAR1", "SLC6A12", "MT2A", "MBL2", "EPHA2", "KARS1", "TPST1", "CAT")
HALLMARK_ESTROGEN_RESPONSE_EARLY	0.662622	0.704917	0.031963	0.176415	0.935552	199	c("REEP1", "RETREG1", "BAG1", "MLPH", "ITPK1", "FAM102A", "RAB17", "SLC39A6", "UGCG", "MINDY1", "SLC22A5", "SYBU", "BLVRB", "CLDN7", "TSKU", "KAZN", "MREG", "BCL2", "SOX3", "SLC27A2", "SYNGR1", "NXT1", "SLC19A2", "PODXL", "OVOL2", "ABHD2", "PRSS23", "WWC1", "MAST4", "ELF1", "TBC1D30", "SLC1A4", "INPP5F", "CANT1", "ABCA3", "IGF1R", "ZNF185", "AQP3", "DYNLT3", "ELOVL5", "SEC14L2", "ENDOD1", "TFF3",…
HALLMARK_ANDROGEN_RESPONSE	0.755225	0.786693	0.0140556	-0.19768	-0.859268	100	c("RPS6KA3", "SGK1", "ANKH", "SCD", "FKBP5", "SRF", "CENPN", "AKAP12", "MERTK", "TNFAIP8", "FADS1", "MAF", "KRT8", "KLK2", "ACTN1", "ADRM1", "DBI", "GNAI3", "PMEPA1", "ALDH1A3", "RAB4A", "ADAMTS1", "KRT19", "PTK2B", "HPGD", "ABCC4", "UBE2J1")
HALLMARK_HEDGEHOG_SIGNALING	0.784324	0.800331	0.0221352	0.213474	0.817387	36	c("SLIT1", "HEY1", "TLE3", "NKX6-1", "SCG2", "RASA1", "OPHN1", "UNC5C", "SHH", "L1CAM", "NRCAM", "CDK5R1", "VLDLR", "ACHE", "CELSR1")
HALLMARK_GLYCOLYSIS	0.848248	0.848248	0.0110721	-0.174722	-0.838719	198	c("DDIT4", "PLOD2", "ENO1", "NASP", "CXCR4", "PPFIA4", "LCT", "B4GALT2", "SDC2", "PFKP", "LDHA", "SDC1", "EXT2", "NT5E", "PKM", "MERTK", "EGFR", "SLC16A3", "P4HA1", "ME1", "PLOD1", "COL5A1", "VCAN", "DCN", "AGRN", "LDHC", "PC", "TPST1", "ANKZF1", "ANGPTL4", "B3GAT3", "MIOX", "DEPDC1", "ARTN", "AURKA", "GYS2", "AK4", "AGL", "B3GNT3", "IGFBP3", "PRPS1", "CITED2", "SDC3", "ALDOA", "KIF2A", "TPI1", "…

## Sheet: LINC00957
Supplementary Table - GSEA results for BRCA LumB lncRNAs - related to Supplementary Figure 3D
pathway	pval	padj	log2err	ES	NES	size	leadingEdge
HALLMARK_EPITHELIAL_MESENCHYMAL_TRANSITION	1.35951e-40	6.79755e-39	1.65957	-0.670222	-3.3709	200	c("FN1", "WNT5A", "ADAM12", "MMP14", "LOX", "VCAN", "COL5A1", "SDC1", "COL5A2", "THBS2", "FBLN2", "COL1A1", "FBN1", "COL1A2", "DPYSL3", "FMOD", "COL3A1", "MMP2", "COL11A1", "COL8A2", "PRRX1", "POSTN", "FAP", "LRRC15", "NID2", "COL6A3", "SERPINH1", "LUM", "LAMA1", "CDH11", "MXRA5", "BMP1", "NOTCH2", "COL12A1", "TPM1", "FBLN5", "DCN", "INHBA", "LRP1", "SPOCK1", "SPARC", "PMEPA1", "GAS1", "FSTL1", "…
HALLMARK_INTERFERON_GAMMA_RESPONSE	6.93782e-19	1.73446e-17	1.12391	-0.530244	-2.66688	200	c("ARID5B", "SSPN", "IL4R", "TNFSF10", "C1S", "TNFAIP6", "TRIM26", "CASP4", "SAMD9L", "SERPING1", "CASP8", "PDE4B", "C1R", "CFH", "LATS2", "HIF1A", "CFB", "STAT2", "OAS2", "APOL6", "PLA2G4A", "NAMPT", "CASP1", "TRAFD1", "ICAM1", "GBP6", "RIPK1", "FAS", "PELI1", "TRIM14", "XAF1", "CXCL10", "NOD1", "RNF31", "CXCL9", "NMI", "AUTS2", "CXCL11", "VCAM1", "HLA-DMA", "TNFAIP3", "ST8SIA4", "STAT1", "EPSTI…
HALLMARK_INFLAMMATORY_RESPONSE	5.25517e-14	7.90651e-13	0.965328	-0.483922	-2.4316	199	c("RNF144B", "MMP14", "OSMR", "SLC31A1", "IL4R", "TNFSF10", "INHBA", "LPAR1", "TNFAIP6", "ITGA5", "IL1R1", "CD82", "PDE4B", "PCDH7", "PLAUR", "PDPN", "HIF1A", "AXL", "CD55", "HRH1", "KCNJ2", "GPR132", "NAMPT", "ADGRE1", "ICAM1", "OLR1", "SLC31A2", "TLR1", "CXCL10", "CCL20", "HAS2", "EREG", "CXCL9", "NMI", "PTGER4", "EDN1", "F3", "SPHK1", "CXCL11", "IFNGR2", "IL18R1", "ATP2A2", "MSR1", "NPFFR2", "…
HALLMARK_ALLOGRAFT_REJECTION	6.32521e-14	7.90651e-13	0.954542	-0.483008	-2.4293	200	c("IFNGR1", "IL4R", "INHBA", "DEGS1", "CCND2", "HIF1A", "MAP3K7", "ITGAL", "IL13", "ICAM1", "THY1", "UBE2D1", "EGFR", "FAS", "TLR1", "F2R", "ETS1", "BCAT1", "BCL3", "AKT1", "EREG", "CXCL9", "IL16", "HLA-DMA", "IFNGR2", "HLA-DRA", "ST8SIA4", "FYB1", "STAT1", "TGFB1", "TLR6", "TGFB2", "CD80", "GBP2", "CTSS", "CD3G", "FLNA", "CD96", "CD2", "HLA-DQA1", "CD74", "ACVR2A", "TLR3", "WARS1", "HLA-DMB", "S…
HALLMARK_APICAL_JUNCTION	7.94942e-12	7.94942e-11	0.875325	-0.457327	-2.29796	199	c("VCAN", "NECTIN4", "MPZL2", "FBN1", "MMP2", "CDH11", "BMP1", "CNN2", "LAMB3", "FLNC", "MPZL1", "CDH3", "ACTN1", "CAP1", "PARVA", "CRAT", "COL16A1", "CLDN14", "ADAMTS5", "NECTIN1", "LIMA1", "ADAM15", "NEXN", "ITGB1", "DSC3", "CD99", "COL17A1", "SHC1", "ICAM1", "VCL", "THY1", "CNTN1", "MSN", "EGFR", "MAP3K20", "B4GALT1", "CTNNA1", "TJP1", "CLDN8", "ARPC2", "DSC1", "NECTIN2", "CLDN19", "SLC30A3", …
HALLMARK_COMPLEMENT	1.35408e-11	1.1284e-10	0.875325	-0.452651	-2.27662	200	c("LTF", "FN1", "MMP14", "MMP13", "CP", "LGALS3", "LRP1", "C1S", "CASP4", "SERPING1", "ZEB1", "DYRK2", "TIMP2", "C1R", "CFH", "PLAUR", "ZFPM2", "CD55", "PDP1", "LAMP2", "CFB", "C3", "PHEX", "DPP4", "S100A9", "PLA2G4A", "F7", "XPNPEP1", "CASP1", "KYNU", "CASP10", "GNG2", "OLR1", "DUSP6", "LGMN", "F3", "ITGAM", "TNFAIP3", "CTSD", "DOCK4", "CTSS", "MMP15", "PREP", "PLSCR1", "SERPINB2", "PIK3CG", "AN…
HALLMARK_KRAS_SIGNALING_UP	1.36753e-10	9.76808e-10	0.826657	-0.438809	-2.207	200	c("SLPI", "MPZL2", "SPON1", "PRRX1", "GALNT3", "PLAU", "ST6GAL1", "INHBA", "APOD", "CROT", "PIGR", "ADAM17", "CCND2", "GLRX", "F13A1", "CFH", "EMP1", "TNNT2", "ETV1", "PLAUR", "GFPT2", "MMP11", "CXCR4", "ITGBL1", "MAFB", "GPRC5B", "PRDM1", "CFB", "MAP7", "GUCY1A1", "MAP3K1", "RBM4", "NRP1", "CCSER2", "DUSP6", "CXCL10", "ETS1", "SPARCL1", "TMEM158", "GPNMB", "HOXD11", "CCL20", "EREG", "TOR1AIP2", …
HALLMARK_COAGULATION	8.34597e-09	5.21623e-08	0.74774	-0.458957	-2.19242	138	c("FN1", "MMP14", "FBN1", "MMP2", "CAPN2", "PLAU", "BMP1", "LRP1", "C1S", "SPARC", "CTSK", "SERPING1", "CFI", "HTRA1", "MMP1", "C1R", "CFH", "MMP11", "MMP7", "HMGCS2", "ANXA1", "LAMP2", "COMP", "CFB", "C3", "DPP4", "PROC", "OLR1", "DUSP6", "F2RL2", "KLK8", "LGMN", "F3", "P2RY1", "MMP3", "VWF", "MMP15", "PREP", "PECAM1", "SERPINB2", "ITGA2", "CTSE", "TIMP3", "FYN", "GDA", "CAPN5", "A2M", "CD9", "T…
HALLMARK_TNFA_SIGNALING_VIA_NFKB	1.7408e-08	9.67111e-08	0.733762	-0.408903	-2.05659	200	c("CFLAR", "PLAU", "LAMB3", "SPSB1", "INHBA", "TNFAIP6", "PMEPA1", "MCL1", "PDE4B", "PANX1", "PLAUR", "GFPT2", "RCAN1", "B4GALT5", "NFIL3", "FUT4", "PFKFB3", "DUSP4", "NAMPT", "KYNU", "ICAM1", "MSC", "OLR1", "B4GALT1", "KLF9", "CXCL10", "BCL3", "CCL20", "PTGER4", "SERPINB8", "EDN1", "F3", "REL", "SPHK1", "CXCL11", "IFNGR2", "TNFAIP3", "TNC", "CD80", "LITAF", "TUBB2A", "SGK1", "AREG", "SERPINB2", …
HALLMARK_IL2_STAT5_SIGNALING	2.37027e-08	1.18514e-07	0.733762	-0.400382	-2.01187	198	c("CKAP4", "IFNGR1", "IL4R", "PLAGL1", "TNFRSF21", "SH3BGRL2", "IGF2R", "COL6A1", "TNFSF10", "ADAM19", "SWAP70", "MUC1", "IKZF2", "CDCP1", "CCND2", "ITGAV", "EMP1", "NFKBIZ", "ENPP1", "TTC39B", "ANXA4", "CCR4", "MYO1E", "NFIL3", "IL13", "GLIPR2", "NT5E", "NRP1", "BMPR2", "CXCL10", "TNFSF11", "SNX14", "F2RL2", "WLS", "MAPKAPK2", "SPRED2", "CAPN3", "FAH", "ITGA6", "PRKCH", "CDC6", "IL18R1", "PLIN2"…
HALLMARK_INTERFERON_ALPHA_RESPONSE	5.35221e-08	2.43282e-07	0.719513	-0.502397	-2.26716	97	c("IL4R", "C1S", "TRIM5", "TRIM26", "SAMD9L", "NCOA7", "CASP8", "STAT2", "PARP9", "LPAR6", "CASP1", "TRAFD1", "TRIM14", "CXCL10", "RNF31", "NMI", "CXCL11", "EPSTI1", "GBP2", "SP110", "TRIM21", "PLSCR1", "ELF1", "CD74", "RSAD2", "WARS1", "GBP4", "RIPK2", "SAMD9", "ADAR", "PARP14", "IRF1", "B2M", "LAMP3", "IFI44L", "PSMB9", "IFIT3", "IL7", "IFIH1", "IFI27", "UBE2L6", "LGALS3BP", "PSME2", "IFIT2", "…
HALLMARK_MITOTIC_SPINDLE	2.10832e-07	8.78466e-07	0.690132	-0.39264	-1.97293	199	c("STK38L", "NOTCH2", "CENPF", "NEDD9", "EZR", "PXN", "PALLD", "NEK2", "ABL1", "RASAL2", "MYO1E", "TTK", "ECT2", "VCL", "RASA2", "NCK2", "LATS1", "CDK1", "INCENP", "TRIO", "KATNA1", "SSH2", "SHROOM1", "BUB1", "MYO9B", "RAB3GAP1", "FGD6", "BRCA2", "DOCK4", "LMNB1", "FLNA", "KIF11", "MID1", "CDK5RAP2", "RASA1", "ARHGEF11", "MYH9", "FSCN1", "CDC42EP1", "DOCK2", "ARHGAP27", "BCL2L11", "MARCKS", "ARHG…
HALLMARK_UV_RESPONSE_DN	7.09899e-07	2.73038e-06	0.659444	-0.422546	-2.02991	144	c("COL5A2", "COL1A1", "ATXN1", "COL1A2", "COL3A1", "COL11A1", "RUNX1", "NOTCH2", "FBLN5", "LPAR1", "SNAI2", "PIAS3", "IGFBP5", "PTPRM", "ERBB2", "SCAF8", "ANXA4", "PDGFRB", "RASA2", "PMP22", "NRP1", "CELF2", "TGFBR2", "TJP1", "MAP1B", "HAS2", "DAB2", "TFPI", "F3", "ABCC1", "KIT", "ANXA2", "VLDLR", "ATP2B4", "NEK7", "PTPN21", "ACVR2A", "CAP2", "LAMC1", "PIK3R3", "FYN", "AKT3", "SIPA1L1", "GCNT1", …
HALLMARK_ANDROGEN_RESPONSE	1.28492e-06	4.58899e-06	0.643552	-0.461796	-2.09375	100	c("ARID5B", "MAK", "PMEPA1", "DBI", "TMPRSS2", "ACTN1", "PGM3", "ITGAV", "IQGAP2", "SLC26A2", "ELK4", "CDK6", "UBE2J1", "MAP7", "ELL2", "GUCY1A1", "NKX3-1", "SEC24D", "B4GALT1", "XRCC5", "FKBP5", "AKT1", "STK39", "KLK2", "SLC38A2", "UAP1", "KLK3", "AKAP12", "SGK1", "PTPN21", "ABCC4", "HMGCS1", "MAF", "TNFAIP8")
HALLMARK_OXIDATIVE_PHOSPHORYLATION	2.31429e-06	7.7143e-06	0.627257	0.369113	1.88894	200	c("ATP6V0B", "ATP6AP1", "SDHB", "NDUFS3", "MRPL34", "COX6C", "NDUFC1", "MRPS30", "GRPEL1", "NDUFA7", "ATP5MC1", "ATP5F1A", "ATP6V1H", "ATP6V1F", "GOT2", "NDUFA5", "ATP5PB", "ACADM", "GPX4", "UQCRB", "MRPS11", "COX17", "COX7A2L", "NDUFA2", "MRPS15", "ATP6V1C1", "SLC25A4", "COX5A", "ATP5ME", "ATP5MF", "ATP5MC2", "PHYH", "ATP6V1E1", "ACAA2", "PMPCA", "SLC25A11", "PDHB", "ATP5F1D", "CYC1", "HTRA2", "…
HALLMARK_DNA_REPAIR	1.05958e-05	3.31117e-05	0.593325	0.376571	1.84636	148	c("DUT", "TSG101", "RPA2", "GTF2B", "VPS28", "DDB2", "RPA3", "BRF2", "XPC", "GPX4", "NT5C", "IMPDH2", "POLR2K", "COX17", "EIF1B", "MRPL40", "POLR2E", "POLL", "AAAS", "TAF12", "VPS37D", "NELFE", "ELOA", "PRIM1", "TYMS", "SF3A3", "BCAP31", "POLR1C", "POLR2J", "ERCC1", "POLR2I", "DGUOK", "POLR2C", "SUPT4H1", "SNAPC5", "HPRT1", "AK1", "NME1", "NME3", "MPC2", "RALA", "ERCC3", "GMPR2", "POLR1D", "EDF1"…
HALLMARK_ANGIOGENESIS	0.000104853	0.000308391	0.538434	-0.568782	-2.09051	36	c("VCAN", "COL5A2", "COL3A1", "POSTN", "TNFRSF21", "LUM", "FSTL1", "CCND2", "ITGAV", "NRP1", "OLR1")
HALLMARK_IL6_JAK_STAT3_SIGNALING	0.000136667	0.00037963	0.518848	-0.424207	-1.88112	87	c("OSMR", "IFNGR1", "IL4R", "TNFRSF21", "IL13RA1", "IL1R1", "IL9R", "STAT2", "FAS", "CXCL10", "TNFRSF1A", "TNFRSF12A", "CXCL9", "CXCL11", "IFNGR2", "IL18R1", "STAT1", "TGFB1", "PDGFC", "IL2RA", "STAT3", "ITGA4", "TLR2", "A2M", "CD9", "IL12RB1", "IRF1", "IL2RG", "CSF2RB", "PLA2G2A", "SOCS1", "STAM2", "IL7", "MYD88", "CBL")
HALLMARK_MYOGENESIS	0.000152177	0.000400465	0.518848	-0.336811	-1.6924	199	c("WWTR1", "ADAM12", "SSPN", "COL1A1", "COL3A1", "EFS", "COL6A3", "AEBP1", "MYH4", "CNN3", "SPARC", "CHRNA1", "APOD", "DENND2B", "ITGB5", "MYLK", "COL6A2", "CRAT", "TNNT2", "FST", "ABLIM1", "SVIL", "LARGE1", "ITGB1", "TAGLN", "SGCD", "MYL3", "SMTN", "COL15A1", "GJA5", "PDLIM7", "MYH8", "PYGM", "RIT1", "SPHK1", "SORBS1", "LSP1", "TPM3", "DMD", "TGFB1", "TCAP", "DES", "TPM2", "MRAS", "TPD52L1", "LA…
HALLMARK_NOTCH_SIGNALING	0.000406462	0.00101615	0.498493	-0.561902	-2.00874	32	c("TCF7L2", "WNT5A", "MAML2", "NOTCH3", "NOTCH2", "DTX1", "FZD7", "FZD1", "WNT2", "DTX4", "PPARD", "DLL1", "DTX2")
HALLMARK_APOPTOSIS	0.000441204	0.00105049	0.498493	-0.33689	-1.64508	161	c("IFNGR1", "MMP2", "CFLAR", "LUM", "IGF2R", "TNFSF10", "LGALS3", "DCN", "NEDD9", "CASP4", "CASP8", "MCL1", "TIMP2", "CCND2", "BGN", "EMP1", "ERBB2", "ANXA1", "CREBBP", "PDGFRB", "CASP1", "SC5D", "FAS", "F2R", "CTNNB1", "EREG", "TNFRSF12A", "HGF", "TGFB2", "CD2", "SLC20A1", "DPYD", "TIMP3", "IL1A", "BCL2L11", "BIRC3", "BTG3", "APP", "PSEN1", "IL18", "GCH1", "RNASEL", "FEZ1", "PAK1", "CAV1", "IRF1…
HALLMARK_TGF_BETA_SIGNALING	0.00046354	0.0010535	0.498493	-0.463233	-1.86649	54	c("WWTR1", "TGFBR1", "ACVR1", "PMEPA1", "SMAD6", "LTBP2", "MAP3K7", "BMPR2", "CTNNB1", "TJP1", "ARID4B", "IFNGR2", "TGFB1", "SKIL", "SLC20A1", "SMAD1", "THBS1", "PPP1CA")
HALLMARK_G2M_CHECKPOINT	0.000506007	0.00110002	0.477271	-0.324529	-1.63068	199	c("SYNCRIP", "NOTCH2", "CENPF", "BARD1", "EXO1", "HMGB3", "LBR", "CASP8AP2", "HIF1A", "NEK2", "ABL1", "RASAL2", "HNRNPU", "TTK", "MAP3K20", "CDK1", "BCL3", "STAG1", "INCENP", "KATNA1", "MKI67", "PRIM2", "CDC6", "BUB1", "SLC38A1", "TOP1", "PRPF4B", "E2F3", "DMD", "TGFB1", "BRCA2", "LMNB1", "KPNA2", "FOXN3", "KIF11", "POLQ", "AMD1", "RAD23B", "MCM6", "HOXC10", "PDS5B", "MARCKS", "EGF", "FBXO5", "HM…
HALLMARK_GLYCOLYSIS	0.000653195	0.0013131	0.477271	-0.310353	-1.55948	198	c("VCAN", "COL5A1", "SDC1", "IDH1", "GPC4", "PMM2", "COPB2", "IL13RA1", "DCN", "B3GNT3", "EFNA3", "GLRX", "CXCR4", "DSC2", "SRD5A3", "KIF20A", "PAM", "BPNT1", "HDLBP", "NT5E", "GPR87", "EGFR", "B4GALT1", "CDK1", "KDELR3", "EGLN3", "SDHC", "PKP2", "PKM", "TPST1", "SOX9", "VLDLR", "EXT2", "ZNF292", "ALDOB", "PLOD1", "DDIT4", "IGFBP3", "AGL", "UGP2", "AGRN", "GYS1", "CHST6", "EXT1", "MED24", "CHPF2"…
HALLMARK_HYPOXIA	0.000656552	0.0013131	0.477271	-0.321124	-1.61357	199	c("LOX", "COL5A1", "CP", "GPC4", "TES", "PKP1", "DCN", "EFNA3", "GLRX", "BGN", "CHST3", "HOXB9", "PLAUR", "CAVIN1", "CXCR4", "TMEM45A", "NFIL3", "LARGE1", "PFKFB3", "PAM", "NDST1", "SRPX", "CCN2", "HDLBP", "MAP3K1", "XPNPEP1", "EGFR", "ETS1", "KDELR3", "PYGM", "F3", "HS3ST1", "ANXA2", "TNFAIP3", "ATP7A", "VLDLR", "PLIN2", "CCNG2", "ZNF292", "FOXO3", "AKAP12", "KLHL24", "TGFB3", "MYH9", "ALDOB", "…
HALLMARK_PI3K_AKT_MTOR_SIGNALING	0.00632558	0.0121646	0.248833	-0.334159	-1.52857	105	c("ACTR3", "ACTR2", "MAP3K7", "DAPP1", "CXCR4", "RALB", "STAT2", "MAPK10", "GNA14", "RIPK1", "EGFR", "CDK1", "NOD1", "AKT1", "TNFRSF1A", "RIT1", "CFL1", "PPP2R1B", "CAB39", "PAK4", "PIK3R3", "PLCG1", "LCK", "VAV3", "SLA", "NCK1", "CLTC", "PPP1CA", "MAPK9", "ARF1", "PTEN", "MAP2K6", "CDK2", "IL2RG", "CAMK4", "ACACA", "PITX2", "GSK3B", "NFKBIB", "PIKFYVE", "MYD88", "FASLG", "MAPKAP1")
HALLMARK_APICAL_SURFACE	0.011715	0.0216944	0.184916	-0.411624	-1.58424	44	c("CRYBG1", "GAS1", "PLAUR", "SRPX", "THY1", "B4GALT1", "EPHB4", "SCUBE1", "ATP6V0A4", "IL2RB", "APP", "AKAP7", "LYN", "ADAM10", "IL2RG", "SHROOM2", "SULF2", "CD160", "EFNA5", "CX3CL1", "MAL")
HALLMARK_MYC_TARGETS_V2	0.0127389	0.022748	0.186473	0.372135	1.53251	58	c("MRTO4", "MYC", "TBRG4", "AIMP2", "EXOSC5", "TMEM97", "NIP7", "PA2G4", "RRP9", "GNL3", "FARSA", "PPAN", "PRMT3", "HK2", "SRM", "SUPV3L1", "NOP56", "CBX3", "IPO4", "BYSL", "PHB", "NPM1", "NOP16")
HALLMARK_PROTEIN_SECRETION	0.0222222	0.0383142	0.131183	-0.316731	-1.42816	96	c("SSPN", "COPB2", "IGF2R", "DOP1A", "SGMS1", "GBF1", "SEC31A", "LAMP2", "CAV2", "PAM", "SEC24D", "EGFR", "STX7", "AP2S1", "ATP7A", "VPS45", "ARFGAP3", "ZW10", "COG2", "CLTC", "CTSC", "ABCA1", "ARF1", "ADAM10", "SEC22B", "DST")
HALLMARK_MYC_TARGETS_V1	0.0301231	0.0502052	0.122637	0.25695	1.31495	200	c("TXNL4A", "DUT", "MYC", "RPL22", "POLD2", "PPIA", "RPL14", "NHP2", "GOT2", "VBP1", "NAP1L1", "PSMA1", "IMPDH2", "RPL34", "MRPS18B", "EIF3J", "AIMP2", "SNRPD1", "SNRPD3", "CNBP", "COX5A", "ODC1", "PSMA2", "TYMS", "EIF3B", "PA2G4", "RACK1", "RRP9", "GNL3", "CYC1", "CUL1", "RPLP0", "RPS6", "VDAC3", "RPL18", "HPRT1", "EIF1AX", "NME1", "COPS5", "SRM", "RPS10", "RANBP1", "USP1", "UBE2L3", "GLO1", "NO…
HALLMARK_MTORC1_SIGNALING	0.0345017	0.0545096	0.104367	-0.257973	-1.29625	199	c("ACTR3", "IDH1", "SERPINH1", "TES", "GMPS", "GLRX", "ACTR2", "IGFBP5", "TFRC", "DAPP1", "CXCR4", "NFIL3", "PHGDH", "RAB1A", "NAMPT", "SC5D", "BCAT1", "EGLN3", "LGMN", "RIT1", "BUB1", "EPRS1", "VLDLR", "ATP2A2", "DHCR7", "SSR1", "PSAT1", "WARS1", "PIK3R3", "DDIT4", "PSMD14", "HMGCS1", "GPI", "PPA1", "ADD3", "ERO1A", "CD9", "SLA", "CTSC", "ACACA", "GOT1", "PLK1", "GSK3B", "FGL2", "G6PD", "SLC7A5"…
HALLMARK_PANCREAS_BETA_CELLS	0.0348861	0.0545096	0.110872	0.387216	1.47425	40	c("SYT13", "STXBP1", "INSM1", "NEUROG3", "SRP14", "PCSK1", "SPCS1", "PAX6", "SCGN", "SEC11A", "PCSK2", "CHGA", "GCG", "ABCC8", "DCX", "NEUROD1", "NKX6-1", "INS", "ELP4", "PDX1", "GCK", "SST")
HALLMARK_CHOLESTEROL_HOMEOSTASIS	0.0748874	0.113466	0.0708158	-0.304959	-1.30826	74	c("GPX8", "S100A11", "ANTXR2", "LGALS3", "PLAUR", "NFIL3", "SC5D", "CTNNB1", "TNFRSF12A", "LGMN", "DHCR7", "ACAT2", "PLSCR1", "ANXA5", "HMGCS1")
HALLMARK_HEME_METABOLISM	0.120735	0.177552	0.0601199	0.230369	1.17561	197	c("EIF2AK1", "ATP6V0A1", "EZH1", "SLC25A38", "H4C3", "EPB41", "EPOR", "HEBP1", "HAGH", "SLC66A2", "UROD", "RAD23A", "ANK1", "TMEM9B", "CLCN3", "ADD1", "HTATIP2", "NFE2L1", "XK", "UBAC1", "MKRN1", "HBQ1", "GCLM", "RHCE", "FECH", "AHSP", "ADD2", "PSMD9", "RHD", "PRDX2", "ASNS", "DCAF11", "FN3K", "MARCHF8", "ABCB6", "SLC4A1", "HTRA2", "MXI1", "KLF1")
HALLMARK_HEDGEHOG_SIGNALING	0.147696	0.210995	0.0502149	-0.34116	-1.2539	36	c("NRP2", "TLE1", "CDK6", "AMOT", "THY1", "NRP1", "VLDLR", "HEY2", "ADGRG1", "RASA1", "MYH9")
HALLMARK_P53_PATHWAY	0.20022	0.278084	0.0412372	-0.221815	-1.11457	199	c("PERP", "ZFP36L1", "CLCA2", "SDC1", "CCNK", "TAX1BP3", "CD82", "CCND2", "PTPN14", "RAP2B", "VDR", "STEAP3", "CASP1", "TRAFD1", "SEC61A1", "PITPNC1", "FAS", "TP63", "F2R", "KLK8", "ST14", "SPHK1", "TGFB1", "ZNF365", "CTSD", "DGKA", "FOXO3", "KRT17", "TPD52L1", "TNNI1", "IL1A", "DDIT4", "CEBPA", "ADA", "KIF13B", "APP", "PLK2", "TM7SF3", "CDKN2B", "NOL8", "GM2A", "CDH13", "ITGB4", "NOTCH1", "LIF",…
HALLMARK_WNT_BETA_CATENIN_SIGNALING	0.215569	0.291309	0.0407153	-0.30637	-1.16538	42	c("NKD1", "ADAM17", "CCND2", "HDAC2", "FZD1", "NUMB", "CTNNB1", "PPARD", "DLL1", "HEY2", "DKK1", "NCSTN", "NOTCH1", "WNT5B")
HALLMARK_XENOBIOTIC_METABOLISM	0.267572	0.352068	0.0349273	-0.214564	-1.07814	199	c("PGRMC1", "IDH1", "PAPSS2", "ALDH2", "CROT", "IL1R1", "AOX1", "CFB", "AKR1C3", "NDRG2", "KYNU", "ADH1C", "FAS", "BCAT1", "FBLN1", "GCKR", "TNFRSF1A", "CES1", "PPARD", "FAH", "ABCC2", "TPST1", "SSR3", "ATP2A2", "TGFB2", "ABCD2", "TYR", "GCH1", "FETUB", "G6PC", "MBL2", "CYP2J2", "PROS1", "CYP26A1", "IGF1", "GCNT2", "EPHX1", "RETSAT", "RBP4", "PC", "CYP27A1", "MCCC2", "EPHA2", "AKR1C2", "ARG2", "C…
HALLMARK_KRAS_SIGNALING_DN	0.283355	0.363275	0.033769	-0.212898	-1.06976	199	c("ENTPD7", "CALML5", "TFAP2B", "SPTBN2", "PKP1", "GPR19", "BARD1", "TENM2", "TCF7L1", "CCR8", "CLPS", "COPZ2", "CLDN8", "KLK8", "KRT4", "EDN1", "SLC30A3", "PRODH", "AKR1B10", "TSHB", "KRT5", "DTNB", "TGFB2", "SCGB1A1", "CD80", "EDAR", "SGK1", "SKIL", "SERPINB2", "RSAD2", "CLSTN3", "KCND1", "SLC6A14", "KLK7", "KRT1", "CAPN9", "EGF", "UGT2B17", "SMPX", "SHOX2", "DCC", "SYNPO", "PNMT", "SNN", "IFNG…
HALLMARK_ADIPOGENESIS	0.419692	0.524615	0.0264833	-0.201411	-1.013	200	c("IFNGR1", "SSPN", "RREB1", "IDH1", "ALDH2", "OMD", "MYLK", "PHLDB1", "CRAT", "UCP2", "CAVIN1", "LAMA4", "SLC5A6", "FZD4", "PFKFB3", "C3", "REEP6", "MTARC2", "COL15A1", "SPARCL1", "SDHC", "FAH", "SORBS1", "PLIN2", "CCNG2", "DHCR7", "ANGPT1", "CHUK", "COL4A1", "ATL2", "NABP1", "ITIH5", "PPP1R15B", "MAP4K3", "DNAJC15", "LPCAT3", "ABCA1", "PPM1B", "COQ3", "TANK", "G3BP2", "RETSAT")
HALLMARK_BILE_ACID_METABOLISM	0.495646	0.60252	0.0265736	0.207871	0.978149	112	c("SLC27A5", "ABCA5", "EFHC1", "PXMP2", "SLC27A2", "PEX12", "ABCA2", "ABCA3", "TFCP2L1", "NUDT12", "SOD1", "GSTK1", "PEX6", "GCLM", "DIO1", "PFKM", "NR0B2", "ABCD3", "PHYH", "NR3C2", "PEX11G", "KLF1", "HACL1", "HSD3B7", "FDXR", "PEX16", "ISOC1")
HALLMARK_SPERMATOGENESIS	0.507534	0.60252	0.0262233	0.201586	0.974818	134	c("BRAF", "HSPA4L", "GSG1", "RAD17", "IP6K1", "H1-6", "PHF7", "DDX25", "PEBP1", "PIAS2", "SNAP91", "MAST2", "MLLT10", "GPR182", "SEPTIN4", "ZC2HC1C", "CCT6B", "CLVS1", "VDAC3", "SCG3", "MLF1", "PCSK1N", "HSPA1L", "CHRM4", "TULP2", "PGS1", "TALDO1", "COIL", "ELOVL3", "ACRV1")
HALLMARK_ESTROGEN_RESPONSE_LATE	0.518167	0.60252	0.0229215	-0.194791	-0.9788	198	c("PERP", "LTF", "FRK", "PAPSS2", "CXCL12", "SLC26A2", "HMGCS2", "OPN3", "KIF20A", "LARGE1", "PDLIM3", "S100A9", "TMPRSS3", "TRIM29", "FKBP5", "SLC24A3", "FOXC1", "ST14", "CDC6", "ATP2B4", "LAMC2", "KCNK5", "DHCR7", "TJP3", "SCNN1A", "KLK11", "TPD52L1", "SGK1", "PPIF", "KLK10", "AREG", "MDK", "LSR", "EMP2", "BTG3", "ADD3", "CALCR", "TPBG", "CD9", "TPSAB1", "GAL", "CISH", "IDH2", "CAV1")
HALLMARK_PEROXISOME	0.544544	0.6188	0.0249918	0.206117	0.957304	104	c("HMGCL", "SLC27A2", "HRAS", "FIS1", "SOD1", "GSTK1", "PEX6", "DIO1", "DHRS3", "SLC25A4", "CNBP", "CTBP1", "DLG4", "VPS4B", "PEX5", "ABCD3", "SLC25A19", "ERCC1", "ITGB1BP1", "PRDX1", "ACOT8", "HSD3B7", "ABCC8", "ERCC3", "ISOC1", "PEX14")
HALLMARK_ESTROGEN_RESPONSE_EARLY	0.654065	0.711679	0.0193895	-0.184988	-0.929522	199	c("AR", "FRK", "PAPSS2", "LAD1", "MUC1", "SLC1A1", "CXCL12", "OLFML3", "SLC26A2", "ENDOD1", "OPN3", "ABLIM1", "SLC37A1", "SYT12", "SVIL", "PDLIM3", "TMPRSS3", "B4GALT1", "SEC14L2", "FKBP5", "SLC24A3", "FOXC1", "KCNK5", "DHCR7", "TJP3", "SCNN1A", "TPD52L1", "PPIF", "KLK10", "AREG", "ELF1", "NADSYN1", "ZNF185", "TIPARP", "ADD3", "MED24", "CALCR", "TPBG")
HALLMARK_REACTIVE_OXYGEN_SPECIES_PATHWAY	0.654744	0.711679	0.0214663	0.223928	0.892409	49	c("LAMTOR5", "CDKN2D", "GPX4", "SOD1", "SELENOS", "GCLM", "PRDX2", "OXSR1")
HALLMARK_UNFOLDED_PROTEIN_RESPONSE	0.876143	0.932067	0.0175798	0.172098	0.809818	112	c("IMP3", "NHP2", "CXXC1", "EIF4A2", "NOP14", "LSM4", "EXOSC9", "TATDN2", "STC2", "SPCS1", "EXOSC5", "ASNS", "EXOSC4", "SEC11A", "RRP9", "DKC1", "LSM1", "HSPA9", "GOSR2", "DNAJA4", "WFS1", "NOP56", "ATF4", "EIF4EBP1", "RPS14", "DCTN1", "IGFBP1", "EXOSC2", "YWHAZ", "EXOSC10", "TSPYL2", "NPM1", "CNOT4", "ATF3", "EIF4E")
HALLMARK_FATTY_ACID_METABOLISM	0.96	0.990106	0.0138405	-0.157868	-0.767601	157	c("IDH1", "TP53INP2", "CYP4A22", "CRAT", "ACSL4", "HMGCS2", "EHHADH", "FH", "REEP6", "ADH1C", "ACSL5", "SDHC", "CYP4A11", "ACAT2", "GLUL", "CBR3", "NBN", "ALDH1A1", "HMGCS1", "HSP90AA1", "HSD17B11", "GPD1", "EPHX1", "RETSAT", "HSPH1", "AOC3", "BCKDHB", "ALDH3A1", "PTPRG", "IL4I1", "UBE2L6", "ACSM3", "ADH7", "ELOVL5", "DECR1", "ECI2", "FMO1", "DLST", "OSTC", "ME1", "TDO2", "ECHS1", "SDHD", "SERINC…
HALLMARK_UV_RESPONSE_UP	0.974241	0.990106	0.0160713	0.150806	0.745773	158	c("MAPK8IP2", "ENO2", "KCNH2", "COL2A1", "GRPEL1", "ATP6V1F", "UROD", "POLG2", "CYB5R1", "SPR", "OLFM1", "ATP6V1C1", "FKBP4", "SLC25A4", "ASNS", "DLG4", "E2F5", "DGAT1", "ARRB2", "KLHDC3", "SIGMAR1", "HMOX1", "PSMC3", "RXRB", "CCK", "RET", "TMBIM6", "PPAT", "FURIN", "PPT1", "GRINA", "NR4A1", "FOS", "CYB5B", "FOSB", "SLC6A12", "MRPL23", "CDKN1C", "MAOA", "TST", "PDAP1", "SULT1A1", "SELENOW", "SQST…
HALLMARK_E2F_TARGETS	0.990106	0.990106	0.0159419	0.141667	0.724985	200	c("DUT", "MYC", "PAN2", "PSIP1", "RPA2", "POLD2", "PSMC3IP", "RPA3", "NAP1L1", "TBRG4", "NAA38", "PPP1R8", "LUC7L3", "HMGB2", "ING3", "RFC1", "CDC25B", "PA2G4", "LYAR", "TUBG1", "PAICS", "POP7", "MLH1", "SLBP", "NME1", "RAD51C", "CDKN2C", "RAD1", "CDKN1A", "CENPM", "HUS1", "TIPIN", "RANBP1", "USP1", "CDKN2A", "SPC24", "NOP56")

## Sheet: AC092718.3
Supplementary Table - GSEA results for BRCA LumB lncRNAs - related to Supplementary Figure 3D
pathway	pval	padj	log2err	ES	NES	size	leadingEdge
HALLMARK_E2F_TARGETS	1.63465e-31	8.17327e-30	1.46045	0.63381	3.04757	200	c("PTTG1", "CDCA3", "ORC6", "H2AX", "MYBL2", "AURKB", "UBE2S", "PA2G4", "LYAR", "SPC24", "SUV39H1", "CCNB2", "TACC3", "POP7", "CDC20", "DONSON", "CDCA8", "KIF22", "DDX39A", "H2AZ1", "UBE2T", "CKS2", "CDC25A", "RFC2", "RNASEH2A", "CCNE1", "AURKA", "CDKN3", "STMN1", "PLK1", "EZH2", "SPC25", "KIF2C", "TRIP13", "BIRC5", "MELK", "KIF18B", "ASF1B", "TBRG4", "SRSF2", "RAD51AP1", "RAN", "MXD3", "JPT1", "…
HALLMARK_MYC_TARGETS_V1	9.80615e-22	2.45154e-20	1.20398	0.565924	2.72115	200	c("KARS1", "SNRPD1", "PA2G4", "SNRPA", "SNRPG", "CDC20", "H2AZ1", "SSBP1", "RNPS1", "NOP16", "PSMA4", "SNRPD2", "SNRPA1", "COX5A", "RFC4", "SRSF7", "SRSF3", "RUVBL2", "IFRD1", "PSMB2", "SRM", "SRSF2", "PRPF31", "RAN", "PPIA", "NDUFAB1", "PSMD7", "SNRPB2", "FBL", "PPM1G", "HNRNPD", "TRIM28", "PSMA7", "POLD2", "RPS2", "MAD2L1", "TXNL4A", "PSMC4", "CCNA2", "PRDX4", "CCT7", "VDAC1", "RPL18", "TARDBP"…
HALLMARK_UV_RESPONSE_DN	3.77469e-18	6.29114e-17	1.09593	-0.57056	-2.80774	144	c("PRDM2", "NOTCH2", "ATRX", "ATRN", "MIOS", "TOGARAM1", "ATXN1", "ZMIZ1", "PDLIM5", "NIPBL", "PTPRM", "KCNMA1", "NFKB1", "IGF1R", "INPP4B", "PHF3", "ATP2B4", "PLPP3", "ADGRL2", "TGFBR2", "DLG1", "PMP22", "GJA1", "APBB2", "NR3C1", "CDC42BPA", "MAPK14", "NEK7", "SIPA1L1", "PTEN", "DAB2", "CITED2", "NRP1", "LPAR1", "RUNX1", "MAGI2", "PRKCA", "DMAC2L", "TJP1", "WDR37", "SYNE1", "KIT", "VLDLR", "IRS1…
HALLMARK_G2M_CHECKPOINT	2.0232e-16	2.529e-15	1.04763	0.515392	2.47709	199	c("UBE2C", "PTTG1", "TROAP", "ORC6", "E2F4", "H2AX", "MYBL2", "AURKB", "UBE2S", "CHMP1A", "CENPA", "SNRPD1", "SLC7A5", "SUV39H1", "CCNB2", "TACC3", "CDC20", "KIF22", "DDX39A", "H2AZ1", "CKS2", "GINS2", "TRAIP", "CDC25A", "AURKA", "CDKN3", "STMN1", "PLK1", "EZH2", "KIF2C", "DBF4", "CCNF", "BIRC5", "NDC80", "MT2A", "SRSF2", "JPT1", "FBXO5", "TPX2", "E2F1", "KIF23", "HNRNPD", "PRC1", "KMT5A", "LMNB1…
HALLMARK_OXIDATIVE_PHOSPHORYLATION	2.55228e-14	2.55228e-13	0.975995	0.497871	2.39393	200	c("COX4I1", "NDUFA9", "ATP5MF", "TIMM50", "ATP5PO", "COX6B1", "MRPS15", "COX5B", "NDUFS3", "GPI", "HSD17B10", "ATP5ME", "ATP5MG", "ATP5F1E", "COX17", "COX5A", "ATP5PF", "UQCRH", "ATP6V1F", "COX6A1", "MRPS12", "TIMM8B", "NDUFB8", "NDUFA3", "NDUFA8", "NDUFA1", "NDUFAB1", "TIMM10", "ATP5F1C", "PDHA1", "ATP6V0B", "MRPL15", "NDUFA7", "MRPL11", "COX7A2", "NDUFB6", "NDUFC1", "UQCRQ", "NDUFV2", "NDUFS6",…
HALLMARK_DNA_REPAIR	7.85052e-12	6.5421e-11	0.875325	0.514694	2.37576	148	c("APRT", "DGUOK", "TAF1C", "POLR2I", "RFC2", "TARBP2", "POLR2J", "ADRM1", "NELFCD", "COX17", "RFC4", "ZWINT", "UPF3B", "POLR2H", "RAD51", "POLR2C", "SAC3D1", "GTF2A2", "POLR1C", "RAE1", "VPS37D", "NELFE", "POLR2G", "RFC3", "ALYREF", "FEN1", "AAAS", "RFC5", "EDF1", "POLA2", "PNP", "SNAPC5", "ARL6IP1", "LIG1", "BCAP31", "GUK1", "POLR2D", "POLD1", "POLR2F", "NT5C", "RBX1", "NME1", "POLE4", "ERCC5",…
HALLMARK_MYC_TARGETS_V2	1.76042e-09	1.25744e-08	0.788187	0.635412	2.5029	58	c("NIP7", "PA2G4", "NOP2", "PUS1", "NOP16", "PLK1", "MPHOSPH10", "TBRG4", "SRM", "NOC4L", "TCOF1", "DUSP2", "UNG", "WDR74", "EXOSC5", "IPO4", "MRTO4", "SLC19A1", "BYSL", "RRP9", "SLC29A2", "HSPE1", "TMEM97", "NPM1", "GRWD1", "PLK4", "IMP4", "PPAN", "FARSA", "CDK4", "NDUFAF4")
HALLMARK_MTORC1_SIGNALING	3.7568e-08	2.348e-07	0.719513	0.40981	1.96964	199	c("CYB5B", "EBP", "TOMM40", "SLC7A5", "GAPDH", "TPI1", "DDX39A", "CDC25A", "AURKA", "PLK1", "PSMA4", "GPI", "ARPC5L", "SHMT2", "CCNF", "PSMG1", "IFRD1", "PPIA", "SLC37A4", "EEF1E1", "RPN1", "PDAP1", "AK4", "UNG", "DDIT3", "ALDOA", "PSMC4", "ASNS", "PNP", "SLC1A5", "HMBS", "POLR3G", "COPS5", "RRP9", "ENO1", "TUBG1", "HSPE1", "MTHFD2", "PSMD13", "TMEM97", "CALR", "NFYC", "INSIG1", "NFKBIB", "PSMA3"…
HALLMARK_PROTEIN_SECRETION	1.91332e-07	1.06295e-06	0.690132	-0.470643	-2.16523	96	c("ATP7A", "GBF1", "MAPK1", "SGMS1", "IGF2R", "GALC", "TMED10", "SEC22B", "CLN5", "SNAP23", "CLCN3", "DOP1A", "AP3B1", "COG2", "ATP1A1", "SCAMP1", "SCRN1", "ADAM10", "M6PR", "ABCA1", "RAB14", "STX12", "GOLGA4", "YIPF6", "VAMP4", "SEC31A", "VPS45", "TOM1L1", "SNX2", "KIF1B", "ARFGEF2", "CLTC", "LAMP2", "COPB2", "MON2", "COPB1", "ARFGEF1", "TMX1", "VAMP7", "SSPN", "DST", "VAMP3", "ICA1", "ARFIP1", …
HALLMARK_MITOTIC_SPINDLE	7.21892e-06	3.60946e-05	0.610527	-0.344696	-1.77765	199	c("NOTCH2", "OPHN1", "MYH10", "ARHGEF12", "NIN", "AKAP13", "BCL2L11", "SPTBN1", "APC", "KIF5B", "ARHGEF11", "SPTAN1", "PDLIM5", "EPB41L2", "DYNC1H1", "ARHGAP5", "PCM1", "TRIO", "PAFAH1B1", "ALS2", "RASA1", "PALLD", "DOCK4", "SSH2", "NF1", "CLIP1", "RAPGEF5", "RFC1", "NEDD9", "ROCK1", "RICTOR", "FARP1", "MYH9", "WASF2", "WASL", "RAB3GAP1", "RASAL2", "DLG1", "ARHGAP29", "CDC42BPA", "KIF1B", "FLNB",…
HALLMARK_ANDROGEN_RESPONSE	2.55639e-05	0.000116199	0.57561	-0.415338	-1.92147	100	c("ITGAV", "ARID5B", "ZMIZ1", "ACSL3", "IQGAP2", "PDLIM5", "LIFR", "ABHD2", "BMPR1B", "SELENOP", "HERC3", "ELK4", "AKAP12", "PIAS1", "ELOVL5", "ELL2", "INPP4B", "B4GALT1", "NCOA4", "XRCC5", "SLC26A2", "APPBP2", "MAP7", "MERTK", "GPD1L", "ABCC4", "MAF", "DNAJB9", "GUCY1A1", "H1-0", "SPCS3", "STK39", "FKBP5", "DHCR24", "HMGCR", "UAP1")
HALLMARK_EPITHELIAL_MESENCHYMAL_TRANSITION	4.55952e-05	0.000189785	0.557332	-0.326487	-1.68577	200	c("NOTCH2", "ITGAV", "ITGB1", "THBS1", "TIMP3", "FBN1", "LRP1", "COPA", "ECM2", "LRRC15", "SGCD", "NID2", "LAMA2", "PMP22", "GJA1", "MATN3", "SLIT3", "DAB2", "VCAN", "CD59", "FUCA1", "ADAM12", "INHBA", "COL12A1", "MXRA5", "TPM1", "CALU", "DCN", "CADM1", "SPARC", "LUM", "MFAP5", "COL5A2", "SLIT2", "COL3A1", "COL11A1", "FSTL1", "EDIL3", "SFRP4", "FMOD", "DPYSL3", "CALD1", "ITGB3", "FAP", "TNFAIP3",…
HALLMARK_UV_RESPONSE_UP	4.9344e-05	0.000189785	0.557332	0.38067	1.77212	158	c("CYB5B", "H2AX", "CCND3", "CCNE1", "GGH", "PSMC3", "CHRNA5", "RFC4", "ATP6V1F", "POLR2H", "AP2S1", "RPN1", "KLHDC3", "SELENOW", "FEN1", "PDAP1", "CDC34", "ALDOA", "ASNS", "CEBPG", "MSX1", "ONECUT1", "BSG", "EPCAM", "MRPL23", "CLTB", "PRKACA", "ATF3", "CDK2", "SLC25A4", "KCNH2", "GRPEL1", "GAL", "BAK1", "PARP2", "TST", "HYAL2", "OLFM1", "TYRO3", "NKX2-5", "ARRB2", "SIGMAR1", "BID", "FGF18", "PPI…
HALLMARK_HEME_METABOLISM	0.000157577	0.000562776	0.518848	-0.31788	-1.63966	197	c("TNS1", "VEZF1", "ARHGEF12", "TNRC6B", "BTRC", "TRAK2", "CAST", "CLCN3", "FOXO3", "BTG2", "ELL2", "BMP2K", "ALDH6A1", "BACH1", "HEBP1", "MARCHF8", "KLF3", "LRP10", "NCOA4", "SLC30A1", "TSPO2", "KHNYN", "SLC11A2", "EZH1", "GCLC", "NR3C1", "NEK7", "SLC22A4", "ADD1", "TFDP2", "LAMP2", "SYNJ1", "OSBP2", "EPB42", "GAPVD1", "SNCA", "RNF19A", "SPTA1", "XPO7", "NNT", "LPIN2", "ABCG2", "CDC27", "H1-0", …
HALLMARK_ESTROGEN_RESPONSE_EARLY	0.000229853	0.000766176	0.518848	-0.3092	-1.59459	199	c("SYBU", "AFF1", "MYOF", "ELF1", "AR", "ABHD2", "NRIP1", "INPP5F", "IGF1R", "IL6ST", "ELOVL5", "MINDY1", "MED13L", "B4GALT1", "ABLIM1", "OPN3", "FARP1", "MAST4", "RAB31", "SLC26A2", "PRSS23", "NAV2", "LRIG1", "MLPH", "DEPTOR", "GJA1", "SEC14L2", "CELSR1", "RETREG1", "FLNB", "SVIL", "SLC1A1", "SLC19A2", "ZNF185", "MUC1", "RET", "JAK2", "ASB13", "FAM102A", "SLC22A5", "THSD4", "KAZN", "SLC39A6", "S…
HALLMARK_UNFOLDED_PROTEIN_RESPONSE	0.000572786	0.00178996	0.477271	0.385708	1.71072	112	c("EIF4EBP1", "H2AX", "SLC7A5", "TATDN2", "BANF1", "LSM1", "CHAC1", "CXXC1", "ARFGAP1", "CEBPB", "LSM4", "IMP3", "POP4", "PREB", "EXOSC9", "EXOSC5", "ASNS", "CEBPG", "ATF4", "EXOSC4", "EXOSC1", "CKS1B", "RRP9", "EXOSC2", "ATF3", "MTHFD2", "CALR", "SEC11A", "NPM1", "PSAT1", "YIF1A")
HALLMARK_KRAS_SIGNALING_UP	0.000980459	0.0028837	0.45506	-0.29282	-1.51194	200	c("EVI5", "RABGAP1L", "NIN", "MAP3K1", "AKAP12", "KIF5C", "CBR4", "CCSER2", "EMP1", "ITGBL1", "AVL9", "EPB41L3", "VWA5A", "MTMR10", "SDCCAG8", "USP12", "NRP1", "ADGRL4", "MAP7", "FUCA1", "INHBA", "PECAM1", "ETS1", "CBL", "DOCK2", "PTCD2", "TRIB1", "SPON1", "C3AR1", "ADAM17", "STRN", "PTPRR", "F13A1", "SATB1", "FBXO4", "CMKLR1", "GUCY1A1", "PRDM1", "TNFAIP3", "BTBD3", "SERPINA3", "ITGA2", "BIRC3",…
HALLMARK_SPERMATOGENESIS	0.00307787	0.00840336	0.326352	0.343352	1.56527	134	c("CCNB2", "AURKA", "CDKN3", "PHKG2", "EZH2", "KIF2C", "DBF4", "PCSK1N", "RFC4", "ACRV1", "PSMG1", "NCAPH", "CSNK2A2", "CNIH2", "TALDO1", "PEBP1", "CHFR", "CDK1", "TTK", "VDAC3", "MLF1", "NEK2", "PARP2", "YBX2", "TNNI3", "TULP2")
HALLMARK_REACTIVE_OXYGEN_SPECIES_PATHWAY	0.00319328	0.00840336	0.335069	0.456069	1.73081	49	c("TXN", "SOD1", "CDKN2D", "PFKP", "PRDX4", "NDUFB4", "LAMTOR5", "HMOX2", "NQO1", "FTL", "PRDX2", "ATOX1", "PRDX1", "SELENOS", "GPX4")
HALLMARK_GLYCOLYSIS	0.00758026	0.0182606	0.202499	0.299442	1.43773	198	c("TXN", "CENPA", "TPI1", "AURKA", "STMN1", "NOL3", "SOD1", "KIF20A", "PPIA", "PFKP", "CLDN9", "SLC37A4", "AK4", "ALDOA", "SLC25A10", "PSMC4", "CLN6", "TALDO1", "B3GALT6", "CDK1", "TFF3", "NDUFV3", "B4GALT2", "CHST12", "SPAG4", "NASP", "MIOX", "ENO1", "GUSB", "DPYSL4", "CLDN3", "HMMR", "GYS1", "ARTN", "GOT1", "POLR3K", "HAX1", "NSDHL", "BIK", "GOT2", "GALK1", "SLC16A3", "MDH2", "ANGPTL4", "GALE",…
HALLMARK_TGF_BETA_SIGNALING	0.00766947	0.0182606	0.260821	-0.394431	-1.62031	54	c("BMPR2", "ARID4B", "CTNNB1", "SPTBN1", "APC", "THBS1", "HIPK2", "XIAP", "SMAD1", "PPM1A", "TRIM33", "ACVR1", "RAB31", "TJP1", "WWTR1", "MAP3K7", "UBE2D3", "BMPR1A", "SLC20A1", "NCOR2", "SMAD3", "LTBP2", "SMURF1", "SKIL", "SMURF2")
HALLMARK_HEDGEHOG_SIGNALING	0.0134911	0.0306616	0.191388	-0.424282	-1.58778	36	c("OPHN1", "RASA1", "NF1", "TLE3", "MYH9", "CELSR1", "NRP1", "AMOT", "NRP2", "VLDLR", "LDB1")
HALLMARK_APICAL_JUNCTION	0.03125	0.0679348	0.14247	-0.25233	-1.3013	199	c("MYH10", "ITGB1", "VWF", "EPB41L2", "RASA1", "FBN1", "PIK3CB", "NEGR1", "NF1", "PARVA", "B4GALT1", "MPP5", "MYH9", "PCDH1", "MPZL1", "SKAP2", "WASL", "CTNND1", "EVL", "ITGA9", "DLG1", "SHC1", "MAPK14", "CRAT", "PTEN", "VCAN", "LIMA1", "CD34", "PECAM1", "VCL", "ADAMTS5", "TJP1", "NF2", "TSC1", "IRS1", "SLIT2", "ARHGEF6", "EXOC4", "ITGA2", "CTNNA1", "PIK3R3", "FYB1", "CDH11", "AMIGO1", "NECTIN3",…
HALLMARK_INFLAMMATORY_RESPONSE	0.0395221	0.0823376	0.126448	-0.24646	-1.27103	199	c("PSEN1", "NFKB1", "CALCRL", "BTG2", "RNF144B", "TLR1", "TLR3", "ABCA1", "BEST1", "SLC11A2", "CYBB", "NLRP3", "KIF1B", "AHR", "MSR1", "FPR1", "LPAR1", "INHBA", "PTPRE", "ABI1", "SGMS2", "C3AR1", "KCNJ2", "AXL", "SLC4A4", "PCDH7", "CMKLR1", "OSMR", "ADGRE1", "ITGB3", "STAB1", "ATP2B1", "ITGB8", "CSF1", "ADORA2B", "MEFV", "APLNR", "LYN", "PIK3R5", "EIF2AK2", "TLR2", "SLC7A2", "FZD5", "TNFSF15", "C…
HALLMARK_BILE_ACID_METABOLISM	0.0836808	0.167362	0.0819647	-0.264602	-1.24959	112	c("ATXN1", "AR", "PEX19", "CYP7B1", "ABCA1", "EPHX2", "RETSAT", "ABCD3", "SLC23A2", "NEDD4", "ABCA8", "HSD3B1", "IDH1", "PEX26", "PEX12", "ABCA6", "AMACR", "NR3C2", "PNPLA8", "ALDH9A1", "DHCR24", "HSD17B4", "ABCA9", "CAT", "DIO1", "SLC29A1", "SLC27A2", "NUDT12", "HAO1", "RXRG", "ACSL1", "SCP2", "DIO2", "CYP8B1", "RXRA", "CROT", "PEX11G", "ABCG8", "PEX11A", "PEX1", "EFHC1")
HALLMARK_ANGIOGENESIS	0.113136	0.217569	0.0644264	-0.343953	-1.28717	36	c("ITGAV", "JAG1", "APP", "NRP1", "VCAN", "THBD", "LUM", "COL5A2", "COL3A1", "FSTL1", "POSTN", "SLCO2A1", "LPL", "SERPINA5", "OLR1")
HALLMARK_ESTROGEN_RESPONSE_LATE	0.183115	0.339102	0.0384965	0.237132	1.13856	198	c("SLC7A5", "CDC20", "GINS2", "RNASEH2A", "KIF20A", "NXT1", "GJB3", "DUSP2", "SLC2A8", "TFF1", "CLIC3", "TH", "XRCC3", "TFF3", "TFAP2C", "NMU", "HR", "KCNK5", "CDC6", "MEST", "AREG", "IGSF1", "GAL", "ASS1", "CALCR", "CKB", "TST", "GLA", "PTPN6", "TOP2A", "LSR", "HPRT1", "RAPGEFL1", "OLFM1", "ETFB", "PLK4", "TFPI2", "PLAC1", "DCXR", "SULT2B1", "AMFR", "OVOL2", "MDK", "PPIF", "NAB2", "PKP3", "GALE")
HALLMARK_APOPTOSIS	0.199419	0.356106	0.0531388	-0.222798	-1.1154	161	c("HGF", "CTNNB1", "BCL2L11", "CREBBP", "PSEN1", "SPTAN1", "IGF2R", "MCL1", "TIMP3", "BTG2", "XIAP", "NEDD9", "ROCK1", "EMP1", "RETSAT", "APP", "TXNIP", "ADD1", "CASP7", "DCN", "LUM", "F2R", "SATB1", "BCL2L2", "H1-0", "DPYD", "BIRC3", "TGFB2", "CD44", "RNASEL", "CAV1", "ERBB3", "DNAJC3", "PDGFRB", "MMP2", "TIMP2")
HALLMARK_COMPLEMENT	0.254196	0.438269	0.047875	-0.208072	-1.07435	200	c("DOCK9", "PIK3CA", "PSEN1", "CD46", "PIK3CG", "KIF2A", "GPD2", "USP8", "LIPA", "CBLB", "DOCK4", "ZEB1", "LRP1", "AKAP10", "SH2B3", "PCLO", "BRPF3", "F8", "CD59", "CASP7", "LAMP2", "ZFPM2", "DGKH", "CTSO", "DOCK10", "JAK2", "GMFB", "CTSD", "NOTCH4", "CDH13", "C3", "TNFAIP3", "PDP1", "CFB", "RBSN", "CFH", "LYN", "PLA2G4A", "TIMP2", "FN1", "PIK3R5", "ITGAM", "LAP3", "CPM", "IRF2", "PRCP", "GNG2", …
HALLMARK_IL6_JAK_STAT3_SIGNALING	0.276567	0.460946	0.0423347	-0.240407	-1.08754	87	c("ITGA4", "IL17RA", "STAT3", "STAM2", "PDGFC", "IL6ST", "CRLF2", "CBL", "PTPN11", "OSMR", "PLA2G2A", "ITGB3", "IL13RA1", "A2M", "CD44", "STAT1", "CSF1", "LEPR", "CSF2RB", "PIK3R5", "TLR2")
HALLMARK_PEROXISOME	0.322733	0.502127	0.0284152	0.24427	1.06898	104	c("ITGB1BP1", "SOD1", "ACOT8", "SIAH1", "HRAS", "FABP6", "HSD3B7", "CLN6", "MLYCD", "CTBP1", "PRDX5", "SLC25A4", "SLC25A19", "NUDT19", "CACNA1B", "CTPS1", "TTR", "TOP2A", "PRDX1", "SULT2B1", "NR1I2", "HSD11B2", "ECH1", "TSPO", "CRABP2", "PEX14", "SCGB1A1", "SERPINA6")
HALLMARK_IL2_STAT5_SIGNALING	0.327734	0.502127	0.0416238	-0.202185	-1.04326	198	c("ITGAV", "BMPR2", "RABGAP1L", "TLR7", "AHNAK", "FAM126B", "IGF2R", "HUWE1", "HIPK2", "IL1RL1", "IGF1R", "DENND5A", "RORA", "EMP1", "SWAP70", "CYFIP1", "LRIG1", "ITGA6", "NRP1", "AHR", "CCR4", "POU2F1", "LRRC8C", "AMACR", "FGL2", "MUC1", "SPRED2", "BHLHE40", "SMPDL3A", "ALCAM", "MYO1C", "ITIH5", "SHE", "ENPP1", "NCOA3", "SYT11", "CD44", "CSF1", "GPR65", "ECM1", "SNX14", "SNX9")
HALLMARK_P53_PATHWAY	0.331404	0.502127	0.0269105	0.219988	1.05731	199	c("TPRKB", "CCND3", "WRAP73", "TRIAP1", "HRAS", "DDIT3", "BLCAP", "RPL18", "CDKN2A", "BAX", "NUDT15", "ATF3", "SERTAD3", "VAMP8", "ERCC5", "AK1", "PDGFA", "RAB40C", "BAK1", "PIDD1", "ADA", "SLC3A2", "OSGIN1", "RACK1", "DEF6", "SOCS1", "DCXR", "RPL36", "JAG2", "H2AJ", "NUPR1", "PRMT2", "CDK5R1", "IER5", "HINT1", "RAD9A", "PCNA", "ISCU", "TRAF4", "AEN", "EI24", "RHBDF2", "BMP2", "TAX1BP3", "UPP1", …
HALLMARK_TNFA_SIGNALING_VIA_NFKB	0.347574	0.511138	0.0402497	-0.200315	-1.0343	200	c("REL", "PDLIM5", "KLF9", "MCL1", "NFKB1", "DENND5A", "BTG2", "IL6ST", "NFAT5", "ABCA1", "B4GALT1", "JAG1", "PLPP3", "BCL6", "PLK2", "KDM6B", "IFIT2", "FOSL2", "INHBA", "PTPRE", "DUSP4", "DDX58", "TRIB1", "BIRC2", "CD80", "BHLHE40", "NFE2L2", "TNFAIP3", "RNF19B", "PFKFB3", "BIRC3", "TNFAIP2", "SLC16A6", "ATP2B1", "CD44", "CSF1", "IFIH1", "DNAJB4", "TLR2", "SMAD3", "SIK1", "CFLAR", "TSC22D1", "LI…
HALLMARK_INTERFERON_ALPHA_RESPONSE	0.452652	0.631005	0.0321922	-0.21687	-0.99949	97	c("ELF1", "ADAR", "TRIM14", "RNF31", "TXNIP", "IFIT2", "TMEM140", "TDRD7", "PARP14", "DDX60", "PARP9", "RSAD2", "CSF1", "IFIH1", "CMPK2", "TRIM5", "IFIT3", "EIF2AK2", "LAP3", "IRF2", "SAMD9", "IFI44L", "IL7", "SAMD9L", "SP110", "STAT2", "USP18", "TRIM25", "C1S", "CD47", "CASP8", "LPAR6")
HALLMARK_CHOLESTEROL_HOMEOSTASIS	0.454323	0.631005	0.0231952	0.242444	1.00047	74	c("EBP", "MVD", "MVK", "ATF5", "ACAT2", "PCYT2", "ATF3", "GUSB", "ACSS2", "TMEM97", "S100A11")
HALLMARK_NOTCH_SIGNALING	0.477187	0.644848	0.0285996	-0.271207	-0.984658	32	c("NOTCH2", "FBXW11", "JAG1", "PRKCA", "MAML2", "ST3GAL6", "APH1A", "WNT2", "FZD1", "FZD5", "TCF7L2", "NOTCH1")
HALLMARK_INTERFERON_GAMMA_RESPONSE	0.497406	0.654482	0.0326983	-0.19066	-0.98445	200	c("ARID5B", "STAT3", "ADAR", "TRIM14", "NFKB1", "EIF4E3", "RNF213", "AUTS2", "RNF31", "TXNIP", "MARCHF1", "SPPL2A", "IFIT2", "FPR1", "CASP7", "DDX58", "APOL6", "TDRD7", "PARP14", "FGL2", "JAK2", "DDX60", "CMKLR1", "ST8SIA4", "RSAD2", "ZNFX1", "TNFAIP3", "TNFAIP2", "NCOA3", "STAT1", "SSPN", "CFB", "CFH", "IFIH1", "CMPK2", "PLA2G4A", "ITGB7", "XAF1", "IFIT3", "IRF8", "CSF2RB", "EIF2AK2", "LAP3")
HALLMARK_ADIPOGENESIS	0.524015	0.671814	0.0195598	0.202733	0.974809	200	c("COQ9", "ATP5PO", "NDUFS3", "SOD1", "COX6A1", "JAGN1", "NDUFAB1", "MRPL15", "PREB", "ALDOA", "SLC25A10", "CDKN2C", "UQCRQ", "TALDO1", "UQCRC1", "SUCLG1", "SLC1A5", "SLC19A1", "COX7B", "ESRRA", "RETN", "CYC1", "NDUFB7", "GRPEL1", "UCK1", "AIFM1", "TST", "PFKL", "MTCH2", "POR", "SDHB", "IDH3G", "ETFB", "UBC", "UQCR11", "COX8A", "MIGA2", "MDH2", "GPX4", "VEGFB", "ANGPTL4", "DGAT1", "ECH1", "TKT", …
HALLMARK_XENOBIOTIC_METABOLISM	0.573761	0.717201	0.0181747	0.198962	0.956258	199	c("KARS1", "SHMT2", "MT2A", "PTS", "CYP2S1", "HES6", "LCAT", "BCAR1", "TAT", "GSTO1", "SLC1A5", "NQO1", "PSMB10", "TMEM97", "SERTAD1", "HGFAC", "PPARD", "NFS1", "SLC22A1", "AP4B1", "SLC35B1", "ACP2", "HPRT1", "POR", "ACP1", "DHPS", "SPINT2", "GSS", "DCXR", "PTGES3", "ECH1", "HRG", "HSD17B2", "FMO3", "LONP1", "TKFC", "LEAP2", "ALDH3A1", "UPP1", "HNF4A", "SERPINA6", "AHCY", "TNFRSF1A", "TDO2", "CDA…
HALLMARK_APICAL_SURFACE	0.610841	0.744928	0.0249054	-0.234042	-0.918255	44	c("ADAM10", "B4GALT1", "APP", "ATP8B1", "LYN", "MDGA1", "RTN4RL1", "SCUBE1", "CD160", "PKHD1", "SHROOM2", "GATA3", "ADIPOR2", "AKAP7", "TMEM8B")
HALLMARK_KRAS_SIGNALING_DN	0.702137	0.835878	0.015227	0.188921	0.907995	199	c("KCNN1", "ARHGDIG", "TGM1", "ITGB1BP2", "ADRA2C", "SNCB", "DLK2", "UPK3B", "SLC30A3", "YBX2", "TNNI3", "GTF3C5", "CKM", "CALCB", "MAGIX", "PLAG1", "RGS11", "LFNG", "KCNQ2", "GPR3", "ABCG4", "TLX1", "ACTC1", "RYR1", "HSD11B2", "TFF2", "TEX15", "KCND1", "GPR19", "SPRR3", "SCGB1A1", "SLC5A5", "MSH5", "NR6A1", "WNT16", "MYH7", "COQ8A", "IGFBP2", "FSHB", "ATP4A", "ALOX12B", "KCNE2", "PROP1", "IFNG",…
HALLMARK_WNT_BETA_CATENIN_SIGNALING	0.737693	0.857783	0.0217448	-0.219399	-0.849631	42	c("CTNNB1", "NUMB", "JAG1", "NCSTN", "ADAM17", "NOTCH4", "MAML1", "FZD1", "NCOR2", "AXIN2")
HALLMARK_PI3K_AKT_MTOR_SIGNALING	0.844399	0.959544	0.0134059	0.185613	0.81372	105	c("CSNK2B", "ARPC3", "PFN1", "E2F1", "HRAS", "DDIT3", "CFL1", "CDK1", "AKT1S1", "CDK2", "PAK4", "CALR", "UBE2N", "NFKBIB")
HALLMARK_COAGULATION	0.863818	0.959797	0.0218736	-0.172302	-0.840689	138	c("VWF", "GNG12", "THBS1", "TIMP3", "FBN1", "LRP1", "PRSS23", "F8", "MASP2", "PECAM1", "LAMP2", "CTSO", "SPARC", "THBD", "KLF7", "PROS1", "C3", "ITGB3", "ITGA2", "A2M", "MBL2", "P2RY1", "CFB", "CFH", "MMP2", "FN1")
HALLMARK_PANCREAS_BETA_CELLS	0.9	0.978261	0.0137576	0.196103	0.713952	40	c("PDX1", "DCX", "SEC11A", "SRP14", "SST", "SRPRB", "PAX6", "GCK", "PAX4", "ELP4", "NEUROD1", "CHGA", "NKX2-2", "HNF1A", "SCGN", "SLC2A2", "LMO2", "INSM1", "NEUROG3")
HALLMARK_HYPOXIA	0.945159	0.995539	0.0216022	-0.15777	-0.813643	199	c("ATP7A", "HDLBP", "MAP3K1", "AKAP12", "FOXO3", "RORA", "KLHL24", "ZNF292", "EXT1", "MYH9", "SLC6A6", "NR3C1", "HK1", "GCNT2", "NDST1", "CITED2", "FOSL2", "NEDD4L", "PRKCA", "ETS1", "DCN", "GBE1", "CCNG2", "VLDLR", "NOCT", "PGM2", "KLF7", "NDST2", "BHLHE40", "TGFB3", "TNFAIP3", "PFKFB3", "TPST2", "ADORA2B", "CAV1")
HALLMARK_MYOGENESIS	0.971507	0.995539	0.0211744	-0.153086	-0.789487	199	c("SORBS1", "ITGB1", "KCNH1", "MEF2D", "SPTAN1", "DMD", "ABLIM1", "IGF1", "MYH9", "APP", "SGCD", "PDE4DIP", "LAMA2", "FLII", "MEF2C", "NAV2", "CRAT", "RB1", "SVIL", "ADAM12", "CTF1", "COL15A1", "BDKRB2", "SPARC", "COL3A1", "RIT1", "BHLHE40", "WWTR1", "CDH13", "MYO1C", "MYLK", "ERBB3", "SSPN", "APLNR", "MYH4", "FXYD1", "CNN3", "COL6A3", "ITGB5", "CLU", "MEF2A", "COL4A2", "FOXO4", "MYH11", "COL1A1"…
HALLMARK_FATTY_ACID_METABOLISM	0.992518	0.995539	0.0198855	-0.144872	-0.723256	157	c("SERINC1", "GPD2", "BMPR1B", "ETFDH", "ELOVL5", "RETSAT", "GLUL", "ACO2", "UGDH", "CRAT", "PTPRG", "IDH1", "ACSS1", "ACOX1", "MAOA", "SDHC", "ALDH3A2", "HSD17B7", "SLC22A5", "DLST", "AOC3", "BCKDHB", "ALDH9A1", "ECI2", "ACSL4", "DHCR24", "HSD17B4", "CYP4A11", "FASN", "PPARA", "EHHADH", "AQP7", "VNN1", "SUCLA2", "NBN", "ACADM", "HAO2", "GPD1", "YWHAH", "SUCLG2", "HSP90AA1", "ACSL1")
HALLMARK_ALLOGRAFT_REJECTION	0.995539	0.995539	0.0101381	0.142935	0.68728	200	c("CCND3", "EIF5A", "RPS19", "TIMP1", "CSK", "CDKN2A", "AARS1", "IL11", "RPL9", "PSMB10", "NME1", "ACHE", "IFNGR2", "UBE2N", "CFP", "PTPN6", "CAPG", "NPM1", "RPL39", "F2", "IL4R", "PRKCG", "SOCS1", "TRAF2", "RPS9", "RPL3L", "IL27RA", "MMP9", "CD8B", "TGFB1", "CCL2", "CCL19", "EREG", "IFNG", "CD7", "GZMB", "CXCL13", "GZMA", "IL6", "FASLG", "CD40", "TAP2", "CD8A", "MRPL3", "CCL4", "BCL3", "MTIF2", …

## Sheet: AC009119.1
Supplementary Table - GSEA results for BRCA LumB lncRNAs - related to Supplementary Figure 3D
pathway	pval	padj	log2err	ES	NES	size	leadingEdge
HALLMARK_EPITHELIAL_MESENCHYMAL_TRANSITION	1.50278e-46	7.51392e-45	1.77998	0.700313	3.48268	200	c("SDC1", "MMP3", "SPOCK1", "THBS2", "COL8A2", "PRRX1", "GAS1", "SERPINE2", "VCAN", "MMP1", "DPYSL3", "INHBA", "LOX", "LUM", "FAP", "NT5E", "FN1", "CTHRC1", "DCN", "PLAUR", "GLIPR1", "MXRA5", "LRRC15", "CCN2", "MMP2", "GREM1", "ACTA2", "MFAP5", "COL11A1", "COMP", "NNMT", "TGFBI", "FBN1", "MYLK", "FBLN5", "CDH11", "POSTN", "BGN", "TAGLN", "FBLN2", "COL5A2", "COL12A1", "FSTL1", "VIM", "ADAM12", "CX…
HALLMARK_INTERFERON_GAMMA_RESPONSE	5.07334e-44	1.26834e-42	1.72683	0.688683	3.42485	200	c("SERPING1", "C1S", "CXCL10", "CFH", "TNFAIP6", "C1R", "IFI44L", "CCL2", "CXCL11", "OAS2", "FAS", "SSPN", "CD86", "NMI", "IFI27", "EPSTI1", "ARID5B", "LATS2", "HLA-DQA1", "ICAM1", "SAMD9L", "VCAM1", "RSAD2", "IFI44", "HLA-DRB1", "FCGR1A", "SOD2", "NUP93", "HIF1A", "SAMHD1", "MX2", "CD74", "FPR1", "HLA-DMA", "TNFAIP3", "FGL2", "NCOA3", "PSMA3", "ST8SIA4", "CASP7", "PNP", "XAF1", "LY6E", "BATF2", …
HALLMARK_INFLAMMATORY_RESPONSE	7.55344e-34	1.25891e-32	1.51611	0.638004	3.16897	199	c("CD55", "PDPN", "OLR1", "AXL", "RGS16", "INHBA", "PLAUR", "TNFSF9", "EDN1", "CXCL10", "TNFAIP6", "MSR1", "CCL2", "HRH1", "CXCL11", "CCL22", "ITGA5", "PTGIR", "NMI", "C5AR1", "HAS2", "ABI1", "AQP9", "MMP14", "EMP3", "C3AR1", "IFNGR2", "ICAM1", "CD82", "TLR1", "OSM", "IL1R1", "HIF1A", "TNFSF15", "TLR2", "IL10", "FPR1", "CXCL8", "OSMR", "GPR183", "RGS1", "SPHK1", "IFITM1", "CLEC5A", "CCL17", "PTGE…
HALLMARK_ALLOGRAFT_REJECTION	1.94861e-27	2.43577e-26	1.35757	0.598248	2.97511	200	c("INHBA", "BCAT1", "CD80", "CCL2", "CCL22", "FAS", "IFNGR1", "CD86", "CTSS", "CCND2", "ABI1", "FCGR2B", "SRGN", "HLA-DQA1", "IFNGR2", "ICAM1", "HLA-DRA", "GPR65", "TLR1", "CCR1", "HIF1A", "TLR2", "CD74", "IL10", "HLA-DMA", "LY86", "IL2RG", "DEGS1", "HLA-DMB", "FYB1", "ST8SIA4", "CD2", "TNF", "IL4R", "IL16", "CXCL9", "CD4", "C2", "LCP2", "TGFB1", "PTPRC", "IL6", "B2M", "FLNA", "CCL11", "UBE2D1", …
HALLMARK_TNFA_SIGNALING_VIA_NFKB	5.03406e-25	5.03406e-24	1.29512	0.581231	2.89048	200	c("OLR1", "PLAU", "INHBA", "GFPT2", "PLAUR", "TNFSF9", "EDN1", "CXCL10", "TNFAIP6", "SPSB1", "CD80", "PANX1", "CCL2", "MSC", "CXCL11", "B4GALT5", "LITAF", "SGK1", "NFIL3", "SAT1", "IFNGR2", "ICAM1", "CD83", "SOD2", "TLR2", "SLC2A6", "SLC2A3", "TNFAIP3", "GPR183", "FOSL1", "CCN1", "ATF3", "TNFAIP8", "SPHK1", "PTGER4", "TNF", "CXCL3", "IFIH1", "NFKBIA", "IL6", "RCAN1", "NAMPT", "IL1A", "NFE2L2", "R…
HALLMARK_INTERFERON_ALPHA_RESPONSE	2.87433e-19	2.39527e-18	1.13309	0.662691	2.9562	97	c("C1S", "CXCL10", "IFI44L", "CXCL11", "NMI", "IFI27", "EPSTI1", "SAMD9L", "RSAD2", "IFI44", "CD74", "IFITM1", "PSMA3", "LY6E", "BATF2", "UBE2L6", "IFIT3", "IL4R", "IFIH1", "SP110", "B2M", "MX1", "OAS1", "RIPK2", "PLSCR1", "IFITM3", "STAT2", "IFIT2", "TRIM5", "CASP1", "LAP3", "OASL", "TRAFD1", "NCOA7", "RTP4", "CASP8", "SELL", "IRF9", "GBP2", "PSME2", "LPAR6", "CMPK2", "DDX60", "PARP9", "PARP14",…
HALLMARK_COMPLEMENT	5.10819e-19	3.64871e-18	1.12391	0.533573	2.65348	200	c("CD55", "OLR1", "SERPING1", "TIMP2", "C1S", "FN1", "MMP13", "PLAUR", "CFH", "C1R", "C3", "ZFPM2", "PDP1", "CTSS", "DOCK4", "DPP4", "ITGAM", "MMP14", "RABIF", "PHEX", "CTSB", "FCER1G", "USP15", "TNFAIP3", "CTSL", "ANXA5", "ZEB1", "LRP1", "CDH13", "CASP7", "S100A9", "C2", "LCP2", "FDX1", "IL6", "PLSCR1", "ACTN2", "PLEK", "KYNU", "GCA", "CASP4", "APOBEC3G", "SERPINE1", "CFB", "LYN", "CASP1", "CASP…
HALLMARK_KRAS_SIGNALING_UP	6.05548e-17	3.78468e-16	1.05746	0.514134	2.55681	200	c("PLAU", "PRRX1", "RGS16", "INHBA", "GFPT2", "MMD", "PLAUR", "LY96", "F13A1", "CXCL10", "CFH", "TMEM158", "SPON1", "CTSS", "ADAM8", "CCND2", "GPNMB", "PDCD1LG2", "C3AR1", "LAPTM5", "MMP11", "FCER1G", "TMEM176B", "ETV1", "TMEM176A", "PRDM1", "ITGBL1", "ANKH", "IGFBP3", "APOD", "TNFAIP3", "IL2RG", "SPP1", "CXCR4", "CLEC4A", "MPZL2", "ZNF277", "SCG5", "EMP1", "WNT7A", "CAB39L", "CCSER2", "ETV5", "C…
HALLMARK_IL2_STAT5_SIGNALING	5.44195e-16	3.0233e-15	1.02767	0.507499	2.51762	198	c("RGS16", "NT5E", "CXCL10", "PLAGL1", "SH3BGRL2", "IFNGR1", "CD86", "GLIPR2", "CCND2", "IKZF2", "TGM2", "NFIL3", "CD83", "HOPX", "GSTO1", "PRNP", "GPR65", "CKAP4", "TNFRSF21", "GABARAPL1", "P4HA1", "IL10", "SLC2A3", "FGL2", "TTC39B", "GALM", "NCOA3", "SPP1", "CST7", "SYT11", "ADAM19", "PNP", "ST3GAL4", "CD48", "ANXA4", "IL4R", "CCR4", "MYO1E", "EMP1", "TLR7", "PLSCR1", "IFITM3", "IL1R2", "ITGAE"…
HALLMARK_COAGULATION	1.99369e-09	9.96846e-09	0.774939	0.47432	2.2413	138	c("MMP3", "OLR1", "PLAU", "SERPING1", "C1S", "MMP1", "CTSK", "FN1", "MMP2", "COMP", "CFH", "ANXA1", "FBN1", "C1R", "C3", "HTRA1", "DPP4", "MMP14", "RABIF", "MMP11", "CTSB", "KLF7", "SPARC", "CFI", "LRP1", "C2", "PROS1", "PLEK", "SERPINE1", "CFB", "LAMP2", "MBL2", "CD9", "APOC1", "MMP7", "BMP1", "PROC", "THBS1", "RAC1", "PREP", "CSRP1", "FYN", "C1QA", "ITGA2", "C9", "A2M", "ADAM9", "HNF4A", "F2RL2…
HALLMARK_APOPTOSIS	2.80317e-09	1.27417e-08	0.774939	0.455002	2.19706	161	c("TIMP2", "LUM", "DCN", "MMP2", "ANXA1", "BGN", "FAS", "IFNGR1", "PDCD4", "CCND2", "SAT1", "SOD2", "ANKH", "DPYD", "ATF3", "CASP6", "PTK2", "HGF", "CASP7", "CD2", "TNF", "SC5D", "FEZ1", "IL6", "EMP1", "IL1A", "PLCB2", "IFITM3", "CASP4", "GCH1", "F2R", "RELA", "CASP1", "CASP3", "IL1B", "TNFSF10", "LGALS3", "CFLAR", "IL18", "PPP3R1", "EREG", "DNM1L", "CASP8", "CD69", "DAP3", "PPT1", "RNASEL", "SLC…
HALLMARK_APICAL_JUNCTION	3.83846e-09	1.48777e-08	0.761461	0.419979	2.08604	199	c("ACTB", "VCAN", "NEXN", "MMP2", "CAP1", "TGFBI", "CDH3", "FBN1", "CDH11", "MYL9", "SGCE", "CD86", "MPZL1", "RSU1", "ZYX", "ICAM1", "CDK8", "VCAM1", "SIRPA", "ARPC2", "CLDN14", "AMIGO2", "DSC3", "NECTIN4", "VASP", "JAM3", "PTK2", "YWHAH", "FYB1", "MSN", "ACTG2", "SHC1", "CD99", "ADAM23", "MPZL2", "PTPRC", "LAYN", "THY1", "ACTN2", "COL17A1", "ADAMTS5", "CLDN6", "SYK", "MAPK14", "TIAL1", "ACTN1", …
HALLMARK_IL6_JAK_STAT3_SIGNALING	3.8682e-09	1.48777e-08	0.761461	0.539087	2.35419	87	c("CXCL10", "CXCL11", "FAS", "IFNGR1", "IFNGR2", "CCR1", "IL1R1", "TNFRSF21", "TLR2", "OSMR", "IL2RG", "TNF", "IL4R", "CXCL3", "CXCL9", "TGFB1", "IL6", "STAT2", "IL1R2", "IL2RA", "IL1B", "CSF2", "CD9", "STAT1", "MAP3K8", "IRF9", "PIK3R5", "CCL7", "IL15RA", "CSF2RB", "IL18R1", "TNFRSF1A", "TNFRSF12A", "CD38", "CSF2RA", "TNFRSF1B", "SOCS1", "IL9R", "A2M", "IRF1", "IL12RB1", "IL10RB")
HALLMARK_HYPOXIA	2.0123e-07	6.97332e-07	0.690132	0.390033	1.9373	199	c("SRPX", "LOX", "DCN", "PLAUR", "CCN2", "TGFBI", "BGN", "PKP1", "S100A4", "TGM2", "TES", "NFIL3", "COL5A1", "KLF7", "EXT1", "P4HA1", "CHST3", "TGFB3", "SLC2A3", "IGFBP3", "TNFAIP3", "CAVIN1", "CCN1", "ATF3", "CASP6", "CCN5", "CXCR4", "EFNA3", "IL6", "TPST2", "HS3ST1", "UGP2", "P4HA2", "RBPJ", "SERPINE1", "BTG1", "SLC2A5", "CP", "AKAP12", "EGFR", "TPD52", "SCARB1", "ZFP36", "PDK1", "PGK1", "KDELR…
HALLMARK_MTORC1_SIGNALING	2.092e-07	6.97332e-07	0.690132	0.389405	1.93418	199	c("ACTR3", "BCAT1", "EGLN3", "PRDX1", "EIF2S2", "SERPINH1", "TES", "NFIL3", "SQLE", "CYB5B", "CACYBP", "IGFBP5", "DAPP1", "P4HA1", "PSMD14", "SLC2A3", "FGL2", "CXCR4", "PSMA3", "PNP", "IFRD1", "ACTR2", "SC5D", "GLA", "RAB1A", "NAMPT", "PPA1", "FADS2", "EPRS1", "PSMC6", "SLC7A5", "SCD", "CTSC", "PSAT1", "CD9", "TFRC", "RIT1", "PDK1", "PGK1", "ITGB2", "EEF1E1", "ERO1A", "PSMB5", "SLA", "HMGCS1", "A…
HALLMARK_ANDROGEN_RESPONSE	2.31905e-05	7.24704e-05	0.57561	0.421572	1.88984	100	c("SGK1", "ARID5B", "MYL12A", "SMS", "SAT1", "CENPN", "PTPN21", "SLC38A2", "ANKH", "DBI", "TNFAIP8", "CDK6", "KRT8", "MERTK", "B2M", "SCD", "ALDH1A3", "AKAP12", "SEC24D", "ACTN1", "TPD52", "MAF", "INPP4B", "PMEPA1", "ELK4", "STK39", "TSC22D1", "HMGCS1", "ABCC4", "ADAMTS1", "VAPA", "ITGAV", "XRCC5", "FADS1", "MAK", "INSIG1")
HALLMARK_ANGIOGENESIS	9.6855e-05	0.000284868	0.538434	0.560585	2.04473	36	c("OLR1", "VCAN", "LUM", "POSTN", "COL5A2", "FSTL1", "S100A4", "CCND2", "COL3A1", "TNFRSF21", "PTK2", "SPP1")
HALLMARK_MYOGENESIS	0.000120496	0.000334711	0.538434	0.339675	1.68717	199	c("AEBP1", "MYLK", "TAGLN", "CHRNA1", "FST", "WWTR1", "ADAM12", "GJA5", "SSPN", "COL6A3", "MYH8", "COL3A1", "PRNP", "DENND2B", "SPARC", "COL1A1", "SGCD", "IGFBP3", "APOD", "SPHK1", "TPM3", "CDH13", "PDE4DIP", "MYH4", "IFRD1", "PDLIM7", "TGFB1", "CRYAB", "ACTN2", "SGCG", "SCD", "MYL7", "RIT1", "COL15A1", "NQO1", "IGFBP7", "PTGIS", "MB", "KIFC3", "EFS", "CRAT", "ACTC1", "MYH11", "FABP3", "MYH1", "P…
HALLMARK_UV_RESPONSE_DN	0.000422474	0.00111177	0.498493	0.354714	1.68544	144	c("LTBP1", "COL11A1", "FBLN5", "COL5A2", "COL1A2", "HAS2", "COL3A1", "RGS4", "IGFBP5", "NFIB", "COL1A1", "SNAI2", "PTPN21", "CELF2", "CCN1", "DAB2", "ANXA4", "PMP22", "SERPINE1", "TGFBR2", "MAPK14", "TFPI", "CDC42BPA", "INPP4B", "NEK7", "PDGFRB", "PTEN", "BMPR1A", "ADD3", "SCHIP1", "DLC1", "PIK3CD", "ATP2B4", "EFEMP1", "FYN", "PIK3R3", "MGLL", "TJP1", "RBPMS", "ANXA2", "AKT3", "NOTCH2", "PLCB4", …
HALLMARK_CHOLESTEROL_HOMEOSTASIS	0.000567887	0.00141972	0.477271	0.423766	1.8018	74	c("S100A11", "PLAUR", "NFIL3", "ANTXR2", "SQLE", "GPX8", "CXCL16", "ATF3", "ANXA5", "SC5D", "FADS2", "PLSCR1", "SCD", "LGALS3", "CD9", "TP53INP1", "MAL2", "HMGCS1", "ACAT2", "ALDOC", "TNFRSF12A", "TM7SF2", "CBS", "ACTG1", "PDK3", "TMEM97", "MVD")
HALLMARK_DNA_REPAIR	0.000778183	0.00185282	0.477271	-0.325636	-1.57256	148	c("AK1", "SUPT5H", "POLD1", "GTF2F1", "POLR2E", "LIG1", "TAF9", "SNAPC4", "GPX4", "ERCC1", "EDF1", "NT5C", "NELFB", "XPC", "ELOA", "SSRP1", "AGO4", "DCTN4", "DUT", "ERCC2", "RPA2", "EIF1B", "POLB", "POLR2I", "NFX1", "TAF6", "BCAM", "POM121", "USP11", "DGCR8", "MPG", "COX17", "RPA3", "IMPDH2", "MRPL40", "AK3", "NELFE", "FEN1", "NME3", "POLH", "VPS37D", "POLR3GL", "TYMS", "UMPS", "TAF12", "RAD52", …
HALLMARK_PROTEIN_SECRETION	0.00390854	0.00888305	0.326352	0.364249	1.62206	96	c("SSPN", "SEC31A", "CAV2", "STX7", "RAB9A", "GLA", "AP3S1", "LAMP2", "CTSC", "SEC24D", "EGFR", "TPD52", "ARF1", "DNM1L", "ARFIP1", "PPT1", "AP1G1", "TMED2", "ATP6V1B1", "ZW10", "ARFGAP3", "ABCA1", "SGMS1", "KRT18", "RAB22A", "ADAM10", "ARCN1", "COG2", "USO1", "SCRN1", "CLTC", "STAM", "RAB2A", "BNIP3", "NAPG", "RPS6KA3", "IGF2R", "RAB5A", "GNAS", "PAM")
HALLMARK_PI3K_AKT_MTOR_SIGNALING	0.0109056	0.0237077	0.193114	0.330413	1.49506	105	c("ACTR3", "MAPK10", "RALB", "ARPC3", "YWHAB", "CAB39", "DAPP1", "IL2RG", "CXCR4", "CFL1", "ACTR2", "STAT2", "CAB39L", "EGFR", "ARF1", "RIT1", "UBE2N", "PDK1", "PFN1", "PTEN", "SLA", "TNFRSF1A", "RAC1", "PPP2R1B", "ATF1", "PIK3R3", "CDK1", "LCK", "NOD1", "PITX2", "CLTC", "UBE2D3", "RIPK1", "MAP3K7", "PRKAG1", "NCK1", "MAPK8", "TBK1")
HALLMARK_TGF_BETA_SIGNALING	0.0304878	0.0635163	0.115167	0.367668	1.46647	54	c("TGFBR1", "WWTR1", "LTBP2", "IFNGR2", "ACVR1", "TGFB1", "ID3", "SERPINE1", "RAB31", "PMEPA1", "NOG", "SLC20A1", "BMPR1A", "THBS1", "TJP1", "BMPR2", "SMAD1", "TGIF1", "ARID4B", "ENG", "UBE2D3", "MAP3K7")
HALLMARK_NOTCH_SIGNALING	0.0338413	0.0676826	0.109541	0.424301	1.50162	32	c("MAML2", "WNT2", "FZD7", "TCF7L2", "ST3GAL6", "FZD1", "CUL1", "PPARD", "DTX4", "WNT5A", "NOTCH2", "RBX1")
HALLMARK_P53_PATHWAY	0.0357278	0.0687073	0.104085	0.261086	1.29682	199	c("SDC1", "RGS16", "TAX1BP3", "TNFSF9", "VDR", "RAP2B", "FAS", "PERP", "S100A4", "CCND2", "SAT1", "CD82", "TRIAP1", "PLK3", "ZFP36L1", "ADA", "ATF3", "S100A10", "SPHK1", "CDH13", "PTPN14", "TGFB1", "IL1A", "EI24", "ABCC5", "KRT17", "BTG1", "F2R", "ABHD4", "CASP1", "TRAFD1", "DRAM1", "ZNF365", "DGKA", "TSC22D1", "LIF", "EPHA2", "TAP1", "SOCS1", "FBXW7", "CGRRF1", "CD81", "ZMAT3", "PHLDA3", "TM7SF3…
HALLMARK_GLYCOLYSIS	0.0412488	0.0763867	0.0967542	0.259046	1.28508	198	c("SDC1", "VCAN", "NT5E", "DCN", "TGFBI", "EGLN3", "EXT2", "TPST1", "COL5A1", "B3GNT3", "EXT1", "P4HA1", "IGFBP3", "CASP6", "CXCR4", "SRD5A3", "BPNT1", "MERTK", "EFNA3", "TXN", "ME2", "UGP2", "P4HA2", "EGFR", "CHST6", "PGK1", "DLD", "KDELR3", "PRPS1", "ERO1A", "BIK", "PGM2", "GOT2", "LDHA", "LHX9", "SPAG4", "CDK1", "COG2", "HOMER1", "PDK3", "RPE", "SLC35A3", "HS2ST1", "ELF3", "NANP", "AGL", "GALE…
HALLMARK_XENOBIOTIC_METABOLISM	0.0431002	0.0769646	0.0945555	0.257645	1.27972	199	c("ALDH2", "BCAT1", "FAS", "AQP9", "GCKR", "TPST1", "KARS1", "GSTO1", "TYR", "TMEM176B", "IL1R1", "FBLN1", "GABARAPL1", "CASP6", "CES1", "ACOX3", "SLC46A3", "PTGES", "PROS1", "KYNU", "GCH1", "PTS", "SERPINE1", "AOX1", "CFB", "MBL2", "SLC12A4", "NQO1", "CYP26A1", "PAPSS2", "PSMB10", "LCAT", "TNFRSF1A", "PGRMC1", "SLC6A6", "G6PC", "FMO3", "EPHA2", "VNN1", "SLC35B1", "PTGES3", "PPARD", "FMO1", "BPHL…
HALLMARK_ESTROGEN_RESPONSE_EARLY	0.0717317	0.123675	0.0771938	-0.242291	-1.22155	199	c("KDM4B", "CELSR2", "IGF1R", "SLC27A2", "ABHD2", "IL17RB", "FLNB", "ABCA3", "ADCY1", "WWC1", "MAST4", "BCL2", "NCOR2", "ASB13", "THSD4", "SLC22A5", "RAB17", "RBBP8", "ITPK1", "KAZN", "PDZK1", "BAG1", "STC2", "OLFM1", "SYNGR1", "MPPED2", "MLPH", "SEMA3B")
HALLMARK_HEME_METABOLISM	0.080707	0.134512	0.0727383	-0.240412	-1.20898	197	c("FN3K", "RNF123", "SLC66A2", "EPB41", "RBM5", "OSBP2", "SLC25A38", "ATP6V0A1", "FBXO9", "PC", "ALAS2", "ACSL6", "HAGH", "E2F2", "NNT", "EZH1", "PIGQ", "HTRA2", "PRDX2", "SLC22A4", "DCAF11", "TFDP2", "KLF1", "SYNJ1", "HBB", "RHCE", "H4C3", "RCL1", "H1-0", "RHD", "ANK1", "HBD", "EPOR", "BCAM", "ADD1", "PSMD9", "CPOX", "CA1", "CCDC28A", "HEBP1", "RAD23A", "MARCHF8", "BSG", "PPOX", "ALDH1L1", "MOCO…
HALLMARK_MYC_TARGETS_V1	0.116881	0.188517	0.0561877	0.238	1.18358	200	c("EIF2S2", "PSMD7", "KARS1", "PABPC4", "PSMD14", "PSMD1", "SNRPB2", "SSB", "IFRD1", "XPOT", "SRPK1", "EPRS1", "PSMA1", "PSMC6", "AP3S1", "CCNA2", "VDAC1", "SRSF1", "SSBP1", "GLO1", "DDX18", "PGK1", "SF3B3", "PSMA6", "PSMA2", "TCP1", "PABPC1", "HDAC2", "RAD23B", "CUL1", "PRDX3", "PWP1", "GOT2", "LDHA", "PSMB2", "EIF4G2", "ABCE1", "SYNCRIP", "RAN", "YWHAQ", "PTGES3", "DDX21", "SNRPG", "ACP1", "PRD…
HALLMARK_APICAL_SURFACE	0.134108	0.209544	0.0533897	0.330765	1.26313	44	c("SRPX", "GAS1", "PLAUR", "IL2RG", "ATP6V0A4", "THY1", "LYN", "CRYBG1", "CX3CL1", "SHROOM2", "ADAM10", "ADIPOR2", "SULF2", "HSPB1", "SLC2A4")
HALLMARK_ADIPOGENESIS	0.216767	0.322897	0.0400712	0.222651	1.10725	200	c("ALDH2", "SLC5A6", "MYLK", "C3", "OMD", "IFNGR1", "PDCD4", "SSPN", "NABP1", "SLC66A3", "CAVIN1", "ATP1B3", "UBC", "MRPL15", "CMPK1", "COL15A1", "LAMA4", "HIBCH", "SCARB1", "COQ9", "SPARCL1", "CRAT", "DLD", "PPP1R15B", "ANGPT1", "PRDX3", "CS", "ABCA1", "TANK", "RETN", "GHITM", "DLAT", "MGLL", "ADIPOR2", "DNAJC15", "PFKFB3", "STAT5A", "CHUK", "TOB1", "PTGER3", "UCP2", "SNCG", "PLIN2", "G3BP2", "M…
HALLMARK_REACTIVE_OXYGEN_SPECIES_PATHWAY	0.21957	0.322897	0.040777	0.298227	1.16264	49	c("PRDX1", "GLRX2", "MGST1", "PRNP", "SOD2", "PRDX6", "FTL", "TXN", "NQO1")
HALLMARK_WNT_BETA_CATENIN_SIGNALING	0.234781	0.335401	0.0398947	-0.301388	-1.14785	42	c("HDAC5", "NCOR2", "FRAT1", "GNAI1", "AXIN2", "AXIN1", "DVL2", "MAML1", "WNT1", "NOTCH4", "HDAC11", "DKK4", "JAG2", "CSNK1E")
HALLMARK_SPERMATOGENESIS	0.269078	0.360402	0.0375463	-0.22837	-1.08679	134	c("PHF7", "IP6K1", "RAD17", "PCSK4", "SNAP91", "MTOR", "GRM8", "GSTM3", "TKTL1", "TOPBP1", "NF2", "PIAS2", "CLVS1", "CHRM4", "GAD1", "GAPDHS", "AKAP4", "LPIN1", "ZC3H14", "PRKAR2A", "DDX4", "NPY5R", "ACRV1", "ADCYAP1", "PGS1", "CCT6B", "MEP1B", "BRAF", "DDX25", "GSG1", "MAP7", "PDHA2", "ZC2HC1C", "POMC", "MAST2")
HALLMARK_UNFOLDED_PROTEIN_RESPONSE	0.271992	0.360402	0.0355726	0.237979	1.09001	112	c("CCL2", "NABP1", "FKBP14", "SEC31A", "ATF3", "YWHAZ", "BANF1", "SHC1", "IFIT1", "XPOT", "DDX10", "EXOSC1", "SLC7A5", "PSAT1", "WFS1", "KDELR3", "ERO1A", "NFYB", "CKS1B", "HERPUD1", "ALDH18A1", "CEBPB", "NFYA", "MTHFD2", "ATP6V0D1", "CHAC1")
HALLMARK_E2F_TARGETS	0.273906	0.360402	0.0375129	-0.212461	-1.07207	200	c("MCM5", "POLD1", "LIG1", "WDR90", "PSMC3IP", "SHMT1", "ILF3", "MXD3", "MLH1", "MCM7", "PSIP1", "SMC4", "CDKN2A", "HMGB2", "NAA38", "MCM2", "POLD2", "STMN1", "SSRP1", "DUT", "RPA2", "CDKN2C", "CCP110", "ASF1B", "DCLRE1B", "KIF22", "RNASEH2A", "RAD50", "TUBG1", "KIF18B", "RPA3", "TCF19", "CDC25A", "PAN2", "CENPM", "MSH2", "RANBP1", "MCM3", "RBBP7", "TIMELESS", "PNN", "PMS2", "UBR7")
HALLMARK_OXIDATIVE_PHOSPHORYLATION	0.328942	0.42172	0.0337174	-0.207575	-1.04742	200	c("ACAA1", "ETFB", "MFN2", "MRPS30", "ATP5F1D", "MRPS11", "OGDH", "UQCRC1", "TIMM13", "GPX4", "NDUFS7", "RHOT2", "NNT", "HTRA2", "BCKDHA", "ATP5PB", "ATP5F1A", "ACADM", "ECH1", "NDUFB6", "NDUFA2", "MRPL34", "ALAS1", "ACO2", "ATP6V1E1", "NDUFB7", "PHB2", "NDUFV1", "ATP6V0C", "RETSAT", "ABCB7", "NDUFS6", "COX17", "IDH3A", "NDUFS8", "NDUFB1", "COX7C", "SLC25A6", "PMPCA", "ECI1", "PDK4", "ISCA1", "CY…
HALLMARK_PEROXISOME	0.378886	0.463758	0.0294301	0.229234	1.03424	104	c("PRDX1", "ACSL4", "SOD2", "STS", "PEX13", "IDE", "NUDT19", "YWHAH", "CRABP2", "SIAH1", "CADM1", "ABCC5", "HSD11B2", "ACSL5", "FABP6", "ALDH1A1", "CRAT", "PABPC1", "LONP2", "CEL", "GNPAT", "PEX11A", "SEMA3C", "UGT2B17", "IDH2", "FADS1", "CTPS1", "ATXN1", "CRABP1")
HALLMARK_PANCREAS_BETA_CELLS	0.380282	0.463758	0.0298901	-0.276721	-1.04384	40	c("INSM1", "DCX", "ABCC8", "SPCS1", "NEUROG3", "SYT13", "PAX6", "NEUROD1", "NKX2-2", "SEC11A", "NKX6-1", "G6PC2", "SRP14", "PCSK1", "ELP4", "STXBP1", "SCGN", "PCSK2", "CHGA", "IAPP")
HALLMARK_BILE_ACID_METABOLISM	0.406074	0.483422	0.0292988	-0.221342	-1.02328	112	c("SLC27A2", "PEX11G", "ABCA3", "BCAR3", "FDXR", "ABCA5", "ABCA2", "NUDT12", "PXMP2", "RBP1", "EPHX2", "PEX16", "KLF1", "LIPE", "HSD3B1", "ISOC1", "PEX6", "SLC22A18", "GNMT", "RETSAT", "NR0B2", "RXRA", "HACL1", "ALDH9A1", "ABCD3", "EFHC1", "TFCP2L1", "AMACR", "CYP46A1", "DHCR24", "APOA1", "GC", "SLC23A2", "SLC27A5", "SERPINA6", "PHYH")
HALLMARK_ESTROGEN_RESPONSE_LATE	0.43481	0.505593	0.0284065	-0.199523	-1.00549	198	c("CACNA2D2", "CELSR2", "ETFB", "SLC27A2", "DNAJC12", "ABHD2", "IL17RB", "FLNB", "ABCA3", "PLXNB1", "XRCC3", "BCL2", "NCOR2", "SLC22A5", "RBBP8", "ITPK1", "PDZK1", "FGFR3", "BAG1", "OLFM1", "GPER1")
HALLMARK_UV_RESPONSE_UP	0.541913	0.615811	0.0229215	0.200134	0.963307	158	c("MMP14", "GLS", "PDLIM3", "ICAM1", "CYB5B", "SOD2", "AMD1", "ATF3", "PTPRD", "NFKBIA", "IL6", "GCH1", "GRINA", "BTG1", "LYN", "CASP3", "AQP3", "TFRC", "SHOX2", "PPT1", "TUBA4A", "RHOB", "FGF18", "TAP1", "DDX21", "CXCL2", "CCNE1", "IRF1", "FMO1", "NAT1", "AGO2", "CCK", "STIP1", "GAL", "SLC6A12", "HMOX1", "C4BPB", "CREG1", "E2F5", "SLC25A4", "GPX3", "RRAD", "ATP6V1F", "PPP1R2", "RAB27A", "FOS", "…
HALLMARK_FATTY_ACID_METABOLISM	0.616164	0.684626	0.0209131	0.194941	0.937336	157	c("OSTC", "ACSL4", "SMS", "FH", "GABARAPL1", "PRDX6", "HSPH1", "S100A10", "YWHAH", "UBE2L6", "LGALS1", "PTS", "IL4I1", "ACSL5", "HIBCH", "ALDH1A1", "CRAT", "DLD", "HMGCS1", "METAP1", "ACAT2", "LDHA", "FABP2", "SDHD", "RDH16", "CBR3", "MGLL", "CEL", "VNN1", "ADIPOR2", "FMO1", "BPHL", "HCCS", "GLUL", "PCBD1", "ADH1C", "CA6", "UGDH", "HSP90AA1", "ECHS1", "MLYCD", "RDH11", "UROS", "NBN", "SDHC", "HAD…
HALLMARK_MYC_TARGETS_V2	0.71184	0.773739	0.0196933	-0.21305	-0.869262	58	c("MCM5", "RRP9", "EXOSC5", "TCOF1", "HK2", "PPAN", "FARSA", "RCL1", "NOP16", "NPM1", "MRTO4", "PES1")
HALLMARK_HEDGEHOG_SIGNALING	0.764741	0.813554	0.0181288	0.224725	0.81968	36	c("NRP2", "ADGRG1", "CDK6", "THY1")
HALLMARK_G2M_CHECKPOINT	0.87051	0.898981	0.0156174	0.170087	0.844823	199	c("HOXC10", "RASAL2", "SLC38A1", "SQLE", "HIF1A", "HMGB3", "AMD1", "TGFB1", "EXO1", "CCNA2", "BCL3", "MARCKS", "SLC7A5", "MAPK14", "SRSF1", "UBE2C", "CHMP1A", "MEIS1", "CKS1B", "E2F4", "SLC12A2", "RAD23B", "CUL1", "SYNCRIP", "EGF", "CDK1", "HMGA1", "RBL1", "CUL5", "KATNA1", "NOTCH2", "CTCF", "E2F3", "TPX2", "RAD21", "GSPT1", "PRIM2", "CENPF", "NEK2", "MAD2L1", "JPT1", "CDKN3", "MT2A", "TOP1", "BU…
HALLMARK_KRAS_SIGNALING_DN	0.883932	0.898981	0.0153961	0.16862	0.837538	199	c("EDN1", "CD80", "KCNMB1", "PKP1", "IFI44L", "SGK1", "TSHB", "RSAD2", "COPZ2", "GPR19", "CALML5", "CCR8", "CAPN9", "KLK7", "MX1", "EFHD1", "IRS4", "HSD11B2", "ENTPD7", "PLAG1", "FGF16", "KRT5", "SHOX2", "UPK3B", "ACTC1", "ATP6V1B1")
HALLMARK_MITOTIC_SPINDLE	0.898981	0.898981	0.016831	-0.166109	-0.837468	199	c("TAOK2", "NUMA1", "SPTAN1", "SPTBN1", "FLNB", "CEP131", "EPB41", "CSNK1D", "CYTH2", "TUBGCP6", "TBCD", "CNTROB", "SMC4", "RHOT2", "KLC1", "CEP250", "CEP72", "MARK4", "KPTN", "LLGL1", "CDC42EP4", "WASF2", "KIF22", "ACTN4", "CNTRL")

## Sheet: LINC02620
Supplementary Table - GSEA results for BRCA LumB lncRNAs - related to Supplementary Figure 3D
pathway	pval	padj	log2err	ES	NES	size	leadingEdge
HALLMARK_ALLOGRAFT_REJECTION	9.66392e-47	4.83196e-45	1.77998	0.709416	3.36933	200	c("IL10", "ICAM1", "CCR5", "HLA-DMA", "CD2", "CTSS", "LCK", "HLA-DMB", "IL2RG", "IL12A", "CD3E", "HLA-DRA", "IL16", "FGR", "FYB1", "CD3D", "IRF8", "HLA-DQA1", "IRF4", "GPR65", "CD74", "CCR2", "PTPRC", "IFNAR2", "CXCR3", "DEGS1", "C2", "IL2RA", "FLNA", "CD96", "SIT1", "ITGB2", "NCK1", "IL12RB1", "HLA-DOA", "CD8B", "CD3G", "LYN", "IL18", "CD80", "CRTAM", "CCL13", "GZMA", "CCL11", "IFNGR2", "LTB", "…
HALLMARK_INTERFERON_GAMMA_RESPONSE	1.09252e-34	2.7313e-33	1.52971	0.656342	3.11726	200	c("NOD1", "CIITA", "SAMHD1", "PDE4B", "ICAM1", "C1S", "HLA-DMA", "C1R", "SOD2", "SERPING1", "IL10RA", "IRF8", "HLA-DQA1", "IRF4", "HLA-DRB1", "CD74", "CSF2RB", "CXCL10", "IFNAR2", "ARID5B", "CASP1", "EPSTI1", "SLAMF7", "CXCL11", "GZMA", "UBE2L6", "CD86", "FAS", "CXCL9", "MTHFD2", "FCGR1A", "NLRC5", "APOL6", "SAMD9L", "VCAM1", "LCP2", "SSPN", "CCL5", "NCOA3", "ZBP1", "CFH", "CD38", "CMKLR1", "ITGB…
HALLMARK_INFLAMMATORY_RESPONSE	1.77005e-28	2.95009e-27	1.38775	0.608526	2.88737	199	c("CD82", "NOD2", "IL10", "PDE4B", "ICAM1", "LTA", "GPR132", "AQP9", "LCK", "PTGER4", "IL10RA", "IL18R1", "SLC31A2", "OLR1", "CD48", "CXCR6", "KCNA3", "LAMP3", "CXCL10", "CSF3R", "MARCO", "PIK3R5", "TNFSF15", "OSMR", "CXCL11", "SLAMF1", "ABCA1", "MSR1", "LYN", "IL18", "CCL17", "IFNGR2", "CXCL9", "TNFRSF9", "PDPN", "IL7R", "LCP2", "EDN1", "CCL5", "TNFRSF1B", "IL1R1", "C3AR1", "PTAFR", "CMKLR1", "I…
HALLMARK_COMPLEMENT	2.73547e-17	3.23937e-16	1.07687	0.530738	2.52071	200	c("PDP1", "S100A9", "CTSC", "CP", "PHEX", "C1S", "C1R", "APOC1", "CTSS", "LCK", "SERPING1", "OLR1", "SPOCK2", "DPP4", "C3", "PLEK", "C2", "PIK3R5", "CTSB", "CASP1", "PLA2G7", "FN1", "LYN", "ITGAM", "GZMA", "GNGT2", "LCP2", "GZMK", "GNB4", "CCL5", "LGMN", "CFH", "FYN", "C4BPB", "LAMP2", "PIK3CG", "CASP7", "XPNPEP1", "CD40LG", "MMP14", "DYRK2", "CTSL", "LGALS3", "TNFAIP3", "CEBPB", "FCER1G", "C1QA"…
HALLMARK_EPITHELIAL_MESENCHYMAL_TRANSITION	3.23937e-17	3.23937e-16	1.06721	0.530326	2.51875	200	c("TGM2", "IL32", "SDC1", "NNMT", "DPYSL3", "FBLN2", "CTHRC1", "DKK1", "COLGALT1", "THBS2", "FLNA", "WIPF1", "LOX", "SFRP4", "FN1", "TNC", "SERPINE2", "MATN2", "GLIPR1", "LUM", "FAS", "VCAM1", "MFAP5", "VCAN", "WNT5A", "DCN", "LAMA1", "MMP2", "NT5E", "MXRA5", "COL8A2", "MMP1", "TAGLN", "ADAM12", "MMP14", "FSTL1", "FERMT2", "POSTN", "TNFAIP3", "FAP", "PRRX1", "COL11A1", "LRP1", "FBN1", "FBLN5", "P…
HALLMARK_IL6_JAK_STAT3_SIGNALING	1.23187e-11	1.02656e-10	0.875325	0.592725	2.49039	87	c("IL2RG", "IL18R1", "CSF2RB", "CXCL10", "CSF3R", "IL2RA", "PIK3R5", "TNFRSF21", "OSMR", "CXCL11", "IL12RB1", "IFNGR2", "LTB", "FAS", "CXCL9", "TNFRSF1B", "IL1R1", "CD38", "CCR1", "IL4R", "IFNGR1", "STAT2", "IL9R", "TNF", "PTPN2", "TLR2", "IL1R2", "A2M", "IL10RB", "IL7", "CD36", "CSF2", "IL15RA", "IRF1", "EBI3", "CCL7", "CBL", "TNFRSF1A", "INHBE", "CSF2RA", "SOCS1", "STAT3", "STAT1", "CXCL1", "BA…
HALLMARK_MYC_TARGETS_V1	2.07031e-11	1.47879e-10	0.863415	0.467885	2.22219	200	c("PABPC1", "PABPC4", "AP3S1", "NOP56", "NCBP2", "PGK1", "PRDX4", "XPOT", "SYNCRIP", "TCP1", "CDC20", "SERBP1", "FBL", "EIF2S2", "NOLC1", "EPRS1", "G3BP1", "HDAC2", "COPS5", "HSPD1", "CYC1", "RPS2", "CTPS1", "RPS3", "LDHA", "CCT3", "RFC4", "RPS5", "CCNA2", "CDK2", "PRDX3", "EEF1B2", "PSMD7", "HSPE1", "SNRPD1", "SRPK1", "PSMD1", "RPLP0", "RPL6", "CDK4", "HNRNPA1", "PSMB2", "TRA2B", "SNRPG", "DDX21…
HALLMARK_INTERFERON_ALPHA_RESPONSE	1.3251e-10	8.28185e-10	0.826657	0.561241	2.40239	97	c("C1S", "CD74", "LAMP3", "CXCL10", "NCOA7", "CASP1", "EPSTI1", "CXCL11", "TMEM140", "UBE2L6", "SAMD9L", "IL4R", "NMI", "STAT2", "GBP4", "BST2", "CD47", "LAP3", "RIPK2", "IL7", "SP110", "IL15", "PSMB9", "IRF1", "IFI44L", "PLSCR1", "BATF2", "PARP14", "SELL", "TAP1", "CCRL2", "PSMA3", "RSAD2", "TRIM21", "IFI30", "WARS1", "MX1", "GBP2", "PARP9", "IFI44", "IRF9", "LY6E", "IFIH1", "B2M", "HLA-C", "IFI…
HALLMARK_IL2_STAT5_SIGNALING	2.06811e-10	1.14895e-09	0.826657	0.451758	2.14363	198	c("NFIL3", "IL10", "GLIPR2", "CCR4", "TGM2", "IL10RA", "IL18R1", "CD48", "IRF8", "IRF4", "ICOS", "GPR65", "TNFRSF8", "CXCL10", "IL2RA", "TNFRSF21", "PLAGL1", "CTLA4", "ITGAE", "SYT11", "CD83", "CST7", "LTB", "CD86", "TNFRSF9", "ADAM19", "PLIN2", "TNFRSF1B", "NCOA3", "NT5E", "SH3BGRL2", "IL4R", "IFNGR1", "EOMES", "FGL2", "AHCY", "TLR7", "IL2RB", "GBP4", "BATF3", "RHOH", "IL1R2", "SWAP70", "TTC39B"…
HALLMARK_MTORC1_SIGNALING	4.16905e-10	2.08452e-09	0.814036	0.446711	2.11958	199	c("NFIL3", "TFRC", "PHGDH", "IGFBP5", "CTSC", "PSAT1", "SHMT2", "ITGB2", "TMEM97", "G6PD", "MTHFD2", "GMPS", "PPA1", "PGK1", "SLC7A5", "SRD5A1", "LGMN", "ADD3", "TUBA4A", "ACTR3", "BCAT1", "FGL2", "CORO1A", "NAMPT", "EIF2S2", "ENO1", "SLA", "EPRS1", "CXCR4", "DAPP1", "DDIT4", "STIP1", "PRDX1", "NUPR1", "PNP", "COPS5", "TES", "PITPNB", "HSPD1", "SERPINH1", "PIK3R3", "P4HA1", "FADS2", "CCT6A", "EGL…
HALLMARK_KRAS_SIGNALING_UP	7.4266e-09	3.37573e-08	0.761461	0.434502	2.06364	200	c("PIGR", "MAFB", "GPNMB", "CTSS", "MMD", "IL2RG", "IL10RA", "GPRC5B", "PDCD1LG2", "LY96", "ST6GAL1", "DOCK2", "APOD", "IRF8", "GFPT2", "AMMECR1", "CXCL10", "ITGB2", "MPZL2", "ADAMDEC1", "HSD11B1", "CD37", "IKZF1", "LAPTM5", "PLAU", "IL7R", "TMEM176B", "EPHB2", "TNFRSF1B", "MAP4K1", "TLR8", "CFH", "C3AR1", "CMKLR1", "PRDM1", "EREG", "F13A1", "TNFAIP3", "PRRX1", "TMEM176A", "FCER1G", "HOXD11", "AN…
HALLMARK_E2F_TARGETS	3.07367e-08	1.2807e-07	0.719513	0.424909	2.01808	200	c("TFRC", "PRPS1", "LBR", "HMGB3", "NOP56", "MYBL2", "MTHFD2", "GINS1", "PRDX4", "SYNCRIP", "MKI67", "LYAR", "CDC20", "DONSON", "NOLC1", "NBN", "E2F8", "ZW10", "ASF1A", "BRMS1L", "NASP", "RAD51AP1", "DEPDC1", "DNMT1", "CTPS1", "KIF2C", "PLK1", "DSCC1", "EZH2", "DDX39A", "AURKA", "CDK4", "TRA2B", "BARD1", "PTTG1", "CHEK2", "DEK", "DCLRE1B", "CCNE1", "HMGA1", "MCM4", "CDK1", "SMC4", "NAP1L1", "PRKD…
HALLMARK_TNFA_SIGNALING_VIA_NFKB	4.91998e-08	1.8923e-07	0.719513	0.422576	2.007	200	c("B4GALT5", "NFIL3", "PDE4B", "ICAM1", "SOD2", "SLC2A6", "PTGER4", "BCL2A1", "RCAN1", "OLR1", "GFPT2", "PLEK", "CXCL10", "CXCL11", "ABCA1", "TNC", "IL18", "CD80", "SPSB1", "CD83", "IFNGR2", "TNFRSF9", "PLAU", "IL7R", "EDN1", "CFLAR", "CCL5", "MSC", "FUT4", "ATF3", "PANX1", "SGK1", "CCL2", "STAT5A", "TNFAIP3", "TNF", "TNFAIP8", "NAMPT", "CEBPB", "LITAF", "BTG3", "CCL4", "PLAUR", "TLR2", "NFKB2", …
HALLMARK_G2M_CHECKPOINT	1.42311e-07	5.08252e-07	0.690132	0.40782	1.93505	199	c("HOXC10", "KATNA1", "LBR", "HMGB3", "MYBL2", "FBXO5", "SLC7A5", "EXO1", "CENPF", "AMD1", "SYNCRIP", "MKI67", "HIF1A", "DKC1", "CDC20", "RASAL2", "NEK2", "NOLC1", "G3BP1", "RBL1", "NASP", "HIRA", "SLC38A1", "NCL", "KIF2C", "SQLE", "PLK1", "UBE2C", "CHMP1A", "CCNA2", "SNRPD1", "EZH2", "DDX39A", "TOP1", "TTK", "AURKA", "CDK4", "CASP8AP2", "TRA2B", "BARD1", "HSPA8", "INCENP", "PTTG1", "SAP30", "UCK…
HALLMARK_ESTROGEN_RESPONSE_EARLY	4.24267e-05	0.000141422	0.557332	-0.32339	-1.66617	199	c("BAG1", "THSD4", "MLPH", "NCOR2", "CELSR2", "MAST4", "SEMA3B", "SLC22A5", "ITPK1", "CCND1", "STC2", "BCL2", "MINDY1", "SNX24", "CANT1", "FAM102A", "HES1", "UGCG", "SLC27A2", "MPPED2", "SLC39A6", "RAB17", "SYBU", "ABCA3", "IGF1R", "RETREG1", "MED13L", "KRT19", "NPY1R", "ELF1", "NRIP1", "KDM4B", "RHOBTB3", "AMFR", "CBFA2T3", "PRSS23", "BLVRB", "TFF3", "SYNGR1", "KRT15", "SOX3", "IL17RB", "RBBP8",…
HALLMARK_MYC_TARGETS_V2	5.96566e-05	0.000186427	0.557332	0.499944	1.94689	58	c("NOP56", "TMEM97", "NOLC1", "HSPD1", "TFB2M", "WDR74", "SLC29A2", "PLK1", "NIP7", "HSPE1", "PPRC1", "CDK4", "NDUFAF4", "DUSP2", "MCM4", "MYBBP1A", "SRM", "TBRG4", "DCTPP1", "PHB", "NOP16", "NOP2", "MYC", "PA2G4", "SORD", "PES1", "LAS1L", "TCOF1", "MRTO4", "RRP12", "UTP20", "WDR43", "PLK4", "PUS1")
HALLMARK_COAGULATION	0.000234302	0.000689123	0.518848	0.377312	1.70866	138	c("C1S", "C1R", "APOC1", "SERPING1", "OLR1", "DPP4", "C3", "PLEK", "C2", "CTSB", "FN1", "CTSK", "PLAU", "LGMN", "MMP2", "CFH", "FYN", "MMP1", "MMP7", "APOC2", "LAMP2", "CFI", "MMP14", "C1QA", "ANXA1", "LRP1", "FBN1", "KLK8", "PROC", "A2M", "COMP", "MMP3", "HMGCS2", "PECAM1", "MMP11", "CTSH", "PREP", "TF", "SERPINA1", "HTRA1", "SPARC", "KLF7", "F10", "MMP8", "CFB", "FGG", "VWF")
HALLMARK_APOPTOSIS	0.000540179	0.0015005	0.477271	0.359842	1.66178	161	c("CD2", "SOD2", "DPYD", "PDCD4", "CASP1", "IL18", "LUM", "FAS", "PRF1", "TGFB2", "FASLG", "DCN", "CFLAR", "MMP2", "CD38", "ATF3", "CASP7", "IFNGR1", "EREG", "PTK2", "LGALS3", "TNF", "ANXA1", "TIMP2", "ANKH", "BTG3", "CYLD", "CCND2", "GPX3", "PLCB2", "SAT1", "CASP4", "HGF", "CD69", "IRF1", "BID", "TAP1", "BIRC3", "CDK2", "TNFSF10", "PPP2R5B", "IGF2R", "PPP3R1")
HALLMARK_APICAL_JUNCTION	0.000637826	0.00167849	0.477271	0.32866	1.55945	199	c("ICAM1", "RSU1", "AKT3", "FYB1", "PTPRC", "MPZL2", "ARPC2", "SIRPA", "ACTB", "CD86", "VCAM1", "VCAN", "MMP2", "ACTN1", "CAP1", "SDC3", "PTK2", "NEXN", "MSN", "ALOX15B", "FBN1", "RAC2", "CRAT", "TIAL1", "CDK8", "CDH11", "CDH3", "ADAM23", "SYK", "PIK3R3", "DSC3", "CD274", "ADAM15", "PECAM1", "ITGA9", "VCL", "TRAF1", "ICAM2", "TNFRSF11B", "EGFR", "CLDN11", "DLG1", "MYL9", "CNN2", "CLDN14", "FLNC",…
HALLMARK_PI3K_AKT_MTOR_SIGNALING	0.00219234	0.00548086	0.431708	0.376575	1.63628	105	c("NOD1", "LCK", "IL2RG", "NCK1", "YWHAB", "FASLG", "PRKCB", "ACTR3", "STAT2", "MAP2K6", "ADCY2", "SLA", "CXCR4", "DAPP1", "PIK3R3", "CAMK4", "CFL1", "MAPKAP1", "EGFR", "CALR", "TNFRSF1A", "CDK2", "MAP2K3", "RIT1", "RPS6KA3", "CAB39", "ITPR2", "CDK4", "MAPK10", "VAV3", "CDK1", "PLCG1", "PDK1")
HALLMARK_ESTROGEN_RESPONSE_LATE	0.00275447	0.00655826	0.431708	-0.275714	-1.41807	198	c("BAG1", "CACNA2D2", "ST6GALNAC2", "NCOR2", "CELSR2", "TNNC1", "SEMA3B", "SLC22A5", "DNAJC12", "ITPK1", "CCND1", "BCL2", "FGFR3", "GPER1", "LLGL2", "TSPAN13", "FAM102A", "IGSF1", "SLC27A2", "ABCA3", "CDH1", "MAPK13", "KRT19", "NPY1R", "NRIP1", "SNX10", "ASCL1", "COX6C", "AMFR", "AGR2", "CPE", "PRSS23", "PKP3", "BLVRB", "TFF3", "SOX3", "IL17RB", "RBBP8", "GJB3", "OLFM1", "CHPT1", "DYNLT3", "SLC29…
HALLMARK_UV_RESPONSE_UP	0.0109681	0.0249275	0.166521	0.314156	1.44672	158	c("TFRC", "ICAM1", "SOD2", "LYN", "AGO2", "AMD1", "FMO1", "TUBA4A", "C4BPB", "ATF3", "GGH", "MMP14", "NAT1", "PDLIM3", "BTG3", "DNAJB1", "CHKA", "STIP1", "GPX3", "ARRB2", "EIF2S3", "CHRNA5", "MGAT1", "IRF1", "BID", "TAP1", "RFC4", "CDK2", "PRKACA", "SLC6A8", "ABCB1", "BTG1", "ALAS1", "MARK2", "DDX21", "YKT6", "CCNE1", "PPT1", "NFKBIA", "BAK1", "E2F5", "DGAT1", "SHOX2", "GRINA", "GAL", "PPIF", "PP…
HALLMARK_FATTY_ACID_METABOLISM	0.0150761	0.0327742	0.141767	0.307879	1.41656	157	c("ACSL5", "SMS", "ALDH1A1", "ACSL4", "HSDL2", "IL4I1", "UBE2L6", "PDHA1", "FMO1", "ADH1C", "DECR1", "NBN", "CRAT", "SDHA", "PRDX6", "HMGCS2", "CBR3", "CPT1A", "PPARA", "CD36", "MDH2", "FH", "VNN1", "OSTC", "LDHA", "METAP1", "ACOT8", "ECHS1", "HADH", "G0S2", "HSPH1", "RDH16", "GABARAPL1", "YWHAH", "CCDC58", "ADSL", "INMT", "SUCLG2", "CBR1", "CD1D", "ACADL", "SDHD", "NSDHL", "TDO2", "PCBD1", "HSD1…
HALLMARK_HYPOXIA	0.0206024	0.0412049	0.119146	0.286307	1.35849	199	c("NFIL3", "CP", "TGM2", "HS3ST1", "LOX", "FOXO3", "TPST2", "HOXB9", "LARGE1", "PGK1", "EDN2", "CHST3", "DCN", "PLIN2", "TPD52", "ATF3", "XPNPEP1", "SDC3", "TNFAIP3", "SRPX", "ENO1", "CXCR4", "PLAUR", "DDIT4", "TES", "CAVIN1", "P4HA1", "NAGK", "GPC3", "SLC2A5", "SDC2", "COL5A1", "EGFR", "AKAP12", "LDHA", "IGFBP3", "PLAC8", "MXI1", "UGP2", "S100A4", "BTG1", "TGFBI", "PKP1", "GAPDH", "ETS1", "SAP30…
HALLMARK_MITOTIC_SPINDLE	0.0206024	0.0412049	0.119146	0.286551	1.35965	199	c("KATNA1", "ITSN1", "DOCK2", "MID1IP1", "FLNA", "NCK1", "MID1", "PALLD", "MYO9B", "FBXO5", "CENPF", "WASF1", "TUBA4A", "RASAL2", "NEK2", "SHROOM1", "STK38L", "DOCK4", "MYO1E", "PXN", "VCL", "NCK2", "DLG1", "SSH2", "KIF2C", "PLK1", "ARHGEF2", "ECT2", "ARHGAP29", "SHROOM2", "TTK", "AURKA", "INCENP", "STAU1", "TPX2", "FARP1", "CDK1", "NOTCH2", "SMC4", "MAPRE1", "TRIO", "RASA2", "ARHGAP27", "MYH9", …
HALLMARK_ADIPOGENESIS	0.0269389	0.0518056	0.103804	0.281791	1.33835	200	c("ALDH2", "NABP1", "MRPL15", "PDCD4", "ITSN1", "C3", "ABCA1", "SLC5A6", "SSPN", "ORM1", "PLIN2", "APOE", "IFNGR1", "CAT", "STAT5A", "MCCC1", "COQ3", "DECR1", "CRAT", "ENPP2", "CS", "CAVIN1", "GPX3", "SNCG", "CYC1", "GPAM", "MYLK", "TKT", "CD36", "MDH2", "PHLDB1", "PRDX3", "LPCAT3", "ECHS1", "HADH", "DRAM2", "COL15A1", "UCP2", "RTN3", "PPARG", "POR", "DLAT", "DGAT1", "ACADL", "ESYT1", "DHCR7", "O…
HALLMARK_XENOBIOTIC_METABOLISM	0.0454675	0.084199	0.0794124	0.272709	1.29397	199	c("ALDH2", "CES1", "GCKR", "AQP9", "SHMT2", "IRF8", "PGRMC1", "TTPA", "PTGDS", "CYB5A", "HSD11B1", "TMEM97", "FAS", "TGFB2", "TMEM176B", "TPST1", "APOE", "IL1R1", "FMO1", "ADH1C", "BCAT1", "CAT", "AHCY", "ABCD2", "AOX1", "HSD17B2", "GART", "CD36", "SSR3", "VNN1", "CYP26A1", "FBLN1", "TNFRSF1A", "UPB1", "ALAS1", "GSTO1", "POR", "IGF1", "CYP27A1", "GABARAPL1", "PTGES3", "F10", "MAN1A1", "CFB", "CND…
HALLMARK_REACTIVE_OXYGEN_SPECIES_PATHWAY	0.0564356	0.0981867	0.0767245	0.372533	1.40066	49	c("SOD2", "LSP1", "G6PD", "PRDX4", "FTL", "CAT", "PRDX1", "GPX3", "PRDX6", "PDLIM1", "IPCEF1", "PRNP", "PFKP", "GLRX2", "NQO1", "HMOX2", "MPO", "TXNRD1")
HALLMARK_DNA_REPAIR	0.0569483	0.0981867	0.10552	-0.254739	-1.25823	148	c("DDB2", "VPS37D", "AK3", "DCTN4", "BCAM", "CANT1", "SUPT4H1", "NT5C", "TAF9", "AK1", "TSG101", "GTF2A2", "COX17", "NFX1", "NME3", "GPX4", "BRF2", "DUT", "AGO4", "POLR2A", "ERCC5", "POLE4", "ERCC1", "ADCY6", "AAAS", "POLB", "MPG", "XPC", "DGUOK", "MRPL40", "USP11", "ERCC3", "GMPR2", "GTF2B", "NUDT9", "RFC5", "SURF1", "MPC2")
HALLMARK_UNFOLDED_PROTEIN_RESPONSE	0.0689972	0.114995	0.0665002	0.295297	1.29463	112	c("NABP1", "PSAT1", "NOP56", "FKBP14", "MTHFD2", "SLC7A5", "XPOT", "ATF3", "CCL2", "DKC1", "CEBPB", "NOLC1", "DDIT4", "SRPRB", "CALR", "EIF4G1", "PDIA6", "DDX10", "IARS1", "EXOSC4", "NOP14", "PDIA5", "YWHAZ", "HYOU1", "POP4", "ALDH18A1", "BANF1", "TARS1", "CKS1B", "EEF2", "KHSRP", "EDEM1", "NHP2", "SRPRA", "EXOSC2")
HALLMARK_ANGIOGENESIS	0.0730547	0.11783	0.0681021	0.39248	1.38271	36	c("OLR1", "TNFRSF21", "LUM", "VCAN", "FSTL1", "PTK2", "POSTN", "COL5A2", "CCND2", "COL3A1", "CXCL6", "SPP1", "S100A4", "NRP1")
HALLMARK_UV_RESPONSE_DN	0.107525	0.167605	0.0516978	0.269239	1.22461	144	c("KIT", "IGFBP5", "LTBP1", "SCN8A", "AKT3", "CELF2", "PIK3CD", "GRK5", "NFIB", "ADD3", "FYN", "COL11A1", "FBLN5", "DAB2", "TGFBR2", "COL5A2", "COL1A2", "COL3A1", "PIK3R3", "COL1A1", "SDC2", "DLG1", "CAP2", "PMP22", "RGS4", "MAP1B", "PPARG", "PTGFR", "ATXN1", "NRP1", "MAPK14", "NOTCH2", "RASA2", "SNAI2", "HAS2", "ATP2C1", "NFKB1", "MET", "ATP2B4", "MYC", "TGFBR3")
HALLMARK_CHOLESTEROL_HOMEOSTASIS	0.112808	0.167605	0.0522454	0.307111	1.25418	74	c("NFIL3", "TMEM97", "LGMN", "S100A11", "ATF3", "ANTXR2", "GPX8", "LGALS3", "CXCL16", "PLAUR", "CHKA", "CBS", "FADS2", "MAL2", "PLSCR1", "ANXA13", "SQLE", "SCD", "PPARG", "DHCR7", "NSDHL", "MVD", "HMGCS1", "CTNNB1", "SC5D", "ATF5", "TNFRSF12A", "ACAT2")
HALLMARK_ANDROGEN_RESPONSE	0.113971	0.167605	0.0512406	0.287263	1.23652	100	c("SMS", "DBI", "ARID5B", "TPD52", "FKBP5", "ACTN1", "SGK1", "CENPN", "RAB4A", "TNFAIP8", "ANKH", "CDK6", "GUCY1A1", "ELK4", "SAT1", "MERTK", "ADAMTS1", "AKAP12", "PTK2B", "RPS6KA3", "SCD", "ABCC4", "PMEPA1", "STK39", "UBE2J1", "TMPRSS2", "MAK", "MAF", "B2M", "HMGCS1", "PA2G4", "SLC26A2", "PGM3", "ALDH1A3", "MYL12A", "SORD", "SLC38A2", "NKX3-1", "XRCC5")
HALLMARK_GLYCOLYSIS	0.230061	0.325528	0.0327704	0.233629	1.10859	198	c("PRPS1", "SDC1", "CYB5A", "G6PD", "PGK1", "VCAN", "TPST1", "DCN", "NT5E", "BPNT1", "SDC3", "ENO1", "CXCR4", "DDIT4", "P4HA1", "NASP", "AGL", "DEPDC1", "PMM2", "MDH2", "GPC3", "NANP", "MERTK", "HS2ST1", "SDC2", "COL5A1", "EGLN3", "EGFR", "LDHA", "IGFBP3", "MXI1", "UGP2", "AURKA", "TGFBI", "PLOD2", "GOT1", "SAP30", "EXT2", "PFKP", "CDK1", "SOX9", "B3GNT3", "EXT1", "NSDHL", "PGM2", "IL13RA1", "KIF…
HALLMARK_HEME_METABOLISM	0.236562	0.325528	0.0322501	0.23355	1.10738	197	c("TFRC", "C3", "CTSB", "CLIC2", "SLC10A3", "RBM38", "FOXO3", "SNCA", "SLC25A37", "GMPS", "RNF19A", "LAMP2", "CAT", "KDM7A", "BACH1", "PDZK1IP1", "IGSF3", "SPTA1", "SDCBP", "MFHAS1", "GYPE", "USP15", "MPP1", "SPTB", "TNS1", "TCEA1", "MXI1", "MAP2K3", "PPP2R5B", "GYPC", "DCUN1D1", "SLC30A1", "AGPAT4", "TOP1", "SLC6A8", "OPTN", "UCP2")
HALLMARK_KRAS_SIGNALING_DN	0.240891	0.325528	0.052048	-0.209336	-1.07854	199	c("CELSR2", "LFNG", "LYPD3", "BMPR1B", "MYO15A", "ZC2HC1C", "IDUA", "GPRC5C", "FGFR3", "CCDC106", "CPB1", "GAMT", "FGGY", "P2RY4", "EPHA5", "COL2A1", "THNSL2", "INSL5", "CPEB3", "FGF22", "MAGIX", "CACNA1F", "NR4A2", "BRDT", "SPHK2", "NTF3", "PDK2", "KRT15", "NPHS1", "C5", "CALCB", "PDE6B", "FSHB", "ATP6V1B1", "TFCP2L1", "TENT5C")
HALLMARK_PANCREAS_BETA_CELLS	0.337011	0.443436	0.0287151	0.297404	1.07208	40	c("MAFB", "AKT3", "DPP4", "VDR", "SRPRB", "GCG", "NKX2-2", "FOXO1", "ISL1", "INS")
HALLMARK_HEDGEHOG_SIGNALING	0.353984	0.453826	0.0349413	-0.283005	-1.05775	36	c("TLE3", "NRCAM", "UNC5C", "VEGFA", "SLIT1")
HALLMARK_PEROXISOME	0.438569	0.54399	0.0228821	0.231928	1.00614	104	c("ACSL5", "ALDH1A1", "PABPC1", "ACSL4", "SOD2", "IDH2", "CRABP1", "CAT", "ABCD2", "CRAT", "PRDX1", "PEX11A", "CTPS1", "ACOT8", "ABCB1", "ITGB1BP1", "YWHAH", "STS", "ATXN1")
HALLMARK_APICAL_SURFACE	0.446072	0.54399	0.0238464	0.272019	0.999511	44	c("CRYBG1", "IL2RG", "LYN", "SRPX", "IL2RB", "PLAUR", "GAS1", "MAL", "ATP6V0A4", "SHROOM2")
HALLMARK_MYOGENESIS	0.472293	0.557861	0.0204483	0.209512	0.994107	199	c("TPD52L1", "WWTR1", "APOD", "LSP1", "AEBP1", "LARGE1", "SSPN", "ABLIM1", "TAGLN", "ADAM12", "FOXO4", "PTGIS", "DENND2B", "CRAT", "COL6A3", "CHRNA1", "SOD3", "GPX3", "COL3A1", "CRYAB", "AGL", "MYLK", "CD36", "COL1A1", "EFS", "SMTN", "IGFBP3", "PRNP", "SVIL", "RIT1", "MRAS", "BDKRB2", "SLC6A8", "COL15A1", "FABP3", "KIFC3", "SCD", "GJA5", "IGF1", "ITGB1", "MYH3", "SPARC", "SPHK1", "PDLIM7", "FST",…
HALLMARK_BILE_ACID_METABOLISM	0.479761	0.557861	0.0213815	0.224737	0.98528	112	c("ACSL5", "ALDH1A1", "AQP9", "LCK", "ABCA6", "ABCA9", "ABCA1", "BMP6", "IDH2", "HSD17B6", "DIO2", "CAT", "ABCD2", "PEX11A", "CH25H", "FADS2")
HALLMARK_P53_PATHWAY	0.533816	0.60661	0.0185996	0.20428	0.969281	199	c("CD82", "TPD52L1", "SDC1", "RPS12", "CASP1", "ZFP36L1", "FOXO3", "FAS", "IRAK1", "ADA", "RAP2B", "ATF3", "PERP", "GM2A", "ALOX15B", "VDR", "TAX1BP3", "KLK8", "DDIT4", "COQ8A", "CEBPA", "NUPR1", "CCND2", "SAT1", "RGS16", "PTPN14", "TM7SF3", "CTSD", "TAP1", "KRT17", "TCN2", "S100A4", "IFI30", "BLCAP", "BTG1", "SOCS1", "TP63", "IRAG2", "EI24", "SPHK1", "BAK1", "IL1A", "RNF19B", "F2R", "PRMT2")
HALLMARK_NOTCH_SIGNALING	0.703842	0.770273	0.0171663	0.24731	0.84785	32	c("DTX4", "WNT2", "MAML2", "WNT5A", "FZD7", "DTX2", "TCF7L2", "SAP30", "NOTCH2")
HALLMARK_PROTEIN_SECRETION	0.708652	0.770273	0.0158041	0.205871	0.87956	96	c("CTSC", "AP3S1", "ABCA1", "SSPN", "TPD52", "LAMP2", "VAMP7", "STX7", "ZW10", "EGFR", "GLA", "RPS6KA3", "DOP1A", "IGF2R", "ARFGAP3", "YKT6", "PPT1", "CAV2", "RAB22A", "SGMS1", "OCRL", "M6PR", "PAM")
HALLMARK_WNT_BETA_CATENIN_SIGNALING	0.788495	0.838825	0.0213318	-0.211616	-0.817166	42	c("NCOR2", "FRAT1", "HDAC5", "DKK4", "JAG2", "HDAC11", "PSEN2", "AXIN2", "CSNK1E", "NOTCH4", "GNAI1", "KAT2A", "NCSTN")
HALLMARK_SPERMATOGENESIS	0.892738	0.929935	0.0223702	-0.16928	-0.821587	134	c("ZC2HC1C", "PCSK4", "GRM8", "ZC3H14", "SLC12A2", "PHF7", "NPY5R", "PGS1", "MAP7", "PHKG2", "CCT6B", "RAD17", "BRAF", "GSTM3", "HSPA1L", "CLGN", "IP6K1", "MAST2", "STAM2", "SNAP91", "SIRT1", "LPIN1", "GAD1", "TNNI3", "PEBP1", "ACE", "IFT88", "GSG1", "ZPBP", "HSPA2", "PDHA2", "SCG3", "DDX4", "STRBP")
HALLMARK_TGF_BETA_SIGNALING	0.930605	0.949597	0.0189862	-0.178108	-0.732773	54	c("NCOR2", "FURIN", "CDH1", "SMAD3", "SPTBN1")
HALLMARK_OXIDATIVE_PHOSPHORYLATION	0.978024	0.978024	0.00967629	0.156993	0.745631	200	c("PDP1", "MRPL15", "SLC25A5", "CYB5A", "IDH2", "PDHA1", "OAT", "MTRR", "CASP7", "DECR1", "CS", "SDHA", "CYC1", "CPT1A", "MDH2", "FH", "LDHA", "MPC1", "PRDX3", "ECHS1", "MAOB", "ALAS1", "POR", "TIMM17A", "TIMM8B", "SLC25A6", "GPI", "DLAT", "MRPL11", "SDHD", "UQCRB", "HSD17B10", "IDH3B", "CYCS", "NDUFV1", "HADHA", "SDHC", "ATP6V1C1", "NDUFB5", "DLST", "FDX1", "COX7B", "AIFM1", "HCCS", "POLR2F", "U…

## Sheet: AL445490.1
Supplementary Table - GSEA results for BRCA LumB lncRNAs - related to Supplementary Figure 3D
pathway	pval	padj	log2err	ES	NES	size	leadingEdge
HALLMARK_INTERFERON_GAMMA_RESPONSE	1.02948e-80	5.14741e-79	2.34698	0.854057	2.95786	200	c("IFIT1", "IFI44L", "IFI44", "IFIT3", "MX1", "IFIT2", "OAS3", "OAS2", "PLSCR1", "XAF1", "CMPK2", "OASL", "IFIH1", "USP18", "DDX58", "IRF9", "DDX60", "PARP12", "IFI27", "MX2", "RSAD2", "PARP14", "ISG15", "HERC6", "DHX58", "STAT1", "RTP4", "EIF2AK2", "SP110", "UBE2L6", "SAMD9L", "ZBP1", "IFI35", "TRIM21", "STAT2", "NMI", "EPSTI1", "BATF2", "TAP1", "NLRC5", "ZNFX1", "BST2", "SAMHD1", "HELZ2", "HLA-…
HALLMARK_INTERFERON_ALPHA_RESPONSE	5.42943e-63	1.35736e-61	2.0704	0.925297	3.07392	97	c("IFI44L", "IFI44", "OAS1", "IFIT3", "MX1", "IFIT2", "PLSCR1", "CMPK2", "OASL", "IFIH1", "USP18", "PARP9", "IRF9", "DDX60", "PARP12", "IFI27", "RSAD2", "PARP14", "ISG15", "HERC6", "DHX58", "RTP4", "EIF2AK2", "SAMD9", "SP110", "UBE2L6", "SAMD9L", "IFITM1", "IFI35", "TRIM21", "STAT2", "NMI", "EPSTI1", "BATF2", "TAP1", "BST2", "UBA7", "HELZ2", "TRIM14", "PSMB8", "HLA-C", "B2M", "LAP3", "ADAR", "CXC…
HALLMARK_ALLOGRAFT_REJECTION	7.42869e-44	1.23811e-42	1.72683	0.748209	2.59128	200	c("STAT1", "TAP1", "TAP2", "B2M", "IRF7", "CCR1", "HLA-A", "CCR5", "LCP2", "CD80", "HLA-E", "SOCS1", "IL10", "ITGAL", "LYN", "GPR65", "TLR3", "TLR1", "STAT4", "CCL2", "FYB1", "IL2RB", "CD86", "CCL5", "IL12RB1", "MAP4K1", "NCF4", "IL2RG", "CD2", "FAS", "HCLS1", "PTPRC", "CD8A", "IL15", "GZMB", "CSF1", "GBP2", "CD3E", "CXCR3", "IL18RAP", "C2", "IRF8", "CD247", "ZAP70", "FASLG", "PRF1", "HLA-DOB", "…
HALLMARK_INFLAMMATORY_RESPONSE	1.50706e-23	1.88382e-22	1.25451	0.648739	2.24624	199	c("RTP4", "EIF2AK2", "IFITM1", "NMI", "BST2", "CXCL10", "LAMP3", "CXCL11", "IRF7", "SEMA4D", "LCP2", "LY6E", "MEFV", "IL10", "LYN", "TLR3", "TLR1", "CCL2", "CD48", "IL2RB", "IL15RA", "CCL5", "PTAFR", "CD69", "EBI3", "IL18R1", "CCR7", "IL15", "CSF1", "TNFRSF1B", "LTA", "IL10RA", "CXCR6", "CYBB", "IL18RAP", "GABBR1", "IRF1", "IL7R", "LCK", "C3AR1", "TLR2", "SELL", "SLAMF1", "TNFRSF9", "P2RX7", "TNF…
HALLMARK_IL6_JAK_STAT3_SIGNALING	1.52051e-11	1.2787e-10	0.863415	0.655596	2.15616	87	c("IRF9", "STAT1", "STAT2", "CXCL10", "CXCL11", "CCR1", "MYD88", "SOCS1", "IL15RA", "IL12RB1", "CD38", "IL2RG", "EBI3", "FAS", "IL18R1", "CSF1", "TNFRSF1B", "CSF2RB", "IRF1", "IL2RA", "TLR2", "IL1R2", "PIK3R5", "MAP3K8", "IL9R", "IFNGR1", "CXCL9", "TNF", "ITGA4", "CSF2RA", "CCL7", "LTB", "IL1B", "CSF2", "CD14", "TYK2", "PTPN2", "CRLF2", "BAK1")
HALLMARK_COMPLEMENT	1.53444e-11	1.2787e-10	0.863415	0.544017	1.8841	200	c("PLSCR1", "LAP3", "APOBEC3G", "PSMB9", "IRF7", "CASP1", "APOBEC3F", "LCP2", "GNGT2", "LYN", "CCL5", "C1QC", "PLEK", "GZMB", "CASP10", "C2", "IRF1", "LCK", "WAS", "FCN1", "TNFAIP3", "C1QA", "IRF2", "SERPING1", "PIK3R5", "CTSC", "CTSS", "SPOCK2", "GZMA", "GZMK", "CTSH", "GCA", "CASP5", "PIK3CG", "FCER1G", "LTF", "C1R", "PLA2G4A", "CD40LG", "CFB", "ITGAM", "C3", "F8", "PLA2G7", "CFH", "SH2B3", "CA…
HALLMARK_MYC_TARGETS_V1	8.78302e-11	6.27358e-10	0.839089	-0.352257	-2.07158	200	c("RPS6", "RACK1", "RPL14", "RPL18", "RPS5", "PA2G4", "EEF1B2", "RPL22", "RPL6", "EIF3D", "IMPDH2", "RPL34", "RPS10", "HNRNPA1", "RPS2", "PPIA", "NPM1", "RUVBL2", "TRIM28", "NOP16", "GNL3", "YWHAE", "POLD2", "RPLP0", "RRP9", "CCT7", "RPS3", "MRPL23", "CCT3", "SLC25A3", "TOMM70", "SNRPD2", "SNRPA", "PRDX4", "C1QBP", "FBL", "VDAC1", "CCT5", "H2AZ1", "PHB2", "EIF3B", "NHP2", "HDGF", "CCT4", "CNBP", …
HALLMARK_TNFA_SIGNALING_VIA_NFKB	3.45031e-10	2.15645e-09	0.814036	0.528236	1.82944	200	c("IFIT2", "IFIH1", "DDX58", "TAP1", "CXCL10", "CXCL11", "CD80", "CCL2", "TRAF1", "CFLAR", "IL15RA", "CCL5", "PLEK", "CD69", "RNF19B", "BIRC3", "CSF1", "STAT5A", "IRF1", "IL7R", "CD83", "TLR2", "TNFAIP3", "TNFRSF9", "MAP3K8", "TNFAIP2", "TANK", "CCL4", "CCRL2", "NFKB1", "IL12B", "MARCKS", "TNF", "CCNL1", "SOD2", "BCL2A1", "RELB", "IL18", "PTGER4", "GPR183", "NFE2L2", "BIRC2", "IL1B", "BTG1", "ICA…
HALLMARK_OXIDATIVE_PHOSPHORYLATION	3.64881e-09	2.02712e-08	0.774939	-0.328033	-1.92913	200	c("ATP5MC2", "COX7C", "UQCRC1", "ATP5F1D", "NDUFA2", "ETFB", "NDUFS4", "ATP5MG", "COX17", "PMPCA", "ATP5PD", "SLC25A6", "TIMM13", "HSPA9", "TIMM9", "GPX4", "MGST3", "NDUFS6", "PDHB", "UQCR11", "CYCS", "UQCRQ", "COX8A", "SLC25A3", "ECHS1", "TOMM70", "NDUFS7", "ATP5F1B", "NDUFA7", "SLC25A4", "ATP5ME", "COX5B", "PDHA1", "VDAC1", "COX4I1", "SUCLA2", "PHB2", "NDUFA3", "NDUFV2", "TIMM10", "NDUFB1", "AT…
HALLMARK_IL2_STAT5_SIGNALING	6.91987e-09	3.45994e-08	0.761461	0.517473	1.79103	198	c("PLSCR1", "CXCL10", "GBP4", "CAPN3", "ICOS", "IFITM3", "SOCS1", "CTLA4", "IL10", "GPR65", "TRAF1", "CD48", "IL2RB", "FGL2", "CD86", "IL18R1", "EOMES", "CSF1", "TNFRSF8", "TNFRSF1B", "IL10RA", "IRF8", "IL2RA", "TLR7", "CD83", "SELL", "TNFRSF9", "CCND2", "TNFSF10", "IL1R2", "MAP3K8", "CCR4", "IRF4", "ABCB1", "CST7", "IFNGR1", "PLAGL1", "F2RL2", "SELP", "LTB", "CD79B", "FLT3LG", "CSF2", "GLIPR2", …
HALLMARK_KRAS_SIGNALING_UP	3.56478e-06	1.62035e-05	0.627257	0.465425	1.61191	200	c("PSMB8", "CXCL10", "ADAMDEC1", "TRAF1", "MAP4K1", "IL2RG", "EPHB2", "PDCD1LG2", "BIRC3", "IKZF1", "TNFRSF1B", "IL10RA", "LAT2", "CLEC4A", "IRF8", "IL7R", "CD37", "C3AR1", "TNFAIP3", "CCND2", "DOCK2", "CTSS", "ABCB1", "LY96", "LAPTM5", "ANXA10", "FCER1G", "PRDM1", "CFB", "CSF2RA", "ST6GAL1", "ITGB2", "MAFB", "CFH", "HSD11B1", "CCSER2", "LCP1", "ZNF639", "IL1B", "TLR8", "CMKLR1", "CSF2", "PIGR", …
HALLMARK_APOPTOSIS	0.000749295	0.00312206	0.477271	0.436102	1.49592	161	c("TAP1", "CASP1", "IFITM3", "IFNB1", "CFLAR", "CD38", "CD69", "CD2", "FAS", "CASP8", "BIRC3", "PLCB2", "IRF1", "FASLG", "PRF1", "CYLD", "CCND2", "TNFSF10", "ISG20", "IFNGR1", "TNF", "PDCD4", "DPYD", "SOD2", "BCL2L11", "IL18", "CASP4", "TXNIP", "IL1B", "CD14", "CASP2", "CASP3", "CREBBP", "CASP7", "ROCK1", "SLC20A1", "DNM1L", "BCL2L2", "CDC25B", "CD44", "SATB1", "PPP3R1", "BRCA1", "HGF", "LEF1", "…
HALLMARK_MYC_TARGETS_V2	0.00109238	0.00420146	0.45506	-0.357974	-1.73325	58	c("PA2G4", "NPM1", "NOP16", "GNL3", "EXOSC5", "RRP9", "GRWD1", "TCOF1", "SLC29A2", "LAS1L", "IMP4", "HK2", "TBRG4", "RCL1", "MRTO4", "PPAN")
HALLMARK_GLYCOLYSIS	0.00246585	0.00880659	0.431708	-0.229765	-1.35645	198	c("QSOX1", "ANGPTL4", "BIK", "KDELR3", "PYGB", "PPIA", "PKP2", "STC2", "GMPPB", "TPI1", "SLC16A3", "KIF20A", "CLDN9", "GFPT1", "PPP2CB", "TFF3", "PKM", "VEGFA", "B3GALT6", "HMMR", "GPC1", "ALDH9A1", "MIF", "PFKFB1", "RARS1", "NOL3", "STC1", "ALDOA", "P4HA2", "HDLBP", "ELF3", "DPYSL4", "DDIT4", "HK2", "GLCE", "TXN", "MDH2", "PGK1", "GALK1", "GPR87", "CITED2", "TALDO1", "GMPPA", "SLC25A10", "B3GAT3…
HALLMARK_HEME_METABOLISM	0.00991289	0.033043	0.144646	0.390727	1.35208	197	c("OPTN", "LMO2", "CIR1", "CLIC2", "FECH", "C3", "DCAF10", "KDM7A", "MPP1", "SPTA1", "HBD", "LAMP2", "BTRC", "NR3C1", "SLC4A1", "SLC30A1", "EZH1", "GDE1", "YPEL5", "GCLC", "AHSP", "ABCG2", "EPB42", "MKRN1", "IGSF3", "SLC6A9", "SEC14L1", "SLC11A2", "LPIN2", "SYNJ1", "ARL2BP", "CDC27", "CA1", "TNS1", "ALAD", "TOP1", "ATG4A", "TFDP2", "RNF19A", "BPGM", "KAT2B", "RANBP10", "DCAF11", "GYPB", "SDCBP", …
HALLMARK_KRAS_SIGNALING_DN	0.113548	0.354836	0.0403498	0.341326	1.18183	199	c("IFI44L", "MX1", "RSAD2", "MEFV", "CD80", "PDCD1", "CCR8", "KCNMB1", "IL12B", "CD40LG", "IFNG", "TCL1A", "CYP11B2", "CHST2", "STAG3", "CLSTN3", "MSH5", "KCND1", "KRT5", "SGK1", "PDK2", "ATP6V1B1", "HTR1D", "ITIH3", "SIDT1", "CLPS", "CPA2", "MAST3", "NR6A1", "AMBN", "GPR19", "INSL5", "CACNA1F", "TFAP2B", "TCF7L1", "PTGFR", "KMT2D", "EGF", "CAMK1D", "TENT5C", "CYP39A1", "PTPRJ", "MYO15A", "VPS50"…
HALLMARK_PI3K_AKT_MTOR_SIGNALING	0.129549	0.380015	0.0376978	0.364004	1.21674	105	c("STAT2", "MYD88", "DAPP1", "IL2RG", "FASLG", "LCK", "PRKCB", "SLA", "PLCG1", "MKNK1", "YWHAB", "DUSP3", "TBK1", "NCK1", "MAPK10", "CAB39", "PIKFYVE", "IRAK4", "MAPKAP1", "ACTR2", "UBE2D3", "NOD1", "RIT1", "ACTR3", "MAP3K7")
HALLMARK_MYOGENESIS	0.136805	0.380015	0.249247	-0.192412	-1.14348	199	c("COX7A1", "FDPS", "CKM", "STC2", "CKB", "TNNT3", "SPDEF", "DES", "MYL2", "TNNC2", "MYO1C", "MYL1", "MYLPF", "MYH2", "ERBB3", "CSRP3", "TPM2", "NQO1", "CAMK2B", "MAPK12", "MYH7", "MYH1", "ACTC1", "PDLIM7", "CFD", "COL4A2", "HRC", "TNNC1", "MB", "CHRNG", "MYL6B", "TAGLN", "SMTN", "CDKN1A", "MYH9", "TNNT1", "ACTA1", "HDAC5", "SPHK1", "GADD45B", "CKMT2", "SLN", "CD36", "HSPB2", "SGCD", "ITGB5", "FH…
HALLMARK_UNFOLDED_PROTEIN_RESPONSE	0.160305	0.421856	0.31828	-0.204823	-1.1096	112	c("RPS14", "EEF2", "KDELR3", "TUBB2A", "NPM1", "STC2", "EXOSC5", "BAG3", "SPCS1", "RRP9", "HSPA9", "GEMIN4", "EIF4A3", "IGFBP1", "VEGFA", "YIF1A", "SLC30A5", "MTREX", "NHP2", "BANF1", "DDIT4", "NOP14")
HALLMARK_APICAL_SURFACE	0.244765	0.611913	0.0267333	0.384176	1.17021	44	c("LYN", "IL2RB", "IL2RG", "GHRL", "AKAP7", "MAL", "CD160", "ADAM10", "ATP6V0A4", "BRCA1", "CX3CL1", "SHROOM2", "GSTM3", "MDGA1")
HALLMARK_PANCREAS_BETA_CELLS	0.426652	0.998098	0.0725394	-0.228114	-1.01455	40	c("ISL1", "SST", "SPCS1", "NEUROD1", "NKX2-2", "CHGA", "PAX6", "PCSK1", "SCGN")
HALLMARK_COAGULATION	0.446313	0.998098	0.0161758	0.301978	1.02684	138	c("PLEK", "C2", "C1QA", "ISCU", "SERPING1", "CFI", "CTSH", "C1R", "CFB", "C3", "F8", "CFH", "F2RL2", "CTSO", "LGMN", "DPP4", "FYN", "LAMP2", "OLR1", "C1S", "MASP2", "CPQ", "PECAM1", "PEF1", "MMP7")
HALLMARK_UV_RESPONSE_DN	0.464124	0.998098	0.0155954	0.298669	1.01811	144	c("PIK3CD", "CELF2", "RASA2", "PRKAR2B", "NFKB1", "SIPA1L1", "FYN", "LTBP1", "TGFBR2", "PRDM2", "GRK5", "ATP2B4", "BMPR1A", "NR3C1", "DYRK1A", "TJP1", "DAB2", "FBLN5", "EFEMP1", "CDK13", "SPOP", "TFPI", "YTHDC1", "MAPK14", "PTGFR", "ACVR2A", "PHF3", "AMPH", "ATRN", "TOGARAM1", "ZMIZ1", "BDNF", "MAGI2", "VAV2", "KIT", "ABCC1", "SFMBT1", "ATP2C1", "TENT4A", "MIOS")
HALLMARK_HEDGEHOG_SIGNALING	0.52016	0.998098	0.0153344	0.330827	0.978918	36	c("PML", "L1CAM", "UNC5C", "RTN1", "LDB1", "SHH", "ETS2", "NF1", "AMOT", "ADGRG1", "NRP2", "CDK6")
HALLMARK_ANGIOGENESIS	0.556468	0.998098	0.0602958	-0.217835	-0.93626	36	c("JAG2", "MSX1", "APOH", "PDGFA", "VEGFA", "STC1", "LRPAP1", "THBD", "VTN", "ITGAV", "PF4", "PRG2", "TIMP1", "LPL")
HALLMARK_NOTCH_SIGNALING	0.562278	0.998098	0.0555678	-0.225444	-0.938382	32	c("LFNG", "HES1", "FZD5", "HEYL")
HALLMARK_WNT_BETA_CATENIN_SIGNALING	0.587296	0.998098	0.0133924	0.31002	0.936952	42	c("TCF7", "CUL1", "CCND2", "DKK1", "ADAM17", "LEF1", "WNT1", "NUMB", "SKP2", "NCSTN", "MAML1", "AXIN1", "KAT2A", "PSEN2")
HALLMARK_BILE_ACID_METABOLISM	0.68605	0.998098	0.0099622	0.270962	0.908854	112	c("ACSL5", "LCK", "OPTN", "ABCA9", "ABCD2", "SLC23A1", "ABCD1", "ABCA6", "PECR", "CH25H", "CYP27A1", "PEX1", "SOAT2", "NPC1", "KLF1", "CYP39A1", "PEX11A", "RXRG", "ABCA1", "PEX26", "PEX12", "NR1I2", "PIPOX", "BMP6", "CYP7A1", "GCLM", "GSTK1", "AQP9", "ABCA4", "ACSL1", "NR1H4", "PNPLA8", "APOA1")
HALLMARK_HYPOXIA	0.703067	0.998098	0.143903	-0.168563	-1.00175	199	c("ANGPTL4", "GBE1", "GAPDH", "ANXA2", "PGF", "KDELR3", "STC2", "BNIP3L", "EFNA1", "TPI1", "MAFF", "PPP1R15A", "PDGFB", "NEDD4L", "IGFBP1", "ADM", "VEGFA", "B3GALT6", "PRDX5", "SERPINE1", "GPC1", "MIF", "NDRG1", "STC1", "ALDOA", "DDIT3", "P4HA2", "HDLBP", "DUSP1", "ALDOC", "TPD52", "DPYSL4", "DDIT4", "HK2", "FOS", "CDKN1A", "PGK1", "GALK1", "CITED2", "MYH9", "STBD1", "CSRP2", "ENO2", "BGN", "HK1"…
HALLMARK_P53_PATHWAY	0.741564	0.998098	0.00853995	0.260621	0.902393	199	c("TAP1", "CASP1", "SOCS1", "TCN2", "TRAFD1", "RNF19B", "FAS", "ISCU", "IFI30", "CCND2", "IRAG2", "ADA", "RAP2B", "TXNIP", "BTG1", "IRAK1", "ABHD4", "DGKA", "RHBDF2", "TOB1", "CD82", "CD81", "CYFIP2", "BAK1", "RAD9A", "TP63", "MXD1", "GM2A", "LDHB", "STOM", "PCNA", "SLC35D1", "RCHY1", "DEF6", "PTPRE", "CCP110", "RALGDS", "BMP2", "TPD52L1", "POM121", "CSRNP2", "FUCA1", "KRT17", "SAT1", "SDC1", "CT…
HALLMARK_MITOTIC_SPINDLE	0.778612	0.998098	0.00771728	0.255284	0.883912	199	c("ARHGAP27", "PCGF5", "DOCK2", "RASA2", "MARCKS", "BCL2L11", "ALS2", "RHOF", "NCK1", "SOS1", "AKAP13", "CNTRL", "ARHGEF11", "NCK2", "SSH2", "ITSN1", "RANBP9", "ABI1", "ROCK1", "CDC27", "DOCK4", "CEP192", "NIN", "HOOK3", "CLIP1", "CCDC88A", "SHROOM2", "TUBGCP6", "MYO9B", "ALMS1", "RALBP1", "CLASP1", "RABGAP1", "KNTC1", "ABL1", "CENPE", "HDAC6", "ARHGAP4", "NF1", "PKD2", "TSC1", "ARHGAP5", "PXN")
HALLMARK_APICAL_JUNCTION	0.794433	0.998098	0.00736379	0.252561	0.874485	199	c("CD274", "FYB1", "TRAF1", "CD86", "PTPRC", "PBX2", "RAC2", "ARHGEF6", "PLCG1", "SIRPA", "VCAM1", "CD209", "IKBKG", "RHOF", "MSN", "ICAM1", "ARPC2", "TJP1", "SDC3", "PECAM1", "COL17A1", "SKAP2", "SGCE", "TIAL1", "AMIGO2", "SYK", "MAPK14", "ACTN3", "ICAM2", "DSC3", "CX3CL1", "VWF", "PDZD3", "SHROOM2", "MAP4K2", "THBS3")
HALLMARK_CHOLESTEROL_HOMEOSTASIS	0.866432	0.998098	0.00634288	0.231641	0.751946	74	c("PLSCR1", "FBXO6", "GSTM2", "LGMN", "CXCL16", "NFIL3")
HALLMARK_XENOBIOTIC_METABOLISM	0.905277	0.998098	0.00470114	0.230401	0.797756	199	c("FAS", "IRF8", "TDO2", "PTGDS", "CFB", "FBLN1", "ABCD2", "PSMB10", "HSD11B1", "GSTM4", "PGRMC1", "AP4B1", "MPP2", "IGF1", "CNDP2", "ITIH4", "CBR1", "KYNU", "GCLC", "TMEM176B", "CYP27A1", "CYFIP2", "GART", "LPIN2", "UPB1", "APOE", "VNN1", "G6PC", "GCKR", "LCAT", "NPC1", "ALDH2", "SLC35D1", "PTGES", "GCH1", "IL1R1", "TPST1", "ETS2", "FAH", "PGD", "CCL25", "HSD17B2", "ACSM1", "ID2", "SLC46A3", "GC…
HALLMARK_UV_RESPONSE_UP	0.919152	0.998098	0.00439411	0.222701	0.763119	158	c("TAP1", "HLA-F", "LYN", "IRF1", "ABCB1", "SOD2", "BCL2L11", "BTG1", "ICAM1", "PRKACA", "NXF1", "NFKBIA", "CNP", "CASP3", "BAK1", "WIZ", "PPP1R2", "PARP2", "GCH1", "RET", "CCNE1", "CHKA", "BMP2", "GRINA", "E2F5", "GLS", "DNAJA1", "MGAT1", "MAPK8IP2", "CLCN2", "NPTXR", "CXCL2", "ARRB2", "FMO1", "AMD1", "PPT1", "COL2A1", "ATP6V1F", "MARK2", "HMOX1", "TFRC", "DLG4", "ATP6V1C1", "PRPF3", "TGFBRAP1",…
HALLMARK_ANDROGEN_RESPONSE	0.926743	0.998098	0.00448121	0.213629	0.710972	100	c("B2M", "MERTK", "FKBP5", "SGK1", "TNFAIP8", "MAK", "CAMKK2", "ELK4", "SMS", "TMEM50A", "PIAS1", "PTK2B", "ZMIZ1", "ARID5B", "HOMER2", "SAT1", "MAF", "HERC3", "UBE2J1", "SELENOP", "DNAJB9", "RPS6KA3", "TMPRSS2", "HPGD")
HALLMARK_REACTIVE_OXYGEN_SPECIES_PATHWAY	0.937587	0.998098	0.00550976	0.208069	0.643015	49	c("IPCEF1", "SOD2", "SCAF4", "MPO", "GCLC", "LSP1", "PRDX1", "GCLM", "ABCC1", "G6PD", "SRXN1", "GLRX", "FES", "MBP", "HMOX2", "TXNRD1")
HALLMARK_ESTROGEN_RESPONSE_LATE	0.942325	0.998098	0.0036123	0.21914	0.758468	198	c("ISG20", "CXCL12", "PRKAR2B", "LARGE1", "LTF", "PDCD4", "TMPRSS3", "CALCR", "MEST", "ATP2B4", "OPN3", "MICB", "CA12", "ALDH3B1", "FKBP5", "SGK1", "METTL3", "BCL2", "TOB1", "SERPINA5", "JAK1", "PTPN6", "DUSP2", "DLG5", "JAK2", "CD44", "CYP4F11", "UNC13B", "SCARB1", "PTGES", "RET", "SLC7A5", "AFF1", "STIL", "HOMER2", "COX6C", "TPD52L1", "S100A9", "ID2", "SIAH2", "KCNK5", "MYOF", "PTGER3", "ALDH3A…
HALLMARK_G2M_CHECKPOINT	0.945029	0.998098	0.00352362	0.217774	0.754036	199	c("PML", "CUL1", "MARCKS", "HIRA", "LIG3", "TNPO2", "NASP", "MTF2", "HNRNPD", "SFPQ", "E2F3", "RAD54L", "CDC27", "CDC7", "CDC25B", "TOP1", "YTHDC1", "MAPK14", "EGF", "DKC1", "ORC6", "SLC7A5", "POLE", "E2F2", "STIL", "E2F4", "XPO1", "ABL1", "SRSF2", "CENPE", "SRSF10", "STAG1", "CASP8AP2", "EWSR1", "TENT4A", "CDC45", "FOXN3", "KATNA1", "SMC4", "RPA2", "KPNB1", "POLQ", "AMD1", "KIF20B", "NOTCH2", "U…
HALLMARK_TGF_BETA_SIGNALING	0.96696	0.998098	0.00445324	0.191034	0.599141	54	c("BMPR1A", "TJP1", "ENG", "SLC20A1", "UBE2D3", "BMPR2", "MAP3K7", "XIAP", "BMP2", "IFNGR2", "WWTR1", "ID2", "HIPK2", "SKI", "TRIM33", "SMAD1", "RAB31", "SMURF2", "SMURF1", "CTNNB1", "TGFB1", "CDK9", "TGFBR1", "SPTBN1", "SMAD7", "FNTA")
HALLMARK_DNA_REPAIR	0.970227	0.998098	0.00276768	0.198334	0.676982	148	c("CMPK2", "HCLS1", "NT5C3A", "ADA", "PDE6G", "ERCC3", "ELOA", "RAD52", "ERCC4", "GTF2H3")
HALLMARK_SPERMATOGENESIS	0.972679	0.998098	0.00275958	0.195007	0.662182	134	c("GFI1", "LPIN1", "ART3", "TLE4", "MAST2", "SLC2A5", "ZNRF4", "PSMG1", "PAPOLB", "CHFR", "MTOR", "MLLT10", "AKAP4", "BRAF", "PARP2", "DPEP3", "NPHP1", "IL12RB2", "GSTM3", "SYCP1", "ACRBP", "CRISP2", "H1-6", "CAMK4", "TOPBP1", "HBZ", "ACTL7B", "GPR182", "RPL39L", "TULP2", "TNP2", "EZH2", "AGFG1", "PGK2", "HSPA1L", "GAPDHS", "ADAM2", "NEFH", "DCC", "SEPTIN4", "STAM2", "STRBP", "CCT6B", "TCP11", "T…
HALLMARK_FATTY_ACID_METABOLISM	0.978512	0.998098	0.00233832	0.19267	0.660129	157	c("UBE2L6", "PSME1", "ACSL5", "IL4I1", "TDO2", "CBR3", "CD1D", "CYP4A22", "ME1", "ACSL4", "CBR1", "RDH16", "CYP4A11", "SMS", "VNN1")
HALLMARK_PEROXISOME	0.979813	0.998098	0.0027147	0.184133	0.614861	104	c("ACSL5", "ABCB1", "ERCC3", "SOD2", "ABCD2", "ABCD1", "ACSL4", "ESR2", "ABCB9", "ABCB4", "STS", "ALB", "PEX11A", "RXRG", "PRDX1", "NR1I2", "CADM1", "HAO2", "GSTK1", "ABCC8", "NUDT19", "ACSL1", "ABCC5", "SLC25A17", "FABP6", "DLG4", "LONP2", "ALDH1A1", "SLC23A2", "PEX14", "EHHADH", "ABCD3", "ECI2", "SEMA3C", "MSH2")
HALLMARK_PROTEIN_SECRETION	0.986671	0.998098	0.00255442	0.176363	0.585458	96	c("CTSC", "DOP1A", "ANP32E", "LAMP2", "ATP6V1B1", "OCRL", "M6PR", "ADAM10", "DNM1L", "NAPA", "SSPN", "GOSR2", "VAMP3", "ABCA1", "NAPG", "RAB9A", "VAMP7", "STX12", "RPS6KA3", "MAPK1", "SEC22B", "USO1", "PPT1", "IGF2R", "VPS45", "SNAP23")
HALLMARK_ADIPOGENESIS	0.99189	0.998098	0.00140529	0.182855	0.633282	200	c("STAT5A", "NABP1", "TANK", "CYP4B1", "IFNGR1", "PDCD4", "C3", "ENPP2", "SLC5A6", "ELMOD3", "ADIG", "ME1", "TOB1", "ITSN1", "LPCAT3", "BCL2L13", "PPM1B", "APOE", "SLC66A3", "ORM1", "SPARCL1", "SSPN", "BCL6", "SCARB1", "RMDN3", "ALDH2", "CD302", "STOM", "NKIRAS1", "CHUK", "AGPAT3", "ABCA1", "FAH", "ANGPT1", "ACADM", "PTCD3", "SLC27A1", "PRDX3", "ADIPOR2", "AIFM1", "PTGER3", "GHITM", "IDH3A", "UBC…
HALLMARK_EPITHELIAL_MESENCHYMAL_TRANSITION	0.993793	0.998098	0.00125406	0.179508	0.621693	200	c("FAS", "IL15", "WIPF1", "TNFAIP3", "CXCL12", "FBLN1", "VCAM1", "MEST", "DKK1", "SFRP1", "NT5E", "GPX7", "IL32", "CD59", "DAB2", "GLIPR1", "ABI3BP", "FBLN5", "TGM2", "EMP3", "CD44", "PFN2", "CAPG")
HALLMARK_MTORC1_SIGNALING	0.994192	0.998098	0.00122854	0.177648	0.615102	199	c("FGL2", "DAPP1", "CORO1A", "IFI30", "CTSC", "WARS1", "SLA", "ITGB2", "LGMN", "ME1", "TBK1", "CFP", "NUP205", "NFIL3", "GCLC", "PSMG1", "PSMD14", "M6PR", "SKAP2", "PNO1", "PITPNB", "ACTR2", "UBE2D3", "PSME3", "RIT1", "ACTR3", "SLC7A5", "ABCF2", "PRDX1", "MTHFD2L", "PSMC2", "STARD4", "PSMA3")
HALLMARK_ESTROGEN_RESPONSE_EARLY	0.997597	0.998098	0.000890987	0.168561	0.583639	199	c("CXCL12", "TMPRSS3", "CALCR", "UNC119", "OLFML3", "OPN3", "MICB", "CA12", "ALDH3B1", "FKBP5", "INPP5F", "BCL11B", "BCL2", "TOB1", "TGIF2", "ABLIM1", "TGM2", "JAK2", "SLC37A1", "CD44", "SCARB1", "NADSYN1", "AKAP1", "PTGES", "RET", "SLC7A5", "AFF1", "PEX11A", "ADCY9", "KAZN", "TPD52L1", "GREB1", "SIAH2", "SLC39A6", "KCNK5", "MYOF", "ABAT", "TTC39A", "RBBP8", "SH3BP5", "CELSR2", "SVIL", "TMEM164",…
HALLMARK_E2F_TARGETS	0.998098	0.998098	0.00081738	0.162833	0.563941	200	c("CNOT9", "LUC7L3", "ORC2", "ANP32E", "PNN", "EED", "DNMT1", "NUP205", "NASP", "RAD51AP1", "HNRNPD", "PAN2", "PPP1R8", "PRPS1", "CDC25B", "BRCA1", "ORC6", "PCNA", "DONSON", "CCNE1", "POLE", "CCP110", "XPO1", "SRSF2", "CENPE", "UNG", "GINS4", "STAG1", "PSMC3IP", "ASF1A", "USP1", "HELLS", "DCLRE1B", "E2F8", "SMC4", "RPA2", "PSIP1", "NBN", "PMS2", "WDR90", "RANBP1", "SMC6", "AK2", "TFRC", "EZH2", "…

[truncated: 1 more sheets: AC104984.4]
