# Supplementary material for: Unraveling Immune-Related lncRNAs in Breast Cancer Molecular Subtypes
Source: Front Oncol. 2021 May 31;11:692170. doi: 10.3389/fonc.2021.692170 (PMC8202402; doi:10.3389/fonc.2021.692170)
Supplement: Supplementary file 17 [file Table_9.xlsx]

## Sheet: LINC02694
Supplementary Table - GSEA results for BRCA Her2 lncRNAs - related to Supplementary Figure 3E
pathway	pval	padj	log2err	ES	NES	size	leadingEdge
HALLMARK_ALLOGRAFT_REJECTION	2.6159e-54	1.09868e-52	1.9199	0.815467	2.41525	200	c("SRGN", "IL2RA", "PTPRC", "CD4", "LCP2", "CD3G", "ITK", "LCK", "IL2RG", "IL2RB", "CD96", "CCR5", "CD40", "CD3D", "CD2", "FYB1", "KLRD1", "CD3E", "IFNG", "CD28", "CCL13", "FGR", "CD86", "STAT4", "HLA-DRA", "SIT1", "WAS", "IL16", "ITGAL", "CTSS", "PRKCB", "FASLG", "IL12RB1", "TRAT1", "HLA-DMB", "MAP4K1", "CD8B", "HLA-DOA", "HCLS1", "CXCR3", "GPR65", "CD8A", "CD40LG", "SPI1", "CD247", "PRF1", "CRT…
HALLMARK_INTERFERON_GAMMA_RESPONSE	3.11154e-31	4.9547e-30	1.45334	0.727977	2.15612	200	c("LCP2", "IL2RB", "FGL2", "CD40", "CD86", "STAT4", "IL10RA", "CSF2RB", "ST8SIA4", "CXCL9", "CMKLR1", "GZMA", "IRF8", "CCL5", "ITGB7", "IL18BP", "HLA-DQA1", "CIITA", "CD74", "CD38", "CD69", "P2RY14", "MARCHF1", "GPR18", "KLRK1", "SLAMF7", "HLA-DMA", "VCAM1", "TNFAIP3", "CFH", "PIM1", "HLA-DRB1", "GBP4", "C1S", "FCGR1A", "SAMHD1", "IRF4", "CXCL10", "CXCL11", "IDO1", "SERPING1", "IRF1", "BANK1", "E…
HALLMARK_INFLAMMATORY_RESPONSE	3.53907e-31	4.9547e-30	1.45334	0.72494	2.14658	199	c("LCP2", "LCK", "IL2RB", "CD40", "LTA", "SLAMF1", "GPR183", "PIK3R5", "IL10RA", "TNFRSF1B", "CD48", "CXCR6", "IL7R", "GPR132", "CYBB", "CXCL9", "CMKLR1", "IL10", "CCL5", "IL18R1", "TNFRSF9", "IL18RAP", "P2RX7", "SELL", "CD69", "CCR7", "IL18", "PTGER2", "EBI3", "EMP3", "KCNA3", "RASGRP1", "TLR1", "CHST2", "CXCL10", "CXCL11", "GP1BA", "PTAFR", "SEMA4D", "C5AR1", "C3AR1", "NLRP3", "IRF1", "CSF1", "…
HALLMARK_COMPLEMENT	6.90249e-18	7.24762e-17	1.09593	0.646445	1.91464	200	c("SPOCK2", "LCP2", "LCK", "PLEK", "PIK3R5", "WAS", "APOBEC3G", "FCER1G", "CTSS", "FYN", "GNG2", "GZMK", "CD40LG", "GZMB", "GZMA", "DOCK10", "CCL5", "C2", "CTSC", "C1QC", "C3", "C1QA", "PIK3CG", "PLA2G7", "CR1", "TNFAIP3", "CFH", "PIM1", "ITGAM", "SH2B3", "RASGRP1", "C1S", "CPM", "GP1BA", "SERPING1", "CTSH", "FCN1", "IRF1", "C1R", "LYN", "CTSB", "APOC1", "CTSL", "SERPINA1", "RHOG", "LIPA", "LAP3"…
HALLMARK_IL2_STAT5_SIGNALING	1.66838e-16	1.40144e-15	1.04763	0.633748	1.87609	198	c("CTLA4", "IL2RA", "ICOS", "IL2RB", "FGL2", "CD86", "IL10RA", "TNFRSF1B", "CD48", "TRAF1", "GPR65", "CCR4", "IRF8", "CST7", "IL10", "IL18R1", "TNFRSF9", "SELL", "IL1R2", "TNFRSF8", "CD83", "EOMES", "LRRC8C", "LTB", "ABCB1", "CCND2", "SYT11", "PTGER2", "PIM1", "GBP4", "CD79B", "IRF4", "CXCL10", "GLIPR2", "CSF1", "CSF2", "BATF3", "CDC42SE2", "IL3RA", "TNFRSF4", "ADAM19", "CD44", "SELP", "IKZF4", "…
HALLMARK_KRAS_SIGNALING_UP	6.86678e-15	4.80675e-14	0.996986	0.622678	1.84425	200	c("HSD11B1", "IL2RG", "PDCD1LG2", "IKZF1", "CSF2RA", "LAPTM5", "IL10RA", "TNFRSF1B", "DOCK2", "TRAF1", "CLEC4A", "FCER1G", "CTSS", "IL7R", "TLR8", "MAP4K1", "ADAMDEC1", "TMEM176B", "ETS1", "CMKLR1", "CD37", "IRF8", "LAT2", "TMEM176A", "LY96", "ITGB2", "BIRC3", "ABCB1", "CCND2", "LCP1", "TNFAIP3", "CFH", "CXCL10", "C3AR1", "PECAM1", "CSF2", "PRDM1", "GYPC", "SPARCL1", "TMEM100", "CXCR4", "ADGRL4",…
HALLMARK_IL6_JAK_STAT3_SIGNALING	7.42315e-14	4.45389e-13	0.954542	0.720634	2.06846	87	c("IL2RA", "IL2RG", "CSF2RA", "PIK3R5", "TNFRSF1B", "IL12RB1", "CSF2RB", "CXCL9", "IL18R1", "IL1R2", "CD38", "LTB", "EBI3", "PIM1", "ITGA4", "CXCL10", "CCR1", "CXCL11", "ACVRL1", "IRF1", "CXCL13", "FAS", "CSF1", "CSF2", "IL3RA", "CD44", "IL15RA", "CRLF2", "IL9R", "CD14", "TGFB1", "STAT1", "IRF9", "TNF", "DNTT", "SOCS1", "IL1B", "SOCS3", "A2M", "PLA2G2A", "STAT2", "IL4R", "IL7")
HALLMARK_INTERFERON_ALPHA_RESPONSE	1.78146e-13	9.35265e-13	0.943632	0.699435	2.01799	97	c("SELL", "CD74", "GBP4", "C1S", "CXCL10", "CXCL11", "IRF1", "LPAR6", "EPSTI1", "CSF1", "WARS1", "IFI30", "B2M", "LAMP3", "SAMD9L", "TMEM140", "LAP3", "IL15", "CASP1", "NUB1", "PSMB9", "IRF9", "HLA-C", "TAP1", "TXNIP", "BST2", "ISG20", "NMI", "CCRL2", "PARP14", "GBP2", "SP110", "STAT2", "IL4R", "UBA7", "IL7", "TRIM21", "TENT5A", "PSME2", "PARP12", "UBE2L6", "DDX60", "GMPR", "RTP4", "TRAFD1", "PRO…
HALLMARK_TNFA_SIGNALING_VIA_NFKB	2.45394e-08	1.14517e-07	0.733762	0.551946	1.63475	200	c("GPR183", "PLEK", "TRAF1", "IL7R", "CCL4", "CCL5", "TNFRSF9", "CD83", "CD69", "IL18", "BIRC3", "TNFAIP3", "TNFAIP8", "CXCL10", "CXCL11", "CD80", "BCL2A1", "IRF1", "STAT5A", "CSF1", "CSF2", "PTPRE", "IL12B", "CD44", "IL15RA", "CFLAR", "SOD2", "FUT4", "SGK1", "MSC", "G0S2", "NFKBIE", "SLC2A3", "CCL2", "TNF", "EGR2", "SERPINB8", "TANK", "TAP1", "DUSP2", "RELB", "IL1B", "ICAM1", "SOCS3", "GFPT2", "…
HALLMARK_EPITHELIAL_MESENCHYMAL_TRANSITION	1.1041e-06	4.63723e-06	0.643552	0.525942	1.55774	200	c("WIPF1", "IL32", "GLIPR1", "VCAM1", "ABI3BP", "TNFAIP3", "EMP3", "FAS", "CD44", "VIM", "TGFB1", "FBLN5", "BASP1", "DAB2", "IL15", "CAPG", "FGF2", "SFRP4", "TGM2", "FBLN2", "MFAP5", "SLIT2", "LAMA2", "SERPINE2", "DCN", "FUCA1", "FSTL1", "ANPEP", "NT5E", "SLIT3", "LUM", "SGCG", "SCG2", "IGFBP4", "MMP3", "CTHRC1", "PTHLH", "GEM", "LRP1", "TIMP1", "CXCL12", "LAMA1", "DPYSL3", "CALD1", "SNAI2", "PTX…
HALLMARK_COAGULATION	5.69963e-05	0.000217622	0.557332	0.522873	1.52986	138	c("PLEK", "FYN", "C2", "C3", "C1QA", "CFH", "C1S", "GP1BA", "SERPING1", "PECAM1", "CTSH", "C1R", "MMP7", "CTSB", "APOC1", "VWF", "SERPINA1", "MEP1A", "ISCU", "LGMN", "PROS1", "OLR1", "DPP4", "A2M", "F10", "MMP9", "MMP3", "ANXA1", "LTA4H", "F2RL2", "MASP2", "CTSK", "ITIH1", "LRP1", "TIMP1", "APOC2", "GDA", "MMP1", "FBN1", "CFD", "PLAU", "CPQ", "MMP2", "PRSS23", "CFI", "GSN", "DCT", "BMP1", "SIRT2"…
HALLMARK_APOPTOSIS	8.0689e-05	0.000282411	0.538434	0.509652	1.49823	161	c("CD2", "PLCB2", "FASLG", "PRF1", "CD38", "CD69", "LEF1", "IL18", "BIRC3", "CCND2", "IRF1", "FAS", "CD44", "CD14", "GPX3", "CFLAR", "SOD2", "CYLD", "CASP1", "F2R", "TNF", "DPYD", "CAV1", "HGF", "TAP1", "TXNIP", "IL1B", "DCN", "ISG20", "LUM", "BTG2", "ANXA1", "PLPPR4", "TIMP1", "BMP2", "IL1A", "CASP7", "CCNA1", "TIMP2", "MMP2", "CASP8", "CASP4", "GNA15", "IGFBP6", "SATB1", "PDGFRB", "GSN", "MADD"…
HALLMARK_UNFOLDED_PROTEIN_RESPONSE	0.000206258	0.000666371	0.518848	-0.29312	-1.64338	112	c("YIF1A", "CKS1B", "SHC1", "VEGFA", "HSPA9", "BAG3", "IMP3", "SEC11A", "ERO1A", "ATP6V0D1", "SPCS1", "PAIP1", "IARS1", "ATF6", "STC2", "EXOSC9", "TUBB2A", "EIF4EBP1", "ASNS", "ALDH18A1", "KDELR3", "CNOT6", "ARFGAP1", "LSM4", "IGFBP1", "RRP9", "DKC1", "EIF4E", "CNOT4", "BANF1", "EXOSC5", "WFS1", "DNAJC3", "CHAC1", "EEF2", "SEC31A", "SLC30A5", "NHP2", "LSM1", "HSPA5", "CEBPB")
HALLMARK_MYC_TARGETS_V2	0.000712858	0.00213858	0.477271	-0.361918	-1.79032	58	c("PHB", "LAS1L", "PES1", "GRWD1", "BYSL", "AIMP2", "SLC29A2", "GNL3", "TMEM97", "TFB2M", "DDX18", "HSPD1", "IPO4", "WDR74", "RRP9", "EXOSC5", "RRP12", "NIP7", "MAP3K6", "PLK4", "DCTPP1", "NOC4L")
HALLMARK_KRAS_SIGNALING_DN	0.0306061	0.0856971	0.0812703	0.416865	1.23435	199	c("IFNG", "CD40LG", "PDCD1", "CHST2", "GP1BA", "CD80", "TCL1A", "IL12B", "MEFV", "KCND1", "SLC16A7", "SGK1", "CAMK1D", "WNT16", "EDAR", "PTGFR", "SYNPO", "FSHB", "NRIP2", "BTG2", "GP2", "TENT5C", "ATP4A", "CCR8", "SCGB1A1", "ITIH3", "PAX4", "CDH16", "VPREB1", "CCNA1", "PKP1", "KMT2D", "HTR1B", "TENM2", "TGM1", "PTPRJ", "SLC29A3", "NOS1", "RYR1", "SKIL", "KCNMB1", "STAG3", "THRB", "SNCB", "SHOX2",…
HALLMARK_APICAL_JUNCTION	0.0635127	0.166721	0.0554274	0.402637	1.19222	199	c("PTPRC", "FYB1", "CD86", "TRAF1", "CD209", "RAC2", "VCAM1", "ICAM2", "PECAM1", "CD274", "VWF", "SIRPA", "CADM3", "SYK", "ITGA9", "ADAM23", "SLIT2", "LAYN", "EPB41L2", "MSN", "CLDN18", "EVL", "ICAM1", "CLDN15", "CD34", "ARPC2", "ARHGEF6", "NRXN2", "RHOF", "MMP9", "GNAI2", "TSPAN4", "SKAP2", "CLDN11", "JAM3", "CDH11", "NEGR1", "FBN1", "AKT3", "CDSN", "NEXN", "MMP2", "THY1", "SDC3", "CLDN5", "FLNC…
HALLMARK_MYOGENESIS	0.0931186	0.230058	0.0450411	0.394754	1.16888	199	c("LSP1", "MEF2C", "GPX3", "IGF1", "PTGIS", "TGFB1", "FGF2", "COL15A1", "APLNR", "LAMA2", "BIN1", "PYGM", "IGFBP7", "SGCG", "ITGA7", "CASQ1", "MYH4", "MEF2A", "LDB3", "SCHIP1", "ADAM12", "MYBPH", "COL4A2", "FABP3", "ATP2A1", "MRAS", "CFD", "COL6A3", "NOS1", "RYR1", "REEP1", "PKIA", "CKB", "WWTR1", "MYLK", "COL6A2", "PTP4A3", "SSPN", "TNNT3", "GSN", "FHL1", "MYH3", "CD36", "IGFBP3", "PRNP", "CDKN1…
HALLMARK_XENOBIOTIC_METABOLISM	0.09982	0.232913	0.0433412	0.393073	1.16391	199	c("HSD11B1", "TMEM176B", "IRF8", "ABCD2", "CYP2S1", "SLC6A12", "PTGDS", "FAS", "FMO1", "IGF1", "GCKR", "CYP27A1", "APOE", "CDO1", "CYFIP2", "TPST1", "PSMB10", "PROS1", "CCL25", "ATOH8", "F10", "ALDH2", "SLC6A6", "IGFBP4", "AQP9", "ITIH1", "ACP2", "IL1R1", "GSTO1", "GABARAPL1", "HACL1", "ALAS1", "ID2", "CYP1A1", "MAOA", "ALDH3A1", "ADH7", "HES6", "ETS2", "CYP1A2", "NDRG2", "CSAD", "MAN1A1", "PDLIM…
HALLMARK_APICAL_SURFACE	0.11883	0.262678	0.0401107	0.468094	1.27438	44	c("IL2RG", "IL2RB", "MAL", "LYN", "CD160", "SLC22A12", "AKAP7", "SRPX", "MDGA1", "THY1", "GHRL")
HALLMARK_ANGIOGENESIS	0.143098	0.290096	0.0364021	0.475407	1.26366	36	c("CCND2", "S100A4", "KCNJ8", "FSTL1", "OLR1", "LUM", "TIMP1", "LPL", "NRP1", "MSX1", "VCAN", "THBD", "FGFR1", "COL3A1", "COL5A2", "TNFRSF21")
HALLMARK_PI3K_AKT_MTOR_SIGNALING	0.145048	0.290096	0.0350824	0.408988	1.18379	104	c("SLA", "LCK", "IL2RG", "CAMK4", "PRKCB", "FASLG", "NCK1", "CXCR4", "STAT2", "DAPP1", "ITPR2", "ATF1", "ACTR3", "RPS6KA3", "PIKFYVE", "TIAM1", "MAP3K7", "NOD1", "NFKBIB", "MKNK1", "TBK1", "PFN1", "HSP90B1", "PDK1", "CDKN1A", "CAB39", "CDKN1B", "ACTR2")
HALLMARK_REACTIVE_OXYGEN_SPECIES_PATHWAY	0.215434	0.409573	0.0280625	0.430325	1.18421	49	c("IPCEF1", "LSP1", "GPX3", "FES", "HHEX", "SOD2", "MBP", "MPO")
HALLMARK_UV_RESPONSE_DN	0.22429	0.409573	0.0268409	0.381304	1.11727	144	c("FYN", "CELF2", "PIK3CD", "GRK5", "SYNE1", "TGFBR2", "PPARG", "FBLN5", "RASA2", "DAB2", "HAS2", "CAV1", "PTGFR", "NR3C1", "DLC1", "ADD3", "PLPP3", "SNAI2", "GCNT1", "SCHIP1", "AKT3", "BCKDHB", "PRDM2", "ADGRL2", "NEK7", "PDLIM5", "PDGFRB", "PTPRM", "FZD2", "NRP1", "WDR37", "DMAC2L", "NR1D2", "ATP2B4", "CDKN1B", "COL3A1", "COL5A2", "EFEMP1", "ID1", "SMAD7", "TGFBR3", "LPAR1", "ITGB3", "PMP22", "…
HALLMARK_WNT_BETA_CATENIN_SIGNALING	0.256338	0.448592	0.0252137	0.426774	1.15716	42	c("LEF1", "CCND2", "TCF7", "WNT1", "RBPJ", "NOTCH4", "PTCH1", "DLL1", "NUMB", "NOTCH1", "HEY2")
HALLMARK_PROTEIN_SECRETION	0.27871	0.468232	0.203509	-0.19733	-1.08268	96	c("TOM1L1", "SCAMP3", "BNIP3", "YIPF6", "OCRL", "SGMS1", "CLTC", "RAB22A", "ARFIP1", "STX16", "LAMP2", "ARF1", "EGFR", "AP1G1", "COG2", "ATP1A1", "CLCN3", "ICA1", "RAB14", "CLN5", "SCRN1")
HALLMARK_HEME_METABOLISM	0.297259	0.480188	0.0221882	0.362943	1.07408	197	c("CLIC2", "C3", "MPP1", "SNCA", "CTSB", "TMCC2", "GYPC", "ACP5", "ADD2", "LMO2", "ACKR1", "GYPE", "HBD", "OPTN", "CCDC28A", "ANK1", "SPTA1", "SIDT2", "TAL1", "BTG2", "TENT5C", "NR3C1", "RHD", "TNS1", "USP15", "KAT2B", "MFHAS1", "ALAD", "AQP3", "EZH1", "BMP2K", "KEL", "SDCBP", "NNT", "TSPO2", "NEK7", "ABCG2", "ALAS2", "EPB42", "BACH1", "HBB", "ERMAP", "AHSP", "CCND3", "GATA1", "KLF1", "SYNJ1", "F…
HALLMARK_P53_PATHWAY	0.371374	0.577693	0.0187753	0.353608	1.04705	199	c("IRAG2", "TCN2", "CCND2", "FAS", "IFI30", "DGKA", "PTPRE", "DEF6", "TGFB1", "ISCU", "CASP1", "S100A4", "CYFIP2", "F2R", "TAP1", "SOCS1", "TXNIP", "FUCA1", "BTG2", "LDHB", "CEBPA", "RNF19B", "CD81", "RAP2B", "DRAM1", "TRAFD1", "PROCR", "BMP2", "IL1A", "GM2A", "ADA")
HALLMARK_HEDGEHOG_SIGNALING	0.446154	0.667879	0.0168379	0.389804	1.03612	36	c("DPYSL2", "RTN1", "GLI1", "SCG2", "NRP2", "CDK6", "THY1", "PTCH1", "ETS2", "PML", "NRP1", "ACHE", "HEY2", "NKX6-1")
HALLMARK_BILE_ACID_METABOLISM	0.468296	0.667879	0.0153991	0.351047	1.01935	112	c("LCK", "ABCA6", "ABCD2", "ABCA9", "ALDH1A1", "BMP6", "CYP27A1", "ABCA8", "CH25H", "OPTN", "ACSL5", "HSD17B11", "AQP9", "HSD17B6", "ABCA1", "SOAT2", "HACL1", "CYP7B1")
HALLMARK_TGF_BETA_SIGNALING	0.477057	0.667879	0.0154208	0.366622	1.01942	54	c("TGFB1", "LTBP2", "SKI", "ENG", "BMP2", "ID3", "ID2", "CDKN1C", "SKIL", "MAP3K7", "WWTR1", "SPTBN1", "IFNGR2", "TGFBR1", "ID1", "SMAD7", "BMPR2", "RAB31", "SERPINE1", "PPM1A", "THBS1", "LEFTY2", "CTNNB1")
HALLMARK_PANCREAS_BETA_CELLS	0.568286	0.751632	0.0131811	0.357142	0.962528	40	c("LMO2", "MAFB", "PAK3", "DPP4", "FOXO1", "PAX4", "PCSK2", "AKT3", "PCSK1", "GCK", "ELP4", "NEUROD1", "NKX6-1")
HALLMARK_UV_RESPONSE_UP	0.572672	0.751632	0.0124685	0.332455	0.976653	158	c("ABCB1", "ARRB2", "RASGRP1", "SLC6A12", "IRF1", "FMO1", "LYN", "GPX3", "RAB27A", "SOD2", "CDO1", "TAP1", "ICAM1", "HLA-F", "BTG2", "BMP2", "AQP3", "MGAT1", "ALAS1", "GLS", "FGF18", "CDKN1C", "CYP1A1", "MAOA", "DLG4", "PPP1R2", "HSPA13", "SHOX2", "BTG1", "MSX1", "BAK1", "PDLIM3", "HMOX1", "GCH1", "NTRK3", "CCND3")
HALLMARK_HYPOXIA	0.645429	0.818256	0.0106977	0.322477	0.954867	199	c("ETS1", "TNFAIP3", "PIM1", "CHST2", "AMPD3", "PLAC8", "CXCR4", "S100A4", "GPC3", "SLC2A3", "TGM2", "RORA", "CAV1", "DCN", "AKAP12", "ISG20", "PYGM", "RBPJ", "SLC6A6", "NR3C1", "BCL2", "CAVIN1", "NDST2", "PNRC1", "SRPX", "SLC2A5", "PKP1", "CDKN1C", "NCAN", "KIF5A", "GCK", "SDC3", "LXN", "TKTL1", "PDK1", "INHA", "PAM", "HEXA", "BTG1", "CAVIN3", "PCK1", "IGFBP3", "NAGK", "CDKN1A", "RRAGD", "TPST2"…
HALLMARK_SPERMATOGENESIS	0.662397	0.818256	0.0103104	0.32106	0.938575	134	c("CAMK4", "GFI1", "POMC", "IL12RB2", "CHFR", "TLE4", "ACRBP", "ODF1", "PAPOLB", "AKAP4", "SLC2A5", "ART3", "TNP2", "JAM3", "CCNA1", "DDX4", "NOS1", "ZNRF4", "ACTL7B", "SNAP91", "HOXB1", "DPEP3", "TKTL1", "DDX25", "SCG5", "TEKT2", "GPR182", "MEP1B", "EZH2", "TUBA3C", "DMC1")
HALLMARK_MITOTIC_SPINDLE	0.731546	0.877856	0.0087445	0.311391	0.922043	199	c("DOCK2", "CCDC88A", "NCK1", "RASA2", "CNTRL", "MYO9B", "EPB41L2", "AKAP13", "BIN1", "PLEKHG2", "SYNPO", "ABR", "ARHGAP4", "RHOF", "ARHGEF2", "PKD2", "CAPZB", "PAFAH1B1", "NIN", "TIAM1", "PREX1", "CEP192", "ARHGAP27", "RAPGEF6", "ARHGEF3", "CDC42", "SPTBN1", "ARAP3", "PDLIM5", "CNTROB", "GSN", "MYO1E", "SUN2", "PIF1", "FSCN1", "PCNT", "DOCK4", "TUBGCP6", "ABI1", "CLIP2", "DST", "EPB41", "FBXO5",…
HALLMARK_ANDROGEN_RESPONSE	0.919082	0.994812	0.00435441	0.255619	0.738359	100	c("TNFAIP8", "PTK2B", "B2M", "UBE2J1", "SGK1", "MAF", "ADAMTS1", "AKAP12", "PLPP1", "MERTK", "CDK6", "RPS6KA3")
HALLMARK_PEROXISOME	0.941961	0.994812	0.00365762	0.246661	0.713943	104	c("ABCD2", "ABCB1", "ACSL4", "ALDH1A1", "SOD2", "ESR2", "ABCB4", "ACSL5", "HSD17B11", "SCGB1A1", "CRABP1", "ITGB1BP1", "ALB", "DLG4", "CNBP")
HALLMARK_NOTCH_SIGNALING	0.950331	0.994812	0.0584903	-0.164616	-0.702831	32	c("CCND1", "SKP1", "WNT5A", "APH1A", "PSENEN", "ARRB1", "NOTCH3", "DTX2", "HES1", "RBX1")
HALLMARK_FATTY_ACID_METABOLISM	0.951886	0.994812	0.00325701	0.253239	0.743784	157	c("IL4I1", "ACSL4", "FMO1", "ALDH1A1", "INMT", "CD1D", "G0S2", "CA6", "AOC3", "ACSL5", "HSD17B11", "UBE2L6", "ALAD", "AQP7", "GABARAPL1", "CA4", "PSME1", "BCKDHB", "CYP1A1", "MAOA", "ACSS1", "ALDH3A1", "ADH7")
HALLMARK_MTORC1_SIGNALING	0.969794	0.994812	0.00255875	0.250775	0.742557	199	c("SLA", "FGL2", "CORO1A", "CTSC", "ITGB2", "CFP", "WARS1", "IFI30", "CXCR4", "LGMN", "SLC2A3", "GGA2", "BTG2", "SLC6A6", "LTA4H", "DAPP1", "NIBAN1", "ADD3", "ACTR3", "SKAP2")
HALLMARK_CHOLESTEROL_HOMEOSTASIS	0.971126	0.994812	0.00287503	0.21247	0.603684	74	c("PPARG", "LGMN", "FABP5", "CXCL16", "ADH4", "NIBAN1", "ANTXR2", "PNRC1", "STARD4", "PLSCR1", "ATF5", "LPL", "AVPR1A", "LGALS3")
HALLMARK_ADIPOGENESIS	0.995499	0.995499	0.00100189	0.216387	0.640894	200	c("ENPP2", "C3", "STAT5A", "PPARG", "GPX3", "SPARCL1", "APOE", "ITIH5", "TANK", "COL15A1", "CAVIN2", "ALDH2", "ITGA7", "NABP1", "FABP4", "LAMA4", "ABCA1", "CAVIN1", "ELMOD3", "ANGPT1", "COQ3", "ADIPOQ", "COL4A1", "LIPE", "MYLK", "LPL", "SSPN", "MRAP", "CD36", "ADCY6")
HALLMARK_DNA_REPAIR				-0.239112		148	c("RAE1", "NELFCD", "DAD1", "TP53", "DDB1", "SUPT4H1", "POLR2C", "BCAP31", "STX3", "CETN2", "NME4", "RPA3", "POLR1D", "IMPDH2", "AK1", "POLR3C", "FEN1", "POLR2J", "UMPS", "APRT", "GTF2A2", "SNAPC5", "TAF13", "POLA1", "BRF2", "SEC61A1", "POLA2", "MPC2", "HPRT1", "MRPL40", "POLB", "NME1", "CANT1", "NELFB", "POLR2I", "POLD4", "VPS37D", "NT5C3A", "NME3", "NUDT9", "TAF12", "POLR2G", "DCTN4", "GPX4", "…
HALLMARK_E2F_TARGETS				-0.143027		200	c("CKS1B", "MAD2L1", "PAICS", "DIAPH3", "TP53", "KPNA2", "RAD51C", "RPA3", "TFRC", "KIF4A", "SRSF1", "PMS2", "GINS3", "UBE2T", "TIPIN", "CSE1L", "POLA2", "XRCC6", "RAD50", "H2AZ1", "POLD2", "NME1", "UBE2S", "RBBP7", "CKS2", "CCNB2", "ORC6", "WEE1", "UBR7", "RANBP1", "ORC2", "RFC2", "AURKA", "SSRP1", "CENPE", "PLK4", "CDC25A", "DCTPP1", "MCM2", "KIF22", "PRIM2", "XPO1", "POLD3", "POP7", "NUP153", …
HALLMARK_ESTROGEN_RESPONSE_EARLY				-0.278842		199	c("AMFR", "CCND1", "TFAP2C", "RHOD", "SYT12", "ANXA9", "SLC2A1", "ADCY9", "PDZK1", "THSD4", "GREB1", "IGF1R", "SEMA3B", "PTGES", "OVOL2", "ELOVL2", "MINDY1", "SCNN1A", "FKBP4", "ZNF185", "CLDN7", "MREG", "AKAP1", "ITPK1", "RAB17", "ELF3", "P2RY2", "SLC9A3R1", "ENDOD1", "SEC14L2", "ELOVL5", "WWC1", "ESRP2", "KDM4B", "SLC22A5", "MSMB", "SLC39A6", "SULT2B1", "BHLHE40", "TTC39A", "INHBB", "STC2", "OL…
HALLMARK_ESTROGEN_RESPONSE_LATE				-0.178778		198	c("AMFR", "CCND1", "TFAP2C", "IGSF1", "ANXA9", "IDH2", "PDZK1", "SEMA3B", "PTGES", "OVOL2", "SCNN1A", "CDH1", "FKBP4", "ITPK1", "SLC9A3R1", "AGR2", "PKP3", "ELOVL5", "LLGL2", "S100A9", "SLC22A5", "ACOX2", "LSR", "PLAC1", "LAMC2", "SULT2B1", "CHST8", "TSPAN13", "UGDH", "OLFM1", "CISH", "FAM102A", "NPY1R", "CD9", "SLC24A3", "PGR", "HPRT1", "CELSR2", "HOMER2", "OPN3", "PERP", "DNAJC12", "PAPSS2", "R…
HALLMARK_G2M_CHECKPOINT				-0.173227		199	c("CCND1", "CKS1B", "ORC5", "MAD2L1", "CUL4A", "EFNA5", "MAP3K20", "BCL3", "KPNA2", "MTF2", "RBM14", "MEIS1", "CCNA2", "KIF4A", "SRSF1", "PRC1", "POLA2", "YTHDC1", "CDC7", "H2AZ1", "DR1", "EGF", "SLC7A1", "UBE2S", "TENT4A", "HSPA8", "MT2A", "CBX1", "TFDP1", "CHAF1A", "RAD23B", "CKS2", "FANCC", "DKC1", "SMAD3", "CCNB2", "ORC6", "CHMP1A", "H2BC12", "SMARCC1", "ABL1", "DTYMK", "AURKA", "CENPE", "PLK…
HALLMARK_GLYCOLYSIS				-0.288613		198	c("IL13RA1", "PGK1", "SRD5A3", "VLDLR", "VEGFA", "HAX1", "PGAM1", "ALDOA", "TPI1", "ARPP19", "PKM", "G6PD", "FKBP4", "GYS1", "B4GALT4", "PKP2", "MET", "MPI", "PYGL", "P4HA1", "ELF3", "IER3", "ERO1A", "ABCB6", "XYLT2", "LDHA", "GMPPB", "CASP6", "EXT1", "GYS2", "PC", "CTH", "GOT2", "STC2", "IDH1", "NOL3", "NSDHL", "PGLS", "EFNA3", "ADORA2B", "CYB5A", "PHKA2", "AK4", "ARTN", "STC1", "KDELR3", "ANGPT…
HALLMARK_MYC_TARGETS_V1				-0.322106		200	c("PGK1", "MAD2L1", "CCT3", "EIF1AX", "ILF2", "MRPL9", "KPNA2", "PHB", "IMPDH2", "PSMA7", "FAM120A", "HDGF", "EIF3D", "COX5A", "CCT4", "LDHA", "AIMP2", "CLNS1A", "SSBP1", "TOMM70", "IARS1", "CCNA2", "PSMD3", "RPL34", "GOT2", "SRSF1", "CCT5", "EXOSC7", "GNL3", "ETF1", "CANX", "EIF3B", "XRCC6", "HPRT1", "DDX18", "HSPD1", "RPS5", "H2AZ1", "RPS6", "PHB2", "POLD2", "NME1", "SF3B3", "VBP1", "RSL1D1", "…
HALLMARK_OXIDATIVE_PHOSPHORYLATION				-0.328292		200	c("NDUFS8", "COX11", "ABCB7", "PDHA1", "IDH2", "MRPL11", "IDH3G", "NDUFC1", "SLC25A5", "TOMM22", "ETFA", "NDUFV1", "ATP1B1", "HSPA9", "ATP5F1E", "MGST3", "GPI", "COX8A", "ATP6V1E1", "FH", "COX5A", "LRPPRC", "LDHA", "PMPCA", "SUCLA2", "AIFM1", "ACAT1", "GRPEL1", "TOMM70", "NDUFS2", "GOT2", "IDH1", "CYB5A", "NDUFC2", "SLC25A4", "ECI1", "ACO2", "MDH2", "NDUFB4", "PHB2", "NDUFA1", "NDUFS4", "ATP5F1B"…

## Sheet: XXYLT1-AS2
Supplementary Table - GSEA results for BRCA Her2 lncRNAs - related to Supplementary Figure 3E
pathway	pval	padj	log2err	ES	NES	size	leadingEdge
HALLMARK_ALLOGRAFT_REJECTION	4.00756e-54	2.00378e-52	1.9199	0.772096	2.89425	200	c("LY75", "IL12B", "CD247", "CD96", "STAT4", "CD3E", "TRAT1", "CD2", "ITK", "CD40LG", "CD3G", "IL2RG", "IL2RB", "GZMA", "CD8A", "SOCS1", "CD3D", "FASLG", "HLA-DOB", "GZMB", "LCK", "CXCL13", "CD28", "CXCR3", "PRF1", "WARS1", "SIT1", "CD74", "CXCL9", "PRKCB", "KLRD1", "CCL19", "CCL5", "CCR5", "CD79A", "IFNG", "IL18RAP", "MAP4K1", "CD7", "CRTAM", "ITGAL", "IL18", "HLA-DRA", "IL12RB1", "CD8B", "PTPRC…
HALLMARK_INTERFERON_GAMMA_RESPONSE	1.76125e-43	4.40313e-42	1.72082	0.735128	2.75567	200	c("STAT4", "GPR18", "IL18BP", "IL2RB", "GZMA", "GBP4", "SOCS1", "IDO1", "SELP", "P2RY14", "WARS1", "BANK1", "CD74", "CXCL9", "CD38", "CCL5", "CIITA", "CXCL10", "CD274", "IRF1", "KLRK1", "XCL1", "CXCL11", "LCP2", "CSF2RB", "SLAMF7", "JAK2", "IL15", "HLA-DQA1", "HLA-DMA", "TAPBP", "TAP1", "CD69", "IRF8", "SAMD9L", "PSME2", "SAMHD1", "IL10RA", "IRF4", "ZBP1", "HLA-DRB1", "ITGB7", "PSMB9", "NLRC5", "…
HALLMARK_EPITHELIAL_MESENCHYMAL_TRANSITION	7.42555e-27	1.23759e-25	1.34223	-0.547476	-3.04837	200	c("LOXL2", "SPP1", "COL5A3", "COL7A1", "MMP14", "TPM1", "NTM", "FSTL3", "EDIL3", "COL11A1", "SGCD", "POSTN", "COL1A2", "COLGALT1", "THBS2", "BMP1", "ITGB5", "COL5A1", "PMEPA1", "TIMP3", "COL3A1", "LGALS1", "GJA1", "COL6A2", "COL1A1", "SPARC", "HTRA1", "PDGFRB", "COL8A2", "CCN2", "ITGA5", "SERPINE1", "P3H1", "PLAUR", "CALU", "FERMT2", "TGFBI", "INHBA", "RGS4", "COL5A2", "LAMC1", "TAGLN", "SPOCK1",…
HALLMARK_INTERFERON_ALPHA_RESPONSE	4.05003e-21	5.06253e-20	1.18665	0.729594	2.57841	97	c("SELL", "GBP4", "WARS1", "CD74", "LAMP3", "CXCL10", "IRF1", "CXCL11", "IL15", "TAP1", "SAMD9L", "PSME2", "PSMB9", "CASP1", "PSME1", "GBP2", "IRF2", "IL7", "IRF9", "B2M", "LAP3", "PSMB8", "BATF2", "RTP4", "ISG20", "PSMA3", "TRIM14", "NUB1", "TRIM21", "PARP12", "CASP8", "STAT2", "OASL", "RIPK2", "EPSTI1", "UBE2L6", "DHX58", "HERC6", "HLA-C", "IFI44L", "SAMD9", "IFIH1", "TENT5A", "PARP14", "TMEM14…
HALLMARK_INFLAMMATORY_RESPONSE	1.57055e-16	1.57055e-15	1.04763	0.582856	2.18417	199	c("SELL", "IL12B", "CCR7", "IL2RB", "LCK", "CXCR6", "SLAMF1", "CXCL9", "LAMP3", "CCL5", "RASGRP1", "CD48", "IL7R", "CXCL10", "IL18RAP", "LTA", "IRF1", "IL18", "CXCL11", "LCP2", "TACR1", "SELE", "IL15", "SEMA4D", "TNFRSF1B", "TAPBP", "IL18R1", "CD69", "EBI3", "GP1BA", "GPR132", "IL10RA", "KCNA3", "CD40", "TNFRSF9", "PTGER4", "GPR183", "CYBB", "PIK3R5", "CHST2", "P2RX7", "CCL22", "RTP4", "CCL17", "…
HALLMARK_IL6_JAK_STAT3_SIGNALING	8.15703e-13	6.79753e-12	0.921426	0.663277	2.31954	87	c("IL2RG", "SOCS1", "CXCL13", "CXCL9", "CD38", "CXCL10", "IRF1", "IL12RB1", "CXCL11", "CSF2RB", "TNFRSF1B", "LTB", "IL18R1", "EBI3", "IL2RA", "IL9R", "STAT1", "CSF2RA", "IL7", "IRF9", "PIK3R5", "IL1R2", "PTPN2", "IL15RA", "ITGA4", "IL3RA", "PLA2G2A", "CD44", "STAT2", "IL17RB", "PIM1", "FAS", "MYD88", "TNF", "IL10RB", "CCR1", "IL1R1", "CRLF2", "CSF2", "IFNAR1", "MAP3K8", "PF4")
HALLMARK_IL2_STAT5_SIGNALING	4.02468e-12	2.87477e-11	0.887075	0.537836	2.01582	198	c("SELL", "ABCB1", "IL2RB", "GBP4", "SOCS1", "EOMES", "ICOS", "SELP", "TNFRSF8", "CD48", "CCR4", "CXCL10", "CDC42SE2", "CTLA4", "TRAF1", "CD79B", "LRRC8C", "TNFRSF1B", "CST7", "LTB", "IL18R1", "IRF8", "IL10RA", "IRF4", "IL2RA", "TNFRSF9", "CCND2", "FGL2", "TTC39B", "GPR65", "ITGAE", "IKZF4", "IL1R2", "RHOH", "PLPP1", "IL13", "CD83", "IL3RA", "CD86", "PDCD2L", "CD44", "SLC39A8", "IL10", "BATF3", "…
HALLMARK_COMPLEMENT	5.173e-10	3.23313e-09	0.801216	0.513068	1.92327	200	c("CD40LG", "GZMA", "CTSC", "GZMB", "LCK", "APOBEC3G", "SPOCK2", "GZMK", "CCL5", "RASGRP1", "IRF1", "LCP2", "JAK2", "PLEK", "CTSS", "WAS", "GP1BA", "C3", "PSMB9", "PIK3CG", "CASP1", "IRF2", "TNFAIP3", "APOC1", "DOCK10", "PLA2G7", "CR1", "PIK3R5", "LAP3", "C1QA", "PRCP", "FYN", "FCN1", "C1QC", "GNG2", "C2", "LYN", "FCER1G", "CR2", "ITIH1", "GCA", "CPM", "TFPI2", "GNGT2", "RHOG", "PIM1", "PFN1", "C…
HALLMARK_E2F_TARGETS	8.06021e-10	4.4779e-09	0.801216	0.510566	1.91389	200	c("SRSF2", "BARD1", "RPA2", "CDKN2C", "HNRNPD", "PHF5A", "NUP107", "SPC25", "ASF1A", "LMNB1", "CDCA8", "PTTG1", "NAP1L1", "EZH2", "PPP1R8", "CDCA3", "PSIP1", "ESPL1", "PA2G4", "CKS2", "NBN", "UNG", "DONSON", "TK1", "CENPM", "HELLS", "MELK", "AK2", "PCNA", "LYAR", "HMGA1", "HMGB3", "H2AZ1", "ASF1B", "BIRC5", "MCM5", "DDX39A", "CDC20", "KIF2C", "RAN", "GINS1", "RRM2", "TUBG1", "STMN1", "CCNB2", "SR…
HALLMARK_HYPOXIA	3.22798e-09	1.61399e-08	0.774939	-0.361621	-2.01311	199	c("STC2", "PPFIA4", "STC1", "COL5A1", "SLC2A1", "P4HA1", "CHST3", "DPYSL4", "PDGFB", "CCN2", "ANGPTL4", "ADM", "SERPINE1", "PLAUR", "TGFBI", "PPP1R3C", "PGK1", "BGN", "HDLBP", "CCN5", "PFKFB3", "EFNA1", "HK1", "BNIP3L", "CCN1", "FOS", "PPARGC1A", "STBD1", "GPC1", "MXI1", "NDRG1", "FOSL2", "SDC2", "GBE1", "LOX", "VEGFA", "PFKP", "BHLHE40", "DDIT4", "ACKR3", "CAVIN1", "ALDOC", "TMEM45A", "PAM", "PG…
HALLMARK_MYOGENESIS	1.70855e-06	7.76616e-06	0.643552	-0.312398	-1.73908	199	c("STC2", "SGCD", "PPFIA4", "MYL3", "ITGB5", "AEBP1", "COL3A1", "COL6A2", "COL1A1", "SPARC", "SPHK1", "HSPB2", "MYH8", "DENND2B", "PPP1R3C", "CACNG1", "TAGLN", "ADAM12", "TPM2", "COL6A3", "TNNT2", "PDLIM7", "KIFC3", "KCNH2", "GADD45B", "MYH4", "SLN", "ADCY9", "FHL1", "CDH13", "MAPRE3", "CACNA1H", "BHLHE40", "SORBS1", "SCD", "DMPK", "SSPN", "SCHIP1", "ACTN3", "ITGB1", "HBEGF", "MYH9", "KCNH1", "HD…
HALLMARK_G2M_CHECKPOINT	1.91074e-05	7.96143e-05	0.57561	0.44083	1.65195	199	c("SRSF2", "DBF4", "BARD1", "RPA2", "CDKN2C", "SFPQ", "FBXO5", "HNRNPD", "TROAP", "HMGN2", "LMNB1", "PTTG1", "EZH2", "KIF15", "TPX2", "ESPL1", "G3BP1", "CKS2", "SRSF10", "ATF5", "HOXC10", "HMGA1", "HMGB3", "H2AZ1", "KATNA1", "BIRC5", "MCM5", "DDX39A", "CDC20", "TTK", "KIF2C", "KPNB1", "NUP50", "RPS6KA5", "STMN1", "NCL", "CCNB2", "BUB1", "SRSF1", "POLA2", "AMD1", "H2AX", "CDK1", "RACGAP1", "CENPA"…
HALLMARK_KRAS_SIGNALING_UP	2.98575e-05	0.000114837	0.57561	0.436159	1.63497	200	c("ABCB1", "IL33", "IL2RG", "BIRC3", "IKZF1", "IL7R", "CXCL10", "MAP4K1", "CD37", "ADAMDEC1", "TRAF1", "TNFRSF1B", "HSD11B1", "CTSS", "IRF8", "IL10RA", "TLR8", "DOCK2", "CLEC4A", "PDCD1LG2", "CCND2", "ETS1", "CSF2RA", "EPB41L3", "TNFAIP3", "TSPAN7", "TMEM176B", "PSMB8", "LY96", "CMKLR1", "FUCA1", "LAPTM5", "FCER1G", "LAT2", "LCP1", "TMEM176A", "ITGB2", "PECAM1", "IL1RL2", "GLRX", "TMEM100", "CCL2…
HALLMARK_MYC_TARGETS_V1	0.000150478	0.00053742	0.518848	0.419663	1.57313	200	c("SRSF2", "ERH", "U2AF1", "STARD7", "SRSF3", "HNRNPA1", "HNRNPD", "HNRNPA2B1", "POLE3", "PSMC4", "NAP1L1", "SSB", "PA2G4", "TARDBP", "G3BP1", "FBL", "SNRPA", "PCNA", "TUFM", "H2AZ1", "PSMA1", "HDAC2", "MCM5", "SRSF7", "C1QBP", "CDC20", "PSMB2", "CCT2", "CNBP", "RAN", "KPNB1", "UBA2", "PSMA4", "SRSF1", "HNRNPA3", "TRA2B", "NME1", "COX5A", "CDC45", "COPS5", "SET", "PSMD8", "HNRNPC", "PTGES3", "PRD…
HALLMARK_UV_RESPONSE_DN	0.000299957	0.000999855	0.498493	-0.301768	-1.60622	144	c("MGLL", "RBPMS", "MMP16", "COL11A1", "COL1A2", "IGF1R", "COL3A1", "GJA1", "COL1A1", "PDGFRB", "SERPINE1", "APBB2", "RGS4", "COL5A2", "LAMC1", "IRS1", "ITGB3", "MAP2K5", "VAV2", "ERBB2", "PTPN21", "CCN1", "MGMT", "SDC2", "ATRN", "BHLHE40", "PMP22", "DUSP1", "SCHIP1", "MAP1B")
HALLMARK_APICAL_JUNCTION	0.000348219	0.00108818	0.498493	-0.268942	-1.49717	199	c("CD276", "TRO", "BMP1", "WASL", "FLNC", "CERCAM", "CDH4", "TGFBI", "ADAMTS5", "PCDH1", "JAM3", "ICAM5", "NLGN3", "IRS1", "CDH1", "DMP1", "SHROOM2", "CRB3", "MYL9", "COL16A1", "CTNNA1", "VAV2", "LAMB3", "THY1", "KCNH2", "VCAN", "CLDN14", "ADAM9", "MMP2", "MAP3K20", "FBN1", "EXOC4", "GRB7", "NF1", "THBS3", "MVD", "MMP9", "ACTN3", "SLC30A3", "ACTN1", "CDH11", "ITGB1", "MYH10", "MYH9", "PPP2R2C", "…
HALLMARK_GLYCOLYSIS	0.000689425	0.00202772	0.477271	-0.259829	-1.44426	198	c("STC2", "CHPF", "PGAM1", "PPFIA4", "STC1", "CHST6", "COL5A1", "P4HA1", "DPYSL4", "ANGPTL4", "TGFBI", "PGK1", "HDLBP", "PPP2CB", "PLOD1", "SDC1", "B3GAT1", "EXT2", "B4GALT4", "VCAN", "PYGL", "GPC1", "MXI1", "SLC16A3", "PKM", "SDC2", "IL13RA1", "VEGFA", "PFKP", "CACNA1H", "DDIT4", "CTH", "MPI", "PAM", "CHPF2", "ALDOB", "ERO1A", "PFKFB1", "PKP2", "MIOX", "LDHA", "ENO2", "PLOD2", "ALDOA", "AK4", "A…
HALLMARK_ESTROGEN_RESPONSE_EARLY	0.000812265	0.00225629	0.477271	-0.260923	-1.45253	199	c("STC2", "IGF1R", "SLC2A1", "GJA1", "ANXA9", "RAB31", "SYNGR1", "ARL3", "RAB17", "RHOBTB3", "CCN5", "ELOVL2", "NBL1", "TFAP2C", "FOS", "SYT12", "MINDY1", "MAPT", "P2RY2", "ASB13", "ADCY9", "FLNB", "RRP12", "ENDOD1", "BHLHE40", "PTGES", "THSD4", "CCND1", "FARP1", "WFS1", "RET", "OLFM1", "KDM4B", "INHBB", "RHOD", "CA12", "HSPB8", "SLC7A2", "NCOR2", "AMFR", "SLC16A1", "TSKU", "SEMA3B", "OLFML3", "M…
HALLMARK_TNFA_SIGNALING_VIA_NFKB	0.00189323	0.00498217	0.45506	0.39481	1.47997	200	c("IL12B", "BIRC3", "CCL5", "IL7R", "CXCL10", "IRF1", "IL18", "CXCL11", "TRAF1", "PLEK", "TAP1", "CD69", "CCL4", "TNFRSF9", "PTGER4", "TNFAIP3", "GPR183", "DUSP2", "SOD2", "BTG1", "TNFAIP8", "IL15RA", "CD83", "GCH1", "BCL2A1", "CFLAR", "NFKBIE", "TANK", "CD44", "RIPK2", "FUT4", "NFKBIA", "IFIH1", "DDX58", "CCL20", "TNF", "ICAM1", "PNRC1", "PTX3", "RNF19B", "STAT5A", "RELB", "SGK1", "CSF2")
HALLMARK_ANGIOGENESIS	0.00221359	0.00553397	0.431708	-0.43261	-1.76549	36	c("SPP1", "POSTN", "STC1", "COL3A1", "COL5A2", "VAV2", "VCAN", "VEGFA", "FGFR1", "ITGAV", "APOH", "FSTL1", "LUM")
HALLMARK_TGF_BETA_SIGNALING	0.00244496	0.00582133	0.431708	-0.372554	-1.67607	54	c("PMEPA1", "SERPINE1", "RAB31", "CDH1", "BCAR3", "ID3", "ACVR1", "SMURF1", "JUNB", "NOG", "THBS1", "NCOR2", "SMAD7", "PPP1R15A")
HALLMARK_APOPTOSIS	0.00542644	0.0123328	0.198584	0.38825	1.43646	161	c("CD2", "FASLG", "BIRC3", "PRF1", "CD38", "IRF1", "IL18", "TAP1", "CD69", "CCND2", "DPYD", "CASP1", "PLCB2", "SOD2", "ISG20", "GCH1", "CFLAR", "CD44", "CASP8", "TGFBR3", "GNA15", "DNAJA1", "CASP4", "FAS", "LEF1", "DAP3", "TNF")
HALLMARK_OXIDATIVE_PHOSPHORYLATION	0.00952381	0.0207039	0.1485	0.365356	1.36956	200	c("ISCU", "LDHB", "TIMM50", "NDUFB1", "ECH1", "MPC1", "ATP5MC2", "UQCRH", "MRPS15", "ATP5PO", "FDX1", "SDHD", "TIMM8B", "ATP5PB", "DECR1", "MRPL15", "OAT", "ATP5MG", "NDUFA9", "DLST", "COX7A2", "COX6B1", "CYCS", "COX6C", "UQCRFS1", "NDUFA6", "HCCS", "MRPL35", "COX5A", "PDP1", "NDUFA4", "MRPS12", "FXN", "ATP5PD", "PRDX3", "MDH1", "OXA1L", "NDUFB8", "MAOB", "UQCRC1", "MFN2", "TIMM10", "TIMM9", "CAS…
HALLMARK_PI3K_AKT_MTOR_SIGNALING	0.0134836	0.0280909	0.12695	0.406118	1.44575	104	c("IL2RG", "FASLG", "LCK", "PRKCB", "SLA", "CAMK4", "DAPP1", "STAT2", "PFN1", "NCK1", "ACTR3", "ATF1", "MYD88", "TBK1", "MKNK1", "ARHGDIA", "CXCR4", "MAP2K6", "NFKBIB", "PIK3R3", "CDK1", "ARPC3", "UBE2N", "RPS6KA1", "PPP2R1B", "ADCY2", "PAK4")
HALLMARK_COAGULATION	0.0141356	0.0282712	0.38073	-0.245231	-1.29535	138	c("MMP14", "MMP11", "TMPRSS6", "BMP1", "TIMP3", "SPARC", "S100A1", "HTRA1", "PDGFB", "SERPINE1", "HPN", "PLAT", "ITGB3", "FGA", "COMP", "FN1", "PLAU", "KLK8", "ADAM9", "LRP1", "MMP2", "ACOX2", "FBN1", "CPB2", "GNG12", "PROC", "PLG", "GP9", "MMP9", "DUSP6", "THBS1", "FGG", "ITGA2", "MAFF")
HALLMARK_HEDGEHOG_SIGNALING	0.0184127	0.035409	0.269842	-0.376546	-1.53669	36	c("NRCAM", "CRMP1", "UNC5C", "THY1", "VEGFA", "NF1", "PLG", "NRP2", "MYH9", "L1CAM", "ADGRG1")
HALLMARK_REACTIVE_OXYGEN_SPECIES_PATHWAY	0.0520953	0.0964727	0.0661161	0.433512	1.40064	49	c("IPCEF1", "SOD2", "MBP", "PRDX1", "SCAF4", "GLRX", "HHEX", "MPO", "FES", "LSP1", "TXN", "SOD1", "NDUFA6", "GPX3", "CDKN2D", "GLRX2", "EGLN2")
HALLMARK_PANCREAS_BETA_CELLS	0.0564409	0.100787	0.156279	-0.326436	-1.36699	40	c("DCX", "IAPP", "CHGA", "PDX1", "ABCC8", "NKX2-2", "NEUROD1", "SYT13", "GCG", "NEUROG3", "STXBP1", "FOXA2", "HNF1A", "PKLR")
HALLMARK_XENOBIOTIC_METABOLISM	0.0590918	0.101882	0.0580089	0.335392	1.25683	199	c("PTGDS", "ABCD2", "VNN1", "HSD11B1", "IRF8", "CYFIP2", "TMEM176B", "GCH1", "PSMB10", "AP4B1", "ECH1", "CYP27A1", "ITIH1", "CNDP2", "CSAD", "CYP2S1", "IGF1", "TDO2", "VTN", "MTHFD1", "FAS", "ENTPD5", "HES6", "FMO1", "ADH7", "NDRG2", "DHRS7", "AHCY", "HRG", "IL1R1", "ALDH9A1", "ACP2", "SLC6A12", "CCL25", "APOE", "PGD", "DCXR", "FBP1", "ALDH2", "IGFBP1", "ALDH3A1", "LEAP2", "SERPINA6", "CBR1", "CF…
HALLMARK_SPERMATOGENESIS	0.0730424	0.121737	0.0522852	0.350813	1.27992	134	c("GFI1", "TLE4", "CAMK4", "DBF4", "TCP11", "ART3", "ZC2HC1C", "IL12RB2", "ODF1", "EZH2", "POMC", "HOXB1", "TNP2", "DDX25", "TALDO1", "CLGN", "SHE", "H1-6", "DCC", "TTK", "KIF2C", "GPR182", "NOS1", "CCNB2", "BUB1", "CDK1", "CHFR", "DPEP3", "PARP2", "TUBA3C", "DMC1", "TKTL1", "PHKG2", "NCAPH", "PSMG1", "CLPB", "ARL4A", "ALOX15", "TEKT2", "CCNA1", "TSN", "IFT88", "RAD17", "SYCP1", "ACRBP", "PGS1", …
HALLMARK_KRAS_SIGNALING_DN	0.0818974	0.132093	0.0486767	0.328449	1.23082	199	c("IL12B", "CD40LG", "IFNG", "PDCD1", "GP1BA", "WNT16", "TCL1A", "TFAP2B", "PTGFR", "SLC16A7", "CHST2", "BARD1", "TENT5C", "EDAR", "P2RY4", "NRIP2", "DLK2", "MYH7", "ZC2HC1C", "GP2", "STAG3", "IFI44L", "CYP39A1", "ATP4A", "CD207", "VPREB1", "CKM", "SPRR3", "DCC", "ITIH3", "UGT2B17", "SGK1", "RIBC2", "MX1", "NOS1", "UPK3B", "PKP1", "PDE6B", "CYP11B2", "CCR8", "CHRNG", "ARPP21", "CAMK1D", "CPEB3", …
HALLMARK_PEROXISOME	0.106605	0.16657	0.0430067	0.352975	1.25657	104	c("ABCB1", "ABCD2", "ALDH1A1", "ESR2", "SOD2", "ACSL5", "PRDX1", "ECH1", "ISOC1", "NUDT19", "ACSL4", "ALDH9A1", "RDH11", "UGT2B17", "SLC25A19", "CNBP", "SOD1", "CLN6", "PEX2", "SERPINA6", "CDK7", "HAO2", "ELOVL5", "MSH2", "CRAT", "PEX11B", "CACNA1B", "DIO1", "SLC25A17")
HALLMARK_DNA_REPAIR	0.158176	0.23966	0.0338209	0.321662	1.183	148	c("PDE6G", "HCLS1", "RPA2", "GTF2B", "NT5C3A", "ARL6IP1", "ZWINT", "SUPT5H", "AK3", "RBX1", "SRSF6", "TAF12", "ERCC8", "TAF9", "PCNA", "POLR3GL", "UPF3B", "AAAS", "POLR1C", "POLA2", "ELOA", "POLR2I", "POLR2A", "NME1", "RFC5", "TARBP2", "POLR3C", "GTF2H5", "SDCBP", "GTF2A2", "CMPK2", "DGCR8", "RFC3", "CDA", "LIG1", "CCNO", "NFX1", "ALYREF", "GTF3C5", "RFC2", "VPS37B", "CSTF3", "NCBP2", "TYMS", "MP…
HALLMARK_FATTY_ACID_METABOLISM	0.183133	0.269314	0.0309553	0.31489	1.16278	157	c("VNN1", "ALDH1A1", "PSME1", "INMT", "ACSL5", "CD1D", "ECH1", "CBR3", "UBE2L6", "TDO2", "CA6", "IL4I1", "FMO1", "NBN", "ACAT2", "ADH7", "SDHD", "DECR1", "ACSL4", "H2AZ1", "ALDH9A1", "RDH11", "AUH", "DLST", "HCCS", "ALDH3A1", "CYP4A22", "CBR1", "ACSS1", "MDH1", "HSDL2", "HAO2", "ELOVL5", "ADSL", "PTS", "CYP4A11", "G0S2", "CYP1A1", "CRAT", "GPD1", "ALAD", "ACADS", "ENO3", "CRYZ", "PDHB", "HADHB", …
HALLMARK_APICAL_SURFACE	0.216138	0.308768	0.0301959	0.375696	1.1933	44	c("IL2RG", "IL2RB", "PKHD1", "LYN", "CD160", "MAL", "SLC22A12", "NTNG1")
HALLMARK_UV_RESPONSE_UP	0.262019	0.363916	0.024624	0.301449	1.114	158	c("ABCB1", "RASGRP1", "IRF1", "TAP1", "ARRB2", "SOD2", "AQP3", "E2F5", "BTG1", "HLA-F", "GCH1", "LYN", "POLE3", "RAB27A", "DNAJA1", "NFKBIA", "FMO1", "CEBPG", "ICAM1", "CCND3", "PPP1R2", "SLC6A12", "BID", "SIGMAR1", "AMD1", "H2AX")
HALLMARK_BILE_ACID_METABOLISM	0.307088	0.411834	0.0223972	0.306439	1.09937	112	c("LCK", "ABCD2", "ALDH1A1", "ACSL5", "BMP6", "SOAT2", "CYP7B1", "CYP27A1", "CH25H", "ABCA5", "ISOC1", "KLF1", "CYP39A1", "OPTN", "ALDH9A1", "NR3C2", "ABCA9", "SOD1", "LIPE", "SERPINA6", "NR1H4", "ABCA6")
HALLMARK_P53_PATHWAY	0.312994	0.411834	0.0215871	0.2887	1.08186	199	c("SOCS1", "IRAG2", "TAP1", "DEF6", "CCND2", "CASP1", "ISCU", "CYFIP2", "BTG1", "LDHB", "TCN2", "FUCA1", "RAP2B", "BLCAP", "FAS", "GPX2", "CSRNP2", "SERTAD3", "DGKA", "CCND3", "RNF19B", "PCNA", "RHBDF2", "HINT1", "TRAFD1", "GM2A", "IFI30", "DCXR", "FBXW7", "CEBPA", "PPM1D", "DRAM1", "WWP1", "RCHY1", "FAM162A", "MDM2", "TXNIP", "PRMT2", "TPRKB", "KLF4", "RPS12", "FGF13", "SP1", "S100A4", "CCNG1", …
HALLMARK_MYC_TARGETS_V2	0.349955	0.448661	0.0213765	0.327651	1.08822	58	c("DUSP2", "RCL1", "NDUFAF4", "PA2G4", "UNG", "MCM5", "NOP2", "IPO4", "NPM1", "MRTO4", "PLK1", "NOP16", "NOP56", "PRMT3", "MPHOSPH10", "PUS1", "SLC29A2", "GRWD1", "IMP4", "SORD", "MAP3K6", "RABEPK", "CBX3", "SRM", "SUPV3L1")
HALLMARK_MTORC1_SIGNALING	0.408676	0.505418	0.0175542	0.277085	1.03834	199	c("CTSC", "WARS1", "SLA", "CORO1A", "FGL2", "TM7SF2", "CFP", "PSMA3", "DAPP1", "PRDX1", "ITGB2", "PSMC4", "GLRX", "ACTR3", "UNG", "PPA1", "SLC37A4", "MTHFD2L", "RDH11", "TBK1", "DDX39A", "CXCR4", "RRM2", "TUBG1", "PSMA4", "GGA2", "DHFR", "IFI30", "BUB1", "SDF2L1", "NFKBIB", "PIK3R3", "PITPNB", "NFYC", "CDC25A", "PSME3", "LTA4H", "COPS5", "PSMC2", "SLC1A4", "SLC1A5", "RPN1", "PSMG1", "ELOVL5", "PS…
HALLMARK_WNT_BETA_CATENIN_SIGNALING	0.414443	0.505418	0.0194871	0.33239	1.04601	42	c("TCF7", "CCND2", "WNT1", "PTCH1", "LEF1", "HDAC2", "NUMB")
HALLMARK_HEME_METABOLISM	0.466491	0.555346	0.01563	0.27082	1.0148	197	c("CLIC2", "ADD2", "ACKR1", "C3", "KEL", "AQP3", "SPTA1", "TENT5C", "EPB41", "RCL1", "LMO2", "GYPE", "XK", "KLF1", "ELL2", "OPTN", "UCP2", "CCND3", "NARF", "MPP1", "HTATIP2", "SIDT2", "FN3K", "H4C3", "E2F2", "USP15", "TAL1", "CIR1", "NR3C1", "FBXO9", "TRIM10", "DCAF11", "SDCBP", "HBQ1", "ANK1", "TCEA1", "CDR2", "GYPB", "PPOX", "TMEM9B", "FBXO7", "HTRA2", "GYPC", "RHD", "KAT2B", "ALAD", "GYPA", "M…
HALLMARK_NOTCH_SIGNALING	0.645585	0.75068	0.0414294	-0.228456	-0.90635	32	c("HEYL", "WNT5A", "CCND1", "FZD1", "NOTCH3", "ARRB1", "ST3GAL6", "SKP1", "DLL1", "FZD7")
HALLMARK_CHOLESTEROL_HOMEOSTASIS	0.809276	0.916954	0.00843997	0.232486	0.7985	74	c("FBXO6", "TM7SF2", "PPARG", "ECH1", "CXCL16", "ACAT2", "ATF5", "PNRC1", "PLSCR1", "MAL2", "FABP5", "LGALS3")
HALLMARK_MITOTIC_SPINDLE	0.825258	0.916954	0.00689368	0.225262	0.844138	199	c("DOCK2", "FBXO5", "CNTRL", "EPB41", "CDC42", "LMNB1", "RHOF", "NCK1", "KIF15", "TPX2", "RAPGEF6", "ESPL1", "PCGF5", "ARHGEF2", "KATNA1", "BIRC5", "ARHGDIA", "TTK", "KIF2C", "CAPZB", "CCNB2", "BUB1", "CDK1", "RACGAP1", "RASA2", "CD2AP", "CCDC88A", "ARHGAP4", "TLK1", "NDC80", "TUBGCP6", "PIF1", "CDC42EP2", "CEP72", "NCK2", "TBCD", "KIF20B", "SASS6", "MID1", "KNTC1", "EZR", "PCNT", "TIAM1", "KIF11…
HALLMARK_ANDROGEN_RESPONSE	0.895688	0.973574	0.00612187	0.209591	0.743597	100	c("PTK2B", "B2M", "PLPP1", "TNFAIP8", "SPCS3", "UBE2J1", "ELL2", "TMEM50A", "PA2G4", "CCND3", "SGK1", "GUCY1A1", "RAB4A", "CDK6", "ADAMTS1", "DBI", "ELOVL5", "UAP1", "TPD52")
HALLMARK_UNFOLDED_PROTEIN_RESPONSE	0.95435	1	0.00449794	0.189827	0.681017	112	c("SPCS3", "CNOT2", "CEBPG", "NABP1", "EIF4A3", "EXOSC10", "POP4", "H2AX", "CCL2", "IGFBP1", "NPM1", "SLC1A4", "YWHAZ", "DKC1", "NFYB", "EIF4A1", "MTREX", "BANF1", "EXOSC1", "IMP3", "MTHFD2", "DCP2", "EIF2S1", "NOP56", "TATDN2", "IFIT1", "CNOT4", "SRPRB", "SLC30A5", "KIF5B", "SERP1", "CALR", "RPS14", "CEBPB", "CXXC1")
HALLMARK_ADIPOGENESIS	0.98075	1	0.00262718	0.179111	0.671411	200	c("C3", "ENPP2", "CDKN2C", "TANK", "PPARG", "ECH1", "ATP5PO", "UCP2", "NABP1", "TALDO1", "DECR1", "MRPL15", "AK2", "DHRS7", "STAT5A", "APOE", "CAVIN2", "COQ3", "ATP1B3", "SOD1", "ALDH2", "LIPE", "SLC25A10", "PRDX3", "ANGPT1", "GPX3", "SLC1A5", "JAGN1", "UQCRC1", "ARL4A", "AGPAT3", "COL15A1", "PTCD3", "SDHB", "TOB1", "COX6A1", "CRAT", "CD302", "ACADS", "ITGA7", "DRAM2", "DLAT", "SQOR", "UQCR10", "…
HALLMARK_ESTROGEN_RESPONSE_LATE	0.999696	1	0.0016685	0.14184	0.531617	198	c("JAK2", "DUSP2", "PTPN6", "ISG20", "CD44", "IL17RB", "TFPI2", "SNX10", "PRKAR2B", "BATF", "METTL3", "SGK1", "CDC20", "SERPINA1", "FOXC1", "GALE", "DCXR", "COX6C", "FABP5", "MYB", "ASCL1", "STIL", "SLC1A4", "ELOVL5", "IL6ST", "KLF4", "NMU", "GLA", "LTF", "MOCS2", "KIF20A", "TOB1", "LSR", "CCNA1", "KRT13", "BAG1", "TJP3", "TFF3", "CLIC3", "TIAM1", "ID2", "IMPA2", "MICB", "ST6GALNAC2", "GAL", "CYP…
HALLMARK_PROTEIN_SECRETION	1	1	0.0581682	-0.117334	-0.590569	96	c("BNIP3", "CLN5", "STX16", "YKT6", "PAM", "SSPN", "SCRN1", "RAB22A", "ARFGEF2", "LAMP2", "AP3S1", "SEC24D", "AP1G1", "CLCN3", "GBF1")

## Sheet: LINC02446
Supplementary Table - GSEA results for BRCA Her2 lncRNAs - related to Supplementary Figure 3E
pathway	pval	padj	log2err	ES	NES	size	leadingEdge
HALLMARK_ALLOGRAFT_REJECTION	1.97926e-65	9.1046e-64	2.11003	0.848709	2.56151	200	c("IL2RB", "CD2", "PRF1", "GZMB", "CD96", "IL2RG", "CCL5", "CD3D", "CD3G", "CD3E", "LCK", "CXCR3", "CCR5", "SRGN", "FASLG", "ITK", "FGR", "LCP2", "GZMA", "TRAT1", "IL18RAP", "CD247", "CCL4", "CD8A", "IFNG", "CD40", "CD4", "SIT1", "HLA-DRA", "HLA-DMB", "CD7", "WAS", "MAP4K1", "CD8B", "IL12RB1", "CD74", "CRTAM", "CTSS", "C2", "PTPRC", "PRKCB", "ITGAL", "IRF8", "CXCL9", "ZAP70", "HCLS1", "STAT4", "C…
HALLMARK_INTERFERON_GAMMA_RESPONSE	4.67286e-46	1.07476e-44	1.7683	0.794956	2.39927	200	c("IL2RB", "CCL5", "CD69", "LCP2", "GBP4", "GZMA", "IL10RA", "IL18BP", "CD40", "CD74", "FGL2", "CSF2RB", "TNFAIP3", "IRF8", "KLRK1", "CXCL9", "ITGB7", "CASP1", "STAT4", "SAMHD1", "CD38", "CD86", "SLAMF7", "CIITA", "HLA-DMA", "IRF1", "P2RY14", "ST8SIA4", "CXCL10", "CXCL11", "GPR18", "CD274", "CMKLR1", "WARS1", "STAT1", "IDO1", "B2M", "HLA-B", "XCL1", "JAK2", "IL15RA", "MARCHF1", "EPSTI1", "SELP", …
HALLMARK_INFLAMMATORY_RESPONSE	7.63156e-37	1.17017e-35	1.57637	0.763712	2.3044	199	c("IL2RB", "CCL5", "LCK", "CD69", "GPR132", "CXCR6", "LCP2", "CD48", "IL10RA", "IL18RAP", "TNFRSF1B", "CD40", "SLAMF1", "LTA", "CCR7", "GPR183", "CXCL9", "PIK3R5", "IL18", "IL7R", "IL12B", "SELL", "IL18R1", "IRF1", "CXCL10", "EBI3", "TNFRSF9", "CXCL11", "CYBB", "CMKLR1", "LAMP3", "CHST2", "IL10", "PTAFR", "SELE", "P2RX7", "SEMA4D", "RASGRP1", "IL15RA", "KCNA3", "CSF1", "NLRP3", "CD14", "C3AR1", "…
HALLMARK_INTERFERON_ALPHA_RESPONSE	3.48636e-22	4.00931e-21	1.22105	0.793401	2.32406	97	c("GBP4", "CD74", "CASP1", "SELL", "IRF1", "CXCL10", "CXCL11", "LAMP3", "WARS1", "B2M", "EPSTI1", "TAP1", "LAP3", "CSF1", "GBP2", "PSMB9", "LPAR6", "SAMD9L", "IFI30", "TMEM140", "BATF2", "C1S", "UBE2L6", "HLA-C", "IL15", "NMI", "RTP4", "STAT2", "ISG20", "UBA7", "PSMB8", "TRIM21", "PARP14", "BST2", "IRF9", "OASL", "CCRL2", "IFIT3", "PSME2", "NUB1", "IFI44L", "IL7", "RIPK2", "PSME1", "LGALS3BP", "S…
HALLMARK_IL2_STAT5_SIGNALING	1.71616e-20	1.57887e-19	1.16907	0.677128	2.04239	198	c("CTLA4", "IL2RB", "ICOS", "GBP4", "CD48", "IL10RA", "TNFRSF1B", "FGL2", "TRAF1", "LRRC8C", "CST7", "IRF8", "CD86", "CCR4", "SELL", "IL18R1", "IL2RA", "GPR65", "CD83", "CXCL10", "EOMES", "TNFRSF9", "IL1R2", "IL10", "LTB", "SELP", "BATF3", "ABCB1", "CSF1", "PIM1", "SOCS1", "IRF4", "TNFRSF8", "CD79B", "GLIPR2", "CCND2", "ITGAE", "TGM2", "TNFRSF4", "CSF2", "IL3RA", "SYT11", "FLT3LG", "CDC42SE2", "P…
HALLMARK_COMPLEMENT	8.26584e-20	6.33714e-19	1.15122	0.668722	2.01828	200	c("GZMB", "CCL5", "LCK", "LCP2", "PLEK", "GZMA", "SPOCK2", "APOBEC3G", "WAS", "TNFAIP3", "CTSS", "C2", "GZMK", "PIK3R5", "CASP1", "CD40LG", "C1QC", "PLA2G7", "IRF1", "C1QA", "CTSC", "C3", "FCER1G", "FCN1", "DOCK10", "FYN", "JAK2", "RASGRP1", "LAP3", "GNG2", "PIM1", "PSMB9", "PIK3CG", "ITGAM", "CR1", "SERPING1", "GP1BA", "SH2B3", "APOC1", "LYN", "CPM", "C1S", "C1R", "CTSH", "RHOG", "CFH", "LIPA", …
HALLMARK_IL6_JAK_STAT3_SIGNALING	5.07265e-17	3.33345e-16	1.06721	0.760866	2.21316	87	c("IL2RG", "TNFRSF1B", "IL12RB1", "CSF2RB", "CXCL9", "PIK3R5", "CD38", "IL18R1", "IRF1", "CSF2RA", "IL2RA", "CXCL10", "CXCL13", "EBI3", "CXCL11", "IL1R2", "STAT1", "CCR1", "IL15RA", "LTB", "CSF1", "PIM1", "SOCS1", "CD14", "IL9R", "ACVRL1", "FAS", "CSF2", "ITGA4", "IL3RA", "DNTT", "STAT2", "TNF", "IL1B", "IRF9", "CD44", "TGFB1", "PLA2G2A", "SOCS3", "IL7", "CRLF2", "TLR2", "MAP3K8", "A2M", "CSF3R",…
HALLMARK_TNFA_SIGNALING_VIA_NFKB	7.28892e-17	4.19113e-16	1.05746	0.647728	1.95492	200	c("CCL5", "CD69", "PLEK", "CCL4", "TNFAIP3", "TRAF1", "GPR183", "IL18", "IL7R", "IL12B", "IRF1", "BCL2A1", "CD83", "CXCL10", "TNFRSF9", "CXCL11", "BIRC3", "IL15RA", "TAP1", "STAT5A", "CSF1", "DUSP2", "TNFAIP8", "CCL2", "PTGER4", "NFKBIE", "SOD2", "CSF2", "PTPRE", "CFLAR", "SGK1", "CD80", "RELB", "ICAM1", "EGR2", "RNF19B", "FUT4", "BTG1", "TNF", "IL1B", "NR4A3", "SLC2A6", "CD44", "CCRL2", "MSC", "…
HALLMARK_KRAS_SIGNALING_UP	2.14209e-13	1.09485e-12	0.943632	0.615418	1.85741	200	c("IL2RG", "ADAMDEC1", "IL10RA", "TNFRSF1B", "MAP4K1", "CLEC4A", "TNFAIP3", "CTSS", "CD37", "TRAF1", "IKZF1", "IRF8", "TLR8", "LAPTM5", "HSD11B1", "DOCK2", "PDCD1LG2", "IL7R", "CSF2RA", "ITGB2", "LAT2", "CXCL10", "FCER1G", "BIRC3", "CMKLR1", "TMEM176A", "TMEM176B", "LY96", "ABCB1", "ETS1", "LCP1", "C3AR1", "CXCR4", "CCND2", "IL33", "PRDM1", "PECAM1", "CSF2", "ENG", "TSPAN7", "GYPC", "CFH", "IL1B"…
HALLMARK_APOPTOSIS	8.87194e-08	4.08109e-07	0.704976	0.574898	1.72136	161	c("CD2", "PRF1", "CD69", "FASLG", "CASP1", "CD38", "IL18", "IRF1", "BIRC3", "PLCB2", "TAP1", "CD14", "DPYD", "CCND2", "FAS", "LEF1", "SOD2", "CFLAR", "GPX3", "ISG20", "TNF", "IL1B", "CD44", "CASP4", "GNA15", "PLPPR4", "CYLD", "TGFBR3", "EGR3", "TNFSF10", "ANXA1", "CAV1", "IFNGR1", "IL6", "IL1A", "HGF", "F2R", "CASP7", "CCNA1", "CASP8", "BTG2", "DCN", "BMP2", "CDKN1B", "GCH1", "GSTM1", "GSN", "LUM…
HALLMARK_COAGULATION	8.4243e-05	0.000352289	0.538434	0.531171	1.58164	138	c("PLEK", "C2", "C1QA", "C3", "FYN", "SERPING1", "MEP1A", "GP1BA", "APOC1", "PECAM1", "C1S", "C1R", "CTSH", "CFH", "SERPINA1", "LGMN", "VWF", "MMP7", "OLR1", "CTSB", "TFPI2", "ITIH1", "ISCU", "LTA4H", "CPQ", "SIRT2", "F10", "THBD", "A2M", "APOC2", "ANXA1", "CFD", "MMP1", "GDA", "RGN", "F2RL2", "MMP3", "PROS1", "PF4", "APOC3", "GSN", "APOA1", "TIMP1", "DUSP14", "CTSK", "MBL2", "MMP9", "CFB")
HALLMARK_XENOBIOTIC_METABOLISM	0.00190019	0.00728406	0.335069	0.460866	1.3906	199	c("IRF8", "HSD11B1", "PTGDS", "ABCD2", "TMEM176B", "CYP2S1", "SLC6A12", "FAS", "CYP27A1", "CYFIP2", "IGF1", "PSMB10", "APOE", "CDO1", "FMO1", "FMO3", "ATOH8", "ALAS1", "CCL25", "ACP2", "ITIH1", "PTGR1", "TTPA", "AP4B1", "GSTO1", "F10", "VNN1", "ALDH2", "TPST1", "IGFBP4", "AQP9", "CDA", "ID2", "HACL1", "CES1", "GABARAPL1", "EPHX1", "CD36", "CBR1", "PROS1", "UPP1", "AOX1", "ADH7", "GCH1", "GSTM4", …
HALLMARK_P53_PATHWAY	0.00470047	0.0166324	0.211071	0.449995	1.3578	199	c("CASP1", "IRAG2", "TAP1", "TCN2", "DEF6", "SOCS1", "IFI30", "GM2A", "CCND2", "FAS", "PTPRE", "CYFIP2", "RNF19B", "BTG1", "FUCA1", "ADA", "DGKA", "CCND3", "LDHB", "TGFB1", "CEBPA", "DRAM1", "ISCU", "RAP2B", "S100A4", "KLF4", "RHBDF2", "ZFP36L1", "CD81", "PROCR", "IL1A", "F2R", "EPHX1", "CTSD", "STOM", "UPP1", "BTG2", "BMP2", "RALGDS", "PLK3", "XPC", "TXNIP", "BAX", "MAPKAPK3", "CDKN1A", "CCNG1",…
HALLMARK_KRAS_SIGNALING_DN	0.00530053	0.017416	0.198584	0.446537	1.34737	199	c("IFNG", "PDCD1", "CD40LG", "IL12B", "CHST2", "GP1BA", "TCL1A", "SGK1", "CD80", "MEFV", "PTGFR", "WNT16", "CD207", "SLC16A7", "IFI44L", "TENT5C", "MX1", "SLC29A3", "TFAP2B", "PAX4", "SYNPO", "RSAD2", "ITIH3", "EDAR", "PDE6B", "KRT13", "NRIP2", "CAMK1D", "NOS1", "CLSTN3", "MAST3", "CCR8", "RYR1", "CALML5", "GP2", "EFHD1", "VPREB1", "NGB", "CCNA1", "BTG2", "KRT4", "UGT2B17", "CDH16", "EDN1", "CYP3…
HALLMARK_EPITHELIAL_MESENCHYMAL_TRANSITION	0.0234023	0.0717672	0.093304	0.423274	1.27749	200	c("TNFAIP3", "WIPF1", "IL32", "ABI3BP", "EMP3", "FAS", "TGM2", "VCAM1", "BASP1", "IL15", "GLIPR1", "FUCA1", "FBLN2", "CD44", "VIM", "TGFB1", "CAPG", "FGF2", "TFPI2", "FMOD", "FBLN5", "ANPEP", "SERPINE2", "GEM", "TGFBR3", "IGFBP4", "PTX3", "PCOLCE2", "ID2", "SCG2", "DAB2", "MATN2", "IL6", "MMP1", "MMP3", "PTHLH", "SFRP4", "MFAP5", "SFRP1", "DCN", "CXCL12", "FSTL1", "CADM1", "LUM", "GPX7", "TIMP1",…
HALLMARK_APICAL_SURFACE	0.0346101	0.0995041	0.078404	0.518611	1.42262	44	c("IL2RB", "IL2RG", "LYN", "MAL", "SLC22A12", "CX3CL1", "GHRL", "CD160", "AKAP7")
HALLMARK_PROTEIN_SECRETION	0.127372	0.344655	0.249247	-0.239685	-1.25355	96	c("TOM1L1", "BNIP3", "AP1G1", "CLCN3", "ARFIP1", "ATP7A", "YIPF6", "SCRN1", "STX16", "ICA1", "LAMP2", "ARFGEF2", "COG2", "GBF1", "RAB22A", "YKT6", "RAB9A", "CLTC", "EGFR", "SCAMP1", "NAPG", "KRT18", "OCRL", "TMED2", "TSPAN8", "SEC31A")
HALLMARK_ANGIOGENESIS	0.137001	0.350114	0.0378337	0.479393	1.28436	36	c("CCND2", "KCNJ8", "OLR1", "THBD", "S100A4", "PF4", "FSTL1", "LPL", "LUM", "PRG2", "TIMP1", "NRP1", "TNFRSF21")
HALLMARK_UV_RESPONSE_UP	0.167484	0.391199	0.0321922	0.385522	1.15322	158	c("IRF1", "RASGRP1", "TAP1", "ABCB1", "ARRB2", "HLA-F", "SLC6A12", "LYN", "SOD2", "ICAM1", "BTG1", "GPX3", "CDO1", "FMO1", "CCND3", "RAB27A", "ALAS1", "MGAT1", "GLS", "NFKBIA", "FGF18", "IL6", "CREG1", "PRKACA", "E2F5", "EPHX1", "CXCL2", "BTG2", "CDKN1C", "BMP2", "GCH1", "KLHDC3", "HYAL2", "DLG4", "AQP3", "NR4A1", "NXF1", "HSPA13", "PPP1R2", "CA2", "PLCL1", "FOSB", "FOS", "CYP1A1", "PPIF", "IL6ST…
HALLMARK_BILE_ACID_METABOLISM	0.170087	0.391199	0.0319858	0.399239	1.17809	112	c("LCK", "ABCD2", "CH25H", "CYP27A1", "ACSL5", "OPTN", "BMP6", "ALDH1A1", "ABCA6", "ABCA9", "HSD17B11", "ABCA8", "SOAT2", "CYP7B1", "AQP9", "HACL1", "SLC23A1", "LIPE", "KLF1", "PAOX")
HALLMARK_REACTIVE_OXYGEN_SPECIES_PATHWAY	0.184776	0.396267	0.0310933	0.437826	1.21777	49	c("IPCEF1", "LSP1", "FES", "SOD2", "GPX3", "MBP", "HHEX", "FTL", "GLRX", "MPO", "MSRA", "EGLN2", "CDKN2D", "PRDX2", "PRNP", "GPX4", "ATOX1", "JUNB", "NDUFS2", "ERCC2", "CAT")
HALLMARK_APICAL_JUNCTION	0.189519	0.396267	0.0298414	0.374102	1.1288	199	c("PTPRC", "TRAF1", "CD86", "RAC2", "FYB1", "CD274", "ICAM2", "CD209", "VCAM1", "PECAM1", "SYK", "ICAM1", "ARHGEF6", "CADM3", "SIRPA", "VWF", "RHOF", "GNAI2", "ARPC2", "NRXN2", "TSPAN4", "CNN2", "CX3CL1", "MSN", "CD34", "EPB41L2", "PFN1", "ITGA9", "CLDN15", "SDC3", "NEGR1", "ACTC1", "PBX2", "ADAM23", "EVL", "FSCN1", "LAYN", "MMP9", "MAPK14", "CLDN5", "SYMPK", "PLCG1", "NRTN", "SORBS3", "MMP2", "T…
HALLMARK_PI3K_AKT_MTOR_SIGNALING	0.222424	0.444847	0.027106	0.389402	1.14484	104	c("IL2RG", "LCK", "FASLG", "SLA", "PRKCB", "CAMK4", "CXCR4", "STAT2", "NCK1", "CALR", "NFKBIB", "PFN1", "NOD1", "ACTR3", "DAPP1", "CDKN1B", "PDK1", "TBK1", "CDK4", "CDKN1A", "NGF", "MKNK1", "PLCG1", "RPS6KA1", "CAB39", "TRAF2", "ADCY2", "ITPR2", "MYD88")
HALLMARK_MYC_TARGETS_V2	0.282392	0.541251	0.156279	-0.231659	-1.09073	58	c("NIP7", "AIMP2", "HSPD1", "PHB", "DCTPP1", "LAS1L", "SLC29A2", "PES1", "SORD", "NOC4L", "UTP20", "TBRG4", "HK2", "RRP12", "PPRC1", "SLC19A1", "HSPE1", "NOLC1", "IPO4", "PLK4", "DDX18", "PLK1", "MPHOSPH10")
HALLMARK_WNT_BETA_CATENIN_SIGNALING	0.350259	0.644477	0.0205083	0.404033	1.10333	42	c("CCND2", "LEF1", "TCF7", "WNT1", "PTCH1", "AXIN2", "CTNNB1", "NOTCH1", "DKK1", "PPARD", "HDAC5")
HALLMARK_UNFOLDED_PROTEIN_RESPONSE	0.466667	0.825641	0.274717	-0.187866	-0.975907	112	c("STC2", "ATP6V0D1", "EIF4EBP1", "PAIP1", "HSPA9", "LSM1", "EIF4E", "ASNS", "VEGFA", "ERO1A", "BAG3", "FKBP14", "EIF2S1", "IARS1", "SLC30A5", "EDC4", "EXOSC9", "SHC1", "CNOT4", "DKC1", "ATF6", "YIF1A", "TARS1", "ALDH18A1")
HALLMARK_HEME_METABOLISM	0.545655	0.878529	0.0131678	0.327289	0.987117	197	c("CLIC2", "C3", "MPP1", "LMO2", "ACP5", "ACKR1", "OPTN", "GYPC", "CCND3", "GYPE", "SNCA", "TMCC2", "CTSB", "TAL1", "TENT5C", "RCL1", "CCDC28A", "ANK1", "SDCBP", "HBD", "HBB", "SIDT2", "NR3C1", "KEL", "ADD2", "SPTA1", "PPOX", "CIR1", "FN3K", "USP15", "ALAD", "EPB41", "KAT2B", "KLF1", "EZH1", "BTG2", "NNT", "RBM5", "AQP3", "BACH1")
HALLMARK_CHOLESTEROL_HOMEOSTASIS	0.553285	0.878529	0.0132077	0.338003	0.973412	74	c("PPARG", "LGMN", "CXCL16", "FABP5", "FBXO6", "GSTM2", "PLSCR1", "STARD4", "PNRC1", "NIBAN1", "LPL", "ADH4", "CTNNB1", "ANTXR2", "AVPR1A", "TP53INP1", "TM7SF2", "LGALS3", "ATF3", "ANXA13", "ATF5", "ETHE1", "PLAUR", "ECH1", "MAL2", "FADS2", "NFIL3")
HALLMARK_HYPOXIA	0.553855	0.878529	0.0129515	0.325682	0.982703	199	c("TNFAIP3", "PLAC8", "CHST2", "PIM1", "ETS1", "CXCR4", "TGM2", "AMPD3", "BTG1", "ISG20", "SLC2A3", "NDST2", "GPC3", "S100A4", "LALBA", "GLRX", "SLC2A5", "NR3C1", "CAV1", "TIPARP", "IL6", "ZFP36", "RORA", "PNRC1", "TPST2", "BCL2", "HAS1", "DCN", "CDKN1C", "CDKN1B", "SDC3", "GAA", "HEXA", "PDK1", "PYGM", "CDKN1A", "DUSP1", "PPP1R15A", "NAGK", "CCN5", "CITED2", "VHL", "PCK1", "KIF5A", "FBP1", "GPC4…
HALLMARK_FATTY_ACID_METABOLISM	0.625263	0.937917	0.0111839	0.31791	0.951145	157	c("IL4I1", "ACSL5", "INMT", "UBE2L6", "CD1D", "ACSL4", "ALDH1A1", "DECR1", "FMO1", "HSD17B11", "G0S2", "PSME1", "VNN1", "CA4", "NBN", "ALAD", "GABARAPL1", "EPHX1", "CD36", "CBR1", "ODC1", "ADH7", "GCDH", "PDHB", "AOC3", "ALDH3A1", "FABP1", "CIDEA", "SDHD", "CA6", "CYP4A11")
HALLMARK_UV_RESPONSE_DN	0.632075	0.937917	0.0110341	0.317533	0.947302	144	c("PIK3CD", "FYN", "CELF2", "GRK5", "PPARG", "PTGFR", "TGFBR2", "SYNE1", "PLPP3", "FBLN5", "TGFBR3", "HAS2", "EFEMP1", "RASA2", "NR3C1", "MRPS31", "CAV1", "DAB2", "FZD2", "ADD3", "NFIB", "WDR37", "LPAR1", "CDKN1B", "DUSP1", "DLC1", "CITED2", "KIT", "RND3", "NRP1", "MGMT", "MAPK14", "ADGRL2", "DMAC2L")
HALLMARK_PEROXISOME	0.683792	0.977528	0.00992577	0.31028	0.912228	104	c("ABCD2", "ABCB1", "ACSL5", "SOD2", "ACSL4", "ALDH1A1", "HSD17B11", "DHRS3", "CRABP1", "ITGB1BP1", "UGT2B17", "CADM1", "PEX2", "DLG4", "SCGB1A1", "TSPO", "CNBP", "ESR2")
HALLMARK_MYOGENESIS	0.70127	0.977528	0.00941936	0.306727	0.925508	199	c("LSP1", "IGF1", "MEF2C", "GPX3", "BIN1", "TGFB1", "FGF2", "APLNR", "ITGA7", "PTGIS", "SIRT2", "FABP3", "MRAS", "ANKRD2", "NOS1", "COL15A1", "IGFBP7", "RYR1", "CFD", "SOD3", "SGCA", "PTP4A3", "REEP1", "CD36", "MYBPH", "GAA", "GSN", "TNNT3", "MAPK12", "FXYD1", "ACTC1", "PYGM", "CDKN1A", "MYL6B", "MYL4", "NAV2", "TNNI2", "DAPK2", "NOTCH1", "LAMA2", "HBEGF", "SORBS3", "MYF6", "KIFC3", "COL4A2", "PK…
HALLMARK_TGF_BETA_SIGNALING	0.759826	1	0.00871558	0.295588	0.829397	54	c("ENG", "TGFB1", "SKI", "ID2", "IFNGR2", "HDAC1", "CDKN1C", "BMP2", "CTNNB1", "PPP1R15A", "LTBP2", "ID3", "TGFBR1", "SPTBN1", "SMAD7", "ID1", "SERPINE1", "JUNB", "LEFTY2")
HALLMARK_HEDGEHOG_SIGNALING	0.765696	1	0.00922645	0.299202	0.801604	36	c("RTN1", "PML", "GLI1", "PTCH1", "DPYSL2", "SCG2", "CNTFR", "NRP1", "ETS2", "CDK6", "NRP2", "THY1", "SLIT1")
HALLMARK_NOTCH_SIGNALING	0.819403	1	0.00833114	0.283636	0.746997	32	c("WNT2", "TCF7L2", "DTX4", "NOTCH1", "MAML2", "PPARD", "DTX1", "SAP30", "FZD7", "RBX1", "PSENEN", "PSEN2")
HALLMARK_ANDROGEN_RESPONSE	0.829202	1	0.00669476	0.277217	0.812921	100	c("B2M", "PTK2B", "TNFAIP8", "SGK1", "CCND3", "MAF", "PLPP1", "UBE2J1", "ADAMTS1", "SPCS3", "MERTK")
HALLMARK_PANCREAS_BETA_CELLS	0.845974	1	0.00734583	0.271205	0.736117	40	c("LMO2", "MAFB", "PAX4", "PCSK1", "PAK3", "INSM1", "FOXO1", "ELP4", "DPP4", "NEUROD1", "SPCS1")
HALLMARK_MTORC1_SIGNALING	0.90479	1	0.00468487	0.267982	0.808599	199	c("SLA", "FGL2", "CORO1A", "ITGB2", "CTSC", "WARS1", "CFP", "IFI30", "CXCR4", "LGMN", "GGA2", "SLC2A3", "LTA4H", "GLRX", "PSMC4", "STARD4", "CALR", "NFKBIB", "ADD3", "SDF2L1", "ACTR3", "NIBAN1", "DAPP1", "EDEM1", "BTG2")
HALLMARK_ESTROGEN_RESPONSE_LATE	0.959696	1	0.00296386	0.245611	0.740828	198	c("JAK2", "DUSP2", "PTPN6", "SNX10", "SGK1", "KCNK5", "ISG20", "SERPINA1", "CXCL14", "FABP5", "CD44", "TFPI2", "KLF4", "EGR3", "IGFBP4", "KRT13", "ID2", "CAV1", "ADD3", "BATF", "ZFP36", "CLIC3", "BCL2", "CYP26B1", "MICB", "CCNA1", "CXCL12", "TMPRSS3", "CCN5", "ASCL1", "LTF", "COX6C", "TJP3", "ASS1", "CA2", "RPS6KA2", "IL17RB", "FOS", "TRIM29", "PPIF", "IL6ST", "BAG1", "CISH", "PLXNB1", "ATP2B4", …
HALLMARK_SPERMATOGENESIS	0.962807	1	0.00293322	0.229782	0.68349	134	c("GFI1", "CAMK4", "IL12RB2", "POMC", "TLE4", "ACRBP", "IFT88", "SLC2A5", "SHE", "NOS1", "ART3", "DPEP3", "PHF7", "CCNA1", "ZNRF4", "SNAP91", "ACTL7B", "GPR182", "SEPTIN4", "DDX25", "DDX4", "DNAJB8", "ZPBP", "ODF1", "TNP2", "RFC4")
HALLMARK_ADIPOGENESIS	0.964696	1	0.00276768	0.242982	0.733348	200	c("C3", "ENPP2", "STAT5A", "PPARG", "APOE", "GPX3", "DECR1", "NABP1", "ITIH5", "CAVIN2", "ITGA7", "SQOR", "DRAM2", "TANK", "ALDH2", "COL15A1", "IFNGR1", "SPARCL1", "FABP4", "LIPE", "SLC5A6", "CD36", "STOM", "ORM1", "LPL", "CIDEA", "ADIPOQ", "ABCA1", "ANGPT1", "CDKN2C", "GADD45A", "JAGN1", "CD302", "AK2", "ELMOD3", "PHYH", "HIBCH", "SLC27A1", "DNAJB9", "GPX4", "MRPL15", "CAVIN1", "RMDN3", "NMT1", …
HALLMARK_DNA_REPAIR	0.991388	1	0.0014572	0.20243	0.604296	148	c("HCLS1", "PDE6G", "ADA", "SDCBP", "CMPK2", "PDE4B", "CDA", "RPA2", "AK3", "SUPT5H", "GSDME", "GTF2B", "XPC", "REV3L", "NPR2", "SRSF6", "NT5C3A", "POLR3GL", "ERCC5", "ELL", "NCBP2", "RFC4", "RFC3", "POLD1", "GPX4", "SF3A3", "ZNF707", "AGO4", "CCNO", "POLH")
HALLMARK_MITOTIC_SPINDLE	0.991999	1	0.00131174	0.211248	0.637412	199	c("DOCK2", "CNTRL", "CCDC88A", "RHOF", "BIN1", "ARHGEF2", "NCK1", "PREX1", "MYO9B", "ARHGAP4", "SYNPO", "PLEKHG2", "RASA2", "EPB41L2", "RAPGEF6", "CEP57", "EPB41", "KIF15", "GSN", "CDC42", "TUBGCP6", "LMNB1", "CAPZB", "FSCN1", "ARHGAP27", "ARAP3", "SUN2", "ARHGEF3", "ABI1", "MARCKS", "ABR", "CDK5RAP2", "SPTBN1", "ARHGDIA", "CEP192", "PKD2", "MARK4", "PCNT", "TBCD", "PDLIM5", "WASF2", "SASS6", "FB…
HALLMARK_ESTROGEN_RESPONSE_EARLY	0.9959	1	0.000948031	0.200243	0.604208	199	c("JAK2", "RASGRP1", "FCMR", "TGM2", "KCNK5", "BCL11B", "CD44", "KLF4", "EGR3", "DHRS3", "IGFBP4", "KRT13", "TIPARP", "ADD3", "REEP1", "GFRA1", "CLIC3", "BCL2", "CYP26B1", "MICB", "TGIF2", "CXCL12", "AQP3", "PMAIP1", "UGCG", "TMPRSS3", "NAV2", "CCN5", "DLC1", "TJP3", "MYBL1", "RPS6KA2", "IL17RB", "FOS", "SYBU", "SH3BP5", "PPIF", "IL6ST", "BAG1", "CISH", "CBFA2T3")
HALLMARK_E2F_TARGETS	1	1	0.000204038	0.11934	0.360182	200	c("PSIP1", "RPA2", "ANP32E", "NBN", "NAP1L1", "CDKN1B", "EED", "CDK4", "CDKN1A", "LMNB1", "BARD1", "ING3", "CDKN2C", "EXOSC8", "LBR", "PDS5B", "NASP", "DCLRE1B", "RPA1", "AK2", "CNOT9", "DSCC1", "SPC25", "MCM5", "TRA2B", "MRE11", "RFC3", "POLD1", "PNN", "TCF19", "DNMT1", "DONSON", "PRPS1", "SRSF2", "PPP1R8", "DDX39A", "RNASEH2A", "MSH2", "DEK", "RAD21", "CDKN2A", "HMGB2", "MXD3", "ZW10", "CDK1", …
HALLMARK_G2M_CHECKPOINT				-0.177369		199	c("MAD2L1", "CCND1", "KMT5A", "MNAT1", "HMGB3", "CTCF", "ORC6", "SLC7A1", "KPNA2", "CCNA2", "TENT4A", "WRN", "MEIS2", "SMC1A", "MAP3K20", "GSPT1", "ORC5", "HIF1A", "SMAD3", "KIF4A", "CUL4A", "ATRX", "KIF23", "DMD", "H2AZ1", "SLC38A1", "SNRPD1", "H2BC12", "DKC1", "CENPE", "CCNT1", "KIF22", "NOTCH2", "PRC1", "SUV39H1", "CUL1", "MEIS1", "PBK", "POLE", "BCL3", "NSD2", "CDKN3")
HALLMARK_GLYCOLYSIS				-0.257026		198	c("FKBP4", "GOT2", "PGAM1", "PGK1", "TPI1", "STC2", "B3GAT1", "G6PD", "ALDOA", "IL13RA1", "MPI", "ARPP19", "PKM", "PHKA2", "STC1", "PPFIA4", "MXI1", "GPC1", "P4HA1", "VEGFA", "LCT", "ERO1A", "VLDLR", "PPP2CB", "ABCB6", "NOL3", "CHST6", "COG2", "PPIA", "GYS2", "HDLBP", "SDC1", "ELF3", "B4GALT4", "CASP6", "PAXIP1", "AK4", "ANGPTL4", "EGFR", "GPR87", "ME1", "LDHA", "MET", "XYLT2", "DLD", "EGLN3", "N…
HALLMARK_MYC_TARGETS_V1				-0.205139		200	c("GOT2", "PGK1", "EIF1AX", "SF3B3", "MAD2L1", "CCT5", "CCT3", "TOMM70", "EIF4E", "AIMP2", "HSPD1", "FAM120A", "HPRT1", "SLC25A3", "KPNA2", "EIF2S1", "CCNA2", "VDAC1", "PHB", "POLD2", "IARS1", "PSMD3", "GSPT1", "PPIA", "EIF3B", "CLNS1A", "CCT4", "H2AZ1", "PSMD7", "SNRPD1", "DHX15", "UBE2L3", "LDHA", "VBP1", "PSMD1", "SSBP1", "CUL1", "HSP90AB1", "PHB2", "ACP1", "ETF1", "RSL1D1", "EIF4G2", "HSPE1",…
HALLMARK_OXIDATIVE_PHOSPHORYLATION				-0.179763		200	c("GOT2", "GRPEL1", "PDHA1", "ATP6V1D", "ETFA", "NDUFS8", "HSPA9", "TOMM70", "COX15", "MRPS30", "NDUFC1", "IDH3G", "SLC25A3", "ATP6AP1", "COX11", "ATP5F1E", "ALDH6A1", "NDUFV1", "VDAC1", "ABCB7", "NDUFS4", "SUCLA2", "CPT1A", "MRPL11", "AIFM1", "ATP5F1B", "CS", "COX6A1", "LRPPRC", "IDH3A", "LDHA", "SLC25A5", "DLD", "SLC25A4", "GLUD1", "COX8A", "IDH1", "NDUFB4", "NDUFC2", "CYB5A", "ATP6V1E1", "PHB2…

## Sheet: USP30-AS1
Supplementary Table - GSEA results for BRCA Her2 lncRNAs - related to Supplementary Figure 3E
pathway	pval	padj	log2err	ES	NES	size	leadingEdge
HALLMARK_INTERFERON_GAMMA_RESPONSE	1.07937e-60	5.39683e-59	2.03509	0.785605	2.99777	200	c("IL18BP", "IRF1", "HLA-DMA", "HLA-B", "CASP1", "PSMB9", "CD74", "HLA-DRB1", "CCL5", "ZBP1", "IL15RA", "B2M", "HLA-A", "BATF2", "IDO1", "GZMA", "IFI30", "PSMB10", "CIITA", "PSME2", "HLA-G", "GBP4", "SOCS1", "CXCL10", "ISG20", "CXCL11", "CD40", "CD274", "PSMB8", "NLRC5", "WARS1", "TAP1", "IL2RB", "GPR18", "ITGB7", "CASP4", "CD38", "HLA-DQA1", "NMI", "CCL2", "TRIM21", "PTPN6", "STAT4", "IL15", "IF…
HALLMARK_ALLOGRAFT_REJECTION	2.06767e-59	5.16917e-58	2.00949	0.781996	2.984	200	c("HLA-DMA", "HLA-E", "CD74", "HLA-DOB", "CD7", "GZMB", "CCL5", "NCF4", "FASLG", "B2M", "HLA-A", "WAS", "CD247", "PRF1", "IL18RAP", "GZMA", "IFNG", "PSMB10", "HLA-DMB", "HLA-DRA", "SIT1", "CD3D", "IL2RG", "MAP4K1", "CD2", "HLA-G", "IL12RB1", "CXCR3", "FGR", "SOCS1", "CXCL13", "CD40", "ZAP70", "CCL4", "TAP2", "WARS1", "LCK", "LTB", "SPI1", "TAP1", "CD3E", "CCR5", "CD79A", "IL2RB", "HLA-DQA1", "CD8…
HALLMARK_INTERFERON_ALPHA_RESPONSE	1.01679e-30	1.69466e-29	1.43903	0.792475	2.85222	97	c("IRF1", "CASP1", "PSMB9", "CD74", "B2M", "BATF2", "IFI30", "PSME2", "GBP4", "LAMP3", "CXCL10", "ISG20", "CXCL11", "PSMB8", "WARS1", "TAP1", "UBA7", "HLA-C", "NMI", "TRIM21", "IL15", "IFI35", "UBE2L6", "RTP4", "BST2", "GBP2", "OASL", "EPSTI1", "SLC25A28", "SELL", "PSME1", "LAP3", "CSF1", "SAMD9L", "TMEM140", "IRF2", "PARP12", "IRF9", "IFI44", "IFIT3", "NUB1", "IRF7", "ISG15", "CD47", "LGALS3BP",…
HALLMARK_INFLAMMATORY_RESPONSE	3.65372e-29	4.56715e-28	1.40259	0.656457	2.50475	199	c("IRF1", "CCL5", "IL15RA", "IL18RAP", "LTA", "RHOG", "CD48", "LAMP3", "CXCL10", "CXCL11", "CD40", "SLAMF1", "LCK", "IL2RB", "IL18", "NMI", "CCL2", "GP1BA", "TNFRSF1B", "IL15", "CXCR6", "RTP4", "BST2", "CHST2", "LCP2", "GPR132", "IL10", "CCR7", "IL18R1", "EMP3", "CD69", "SELL", "ICAM1", "SEMA4D", "TAPBP", "CXCL9", "IL10RA", "CSF1", "TNFRSF9", "IL12B", "PIK3R5", "MEP1A", "SELE", "EBI3", "NFKBIA", …
HALLMARK_IL6_JAK_STAT3_SIGNALING	1.44793e-16	1.44793e-15	1.04763	0.690293	2.45426	87	c("IRF1", "IL15RA", "IL2RG", "IL12RB1", "SOCS1", "CXCL13", "CXCL10", "IL3RA", "CXCL11", "LTB", "CD38", "TNFRSF1B", "IL18R1", "IL1R2", "CXCL9", "CSF1", "TNF", "FAS", "CSF2RB", "PIM1", "PTPN2", "PIK3R5", "STAT1", "EBI3", "IRF9", "CCR1", "CSF2RA", "CD14", "IL10RB", "IL9R", "CRLF2", "IL2RA", "IL4R", "CXCL3", "CCL7", "ACVRL1", "IL7", "TLR2", "IL1B", "STAT2", "MAP3K8", "DNTT", "TNFRSF12A", "SOCS3", "JU…
HALLMARK_TNFA_SIGNALING_VIA_NFKB	4.04155e-16	3.36796e-15	1.0377	0.564838	2.15535	200	c("IRF1", "BCL2A1", "CCL5", "IL15RA", "TRAF1", "RELB", "NFKBIE", "CXCL10", "CXCL11", "CCL4", "TAP1", "NFKB2", "IL18", "CCL2", "BIRC3", "CD83", "PLEK", "CD69", "ICAM1", "STAT5A", "CSF1", "TNF", "TNFAIP2", "TNFAIP8", "TNFRSF9", "IL12B", "TNFAIP3", "SOD2", "SLC2A6", "NFKBIA", "CEBPB", "GPR183", "TNIP1", "CCNL1", "GCH1", "CFLAR", "PPP1R15A", "IFIT2", "RNF19B", "GADD45B", "CXCL3", "CCRL2", "TRIP10", "…
HALLMARK_COMPLEMENT	1.66053e-15	1.18609e-14	1.01754	0.559834	2.13626	200	c("IRF1", "CASP1", "PSMB9", "GZMB", "CCL5", "APOBEC3G", "WAS", "GZMA", "RHOG", "LCK", "CASP4", "GP1BA", "CD40LG", "FCER1G", "C1QA", "C2", "LCP2", "CTSS", "PLEK", "APOC1", "C3", "GZMK", "SPOCK2", "LAP3", "CASP5", "JAK2", "PIM1", "TNFAIP3", "C1QC", "PIK3R5", "IRF2", "CTSC", "LYN", "PLA2G7", "CEBPB", "APOBEC3F", "SERPING1", "IRF7", "FDX1", "PFN1", "GNGT2", "C1R", "SERPINA1", "RASGRP1", "CASP10", "GC…
HALLMARK_IL2_STAT5_SIGNALING	3.11958e-14	1.94974e-13	0.965328	0.548432	2.09213	198	c("CTLA4", "BATF3", "TRAF1", "CD48", "GBP4", "CD79B", "SOCS1", "CXCL10", "IL3RA", "ICOS", "FLT3LG", "LTB", "CST7", "IL2RB", "TNFRSF8", "TNFRSF1B", "CD83", "IL10", "IL18R1", "IL1R2", "EOMES", "SELL", "IRF8", "TNFRSF4", "GLIPR2", "IL10RA", "CSF1", "IRF4", "TNFRSF9", "BATF", "CD86", "PIM1", "IL13", "CCND2", "GPR65", "FGL2", "CTSZ", "SELP", "TGM2", "GSTO1", "ITGAE", "CCR4", "IL2RA", "IL4R", "GALM", "…
HALLMARK_PROTEIN_SECRETION	5.16163e-10	2.86757e-09	0.801216	-0.478363	-2.51477	96	c("AP1G1", "LMAN1", "CLCN3", "CLTC", "SCAMP1", "VPS4B", "GBF1", "COG2", "ATP7A", "TMED2", "ARFGEF1", "ARFGEF2", "KIF1B", "DST", "TOM1L1", "VPS45", "SEC22B", "OCRL", "ABCA1", "IGF2R", "ATP1A1", "RAB22A", "GOLGA4", "RAB14", "MAPK1", "YIPF6", "ATP6V1H", "LAMP2", "SEC31A", "SEC24D", "USO1", "SCRN1", "AP3B1", "RAB2A", "BNIP3", "DNM1L", "VAMP7", "COPB1", "ARFIP1", "COPB2", "TSPAN8", "ARCN1", "ICA1", "A…
HALLMARK_UV_RESPONSE_DN	5.47528e-09	2.73764e-08	0.761461	-0.38102	-2.11534	144	c("MMP16", "IGF1R", "NOTCH2", "ATRX", "APBB2", "IRS1", "ERBB2", "INPP4B", "PTEN", "ATRN", "MAP2K5", "NIPBL", "CDC42BPA", "TJP1", "MAP1B", "ATP2B1", "MGLL", "RBPMS", "ABCC1", "SCAF8", "SYNJ2", "ITGB3", "TOGARAM1", "GJA1", "AMPH", "SLC7A1", "GCNT1", "ATP2C1", "MT1E", "ZMIZ1", "ATXN1", "COL5A2", "LAMC1", "AKT3", "PLCB4", "PRKAR2B", "PHF3", "COL3A1", "DLC1", "PDGFRB", "COL1A2", "COL11A1", "RUNX1", "L…
HALLMARK_MITOTIC_SPINDLE	4.75754e-08	2.16252e-07	0.719513	-0.325338	-1.86572	199	c("NOTCH2", "LATS1", "APC", "WASL", "TRIO", "DYNC1H1", "TIAM1", "NF1", "LRPPRC", "CDC42BPA", "ARFGEF1", "RICTOR", "BCL2L11", "KIFAP3", "STK38L", "DYNLL2", "KIF1B", "ARHGEF7", "ARHGEF12", "RAPGEF5", "CTTN", "FARP1", "PXN", "KIF3B", "OPHN1", "DST", "ALMS1", "CDC27", "FGD6", "RABGAP1", "RASA1", "PPP4R2", "ALS2", "DOCK4", "RFC1", "ABL1", "CLASP1", "RASAL2", "SSH2", "ROCK1", "FGD4", "TUBD1", "SHROOM2"…
HALLMARK_ESTROGEN_RESPONSE_EARLY	6.62111e-06	2.75879e-05	0.610527	-0.289365	-1.65942	199	c("AREG", "IGF1R", "FRK", "NRIP1", "FKBP4", "CANT1", "CELSR2", "RHOBTB3", "ESRP2", "SLC39A6", "TIAM1", "AFF1", "PAPSS2", "ABLIM1", "MINDY1", "CCND1", "MED13L", "ABHD2", "SLC2A1", "SLC7A2", "CALB2", "FARP1", "AMFR", "GJA1", "CELSR1", "MYB", "DEPTOR", "NCOR2", "AR", "SLC19A2", "PDZK1", "TMEM164", "SLC22A5", "MLPH", "RET", "HSPB8", "GREB1", "STC2", "ISG20L2", "ZNF185", "TFF3", "DLC1", "MYOF", "ELF1"…
HALLMARK_APOPTOSIS	1.91813e-05	7.37743e-05	0.57561	0.451973	1.70002	161	c("IRF1", "CASP1", "FASLG", "PRF1", "CD2", "ISG20", "TAP1", "CASP4", "CD38", "IL18", "BIRC3", "CD69", "PLCB2", "TNF", "FAS", "SOD2", "DDIT3", "CCND2", "BAX", "GCH1", "CFLAR", "CD14", "DPYD", "LEF1", "GADD45B", "IFITM3", "TIMP1", "EBP", "IFNB1", "GNA15", "CASP7", "CASP8", "LGALS3", "CDC25B", "BCL2L1", "IGFBP6", "GPX1", "IL1B", "AIFM3", "TNFRSF12A", "JUN", "BCL10", "HMGB2", "ATF3", "SAT1", "BTG3", …
HALLMARK_KRAS_SIGNALING_UP	3.08948e-05	0.000110338	0.557332	0.424476	1.61975	200	c("IL2RG", "TRAF1", "MAP4K1", "CD37", "CXCL10", "PSMB8", "LAT2", "TNFRSF1B", "BIRC3", "FCER1G", "CTSS", "ADAMDEC1", "IKZF1", "IRF8", "LY96", "IL10RA", "GYPC", "HSD11B1", "CLEC4A", "TNFAIP3", "GLRX", "ITGB2", "LAPTM5", "FUCA1", "PDCD1LG2", "ENG", "CCND2", "DOCK2", "CSF2RA", "TLR8", "PPP1R15A", "ABCB1", "IL33", "EPHB2", "TMEM176A", "TMEM176B", "SLPI", "CMKLR1", "LCP1", "CCL20", "IL7R", "IL1B", "NR1…
HALLMARK_P53_PATHWAY	0.000260016	0.000866721	0.498493	0.408732	1.55954	199	c("CASP1", "IFI30", "SOCS1", "TAP1", "IRAG2", "ADA", "FAS", "DEF6", "FUCA1", "DDIT3", "GM2A", "UPP1", "CCND2", "BAX", "RHBDF2", "ISCU", "DDB2", "TCN2", "PPP1R15A", "VAMP8", "RAP2B", "NUPR1", "CD82", "RNF19B", "CYFIP2", "S100A4", "IER5", "CDKN2A", "CCND3", "BTG1", "TNFSF9", "PMM1", "RPS27L", "CEBPA", "BLCAP", "TPRKB", "DGKA", "DRAM1", "ERCC5", "STEAP3", "SERTAD3", "TRAFD1", "JUN", "WRAP73", "IP6K2…
HALLMARK_OXIDATIVE_PHOSPHORYLATION	0.00040732	0.00127287	0.498493	0.398766	1.52164	200	c("MRPL34", "ATP5MG", "BAX", "FDX1", "NDUFB1", "TCIRG1", "ISCU", "NDUFB6", "ATP6V1F", "TIMM8B", "COX5B", "MTRF1", "SDHD", "DECR1", "NDUFA3", "HTRA2", "COX6B1", "CASP7", "COX7B", "IDH3B", "ATP5MF", "ATP5ME", "ATP5F1C", "ATP5F1D", "MRPS22", "ACADVL", "COX17", "ALAS1", "SLC25A11", "UQCRC1", "UQCRH", "ATP5MC3", "TIMM10", "NDUFS7", "NDUFB3", "NDUFB4", "HSD17B10", "PHYH", "MRPS15", "UQCR10", "ETFB", "N…
HALLMARK_TGF_BETA_SIGNALING	0.000963627	0.0028342	0.477271	-0.388588	-1.80447	54	c("APC", "CDH1", "TJP1", "ARID4B", "MAP3K7", "THBS1", "SKIL", "PMEPA1", "XIAP", "CTNNB1", "BMPR2", "TRIM33", "PPM1A", "NCOR2", "SMAD1", "TGFBR1", "SLC20A1", "KLF10", "HIPK2", "FURIN", "BMPR1A", "LTBP2", "SMURF1", "ACVR1", "SERPINE1", "UBE2D3", "SMAD3", "SPTBN1", "SMAD6")
HALLMARK_REACTIVE_OXYGEN_SPECIES_PATHWAY	0.0019084	0.0053011	0.35482	0.509994	1.68277	49	c("LSP1", "GLRX", "IPCEF1", "SOD2", "FES", "CDKN2D", "FTL", "HHEX", "HMOX2", "MBP", "SELENOS", "ATOX1", "MPO", "PRNP", "NDUFB4", "EGLN2", "MSRA", "PRDX4", "SBNO2", "NDUFA6", "TXN", "PFKP", "PRDX1", "JUNB")
HALLMARK_UV_RESPONSE_UP	0.00529693	0.0139393	0.200513	0.385374	1.44745	158	c("HLA-F", "IRF1", "TAP1", "ARRB2", "ICAM1", "SLC6A12", "MGAT1", "SOD2", "NFKBIA", "LYN", "PSMC3", "GCH1", "RAB27A", "RASGRP1", "ABCB1", "CLTB", "ATP6V1F", "RPN1", "CCND3", "BTG1", "POLR2H", "CXCL2", "HYAL2", "RFC4", "SIGMAR1", "CYP1A1", "ALAS1", "H2AX", "FGF18", "PDAP1", "FEN1", "UROD", "FMO1", "AP2S1", "ATF3", "BTG3", "CDC34", "BAK1", "MRPL23", "C4BPB", "APOM", "TST", "HMOX1", "KLHDC3", "MSX1",…
HALLMARK_NOTCH_SIGNALING	0.0179234	0.0448084	0.269842	-0.383423	-1.56538	32	c("NOTCH2", "NOTCH3", "CCND1", "SKP1", "HEYL", "WNT5A", "FZD1", "FBXW11", "LFNG", "JAG1", "FZD7", "ARRB1", "APH1A")
HALLMARK_XENOBIOTIC_METABOLISM	0.0278703	0.066358	0.0857131	0.344057	1.31277	199	c("PSMB10", "PTGDS", "CCL25", "IRF8", "APOE", "SLC6A12", "HSD11B1", "FAS", "ACP2", "CYP2S1", "UPP1", "VNN1", "GCH1", "GSTO1", "CYFIP2", "CBR1", "BLVRB", "ABCD2", "DHRS1", "ABHD6", "TMEM176B", "GNMT", "CRP", "SERTAD1", "AP4B1", "PMM1", "GCKR", "LCAT", "ALDH3A1", "ITIH1", "CYP1A1", "ALAS1", "CSAD", "CYP27A1", "FMO3", "ACP1", "FMO1", "ADH7", "ALDH2", "CES1", "KYNU", "UPB1", "DHRS7", "DDT", "CNDP2", …
HALLMARK_COAGULATION	0.0599097	0.136158	0.0579561	0.347899	1.29354	138	c("GP1BA", "C1QA", "C2", "PLEK", "APOC1", "C3", "MEP1A", "SERPING1", "C1R", "SERPINA1", "ISCU", "TIMP1", "GDA", "FYN", "C1S", "TFPI2", "APOC2", "LGMN", "ITIH1", "CTSH", "MMP7", "C8G", "APOA1", "CPQ", "MMP9", "ANG", "CFD", "APOC3", "CPN1", "SIRT2", "PECAM1", "SH2B2", "CTSB", "CTSO", "ANXA1", "KLKB1", "F10", "MST1", "CRIP2", "F12", "MAFF", "MSRB2", "CFH", "MBL2", "DUSP14", "CFB", "DCT")
HALLMARK_DNA_REPAIR	0.0815284	0.177236	0.0490076	0.335347	1.25437	148	c("PDE6G", "HCLS1", "ADA", "GTF2B", "DGUOK", "SAC3D1", "DDB2", "RPA2", "CMPK2", "POLR3GL", "TAF10", "EDF1", "POLR2H", "NT5C3A", "CCNO", "RFC4", "COX17", "MRPL40", "MPG", "TAF9", "FEN1", "AAAS", "RBX1", "ERCC5", "ALYREF", "UPF3B", "TARBP2", "ERCC1", "NME3", "LIG1", "AK1", "RPA3", "POLR2I", "NT5C", "POLR1D", "CDA", "NELFE", "ITPA", "POLD1", "GTF3C5", "GMPR2", "AK3", "ADRM1", "NME1", "POLR2E", "SUPT…
HALLMARK_ANDROGEN_RESPONSE	0.0948276	0.197557	0.21826	-0.230694	-1.21318	100	c("LMAN1", "INPP4B", "SLC38A2", "ACSL3", "CCND1", "MAP7", "ABHD2", "ITGAV", "LIFR", "APPBP2", "HOMER2", "PMEPA1", "ARID5B", "ZMIZ1", "XRCC5", "SCD", "SPDEF", "XRCC6", "AKAP12", "PGM3", "SELENOP", "SEC24D", "RAB4A", "HMGCR", "SORD")
HALLMARK_CHOLESTEROL_HOMEOSTASIS	0.102418	0.204764	0.0444639	0.367798	1.28636	74	c("FBXO6", "CXCL16", "FABP5", "STARD4", "PLSCR1", "EBP", "GSTM2", "LGALS3", "LGMN", "TNFRSF12A", "TM7SF2", "PNRC1", "ATF3", "FDPS", "NIBAN1", "DHCR7", "STX5", "PLAUR", "PPARG", "LSS", "MVD", "MVK", "ATF5", "S100A11", "ECH1", "ANXA13", "NFIL3", "PMVK", "CBS", "PCYT2")
HALLMARK_FATTY_ACID_METABOLISM	0.109132	0.204764	0.0416456	0.325249	1.22159	157	c("IL4I1", "UBE2L6", "PSME1", "ALDH1A1", "ACSL5", "VNN1", "CBR1", "MCEE", "SDHD", "DECR1", "ENO3", "HSD17B11", "IDH3B", "CA6", "ALDH3A1", "CYP1A1", "ACADVL", "CD1D", "INMT", "HSD17B10", "UROD", "CYP4A11", "FMO1", "ODC1", "ECI1", "ADH7", "CBR3", "UROS", "NCAPH2", "PTS", "GRHPR", "HCCS", "ALAD", "HADH", "GCDH", "AUH", "GAPDHS", "CCDC58", "ACOT2", "CYP4A22", "SUCLG1", "G0S2", "ACADS", "LTC4S", "MDH1…
HALLMARK_KRAS_SIGNALING_DN	0.110573	0.204764	0.0411526	0.315128	1.20239	199	c("IFNG", "PDCD1", "GP1BA", "CD40LG", "CHST2", "IL12B", "TCL1A", "WNT16", "IFI44L", "EDAR", "ITIH3", "CD80", "KRT13", "MEFV", "RSAD2", "SGK1", "IDUA", "VPREB1", "PTGFR", "PDE6B", "ATP4A", "KRT1", "KRT4", "CDH16", "ACTC1", "UPK3B", "INSL5", "SLC6A3", "EDN1", "MX1", "SLC30A3", "STAG3", "DLK2", "TFAP2B", "SPHK2", "TGM1", "OXT", "MAGIX", "TCF7L1", "GTF3C5", "CCNA1", "RIBC2", "RYR1", "UGT2B17", "CNTFR…
HALLMARK_HEDGEHOG_SIGNALING	0.160428	0.286478	0.0920996	-0.287652	-1.21472	36	c("UNC5C", "NF1", "ADGRG1", "OPHN1", "CELSR1", "NRCAM", "RASA1", "CRMP1", "HEY1", "MYH9", "L1CAM", "PLG", "AMOT", "TLE3")
HALLMARK_UNFOLDED_PROTEIN_RESPONSE	0.179949	0.310256	0.17245	-0.209442	-1.11561	112	c("IARS1", "DNAJA4", "ATF6", "TTC37", "YWHAZ", "TARS1", "EIF4E", "PAIP1", "EDC4", "EXOC2", "SSR1", "HSPA9", "ALDH18A1", "ASNS", "EIF4G1", "KIF5B", "SEC31A", "STC2", "CNOT4", "SLC30A5", "EIF2AK3", "MTREX", "EEF2", "ATP6V0D1", "NOP14", "SLC1A4", "NFYA", "FKBP14", "NOLC1", "GEMIN4", "EIF2S1", "MTHFD2", "WFS1", "DCP2", "PARN", "SDAD1", "XPOT")
HALLMARK_EPITHELIAL_MESENCHYMAL_TRANSITION	0.25	0.416667	0.291091	-0.187483	-1.0754	200	c("AREG", "NOTCH2", "ITGA2", "POSTN", "EDIL3", "LAMC2", "ITGAV", "FERMT2", "THBS1", "COPA", "ITGB3", "PMEPA1", "DST", "GJA1", "CALU", "FN1", "ADAM12", "ITGB1", "VCAN", "SPOCK1", "INHBA", "LAMA2", "COL5A2", "LAMC1", "FBN1", "SGCD", "WNT5A", "CCN2", "THBS2", "NTM", "COL6A3", "COL3A1", "PDGFRB", "TPM4", "COL1A2", "FAP", "COL11A1", "CXCL6", "LRP1", "MEST", "NID2", "TIMP3", "COL12A1", "CRLF1", "CALD1"…
HALLMARK_BILE_ACID_METABOLISM	0.346822	0.55939	0.0204023	0.295598	1.07913	112	c("OPTN", "LCK", "ALDH1A1", "ACSL5", "CH25H", "GC", "GSTK1", "ABCD2", "GNMT", "HSD17B11", "PRDX5", "BMP6", "PEX16", "NR1H4", "CYP27A1", "PHYH", "APOA1", "PAOX", "SULT2B1")
HALLMARK_ANGIOGENESIS	0.368316	0.560606	0.0597724	-0.250642	-1.05843	36	c("APP", "POSTN", "STC1", "ITGAV", "VCAN", "COL5A2", "PTK2", "COL3A1", "APOH", "CXCL6")
HALLMARK_ESTROGEN_RESPONSE_LATE	0.37	0.560606	0.238353	-0.179468	-1.03118	198	c("AREG", "FRK", "NRIP1", "PRLR", "CDH1", "FKBP4", "CELSR2", "TIAM1", "AFF1", "SLC29A1", "PAPSS2", "CCND1", "LAMC2", "ABHD2", "IGSF1", "FARP1", "HOMER2", "AMFR", "CPE", "CD9", "MYB", "NCOR2", "AGR2", "DLG5", "PDZK1", "SLC22A5", "EMP2", "PERP", "CACNA2D2", "RET", "HSPB8", "PRKAR2B", "JAK1", "SERPINA3", "RABEP1", "TFF3")
HALLMARK_G2M_CHECKPOINT	0.383838	0.564468	0.235142	-0.179821	-1.03122	199	c("NOTCH2", "ATRX", "SLC12A2", "HSPA8", "SMARCC1", "CCNT1", "HIF1A", "GSPT1", "CTCF", "CCND1", "CUL4A", "NUP50", "TOP1", "SYNCRIP", "CDC27", "PRPF4B", "MAD2L1", "CUL3", "WRN", "SLC7A1", "SLC38A1", "PRMT5", "NUP98", "ABL1", "RASAL2", "KIF5B", "ORC5", "SRSF1", "CASP8AP2", "E2F3", "KPNB1", "PURA", "KIF4A", "SS18", "SMC1A", "PAFAH1B1", "MT2A", "CENPE", "RAD21", "MAP3K20", "NOLC1", "RAD23B", "SMC2", "…
HALLMARK_PEROXISOME	0.473585	0.660714	0.0158648	0.278805	1.01026	104	c("ALDH1A1", "ACSL5", "SOD2", "ESR2", "MVP", "ABCB1", "GSTK1", "DHRS3", "ABCD2", "HSD17B11", "PRDX5", "ITGB1BP1", "CNBP", "SLC25A19", "SULT2B1", "FIS1", "CLN6", "CTBP1", "BCL10", "CADM1", "ERCC1", "FDPS", "PEX14")
HALLMARK_HYPOXIA	0.475714	0.660714	0.0152883	0.26473	1.01009	199	c("ISG20", "CHST2", "PLAC8", "PIM1", "TNFAIP3", "GLRX", "DDIT3", "NAGK", "TGM2", "PYGM", "PPP1R15A", "TPST2", "S100A4", "CAVIN3", "ENO3", "BTG1", "PRDX5", "B3GALT6", "CSRP2", "AMPD3", "ETS1", "NDST2", "CXCR4", "SLC2A5", "SULT2B1", "JUN", "GAA", "PNRC1", "SAP30", "ATF3", "CDKN1B", "SLC37A4", "GRHPR", "TKTL1", "INHA", "FAM162A", "HMOX1", "NR3C1", "ENO1", "PGF", "PLAUR", "HSPA5", "GAPDHS", "NCAN", "…
HALLMARK_PI3K_AKT_MTOR_SIGNALING	0.543572	0.734556	0.0138738	0.268553	0.973116	104	c("FASLG", "IL2RG", "LCK", "SLA", "PRKCB", "DDIT3", "NFKBIB", "PFN1", "NCK1", "CAMK4", "DAPP1", "NOD1", "TRAF2", "E2F1", "STAT2", "PIN1", "CXCR4", "IRAK4", "ARHGDIA", "CALR", "CDKN1B", "ARPC3", "MAP2K6", "MYD88", "HRAS")
HALLMARK_MTORC1_SIGNALING	0.65778	0.865501	0.0105556	0.244615	0.933342	199	c("IFI30", "WARS1", "CORO1A", "SLA", "GLRX", "ITGB2", "CTSC", "DDIT3", "CFP", "FGL2", "NFKBIB", "STARD4", "SDF2L1", "PPP1R15A", "NUPR1", "RPN1", "FKBP2", "EBP", "PSMC2", "PSMC4", "GLA", "PSMD13", "DDX39A", "DAPP1", "LGMN", "PSMA3", "HMBS", "PDAP1", "RRP9", "CXCR4", "TM7SF2", "CALR", "GGA2", "SLC37A4", "ARPC5L", "NFYC", "PSMA4", "NIBAN1", "DHCR7", "ENO1", "UFM1", "HSPA5", "SQSTM1", "FDXR", "PRDX1"…
HALLMARK_SPERMATOGENESIS	0.686002	0.87949	0.0101954	0.243654	0.903861	134	c("GFI1", "POMC", "DPEP3", "CAMK4", "PHKG2", "TLE4", "TALDO1", "RFC4", "ACRBP", "CHFR", "ACTL7B", "ADAD1", "TUBA3C", "DBF4", "SLC2A5", "TEKT2", "GPR182", "HTR5A", "DDX4", "HOXB1", "DDX25", "RPL39L", "TKTL1", "CHRM4", "ALOX15", "PHF7", "CCNA1", "PCSK4", "EZH2", "GAPDHS", "ZC2HC1C", "SEPTIN4", "OAZ3", "KIF2C", "NPHP1", "PRM2", "NOS1", "PAPOLB", "PARP2", "ODF1", "TNP2", "ZNRF4", "CLPB", "ZPBP", "TNN…
HALLMARK_E2F_TARGETS	0.754292	0.938728	0.00839999	0.23212	0.88574	200	c("CDKN2C", "MXD3", "EXOSC8", "RPA2", "PSIP1", "CDKN2A", "PTTG1", "SNRPB", "MYBL2", "POP7", "NAA38", "SUV39H1", "DDX39A", "CDC25B", "EED", "LYAR", "H2AX", "HNRNPD", "CKS2", "SRSF2", "RNASEH2A", "ASF1B", "AURKB", "TACC3", "UBE2S", "HMGB2", "CDC20", "NASP", "LIG1", "CDKN1B", "RPA3", "PHF5A", "SLBP", "PRDX4", "RANBP1", "SPC25", "KIF18B", "TRA2B", "POLD1", "EZH2", "NME1", "SPC24", "KIF2C", "TK1", "RF…
HALLMARK_HEME_METABOLISM	0.786241	0.938728	0.00770167	0.227087	0.866025	197	c("OPTN", "LMO2", "CLIC2", "C3", "GYPC", "MPP1", "ACP5", "ANK1", "CIR1", "KEL", "BLVRB", "HTATIP2", "ACKR1", "CCND3", "HTRA2", "RCL1", "HMBS", "RAD23A", "ADD2", "FN3K", "UROD", "CCDC28A", "TMCC2", "FBXO7", "SNCA", "PPOX", "HAGH", "MARCHF2", "UROS", "RBM38", "CTSB", "PPP2R5B", "RHD", "PSMD9", "OSBP2", "GATA1", "ALAD", "SLC10A3", "MYL4", "SPTA1", "PGLS", "NR3C1", "KLF1", "HBD", "H1-0", "TRIM10", "P…
HALLMARK_APICAL_SURFACE	0.788532	0.938728	0.00963336	0.244046	0.791189	44	c("IL2RG", "IL2RB", "LYN", "MAL", "CD160", "CROCC", "CX3CL1", "PLAUR")
HALLMARK_MYOGENESIS	0.825406	0.959775	0.0068207	0.220896	0.842841	199	c("BIN1", "LSP1", "TNNI2", "MYBPH", "FXYD1", "PYGM", "GADD45B", "BAG1", "COX6A2", "ENO3", "MYBPC3", "SH2B1", "KIFC3", "SGCA", "FABP3", "CHRNB1", "ACHE", "MYH3", "PRNP", "GJA5", "CASQ1", "MAPK12", "ATP2A1", "ANKRD2", "PKIA", "TGFB1", "CFD", "SOD3", "GAA", "ACTC1", "IGFBP7", "SIRT2", "PTP4A3", "FDPS", "MYL6B", "AK1", "HDAC5", "MYL4", "LDB3", "SORBS3", "MEF2C", "MRAS", "RYR1", "IGF1", "DAPK2", "IGFB…
HALLMARK_WNT_BETA_CATENIN_SIGNALING	0.857307	0.974213	0.00845552	0.227769	0.732472	42	c("CCND2", "LEF1", "TCF7", "WNT1", "AXIN1", "DVL2")
HALLMARK_PANCREAS_BETA_CELLS	0.9117	0.977984	0.0383723	-0.174825	-0.752945	40	c("CHGA", "ABCC8", "NKX2-2", "SYT13", "AKT3", "SCGN", "SRP9", "DCX", "NEUROD1")
HALLMARK_ADIPOGENESIS	0.912139	0.977984	0.00472548	0.203004	0.774637	200	c("C3", "APOE", "STAT5A", "CDKN2C", "SQOR", "NABP1", "CHCHD10", "SLC5A6", "DECR1", "COX7B", "ESRRA", "UBC", "PREB", "TALDO1", "UQCRC1", "ELMOD3", "UCK1", "MIGA2", "ORM1", "PHYH", "ENPP2", "RMDN3", "UQCR10", "ETFB", "NDUFB7", "NDUFS3", "ALDH2", "DHRS7", "DDT", "VEGFB", "PEX14", "UQCR11", "COX8A", "ATP1B3", "SLC25A10", "HADH", "TST", "DHCR7", "MCCC1", "SLC66A3", "DNAJB9", "PPARG", "SDHB", "SUCLG1",…
HALLMARK_APICAL_JUNCTION	0.939513	0.977984	0.00394873	0.194684	0.74283	199	c("TRAF1", "CD274", "RAC2", "ICAM2", "ICAM1", "CD86", "RHOF", "PTPRC", "PFN1", "FYB1", "RRAS", "GNAI2", "STX4", "ICAM5", "VCAM1", "TSPAN4", "SIRPA", "MSN", "CLDN15", "ARPC2", "FSCN1", "NRXN2", "SYK", "CLDN5", "NRTN", "MMP9", "ACTB", "ACTC1", "PECAM1", "NLGN2", "PDZD3", "SLC30A3", "EVL", "CDH15", "HADH", "CX3CL1", "HRAS", "SORBS3", "MAP4K2")
HALLMARK_MYC_TARGETS_V2	0.971739	0.977984	0.0460579	-0.146325	-0.692938	58	c("UTP20", "TFB2M", "TMEM97", "NIP7", "WDR43", "DDX18", "MCM4", "SORD", "PPRC1", "NOLC1", "BYSL", "HSPD1", "SLC19A1", "PHB", "NOP2", "UNG", "RRP12")
HALLMARK_GLYCOLYSIS	0.971824	0.977984	0.00285934	0.17934	0.684139	198	c("ISG20", "CHST2", "GLRX", "RBCK1", "CHST12", "LHPP", "PSMC4", "GMPPB", "IDUA", "B3GALT6", "TALDO1", "B3GAT3", "CENPA", "AKR1A1", "GALE", "CXCR4", "CLN6", "ANG", "B4GALT7", "CHST1", "SAP30", "NASP", "POLR3K", "SLC37A4", "TKTL1", "SLC25A10", "SPAG4", "FAM162A", "TXN", "PGLS", "ENO1", "AK3", "SLC16A3", "HSPA5", "GAPDHS", "PFKP", "GMPPA", "IGFBP3", "MDH1", "RRAGD")
HALLMARK_MYC_TARGETS_V1	0.977984	0.977984	0.00261022	0.17643	0.673234	200	c("SNRPG", "SRSF7", "SNRPA", "PSMC4", "LSM7", "RFC4", "HNRNPD", "SNRPD2", "PCBP1", "SRSF2", "EXOSC7", "PSMA2", "FBL", "RRP9", "RPL14", "ERH", "ACP1", "CNBP", "EEF1B2", "ODC1", "RUVBL2", "NOP16", "NHP2", "CDC20", "HNRNPA2B1", "SNRPA1", "MRPL23", "HNRNPA3", "SNRPB2", "PSMB2", "EIF4A1", "PRDX4", "RANBP1", "PSMA4", "SNRPD3", "PSMA1", "RPL18", "COX5A", "SSBP1", "TRA2B", "SRM", "PPM1G", "NME1", "TUFM",…

## Sheet: AL365361.1
Supplementary Table - GSEA results for BRCA Her2 lncRNAs - related to Supplementary Figure 3E
pathway	pval	padj	log2err	ES	NES	size	leadingEdge
HALLMARK_ALLOGRAFT_REJECTION	7.71358e-57	3.31684e-55	1.96784	0.831746	2.46996	200	c("IRF4", "CXCR3", "CD96", "IL2RB", "CD3G", "IL2RG", "CXCL9", "CD2", "CD3E", "PTPRC", "IL12RB1", "ITK", "CD79A", "FASLG", "CD8A", "LCK", "IFNG", "TRAT1", "CCR5", "MAP4K1", "PRKCB", "CD3D", "ITGAL", "HLA-DOA", "CD247", "LCP2", "CTSS", "IL16", "FYB1", "SIT1", "CD4", "SRGN", "CD8B", "IL2", "CD28", "CRTAM", "GZMA", "WAS", "CCR2", "HLA-DOB", "HLA-DQA1", "CD40LG", "IL18RAP", "IL2RA", "PRF1", "STAT4", "…
HALLMARK_INTERFERON_GAMMA_RESPONSE	4.82803e-28	1.03803e-26	1.37274	0.722751	2.14629	200	c("SLAMF7", "IRF4", "CD38", "IL2RB", "CXCL9", "IL10RA", "FGL2", "CSF2RB", "LCP2", "ITGB7", "GZMA", "HLA-DQA1", "GPR18", "STAT4", "CCL5", "IRF8", "ST8SIA4", "CD40", "CD86", "CMKLR1", "SELP", "P2RY14", "IL18BP", "CIITA", "CD69", "GBP4", "KLRK1", "MARCHF1", "CD74", "HLA-DMA", "WARS1", "VCAM1", "XCL1", "PIM1", "CXCL10", "CXCL11", "FCGR1A", "SAMHD1", "TNFAIP3", "IFNAR2", "IDO1", "FPR1", "HLA-DRB1", "I…
HALLMARK_INFLAMMATORY_RESPONSE	1.75745e-23	2.51901e-22	1.25451	0.699789	2.07777	199	c("SLAMF1", "IL2RB", "CXCL9", "IL10RA", "KCNA3", "LCK", "LTA", "CXCR6", "LCP2", "CD48", "PIK3R5", "SELL", "TNFRSF1B", "CCR7", "CYBB", "IL18RAP", "EBI3", "CCL5", "SEMA4D", "CHST2", "CD40", "IL7R", "CMKLR1", "TNFRSF9", "IL12B", "P2RX7", "RASGRP1", "IL18", "IL18R1", "GP1BA", "GPR183", "GPR132", "CD69", "IL10", "SELE", "CXCL10", "CXCL11", "C3AR1", "PTAFR", "FPR1", "LAMP3", "IRF1", "PTGER4", "CALCRL",…
HALLMARK_COMPLEMENT	6.30726e-15	6.78031e-14	0.996986	0.63217	1.8773	200	c("GZMK", "LCK", "SPOCK2", "PLEK", "LCP2", "CTSS", "PIK3R5", "GZMA", "APOBEC3G", "WAS", "CD40LG", "PIK3CG", "CCL5", "DOCK10", "GZMB", "FYN", "C2", "RASGRP1", "C3", "FCN1", "GP1BA", "GNG2", "PLA2G7", "CTSC", "C1QA", "C1QC", "FCER1G", "CPM", "CR1", "SH2B3", "PIM1", "TNFAIP3", "APOC1", "IRF1", "ITGAM", "C1S", "JAK2", "CFH", "LYN", "SERPING1", "CTSH", "IRF2", "CASP1", "LIPA", "CTSL", "CTSB", "LAP3", …
HALLMARK_IL6_JAK_STAT3_SIGNALING	4.38763e-14	3.77337e-13	0.965328	0.736931	2.11491	87	c("CD38", "IL2RG", "CXCL9", "IL12RB1", "CSF2RB", "PIK3R5", "TNFRSF1B", "CSF2RA", "EBI3", "IL2RA", "IL9R", "IL18R1", "ITGA4", "LTB", "CXCL13", "PIM1", "CXCL10", "CXCL11", "CCR1", "IL3RA", "IL1R2", "IRF1", "DNTT", "ACVRL1", "STAT1", "CD14", "TNF", "CSF1", "FAS", "IL15RA", "IL1R1", "PLA2G2A", "TGFB1", "CRLF2", "IRF9", "STAT2", "SOCS1", "CD44", "A2M", "IL7", "TLR2", "LEPR", "IL1B", "CSF3R", "CSF2", "…
HALLMARK_IL2_STAT5_SIGNALING	3.71622e-13	2.66329e-12	0.932595	0.615916	1.82855	198	c("IRF4", "IL2RB", "IL10RA", "FGL2", "ICOS", "CCR4", "CTLA4", "EOMES", "CD48", "SELL", "TNFRSF1B", "CST7", "TRAF1", "IL2RA", "IRF8", "GPR65", "ABCB1", "CD86", "CD83", "CD79B", "TNFRSF9", "SELP", "IL18R1", "CCND2", "LRRC8C", "GBP4", "LTB", "IL10", "SYT11", "TNFRSF8", "PIM1", "CXCL10", "TLR7", "ITGAE", "IL3RA", "IL1R2", "IKZF4", "ITIH5", "PRKCH", "CDC42SE2", "PTGER2", "FLT3LG", "CSF1", "RORA", "TNF…
HALLMARK_KRAS_SIGNALING_UP	1.77341e-10	1.08938e-09	0.826657	0.586083	1.74044	200	c("IL2RG", "IL10RA", "IKZF1", "MAP4K1", "CTSS", "ADAMDEC1", "DOCK2", "TLR8", "TNFRSF1B", "HSD11B1", "CSF2RA", "CD37", "TRAF1", "IRF8", "ABCB1", "IL7R", "CMKLR1", "LAPTM5", "LAT2", "ETS1", "PDCD1LG2", "CCND2", "ITGB2", "CLEC4A", "PECAM1", "LCP1", "FCER1G", "TMEM176B", "BIRC3", "TSPAN7", "CXCL10", "PRDM1", "LY96", "C3AR1", "TNFAIP3", "TMEM176A", "CFH", "GYPC", "SPARCL1", "IL33", "EPHB2", "FUCA1", "…
HALLMARK_INTERFERON_ALPHA_RESPONSE	2.92051e-07	1.56977e-06	0.674963	0.616801	1.7811	97	c("SELL", "GBP4", "CD74", "WARS1", "CXCL10", "CXCL11", "LAMP3", "IRF1", "IFI30", "C1S", "EPSTI1", "IRF2", "CASP1", "TMEM140", "CSF1", "NUB1", "B2M", "LAP3", "SAMD9L", "TAP1", "CCRL2", "PSMB9", "IL15", "IRF9", "STAT2", "ISG20", "CMTR1", "SP110", "IL7", "TXNIP", "LPAR6", "TRIM21", "GBP2", "TRAFD1", "PARP14", "PSME2", "HLA-C", "PARP12", "ELF1", "RNF31", "PSME1", "NMI", "TENT5A", "BATF2", "TRIM14", "…
HALLMARK_TNFA_SIGNALING_VIA_NFKB	2.97541e-06	1.42158e-05	0.627257	0.527981	1.5679	200	c("PLEK", "TRAF1", "CCL5", "IL7R", "CD83", "CCL4", "TNFRSF9", "IL12B", "IL18", "GPR183", "CD69", "BIRC3", "CFLAR", "CXCL10", "CXCL11", "TNFAIP3", "BCL2A1", "IRF1", "PTGER4", "SOD2", "STAT5A", "RNF19B", "TNF", "CSF1", "TNFAIP8", "EGR2", "PTPRE", "CD80", "CCL2", "IL15RA", "TAP1", "CCRL2", "DRAM1", "TANK", "FUT4", "OLR1", "G0S2", "PLPP3", "SGK1", "BTG2", "SERPINB8", "DUSP2", "NFKBIE", "CD44", "MSC",…
HALLMARK_APOPTOSIS	0.000307871	0.00132384	0.498493	0.494601	1.46045	161	c("CD38", "CD2", "FASLG", "PRF1", "PLCB2", "IL18", "CCND2", "CD69", "BIRC3", "CFLAR", "IRF1", "LEF1", "GPX3", "SOD2", "CAV1", "HGF", "CASP1", "CD14", "TNF", "DPYD", "CYLD", "FAS", "TAP1", "F2R", "BTG2", "ISG20", "CD44", "CASP4", "SATB1", "TXNIP", "DCN", "BMF", "IL1B", "CASP9", "GCH1", "MADD", "HMOX1", "LUM", "BCL2L1", "PLPPR4", "CTNNB1", "ANXA1", "CDC25B")
HALLMARK_MYC_TARGETS_V2	0.00133062	0.00520151	0.45506	-0.37098	-1.76517	58	c("DCTPP1", "HSPD1", "PES1", "HK2", "MAP3K6", "LAS1L", "HSPE1", "CBX3", "RRP12", "SLC19A1", "PPAN", "AIMP2", "DDX18", "NOLC1", "BYSL", "RRP9", "NOP2", "TCOF1", "MYC", "TFB2M", "NOC4L", "FARSA", "WDR74", "SLC29A2", "IPO4", "SRM", "TMEM97", "NOP16")
HALLMARK_UNFOLDED_PROTEIN_RESPONSE	0.0120748	0.0432681	0.38073	-0.246255	-1.35614	112	c("BAG3", "STC2", "VEGFA", "DDIT4", "ERO1A", "SEC11A", "SHC1", "IGFBP1", "LSM4", "EIF4EBP1", "IMP3", "YIF1A", "ASNS", "ALDH18A1", "ARFGAP1", "CKS1B", "WFS1", "HSPA9", "LSM1", "KDELR3", "CHAC1", "EXOSC9", "TUBB2A", "ATF4", "EIF4E", "GOSR2", "EEF2", "NOLC1", "HYOU1")
HALLMARK_COAGULATION	0.0132265	0.043749	0.124979	0.456322	1.33987	138	c("PLEK", "FYN", "C2", "C3", "GP1BA", "PECAM1", "C1QA", "VWF", "APOC1", "C1S", "CFH", "SERPING1", "CTSH", "ISCU", "CTSB", "LGMN", "CFD", "F2RL2", "OLR1", "C1R", "SERPINA1", "SIRT2", "ITIH1", "LTA4H", "PROS1", "CTSO", "A2M", "F10", "CASP9", "MMP7", "MEP1A", "THBD", "CPN1", "APOC2", "ANXA1", "CTSK", "APOC3", "MASP2", "USP11", "DUSP14", "LRP1", "MMP3", "KLF7", "GSN", "FBN1", "SH2B2", "MMP2", "MMP15"…
HALLMARK_APICAL_SURFACE	0.0154569	0.0474748	0.11791	0.54652	1.48244	44	c("IL2RB", "IL2RG", "LYN", "GHRL", "MAL", "SLC22A12", "CD160", "FLOT2")
HALLMARK_KRAS_SIGNALING_DN	0.0483	0.13846	0.0640749	0.411569	1.222	199	c("IFNG", "PDCD1", "CD40LG", "CHST2", "IL12B", "GP1BA", "TENT5C", "TCL1A", "SLC16A7", "WNT16", "MEFV", "CD80", "DCC", "EDAR", "PTGFR", "CAMK1D", "CD207", "SGK1", "BTG2", "SLC29A3", "CCR8", "NRIP2", "VPREB1", "P2RY4", "PAX4", "MAST3", "THRB", "TSHB", "ITIH3", "SELENOP", "GP2", "TFAP2B", "CHRNG", "PTPRJ", "CNTFR", "KRT4", "STAG3", "BARD1", "NOS1", "PDE6B", "EFHD1", "TG", "PLAG1", "RYR2", "C5", "MFS…
HALLMARK_XENOBIOTIC_METABOLISM	0.1138	0.305837	0.0402697	0.392573	1.1656	199	c("ABCD2", "HSD11B1", "IRF8", "PTGDS", "SLC6A12", "TMEM176B", "IGF1", "CYP2S1", "FMO1", "CCL25", "ACP2", "FAS", "APOE", "ALDH2", "IL1R1", "CYFIP2", "ATOH8", "ITIH1", "PROS1", "HACL1", "PSMB10", "TTPA", "F10", "ALAS1", "CYP27A1", "CDO1", "MAN1A1", "RBP4", "GCH1", "SLC6A6", "CES1", "VNN1", "ID2", "ENTPD5", "HMOX1", "CNDP2", "TPST1", "ADH7", "CSAD", "PINK1", "AP4B1", "PEMT", "CAT", "AQP9", "CYP1A1",…
HALLMARK_UV_RESPONSE_DN	0.177101	0.447962	0.031136	0.390361	1.14805	144	c("PIK3CD", "CELF2", "FYN", "TGFBR2", "GRK5", "SYNE1", "PPARG", "NR3C1", "CAV1", "ACVR2A", "PTGFR", "RASA2", "FBLN5", "DAB2", "PLPP3", "ADD3", "PRDM2", "DLC1", "PTPRM", "ADGRL2", "SFMBT1", "NR1D2", "MAPK14", "SCAF8", "NFIB", "AKT3", "DBP", "NEK7", "SNAI2", "NIPBL", "KALRN", "ATRN", "NRP1", "HAS2", "SPOP", "MRPS31", "PRKAR2B", "EFEMP1", "PHF3")
HALLMARK_PI3K_AKT_MTOR_SIGNALING	0.193808	0.462985	0.0295246	0.399972	1.15933	104	c("IL2RG", "FASLG", "LCK", "PRKCB", "SLA", "CAMK4", "CXCR4", "STAT2", "PIKFYVE", "NCK1", "CAB39", "NOD1", "ITPR2", "DAPP1", "RAF1", "RPS6KA3", "MKNK1", "RPS6KA1", "TBK1", "ACTR2", "ATF1", "ADCY2", "RIPK1", "ACTR3", "PLCG1", "TIAM1", "PTPN11", "PFN1", "MAPKAP1", "MAPK1", "PAK4", "NFKBIB", "IRAK4", "ACACA", "PRKAR2A", "MYD88", "ARHGDIA", "FGF17", "PDK1", "PLCB1")
HALLMARK_REACTIVE_OXYGEN_SPECIES_PATHWAY	0.22043	0.491139	0.0277192	0.430983	1.18383	49	c("IPCEF1", "LSP1", "GPX3", "HHEX", "SOD2", "MBP", "FES", "FTL")
HALLMARK_BILE_ACID_METABOLISM	0.228437	0.491139	0.0265888	0.389708	1.13317	112	c("LCK", "ABCD2", "BMP6", "ABCA9", "ABCA6", "ALDH1A1", "ABCA8", "CH25H", "LIPE", "ACSL5", "HSD17B11", "HACL1", "CYP27A1", "CYP7B1", "ABCA1", "SOAT2", "ABCA5", "ISOC1")
HALLMARK_WNT_BETA_CATENIN_SIGNALING	0.282768	0.579001	0.0237194	0.424153	1.14539	42	c("CCND2", "WNT1", "LEF1", "TCF7", "PTCH1", "NOTCH1")
HALLMARK_MITOTIC_SPINDLE	0.2981	0.58265	0.0221405	0.362766	1.0771	199	c("DOCK2", "CCDC88A", "CNTRL", "RHOF", "RASA2", "MYO9B", "ABR", "EPB41", "ARHGAP4", "PAFAH1B1", "EPB41L2", "NCK1", "AKAP13", "BIN1", "RAPGEF6", "HOOK3", "CDC42", "FBXO5", "SSH2", "PCM1", "PREX1", "RICTOR", "CEP192", "DOCK4", "SYNPO", "ARHGEF3", "ARHGEF2", "ABI1", "GEMIN4", "NIN", "TPX2", "NUMA1", "SPTAN1", "ARFGEF1", "ALMS1", "TSC1", "KATNA1", "ROCK1", "GSN", "CDK5RAP2", "MARCKS", "PKD2", "RASA1"…
HALLMARK_HEME_METABOLISM	0.3158	0.590409	0.0212381	0.360489	1.07024	197	c("CLIC2", "C3", "ACKR1", "MPP1", "TENT5C", "KAT2B", "SIDT2", "ADD2", "GYPC", "SEC14L1", "ACP5", "NR3C1", "CTNS", "TMCC2", "CTSB", "LMO2", "RBM5", "TAL1", "HBD", "GYPE", "BTG2", "EPB41", "BMP2K", "SPTA1", "ANK1", "EZH1", "MFHAS1", "SNCA", "ABCG2", "SDCBP", "AQP3", "USP15", "TRAK2", "OSBP2", "KEL", "NNT", "ALDH1L1", "DCAF11", "SYNJ1", "OPTN", "TNS1", "ALAD")
HALLMARK_SPERMATOGENESIS	0.407496	0.730098	0.0174308	0.355427	1.04276	134	c("GFI1", "CAMK4", "POMC", "IL12RB2", "DCC", "CHFR", "ART3", "ACRBP", "TLE4", "PHF7", "TULP2", "TNP2", "GPR182", "IFT88", "NOS1", "ZNRF4", "ACTL7B", "DBF4", "NPY5R", "SLC2A5", "DDX25", "HOXB1", "SHE", "MTOR", "DPEP3", "SEPTIN4", "SNAP91", "RAD17", "STAM2", "H1-6", "IP6K1", "PRM2", "CHRM4", "TUBA3C", "MEP1B", "GMCL1", "SIRT1", "ODF1", "CLPB", "ALOX15", "ZPBP", "PRKAR2A", "PGS1", "EZH2", "HBZ", "BU…
HALLMARK_APICAL_JUNCTION	0.4574	0.786728	0.0157152	0.342831	1.01791	199	c("PTPRC", "FYB1", "TRAF1", "CD86", "ICAM2", "RAC2", "PECAM1", "SYK", "VCAM1", "CD209", "VWF", "ITGA9", "CADM3", "SIRPA", "CD274", "RHOF", "SLIT2", "CD34", "EPB41L2", "ARHGEF6", "NRXN2", "ARPC2", "CLDN11", "SKAP2", "GNAI2", "MSN", "EVL", "DSC1", "ICAM1", "SYMPK", "MAPK14", "ADAM23", "CLDN15", "NEGR1", "AKT3", "CDH11", "LAYN", "CLDN18", "TSPAN4", "TSC1", "COL9A1", "ATP1A3", "NRTN", "PLCG1", "AMIGO…
HALLMARK_ANGIOGENESIS	0.543957	0.899621	0.014095	0.366921	0.972484	36	c("CCND2", "OLR1", "LPL", "FSTL1", "KCNJ8", "LUM", "S100A4", "THBD", "PGLYRP1", "SLCO2A1", "NRP1")
HALLMARK_HEDGEHOG_SIGNALING	0.583289	0.928942	0.0130857	0.357376	0.947185	36	c("RTN1", "DPYSL2", "PTCH1", "CDK6", "CDK5R1", "CNTFR", "GLI1", "ACHE", "NRP2", "NRP1", "SCG2", "RASA1")
HALLMARK_TGF_BETA_SIGNALING	0.629748	0.967113	0.0114937	0.334156	0.926474	54	c("TGFB1", "ENG", "SKI", "LTBP2", "SMURF2", "ID2", "CTNNB1", "TGFBR1", "BMP2", "FNTA", "SKIL", "SPTBN1", "PPM1A", "SMAD1", "KLF10", "APC", "HIPK2", "SMAD7", "CDKN1C", "MAP3K7", "LEFTY2", "BMPR2")
HALLMARK_PEROXISOME	0.707579	1	0.00935871	0.312212	0.904956	104	c("ABCD2", "ABCB1", "ESR2", "ALDH1A1", "SOD2", "ACSL4", "ACSL5", "PEX2", "HSD17B11")
HALLMARK_EPITHELIAL_MESENCHYMAL_TRANSITION	0.7454	1	0.00843331	0.306583	0.910433	200	c("ABI3BP", "WIPF1", "VCAM1", "TNFAIP3", "IL32", "GLIPR1", "EMP3", "FUCA1", "FGF2", "BASP1", "FAS", "FBLN2", "SLIT2", "IL15", "TGFB1", "FBLN5", "DAB2", "PCOLCE2", "SERPINE2", "LAMA2", "CD44", "SFRP4", "TGM2", "VIM", "PTX3", "DCN", "CXCL12", "FSTL1", "SLIT3", "SGCG", "MFAP5", "ID2", "CAPG", "LUM")
HALLMARK_ANDROGEN_RESPONSE	0.74638	1	0.0085044	0.303631	0.878553	100	c("PTK2B", "UBE2J1", "TNFAIP8", "B2M", "SPCS3", "MERTK", "SGK1", "MAF", "PLPP1", "CDK6", "NGLY1", "SELENOP", "AKAP12", "RPS6KA3", "RAB4A", "LIFR", "IQGAP2", "ZBTB10", "TMEM50A", "APPBP2", "DNAJB9", "CCND3", "PTPN21", "GSR", "GPD1L", "ADAMTS1", "ARID5B", "ZMIZ1", "DBI", "HERC3", "PDLIM5", "CENPN", "CDC14B", "TPD52", "KLK3", "PIAS1", "ELL2", "HSD17B14", "STEAP4", "ACSL3")
HALLMARK_P53_PATHWAY	0.7689	1	0.0079111	0.302939	0.899468	199	c("IRAG2", "CCND2", "IFI30", "DEF6", "TCN2", "ISCU", "RNF19B", "GM2A", "CASP1", "FUCA1", "FAS", "PTPRE", "CEBPA", "TAP1", "DRAM1", "TGFB1", "F2R", "CYFIP2", "NOTCH1", "BTG2", "SOCS1", "RALGDS", "TXNIP", "XPC", "DGKA", "RAP2B", "WWP1", "TRAFD1", "CDK5R1", "HMOX1", "S100A4", "RCHY1", "CD81", "ADA", "FBXW7", "PPM1D", "CDKN2AIP", "BMP2", "POM121", "STOM", "COQ8A", "ABHD4", "EPHX1", "RHBDF2", "TRAF4",…
HALLMARK_UV_RESPONSE_UP	0.771203	1	0.00788216	0.300675	0.887139	158	c("ABCB1", "RASGRP1", "SLC6A12", "ARRB2", "IRF1", "GPX3", "FMO1", "LYN", "SOD2", "TAP1", "E2F5", "RAB27A", "BTG2", "MGAT1", "ALAS1", "CDO1", "AQP3", "HLA-F", "GCH1", "CREG1", "ICAM1", "HMOX1", "PPP1R2", "FGF18", "GLS", "BMP2", "NTRK3", "CYP1A1", "HSPA13", "MAOA", "EIF5", "EPHX1", "AGO2", "GRINA")
HALLMARK_FATTY_ACID_METABOLISM	0.81506	1	0.00689824	0.292258	0.862111	157	c("IL4I1", "ALDH1A1", "CD1D", "FMO1", "INMT", "ACSL4", "AQP7", "ACSL5", "G0S2", "CA4", "NBN", "ACSS1", "AOC3", "HSD17B11", "CIDEA", "PPARA", "VNN1", "GPD1", "ADH7", "MCEE", "ALAD", "PDHB", "SDHA", "DLST", "ACSM3", "SUCLG2", "PSME1", "CA6", "CYP1A1", "PTPRG", "MAOA", "IDH3B", "FABP1", "CD36", "EPHX1", "ALDH3A1", "UBE2L6", "DECR1")
HALLMARK_PANCREAS_BETA_CELLS	0.914715	1	0.00555678	0.246402	0.662168	40	c("LMO2", "FOXO1", "PAX4", "MAFB", "PAK3", "PCSK1", "AKT3", "ELP4", "NEUROD1", "DPP4", "INS")
HALLMARK_NOTCH_SIGNALING	0.935227	1	0.00559869	0.237412	0.619425	32	c("NOTCH1", "WNT2", "MAML2", "DTX1")
HALLMARK_ADIPOGENESIS	0.9556	1	0.00311327	0.256494	0.761689	200	c("ENPP2", "C3", "ITIH5", "GPX3", "PPARG", "SPARCL1", "STAT5A", "APOE", "ALDH2", "LIPE", "CAVIN2", "TANK", "FABP4", "ADIPOQ", "MRAP", "ITGA7", "CD302", "ELMOD3", "LPL", "CIDEA", "LEP", "CDKN2C", "COL15A1", "NABP1", "ABCA1", "ANGPT1", "ADIG", "LIFR", "SLC66A3", "NKIRAS1", "PEMT", "CAT", "STOM", "G3BP2", "SLC5A6", "JAGN1", "CD36", "SORBS1", "OMD", "DECR1", "DNAJB9", "ADCY6", "LAMA4", "UCP2", "IMMT"…
HALLMARK_MYOGENESIS	0.9619	1	0.00287503	0.252776	0.750525	199	c("MEF2C", "IGF1", "LSP1", "GPX3", "FGF2", "PTGIS", "CFD", "TGFB1", "APLNR", "ITGA7", "NOTCH1", "SIRT2", "PYGM", "LAMA2", "COL15A1", "BIN1", "REEP1", "MRAS", "CHRNG", "SGCG", "TNNT3", "MYH3", "NOS1", "MEF2A", "FHL1", "IGFBP7", "MYF6", "FXYD1", "SOD3", "MYL4", "DES", "ACHE", "RYR1", "SPTAN1", "CAV3", "CD36", "CASQ1", "GSN", "ADAM12", "SORBS1", "MYH11", "APOD", "SORBS3", "COX6A2", "ACTC1", "FABP3")
HALLMARK_CHOLESTEROL_HOMEOSTASIS	0.975461	1	0.00287111	0.207642	0.589376	74	c("PPARG", "ADH4", "LGMN", "CXCL16", "LPL", "TP53INP1", "ANTXR2", "FABP5", "NIBAN1", "CTNNB1", "GSTM2", "FBXO6", "STARD4", "AVPR1A")
HALLMARK_G2M_CHECKPOINT	0.9776	1	0.0021887	0.240742	0.714795	199	c("TGFB1", "FOXN3", "RPS6KA5", "PAFAH1B1", "ARID4A", "CDKN2C", "LBR", "HMGN2", "BARD1", "PDS5B", "CUL3", "RPA2", "FBXO5", "MAPK14", "DBF4", "CDC25B", "SRSF2", "CTCF", "SRSF10", "TPX2", "NUMA1", "POLE", "TMPO", "G3BP1", "KATNA1", "WRN", "MARCKS", "LIG3", "PRPF4B", "KIF15", "H2AZ2", "SFPQ", "CUL1", "E2F2", "SS18", "SMC4", "UPF1", "BRCA2", "HMGA1", "CCNF", "EZH2", "E2F4", "DDX39A", "BUB1", "RBL1", "…
HALLMARK_PROTEIN_SECRETION	0.985809	1	0.00209221	0.201247	0.580807	96	c("CTSC", "SH3GL2", "GALC", "ABCA1", "RPS6KA3", "USO1", "STX7", "IGF2R", "MON2", "ARFGEF1", "VPS4B", "STX12", "M6PR", "ERGIC3", "MAPK1", "SNX2", "NAPA", "RAB2A", "CAV2", "RAB5A", "ARFGAP3", "AP2B1", "ATP6V1B1", "GOLGA4", "DOP1A", "SNAP23", "ARFGEF2", "VAMP3", "SSPN", "TPD52", "CLTA")
HALLMARK_DNA_REPAIR	0.999099	1	0.000692655	0.170642	0.502655	148	c("HCLS1", "PDE6G", "XPC", "GSDME", "SDCBP", "ERCC8", "TK2", "RRM2B", "SRSF6", "RPA2", "AGO4", "REV3L", "RFC3", "GTF3C5", "ADA", "USP11", "SUPT5H", "POM121", "ELOA", "NPR2", "ZNF707", "NFX1", "BCAM", "ADCY6", "AK3", "EIF1B", "CDA", "GPX4")
HALLMARK_E2F_TARGETS	1	1	0.00014427	0.12695	0.376993	200	c("NBN", "ING3", "CDKN2C", "RPA1", "LBR", "PSIP1", "BARD1", "PDS5B", "RPA2", "RFC3", "CDC25B", "SRSF2", "CTCF", "PPM1D", "LUC7L3", "MMS22L", "SMC6", "SPAG5", "POLE", "TMPO", "NAP1L1", "E2F8", "CNOT9", "MLH1", "DCK", "SMC4", "GINS4", "CDCA8", "MRE11", "BRCA2", "HMGA1", "EXOSC8", "EZH2", "PRKDC", "PAN2", "DDX39A", "RAD21", "MTHFD2", "MCM4", "STAG1", "CDKN1B", "LMNB1", "MELK", "DNMT1", "TCF19", "RAC…
HALLMARK_ESTROGEN_RESPONSE_EARLY				-0.303851		199	c("SLC2A1", "STC2", "PDZK1", "SCNN1A", "RAB17", "MSMB", "RET", "ANXA9", "DYNLT3", "FHL2", "SOX3", "KRT19", "TPD52L1", "BHLHE40", "SEMA3B", "ZNF185", "TSKU", "ASB13", "HSPB8", "ISG20L2", "KRT15", "THSD4", "GREB1", "RARA", "KRT8", "CA12", "SFN", "RHOD", "CCND1", "KRT18", "TFAP2C", "SYT12", "FRK", "SIAH2", "MINDY1", "FKBP4", "IGF1R", "PLAAT3", "SEC14L2", "RRP12", "AMFR", "KDM4B", "ARL3", "NPY1R", "E…
HALLMARK_ESTROGEN_RESPONSE_LATE				-0.285634		198	c("LAMC2", "HPRT1", "PDZK1", "IGSF1", "SCNN1A", "PKP3", "RET", "ANXA9", "DYNLT3", "UGDH", "SOX3", "AGR2", "KRT19", "PLAC1", "TPD52L1", "ST14", "IDH2", "SEMA3B", "HSPB8", "LSR", "EMP2", "CA12", "SERPINA3", "SFN", "DNAJC12", "CCND1", "ACOX2", "TFAP2C", "SERPINA5", "CYP4F11", "FRK", "SIAH2", "GJB3", "PERP", "TRIM29", "CD9", "FKBP4", "PLAAT3", "AMFR", "ARL3", "NPY1R", "WFS1", "CDH1")
HALLMARK_GLYCOLYSIS				-0.438009		198	c("TPI1", "PKM", "ALDOA", "PGK1", "PPFIA4", "STC2", "PYGL", "EGLN3", "PGAM1", "LDHA", "VEGFA", "P4HA1", "DDIT4", "ANGPTL4", "IL13RA1", "ENO1", "PLOD2", "ERO1A", "STC1", "CHST6", "MPI", "EXT1", "QSOX1", "GPR87", "P4HA2", "AK4", "HK2", "PLOD1", "ARTN", "ARPP19", "CYB5A", "SLC16A3", "B4GALT4", "ADORA2B", "ENO2", "IER3", "MXI1", "PFKP", "FKBP4", "PKP2", "SDC2", "B3GAT1", "G6PD", "MIOX", "HAX1", "NSDH…
HALLMARK_HYPOXIA				-0.339212		199	c("TPI1", "SLC2A1", "GAPDH", "ALDOA", "ADM", "PGK1", "PPFIA4", "STC2", "LDHA", "VEGFA", "PFKFB3", "P4HA1", "DDIT4", "ANGPTL4", "ENO1", "EDN2", "ERO1A", "EFNA1", "STC1", "CP", "BHLHE40", "TMEM45A", "EXT1", "PDGFB", "ERRFI1", "P4HA2", "GPI", "F3", "IGFBP1", "AK4", "HK2", "PRDX5", "CA12", "NDRG1", "ANXA2", "CCN1", "ADORA2B", "ENO2", "BCAN", "IER3", "JUN", "MXI1", "PFKP", "MAFF", "SIAH2")
HALLMARK_MTORC1_SIGNALING				-0.262551		199	c("TPI1", "SLC2A1", "GAPDH", "ALDOA", "PGK1", "EGLN3", "HPRT1", "LDHA", "P4HA1", "DDIT4", "ENO1", "PLOD2", "ERO1A", "ELOVL6", "STC1", "SEC11A", "BHLHE40", "ATP6V1D", "HSPD1", "NUFIP1", "HSPA4", "GPI", "AK4", "HK2", "SC5D", "NUPR1", "PDAP1", "EBP", "HSPE1", "SHMT2", "UCHL5", "ASNS", "PFKL", "CD9", "CACYBP", "RDH11", "ADIPOR2", "STIP1", "UBE2D3", "G6PD", "PIK3R3")
HALLMARK_MYC_TARGETS_V1				-0.348942		200	c("PGK1", "HPRT1", "LDHA", "CCT3", "EIF1AX", "VDAC1", "SSBP1", "EIF3D", "HDGF", "HSPD1", "MAD2L1", "TOMM70", "MRPL9", "HSPE1", "NDUFAB1", "SNRPD1", "PHB2", "RSL1D1", "CBX3", "AP3S1", "H2AZ1", "RAD23B", "PSMA4", "CLNS1A", "PPM1G", "CDK2", "VBP1", "PRDX4", "RPL34", "SLC25A3", "ETF1", "PSMA7", "PTGES3", "APEX1", "RNPS1", "CSTF2", "PSMD3", "TXNL4A", "ILF2", "AIMP2", "PSMD14", "MCM2", "COX5A", "DDX18"…
HALLMARK_OXIDATIVE_PHOSPHORYLATION				-0.252307		200	c("LDHA", "VDAC1", "ATP1B1", "SLC25A5", "TIMM17A", "ATP6V1D", "IDH2", "ATP6V1E1", "GPI", "GRPEL1", "LRPPRC", "TOMM70", "CYB5A", "UQCRQ", "POLR2F", "MTX2", "ATP5F1E", "MGST3", "ABCB7", "ECHS1", "NDUFAB1", "ATP5F1C", "IDH3G", "NDUFS8", "PHB2", "NDUFC1", "NDUFA1", "NDUFA7", "NDUFV1", "TOMM22", "HSPA9", "TIMM13", "FH", "ATP5ME", "ETFA", "SLC25A3", "NDUFB4", "NDUFS3", "AIFM1", "NDUFC2", "UQCR11", "NDU…

## Sheet: LINC02384
Supplementary Table - GSEA results for BRCA Her2 lncRNAs - related to Supplementary Figure 3E
pathway	pval	padj	log2err	ES	NES	size	leadingEdge
HALLMARK_ALLOGRAFT_REJECTION	9.49224e-65	4.74612e-63	2.10019	0.836146	2.73203	200	c("HLA-DOB", "STAT4", "CD79A", "MAP4K1", "IL2RG", "CD2", "CD247", "SIT1", "CXCR3", "CD3D", "IL12RB1", "ITK", "LCK", "ZAP70", "IFNG", "FASLG", "WAS", "CD3E", "IL2RB", "CCR5", "GZMB", "NCF4", "PRF1", "IL18RAP", "CD40", "CCL5", "FGR", "CD7", "CD74", "CD40LG", "CD96", "GZMA", "TRAT1", "HLA-DMB", "HLA-DRA", "LTB", "IL16", "LCP2", "HCLS1", "CTSS", "HLA-DMA", "KLRD1", "CRTAM", "CD3G", "IRF4", "CXCL9", "…
HALLMARK_INTERFERON_GAMMA_RESPONSE	1.17158e-52	2.92896e-51	1.89274	0.80198	2.62039	200	c("IL18BP", "STAT4", "CD38", "IDO1", "IL2RB", "CD40", "CCL5", "CD74", "ITGB7", "ZBP1", "SLAMF7", "GZMA", "IRF1", "GBP4", "CXCL11", "CXCL10", "CIITA", "CSF2RB", "LCP2", "IL10RA", "HLA-DMA", "IRF4", "CXCL9", "CASP1", "GPR18", "PSMB9", "WARS1", "EPSTI1", "CD69", "IRF8", "HLA-DRB1", "B2M", "HLA-B", "PSMB10", "HLA-DQA1", "IFI30", "SOCS1", "FGL2", "SAMHD1", "NLRC5", "CD86", "BATF2", "FAS", "BANK1", "TR…
HALLMARK_INFLAMMATORY_RESPONSE	2.22063e-30	3.70105e-29	1.43181	0.714474	2.33419	199	c("SLAMF1", "LTA", "CD48", "LCK", "IL2RB", "IL18RAP", "CD40", "CCL5", "CXCR6", "IRF1", "CHST2", "CXCL11", "CXCL10", "CCR7", "SELL", "LCP2", "IL10RA", "CXCL9", "TNFRSF1B", "IL18", "LAMP3", "KCNA3", "TNFRSF9", "GPR132", "CD69", "IL18R1", "PIK3R5", "GP1BA", "SEMA4D", "IL12B", "RHOG", "SELE", "IL15", "IL10", "BST2", "EBI3", "EMP3", "P2RX7", "GPR183", "IL15RA", "RTP4", "IL7R", "PTAFR", "RASGRP1", "MEP…
HALLMARK_INTERFERON_ALPHA_RESPONSE	2.51413e-27	3.14266e-26	1.35757	0.807271	2.53668	97	c("CD74", "IRF1", "GBP4", "CXCL11", "CXCL10", "SELL", "CASP1", "LAMP3", "PSMB9", "WARS1", "EPSTI1", "B2M", "IFI30", "BATF2", "TRIM21", "IL15", "BST2", "ISG20", "PSME2", "RTP4", "TAP1", "SAMD9L", "HLA-C", "TMEM140", "CSF1", "PSMB8", "IRF9", "LAP3", "GBP2", "PSME1", "NMI", "UBA7", "C1S", "UBE2L6", "IRF2", "OASL", "IFI35", "SLC25A28", "PARP14", "IL7", "IFIT3", "NUB1", "IFI44", "PARP12", "IFI44L", "I…
HALLMARK_COMPLEMENT	2.86896e-20	2.86896e-19	1.16018	0.648519	2.11897	200	c("APOBEC3G", "LCK", "WAS", "GZMB", "CCL5", "CD40LG", "GZMA", "IRF1", "SPOCK2", "LCP2", "CTSS", "CASP1", "PLEK", "C2", "C3", "PSMB9", "GZMK", "CTSC", "PIK3R5", "GP1BA", "C1QA", "PLA2G7", "RHOG", "FCER1G", "PIM1", "TNFAIP3", "APOC1", "CASP4", "GNG2", "C1QC", "RASGRP1", "DOCK10", "SERPING1", "FYN", "C1R", "JAK2", "PIK3CG", "LAP3", "FCN1", "C1S", "IRF2", "CFH", "CPM", "LIPA", "GNGT2", "LYN", "ITGAM"…
HALLMARK_IL2_STAT5_SIGNALING	3.92592e-17	3.2716e-16	1.06721	0.627457	2.04943	198	c("CTLA4", "ICOS", "TNFRSF8", "CD48", "TRAF1", "IL2RB", "CD79B", "GBP4", "CXCL10", "LTB", "SELL", "IL10RA", "IRF4", "TNFRSF1B", "CST7", "TNFRSF9", "IRF8", "IL18R1", "EOMES", "IL3RA", "SOCS1", "FGL2", "CCR4", "FLT3LG", "IL1R2", "CD86", "CCND2", "IL2RA", "CD83", "PIM1", "IL10", "GPR65", "TNFRSF4", "GLIPR2", "CSF1", "SELP", "ABCB1", "BATF3", "LRRC8C", "CTSZ", "GSTO1", "TGM2", "CAPG", "PTGER2", "SYT1…
HALLMARK_IL6_JAK_STAT3_SIGNALING	8.2395e-16	5.88536e-15	1.02767	0.736991	2.30088	87	c("CD38", "IL2RG", "IL12RB1", "IRF1", "CXCL11", "CXCL10", "LTB", "CSF2RB", "CXCL9", "TNFRSF1B", "IL18R1", "PIK3R5", "IL3RA", "SOCS1", "IL1R2", "CXCL13", "FAS", "IL2RA", "CSF2RA", "PIM1", "EBI3", "CCR1", "IL15RA", "STAT1", "CSF1", "IRF9", "ACVRL1", "IL9R", "ITGA4", "IL7", "CRLF2", "PTPN2", "CSF3R", "CD14", "IL10RB", "STAT2", "TNF", "TGFB1", "DNTT", "IL1R1", "SOCS3", "CSF2", "PLA2G2A", "TLR2", "IL4…
HALLMARK_TNFA_SIGNALING_VIA_NFKB	5.49108e-13	3.43192e-12	0.921426	0.586839	1.91744	200	c("TRAF1", "CCL5", "IRF1", "CXCL11", "CXCL10", "PLEK", "IL18", "TNFRSF9", "CCL4", "CD69", "BCL2A1", "BIRC3", "IL12B", "CD83", "TNFAIP3", "GPR183", "IL15RA", "IL7R", "TAP1", "NFKBIE", "CSF1", "RELB", "CCL2", "ICAM1", "NFKB2", "SOD2", "TNFAIP8", "STAT5A", "CD80", "DUSP2", "MSC", "CFLAR", "RNF19B", "TNFAIP2", "TNF", "SLC2A6", "FUT4", "EGR2", "CCRL2", "GCH1", "DRAM1", "NFKBIA", "CCNL1", "IFIT2", "BMP…
HALLMARK_KRAS_SIGNALING_UP	9.32586e-11	5.18103e-10	0.839089	0.563552	1.84135	200	c("MAP4K1", "IL2RG", "CD37", "TRAF1", "ADAMDEC1", "CXCL10", "CTSS", "IL10RA", "LAT2", "TNFRSF1B", "IKZF1", "IRF8", "PDCD1LG2", "DOCK2", "HSD11B1", "LY96", "ITGB2", "CLEC4A", "BIRC3", "CCND2", "CSF2RA", "FCER1G", "TNFAIP3", "LAPTM5", "IL7R", "TLR8", "ETS1", "TMEM176B", "GYPC", "ABCB1", "PSMB8", "CMKLR1", "TMEM176A", "PRDM1", "CFH", "PECAM1", "EPHB2", "FUCA1", "TSPAN7", "LCP1", "C3AR1", "ENG", "IL3…
HALLMARK_ESTROGEN_RESPONSE_EARLY	9.72511e-09	4.86256e-08	0.74774	-0.331346	-1.88813	199	c("AREG", "SLC2A1", "FRK", "AMFR", "CANT1", "FKBP4", "SYNGR1", "MINDY1", "RHOBTB3", "SLC39A6", "SLC22A5", "STC2", "SLC19A2", "TMEM164", "ISG20L2", "ZNF185", "MLPH", "ANXA9", "CCND1", "IGF1R", "MAPT", "BHLHE40", "ESRP2", "SLC9A3R1", "SCNN1A", "MSMB", "CELSR2", "P2RY2", "ADCY9", "RET", "FARP1", "THSD4", "NRIP1", "PDZK1", "ABLIM1", "MREG", "PAPSS2", "CELSR1", "AFF1", "ELOVL2", "TPD52L1", "SEC14L2", …
HALLMARK_G2M_CHECKPOINT	1.64587e-06	7.48124e-06	0.643552	-0.295454	-1.68361	199	c("NOTCH2", "CUL4A", "GSPT1", "CCNT1", "MAD2L1", "SLC12A2", "SLC38A1", "ORC5", "MAP3K20", "EXO1", "CCND1", "HSPA8", "KIF4A", "RAD23B", "SMARCC1", "CDC27", "NUP50", "UCK2", "ATRX", "SLC7A1", "TOP1", "HIF1A", "HNRNPU", "MT2A", "FANCC", "SQLE", "RASAL2", "CUL3", "ABL1", "DKC1", "KPNA2", "KIF11", "CENPF", "RBM14", "SMC2", "NSD2", "RACGAP1", "RBL1", "PRPF4B", "PRMT5", "PLK1", "DMD", "GINS2", "CHEK1", …
HALLMARK_PROTEIN_SECRETION	3.21225e-06	1.33844e-05	0.627257	-0.389127	-2.01063	96	c("AP1G1", "LAMP2", "ATP1A1", "OCRL", "COG2", "SCAMP1", "TOM1L1", "CLCN3", "TMED2", "KIF1B", "ARFGEF1", "YIPF6", "RAB22A", "CLTC", "GBF1", "ARFGEF2", "SEC22B", "BNIP3", "SCAMP3", "ATP7A", "ATP6V1H", "RAB14", "ARCN1", "VAMP4", "ARF1", "VAMP7", "DNM1L", "SCRN1", "MAPK1", "VPS45", "VPS4B", "TPD52", "TSPAN8", "COPB2", "GOLGA4", "EGFR", "TMX1", "ARFIP1", "SEC31A", "GOSR2", "AP3B1", "RAB2A", "AP3S1", "…
HALLMARK_MYC_TARGETS_V1	9.88017e-06	3.80007e-05	0.593325	-0.28779	-1.65339	200	c("IARS1", "CCT3", "GSPT1", "TOMM70", "SF3B3", "PGK1", "CCT5", "EPRS1", "FAM120A", "ETF1", "MAD2L1", "XRCC6", "HSPD1", "EIF1AX", "GOT2", "DDX18", "EIF2S2", "SLC25A3", "CCT4", "DHX15", "EIF4E", "MCM4", "HSP90AB1", "RAD23B", "SMARCC1", "ORC2", "PTGES3", "NCBP1", "SRPK1", "HNRNPU", "SF3A1", "CSTF2", "PABPC1", "VBP1", "EIF3D", "YWHAQ", "CDK2", "ILF2", "TRIM28", "KPNA2", "RSL1D1", "CAD", "PHB", "USP1"…
HALLMARK_COAGULATION	6.41401e-05	0.000229072	0.538434	0.508793	1.6374	138	c("PLEK", "C2", "C3", "GP1BA", "C1QA", "APOC1", "SERPING1", "MEP1A", "FYN", "C1R", "C1S", "CFH", "PECAM1", "ISCU", "SERPINA1", "TFPI2", "KLKB1", "ANXA1", "CFI", "MMP7", "LGMN", "CTSB", "ITIH1", "CFD", "CTSO", "TIMP1", "CTSH", "MMP9", "MMP3", "APOC2", "GDA", "VWF", "APOC3", "CPN1", "F10", "A2M", "MMP1", "APOA1", "LTA4H", "CPQ", "THBD", "CTSK", "GSN", "DCT", "USP11", "PF4", "CRIP2", "MBL2", "DPP4")
HALLMARK_APOPTOSIS	0.00016042	0.000534734	0.518848	0.481591	1.56173	161	c("CD38", "CD2", "FASLG", "PRF1", "IRF1", "CASP1", "IL18", "PLCB2", "CD69", "LEF1", "BIRC3", "FAS", "CCND2", "ISG20", "CASP4", "TAP1", "SOD2", "DPYD", "ANXA1", "CFLAR", "CD14", "TNF", "GCH1", "BMP2", "IGFBP6", "CASP7", "IFITM3", "GADD45B", "CYLD", "CAV1", "CCNA1", "TIMP1", "BAX", "IL1B", "LGALS3", "CDC25B", "GPX3", "GPX1", "TGFBR3", "CASP8", "HGF", "DCN", "BCL2L1", "PLPPR4", "HMOX1", "GSN", "CD44…
HALLMARK_E2F_TARGETS	0.00132814	0.00415044	0.45506	-0.242446	-1.39288	200	c("RAD50", "GSPT1", "MAD2L1", "PAICS", "XRCC6", "DCTPP1", "RAD1", "KIF4A", "PRKDC", "PMS2", "NUP205", "TP53", "NUDT21", "NUP153", "RAD51C", "CBX5", "MCM4", "WEE1", "GINS3", "NCAPD2", "ORC2", "UBE2T", "RFC1", "BUB1B", "KPNA2", "UBR7", "DIAPH3", "RACGAP1", "USP1", "DEPDC1", "PLK1", "ATAD2", "RAD51AP1", "TIMELESS", "CHEK1", "CSE1L", "MCM2", "MKI67", "BRCA1", "NOLC1", "ORC6", "MTHFD2", "TFRC", "POLD2…
HALLMARK_MTORC1_SIGNALING	0.00209441	0.00616004	0.431708	-0.24158	-1.37662	199	c("SLC2A1", "HSPA9", "STC1", "ADIPOR2", "ACLY", "ACSL3", "PGK1", "EPRS1", "ETF1", "TMEM97", "AK4", "STIP1", "HSPA4", "CACYBP", "SC5D", "HMGCR", "HSPD1", "PHGDH", "SCD", "UCHL5", "BHLHE40", "TPI1", "CD9", "NUP205", "EIF2S2", "ERO1A", "CYP51A1", "GMPS", "NUFIP1", "SLC9A3R1", "IDH1", "IMMT", "ALDOA", "MCM4", "SRD5A1", "PSME3", "ASNS", "SYTL2", "ELOVL6", "P4HA1", "SHMT2", "GAPDH", "HK2", "LDLR", "SSR…
HALLMARK_MYC_TARGETS_V2	0.00297904	0.00827512	0.431708	-0.359437	-1.6664	58	c("TFB2M", "TMEM97", "DCTPP1", "HSPD1", "DDX18", "UTP20", "MCM4", "WDR43", "HK2", "SORD", "RRP12", "NIP7", "SLC19A1", "PHB", "BYSL", "PLK1", "NOLC1", "HSPE1", "NOP2", "CBX3", "PPRC1")
HALLMARK_UNFOLDED_PROTEIN_RESPONSE	0.00691623	0.0182006	0.407018	-0.264384	-1.39396	112	c("IARS1", "HSPA9", "STC2", "NOP14", "ATF6", "ALDH18A1", "ERO1A", "BAG3", "CNOT4", "TARS1", "EIF4E", "ATP6V0D1", "ASNS", "PARN", "VEGFA", "YWHAZ", "SSR1", "MTREX", "DKC1", "EIF4G1", "WFS1", "FKBP14", "SLC30A5", "SHC1", "EXOC2", "DNAJA4", "PAIP1", "LSM1", "EIF4EBP1", "NOLC1", "EDC4", "MTHFD2", "DNAJC3", "SLC1A4", "EDEM1", "GEMIN4", "EIF2AK3", "CKS1B", "SEC31A")
HALLMARK_GLYCOLYSIS	0.00923178	0.0230794	0.38073	-0.228848	-1.32174	198	c("IL13RA1", "STC1", "FKBP4", "PGK1", "STC2", "COG2", "AK4", "HDLBP", "ARPP19", "GYS1", "GOT2", "TPI1", "BPNT1", "ERO1A", "IDH1", "ALDOA", "GLCE", "DLD", "ANGPTL4", "VEGFA", "EXT1", "SRD5A3", "HS6ST2", "P4HA1", "SLC25A13", "HK2", "SDHC", "QSOX1", "PGAM1", "MXI1", "PC", "PGM2", "GYS2", "PKM", "P4HA2", "NSDHL", "EFNA3", "CASP6", "DEPDC1", "PKP2", "SLC35A3", "ZNF292", "BIK", "VLDLR", "PHKA2", "B3GAT…
HALLMARK_KRAS_SIGNALING_DN	0.0208312	0.0495982	0.0991088	0.399445	1.30499	199	c("PDCD1", "IFNG", "CD40LG", "CHST2", "GP1BA", "IL12B", "TCL1A", "WNT16", "CD80", "IFI44L", "EDAR", "ITIH3", "TENT5C", "MEFV", "SLC16A7", "MX1", "PTGFR", "INSL5", "VPREB1", "SGK1", "TGM1", "CCNA1", "CALML5", "RSAD2", "NRIP2", "TG", "KRT4", "SYNPO", "UGT2B17", "KCND1", "CDH16", "PDE6B", "SLC6A3", "EDN1", "STAG3", "KCNMB1", "ATP4A", "CCR8", "CD207", "KCNN1", "CYP39A1", "NOS1", "TFAP2B", "KRT13", "A…
HALLMARK_ESTROGEN_RESPONSE_LATE	0.0316519	0.0719362	0.321776	-0.214008	-1.23603	198	c("IGSF1", "CDH1", "AREG", "FRK", "AMFR", "FKBP4", "LAMC2", "PRLR", "SLC22A5", "SLC29A1", "PERP", "ANXA9", "CPE", "CCND1", "EMP2", "MAPT", "CD9", "DNAJC12", "AGR2", "SLC9A3R1", "TSPAN13", "SCNN1A", "CELSR2", "RET", "FARP1", "HOMER2", "HMGCS2", "NRIP1", "PDZK1", "PAPSS2", "ST6GALNAC2", "MAPK13", "AFF1", "PLAC1", "TPD52L1", "RABEP1", "SORD", "DYNLT3", "MYB", "CACNA2D2")
HALLMARK_MITOTIC_SPINDLE	0.0341774	0.0742988	0.321776	-0.213058	-1.21408	199	c("LRPPRC", "WASL", "NOTCH2", "APC", "LATS1", "CTTN", "KIF4A", "OPHN1", "KIF1B", "DYNLL2", "SHROOM2", "ARFGEF1", "BCR", "BCL2L11", "KIF3B", "NF1", "CDC27", "FARP1", "DYNC1H1", "TRIO", "ARHGEF7", "KIFAP3", "ARHGEF12", "CDC42BPA", "NET1", "CDC42EP4", "FGD4", "TUBD1", "KIF3C", "CKAP5", "ECT2", "RAPGEF5", "RASAL2", "ABL1", "RFC1", "STK38L", "KIF11", "CENPF", "TLK1", "RACGAP1", "ANLN", "ARHGEF11", "TU…
HALLMARK_REACTIVE_OXYGEN_SPECIES_PATHWAY	0.0701998	0.144631	0.0544268	0.460849	1.36094	49	c("IPCEF1", "LSP1", "FES", "MBP", "SOD2", "HHEX", "FTL", "GLRX", "MPO", "PRNP", "GPX3", "CDKN2D", "MSRA", "EGLN2", "SBNO2", "HMOX2", "PRDX1")
HALLMARK_EPITHELIAL_MESENCHYMAL_TRANSITION	0.0723157	0.144631	0.0517364	0.373202	1.2194	200	c("IL32", "WIPF1", "FAS", "IL15", "TNFAIP3", "EMP3", "VCAM1", "ABI3BP", "GLIPR1", "TGM2", "CAPG", "FBLN5", "TFPI2", "FUCA1", "BASP1", "VIM", "TGFB1", "SGCG", "SERPINE2", "FBLN2", "GADD45B", "CADM1", "TIMP1", "MMP3", "IGFBP4", "MMP1", "IGFBP3", "TGFBR3", "PCOLCE", "NNMT", "SFRP4", "NT5E", "DCN", "CXCL12", "SCG2", "GPX7", "CD44", "CTHRC1", "JUN", "EFEMP2", "DAB2", "SLIT3", "SAT1", "MFAP5", "DPYSL3"…
HALLMARK_XENOBIOTIC_METABOLISM	0.0887331	0.170641	0.0462858	0.368135	1.2027	199	c("PTGDS", "IRF8", "PSMB10", "HSD11B1", "ABCD2", "FAS", "CCL25", "TMEM176B", "SLC6A12", "CYP2S1", "APOE", "CYFIP2", "GSTO1", "FMO1", "ACP2", "IGF1", "GCKR", "GCH1", "ITIH1", "VNN1", "ALAS1", "IL1R1", "TPST1", "LCAT", "CES1", "ALDH2", "ABHD6", "ALDH3A1", "IGFBP4", "CSAD", "ADH7", "CDO1", "CNDP2", "AP4B1", "UPP1", "F10", "GNMT", "CRP", "DHRS1", "CYP27A1", "SLC12A4", "UPB1", "SERTAD1", "HMOX1", "CD3…
HALLMARK_NOTCH_SIGNALING	0.1015	0.187964	0.134051	-0.31926	-1.28923	32	c("NOTCH2", "NOTCH3", "SKP1", "ARRB1", "CCND1", "WNT5A", "APH1A")
HALLMARK_P53_PATHWAY	0.189184	0.337828	0.0298999	0.347337	1.13475	199	c("CASP1", "IRAG2", "IFI30", "SOCS1", "FAS", "CCND2", "TAP1", "DEF6", "CYFIP2", "ADA", "TCN2", "ISCU", "FUCA1", "RNF19B", "S100A4", "GM2A", "DGKA", "DRAM1", "TGFB1", "CD81", "BMP2", "CEBPA", "TNFSF9", "PTPRE", "RAP2B", "CCND3", "BAX", "CD82", "RPS27L", "DDB2", "PROCR", "PPP1R15A", "UPP1", "CTSD", "BTG1", "TRAFD1", "RHBDF2", "NOTCH1", "FBXW7", "TSPYL2", "HMOX1", "LDHB", "JUN", "SAT1", "SERTAD3", "…
HALLMARK_OXIDATIVE_PHOSPHORYLATION	0.231542	0.399211	0.249247	-0.185111	-1.06348	200	c("LRPPRC", "HSPA9", "ATP5F1B", "TOMM70", "CS", "NDUFS1", "MRPS30", "SLC25A5", "ACADSB", "GOT2", "FH", "HADHB", "ACO2", "SLC25A3", "IDH1", "IMMT", "DLD", "AIFM1", "ABCB7", "GLUD1", "ATP1B1", "ALDH6A1", "ATP6V1H", "ATP6V1C1", "NDUFS2", "SDHC", "GPI", "ATP6AP1", "UQCRC2", "ISCA1", "GRPEL1", "RETSAT", "CPT1A", "NDUFC2", "SUCLA2", "NDUFA5", "PMPCA", "NDUFV1", "TOMM22", "ETFA", "TIMM17A", "ETFDH", "AT…
HALLMARK_MYOGENESIS	0.265799	0.434878	0.0240054	0.336009	1.09774	199	c("LSP1", "MEF2C", "BIN1", "PYGM", "IGF1", "MYH3", "TNNI2", "TGFB1", "ACHE", "CFD", "COL15A1", "FABP3", "SGCG", "IGFBP7", "KIFC3", "MYBPH", "GADD45B", "APLNR", "MAPK12", "SGCA", "ITGA7", "ENO3", "PRNP", "MYL4", "PTGIS", "GPX3", "SOD3", "GJA5", "MRAS", "IGFBP3", "ATP2A1", "CHRNB1", "MYOZ1", "NOTCH1", "CASQ1", "DES", "COX6A2", "NOS1", "ACTC1", "GSN", "CD36", "MYH4", "FXYD1", "PKIA", "LDB3", "TNNT3"…
HALLMARK_PANCREAS_BETA_CELLS	0.269625	0.434878	0.0926961	-0.25963	-1.10791	40	c("DCX", "SLC2A2", "SCGN", "IAPP", "ABCC8", "CHGA", "NKX2-2", "SRP9", "NEUROD1")
HALLMARK_UV_RESPONSE_UP	0.285126	0.44551	0.0229046	0.338614	1.09717	158	c("IRF1", "HLA-F", "ARRB2", "TAP1", "RASGRP1", "ABCB1", "SLC6A12", "ICAM1", "SOD2", "LYN", "FMO1", "RAB27A", "MGAT1", "GCH1", "NFKBIA", "BMP2", "FGF18", "ALAS1", "AQP3", "CCND3", "MRPL23", "PSMC3", "CLTB", "CDO1", "GPX3", "CDKN1C", "BTG1", "HYAL2", "GLS", "E2F5")
HALLMARK_WNT_BETA_CATENIN_SIGNALING	0.337397	0.511207	0.0215265	0.38398	1.11091	42	c("LEF1", "CCND2", "TCF7", "WNT1")
HALLMARK_PI3K_AKT_MTOR_SIGNALING	0.37146	0.546265	0.0189903	0.338515	1.06969	104	c("IL2RG", "LCK", "FASLG", "SLA", "PRKCB", "CAMK4", "STAT2", "NCK1", "PFN1", "CXCR4", "DAPP1", "NOD1", "MKNK1", "NFKBIB")
HALLMARK_ANGIOGENESIS	0.500832	0.715474	0.0159033	0.352264	0.996749	36	c("CCND2", "S100A4", "PRG2", "TIMP1", "KCNJ8", "THBD", "PF4", "LPL", "PDGFA", "MSX1", "SLCO2A1", "LUM", "OLR1")
HALLMARK_APICAL_SURFACE	0.570436	0.761482	0.013708	0.327002	0.950886	44	c("IL2RG", "IL2RB", "MAL", "LYN", "CD160", "SLC22A12", "GHRL", "CX3CL1", "CROCC")
HALLMARK_BILE_ACID_METABOLISM	0.573076	0.761482	0.0126194	0.30532	0.969658	112	c("LCK", "ALDH1A1", "ABCD2", "OPTN", "BMP6", "ACSL5", "CH25H", "ABCA9", "ABCA6", "SOAT2", "HSD17B11", "GNMT", "APOA1", "DIO2", "CYP27A1", "CYP39A1", "GC", "AGXT", "NR1H4", "LIPE", "ABCA8", "CYP7B1", "FADS1", "AQP9")
HALLMARK_HEME_METABOLISM	0.578726	0.761482	0.012334	0.298057	0.97346	197	c("CLIC2", "C3", "OPTN", "LMO2", "MPP1", "HBD", "GYPC", "ACP5", "ACKR1", "ADD2", "SPTA1", "TENT5C", "ANK1", "CTSB", "AHSP", "HTATIP2", "SNCA", "GATA1", "CIR1", "AQP3", "NR3C1", "TMCC2", "TAL1", "CCND3", "KEL", "GYPE", "RBM38", "MYL4", "ALAD", "HBB", "ELL2", "ALAS2", "TRIM10", "TSPO2", "CCDC28A", "AGPAT4", "CTNS", "HTRA2", "KAT2B", "RBM5", "SIDT2", "EPB42", "TYR", "BLVRB", "RHD", "UROD", "SLC66A2"…
HALLMARK_APICAL_JUNCTION	0.675513	0.859107	0.0100238	0.286262	0.935219	199	c("TRAF1", "ICAM2", "RAC2", "PTPRC", "CD86", "FYB1", "CD274", "VCAM1", "ICAM1", "PECAM1", "RHOF", "MSN", "GNAI2", "PFN1", "TSPAN4", "SIRPA", "NRXN2", "SYK", "CD209", "ADAM23", "CADM3", "CNN2", "CD34", "CLDN15", "ARPC2", "LAYN", "MMP9", "VWF", "STX4", "CLDN5", "FSCN1", "CLDN18", "RRAS", "ACTC1", "CX3CL1", "ARHGEF6", "NLGN2", "EVL", "MAPK11", "EPB41L2", "PBX2", "SYMPK", "NEXN", "PDZD3", "TNFRSF11B"…
HALLMARK_TGF_BETA_SIGNALING	0.687285	0.859107	0.0707234	-0.193742	-0.889303	54	c("CDH1", "APC", "XIAP", "BCAR3", "HIPK2", "PMEPA1", "BMPR1A", "ARID4B", "CTNNB1", "TRIM33", "SMURF1", "PPM1A", "NCOR2", "SKIL", "PPP1CA", "TJP1", "FNTA", "ACVR1", "TGFBR1", "BMPR2", "SMAD6")
HALLMARK_SPERMATOGENESIS	0.718114	0.875749	0.00915931	0.279691	0.898435	134	c("GFI1", "CAMK4", "POMC", "ACRBP", "ODF1", "PAPOLB", "DPEP3", "TLE4", "GPR182", "CCNA1", "TALDO1", "SLC2A5", "DDX25", "CHFR", "DDX4", "TEKT2", "TKTL1", "HOXB1", "SEPTIN4", "IFT88", "PHF7", "NOS1", "ACTL7B", "TUBA3C", "ZC2HC1C", "PRM2", "DCC", "CHRM4", "PHKG2", "ART3", "TNP2", "IL12RB2", "SCG5", "MLLT10", "NPHP1")
HALLMARK_HEDGEHOG_SIGNALING	0.824721	0.952792	0.048481	-0.195376	-0.807926	36	c("UNC5C", "OPHN1", "NRCAM", "ADGRG1", "NF1", "VEGFA", "CELSR1", "HEY1", "PLG", "VLDLR", "AMOT", "RASA1")
HALLMARK_PEROXISOME	0.867858	0.952792	0.0059409	0.244879	0.773801	104	c("ALDH1A1", "ABCD2", "ACSL5", "ABCB1", "ESR2", "SOD2", "ACSL4", "MVP", "CADM1", "CNBP", "HSD17B11", "UGT2B17")
HALLMARK_HYPOXIA	0.876014	0.952792	0.00546255	0.25093	0.819787	199	c("CHST2", "PLAC8", "PIM1", "TNFAIP3", "ISG20", "ETS1", "AMPD3", "TGM2", "PYGM", "TPST2", "S100A4", "NAGK", "CXCR4", "GLRX", "NDST2", "CAVIN3", "PNRC1", "CAV1", "NR3C1", "SLC2A5", "ENO3", "CDKN1C", "PPP1R15A", "BTG1", "TKTL1", "NCAN", "IGFBP3", "B3GALT6", "DCN", "ZFP36", "HS3ST1", "HMOX1", "CDKN1B", "CAVIN1", "KIF5A", "JUN", "CCN5", "CSRP2")
HALLMARK_UV_RESPONSE_DN	0.885025	0.952792	0.0053146	0.243165	0.784569	144	c("PIK3CD", "FYN", "CELF2", "GRK5", "FBLN5", "SYNE1", "MRPS31", "FZD2", "TGFBR2", "PTGFR", "RASA2", "PPARG", "PLPP3", "CAV1", "NR3C1", "ADD3", "NFIB", "DBP", "PTPRM", "TGFBR3", "LPAR1", "CDKN1B", "MTA1", "DAB2")
HALLMARK_CHOLESTEROL_HOMEOSTASIS	0.887671	0.952792	0.00586642	0.235071	0.723427	74	c("FABP5", "CXCL16", "FBXO6", "LGMN", "PLSCR1", "PPARG", "PNRC1", "LGALS3", "STARD4", "GSTM2", "ATF5", "LPL", "ADH4", "ANTXR2", "CBS", "TNFRSF12A")
HALLMARK_FATTY_ACID_METABOLISM	0.932256	0.952792	0.00399421	0.229116	0.742247	157	c("IL4I1", "ALDH1A1", "ACSL5", "PSME1", "UBE2L6", "INMT", "FMO1", "CD1D", "ACSL4", "G0S2", "VNN1", "AQP7", "CA6", "ENO3", "HSD17B11", "ACADVL", "ALDH3A1", "ADH7", "ALAD", "CA4", "ODC1", "DECR1", "CD36", "CYP4A11", "GABARAPL1", "UROD", "HSD17B10", "GCDH", "BLVRA", "AOC3", "CYP1A1", "IDH3B", "PDHB", "ACADL", "CRAT", "MCEE", "ACADS", "SDHD")
HALLMARK_ADIPOGENESIS	0.944444	0.952792	0.35482	-0.151439	-0.870033	200	c("ADIPOR2", "ACLY", "CMBL", "CS", "LPCAT3", "PPP1R15B", "RREB1", "APLP2", "SOWAHC", "SAMM50", "AGPAT3", "ACO2", "RIOK3", "IDH1", "IMMT", "ALDOA", "DLD", "AIFM1", "RTN3", "GPAM", "ANGPTL4", "EPHX2", "UBQLN1", "ELOVL6", "SDHC", "MTCH2", "CPT2", "BAZ2A", "GRPEL1", "SLC19A1", "RETSAT", "FAH", "MGLL", "LIFR", "MAP4K3", "YWHAG", "MTARC2", "NDUFA5")
HALLMARK_ANDROGEN_RESPONSE	0.952061	0.952792	0.00379427	0.211047	0.664544	100	c("B2M", "PTK2B", "TNFAIP8", "ADAMTS1", "MAF", "SGK1", "UBE2J1", "SPCS3", "CCND3", "MYL12A", "PLPP1", "ELL2")
HALLMARK_DNA_REPAIR	0.952792	0.952792	0.00336153	0.217814	0.703772	148	c("HCLS1", "PDE6G", "ADA", "POLR3GL", "RPA2", "GMPR2", "TAF10", "CMPK2", "CCNO", "GTF2B", "GSDME", "DDB2", "AAAS", "NCBP2", "AK3", "COX17", "EDF1", "PNP", "USP11", "TAF12", "CSTF3", "SDCBP", "SUPT5H", "ITPA", "POLR1D", "ELL", "POLL", "DGUOK", "NPR2", "NT5C", "AGO4", "RFC4", "ZNF707", "ERCC5", "GTF3C5", "SRSF6", "GTF2F1", "MPG", "NME1", "TAF9", "EIF1B", "PDE4B", "POLR2H", "ERCC1", "POLR2I", "CDA",…

## Sheet: LINC01857
Supplementary Table - GSEA results for BRCA Her2 lncRNAs - related to Supplementary Figure 3E
pathway	pval	padj	log2err	ES	NES	size	leadingEdge
HALLMARK_ALLOGRAFT_REJECTION	7.29122e-59	3.35396e-57	2.00433	0.826564	2.48452	200	c("FGR", "IL18", "IGSF6", "SRGN", "WAS", "IL2RG", "ITK", "CD40", "ITGAL", "CTSS", "CCL4", "CD4", "NCF4", "LCP2", "CD3E", "PTPRC", "PRKCB", "CD3D", "IL12RB1", "KLRD1", "IFNG", "CD96", "CD2", "STAT4", "MAP4K1", "CXCL9", "IRF8", "IL2RB", "SIT1", "FYB1", "LCK", "HLA-DOA", "PRF1", "CD79A", "HLA-DMB", "CCR5", "IL18RAP", "IL27RA", "SPI1", "CD247", "CRTAM", "CD86", "CD3G", "TRAT1", "IL2RA", "GZMB", "HLA-…
HALLMARK_INTERFERON_GAMMA_RESPONSE	5.94466e-33	1.36727e-31	1.49548	0.734763	2.20858	200	c("IL10RA", "CD40", "CSF2RB", "LCP2", "CD69", "STAT4", "CXCL9", "SLAMF7", "IRF8", "IL2RB", "KLRK1", "FGL2", "CD86", "ITGB7", "IRF5", "CD38", "GZMA", "IL18BP", "TNFAIP3", "CCL5", "BANK1", "P2RY14", "GPR18", "CD74", "HLA-DQA1", "HLA-DMA", "CIITA", "CMKLR1", "ST8SIA4", "PIM1", "IDO1", "MARCHF1", "SELP", "FCGR1A", "PTPN6", "IRF4", "IRF1", "GBP4", "HLA-DRB1", "JAK2", "CXCL10", "XCL1", "IL15", "SAMHD1"…
HALLMARK_INFLAMMATORY_RESPONSE	5.21073e-27	7.98978e-26	1.34993	0.705696	2.12127	199	c("IL18", "IL10RA", "CD40", "TNFRSF1B", "SLAMF1", "GPR183", "LCP2", "PIK3R5", "IL18R1", "CD48", "CD69", "IL7R", "SELL", "CXCL9", "P2RX7", "IL2RB", "CXCR6", "LCK", "IL18RAP", "TNFRSF9", "GPR132", "LTA", "CCR7", "CCL5", "SEMA4D", "CYBB", "PTAFR", "KCNA3", "CMKLR1", "GP1BA", "IL10", "EBI3", "LYN", "RASGRP1", "CCL22", "CHST2", "RGS1", "SELE", "NLRP3", "IRF1", "IL12B", "C5AR1", "EMP3", "PTGER2", "CXCL…
HALLMARK_COMPLEMENT	2.45242e-19	2.82028e-18	1.13309	0.658756	1.98012	200	c("WAS", "CTSS", "PLEK", "APOC1", "LCP2", "PIK3R5", "SPOCK2", "PLA2G7", "LCK", "GZMK", "FCER1G", "GZMB", "C2", "CR1", "CD40LG", "C1QC", "C1QA", "GZMA", "TNFAIP3", "CPM", "CCL5", "APOBEC3G", "CTSC", "GP1BA", "FYN", "ITGAM", "PIK3CG", "LYN", "PIM1", "RASGRP1", "DOCK10", "GNG2", "C3", "IRF1", "FCN1", "JAK2", "SH2B3", "LIPA", "CTSH", "SERPINA1", "CTSB", "CASP1", "RHOG", "CR2", "PSMB9", "SERPING1", "G…
HALLMARK_IL6_JAK_STAT3_SIGNALING	4.23979e-17	3.90061e-16	1.06721	0.756923	2.19547	87	c("IL2RG", "TNFRSF1B", "CSF2RB", "PIK3R5", "IL18R1", "IL12RB1", "CXCL9", "CSF2RA", "IL2RA", "IL1R2", "CD38", "CXCL13", "LTB", "EBI3", "PIM1", "IRF1", "CRLF2", "CCR1", "CXCL10", "IL15RA", "ITGA4", "IL3RA", "ACVRL1", "CXCL11", "CD14", "PTPN2", "CSF2", "DNTT", "CSF1", "SOCS3", "FAS", "MAP3K8", "SOCS1", "IL9R", "TNF", "IL1B", "CSF3R", "PLA2G2A", "TGFB1", "CXCL3", "IL17RA", "MYD88", "STAT1", "PF4", "A…
HALLMARK_IL2_STAT5_SIGNALING	2.80489e-15	2.15042e-14	1.00732	0.625363	1.87943	198	c("IL10RA", "CTLA4", "TNFRSF1B", "IL18R1", "CD48", "TRAF1", "ICOS", "CD79B", "SELL", "IRF8", "IL2RB", "CD83", "FGL2", "TNFRSF9", "CD86", "IL2RA", "IL1R2", "TNFRSF8", "CST7", "CCR4", "ABCB1", "LRRC8C", "EOMES", "IL10", "LTB", "PIM1", "SELP", "IRF4", "GPR65", "GBP4", "CCND2", "PTGER2", "CXCL10", "BATF3", "IL3RA", "SYT11", "GLIPR2", "CSF2", "CSF1", "TNFRSF4", "BMP2", "ITGAE", "CTSZ", "MAP3K8", "TGM2…
HALLMARK_KRAS_SIGNALING_UP	1.44836e-13	9.51781e-13	0.943632	0.609596	1.83235	200	c("IL10RA", "IL2RG", "TNFRSF1B", "CTSS", "CD37", "IKZF1", "TLR8", "IL7R", "TRAF1", "MAP4K1", "LAPTM5", "CLEC4A", "IRF8", "CSF2RA", "FCER1G", "DOCK2", "HSD11B1", "LY96", "ITGB2", "LAT2", "BIRC3", "TNFAIP3", "ADAMDEC1", "ABCB1", "TMEM176B", "PDCD1LG2", "CMKLR1", "TMEM176A", "ETS1", "LCP1", "PECAM1", "CCND2", "CXCL10", "C3AR1", "PRDM1", "GYPC", "CXCR4", "GPNMB", "IL33", "CSF2", "TSPAN7", "ENG", "EPB…
HALLMARK_TNFA_SIGNALING_VIA_NFKB	3.75982e-11	2.16189e-10	0.851339	0.584543	1.75705	200	c("IL18", "BCL2A1", "CCL4", "PLEK", "GPR183", "CD69", "IL7R", "TRAF1", "CD83", "TNFRSF9", "BIRC3", "TNFAIP3", "CCL5", "DUSP2", "SGK1", "IRF1", "IL12B", "CXCL10", "CCRL2", "NFKBIE", "IL15RA", "CFLAR", "SOD2", "STAT5A", "PTPRE", "CXCL11", "TNFAIP8", "CSF2", "CCL2", "NR4A3", "CCNL1", "CSF1", "SOCS3", "EGR2", "RELB", "BMP2", "ICAM1", "PTGER4", "MAP3K8", "OLR1", "CD80", "TNF", "TAP1", "IL1B", "ZFP36",…
HALLMARK_INTERFERON_ALPHA_RESPONSE	2.91377e-07	1.48926e-06	0.674963	0.617392	1.80365	97	c("SELL", "CD74", "IRF1", "GBP4", "CXCL10", "IL15", "CCRL2", "IFI30", "WARS1", "B2M", "CXCL11", "CASP1", "LAMP3", "EPSTI1", "PSMB9", "CSF1", "GBP2", "LPAR6", "LAP3", "TAP1", "TMEM140", "C1S", "SAMD9L", "IRF2", "TXNIP", "NUB1", "UBA7", "ISG20", "PSMB8", "PSME2", "BATF2", "IRF9", "STAT2", "HLA-C", "IL4R", "IL7", "LGALS3BP", "PROCR", "PARP12", "RTP4", "SLC25A28", "BST2", "CD47", "RIPK2")
HALLMARK_APOPTOSIS	0.000159907	0.000735571	0.518848	0.495429	1.47905	161	c("IL18", "CD69", "CD2", "PRF1", "PLCB2", "CD38", "BIRC3", "FASLG", "IRF1", "CCND2", "CFLAR", "SOD2", "CASP1", "LEF1", "CD14", "FAS", "BMP2", "TNF", "TAP1", "IL1B", "GNA15", "GPX3", "CYLD", "CAV1", "TXNIP", "DPYD", "HGF", "IL1A", "BTG2", "EGR3", "CASP4", "TIMP1", "IL6", "GCH1", "GADD45A", "ISG20", "BID", "ANXA1", "CD44", "HMOX1", "F2R", "LGALS3", "IGFBP6", "BCL2L1")
HALLMARK_COAGULATION	0.000453822	0.0018978	0.498493	0.501139	1.48804	138	c("PLEK", "APOC1", "C2", "C1QA", "GP1BA", "FYN", "PECAM1", "C3", "CTSH", "SERPINA1", "CTSB", "SERPING1", "OLR1", "ISCU", "C1R", "VWF", "C1S", "SIRT2", "CFH", "LTA4H", "APOC2", "LGMN", "MMP7", "ITIH1", "PROS1", "PF4", "A2M", "MEP1A", "MMP9", "TIMP1", "CTSE", "TFPI2", "ANXA1", "MASP2", "CPN1", "APOC3", "CFD", "MMP8", "F10", "CPQ")
HALLMARK_UNFOLDED_PROTEIN_RESPONSE	0.000967441	0.00370852	0.477271	-0.277264	-1.52976	112	c("STC2", "HSPA9", "YIF1A", "BAG3", "SLC30A5", "ALDH18A1", "VEGFA", "PARN", "DNAJA4", "ATF6", "HSPA5", "LSM1", "IARS1", "ATP6V0D1", "SEC11A", "TUBB2A", "HYOU1", "ASNS", "PAIP1", "EEF2", "FKBP14", "WFS1", "EIF4EBP1", "TARS1", "EIF2S1", "SEC31A", "SHC1", "MTREX", "EIF4E", "CNOT6", "IFIT1", "EDC4", "ARFGAP1", "TTC37", "ERO1A", "KDELR3")
HALLMARK_PROTEIN_SECRETION	0.00661624	0.0234113	0.407018	-0.286944	-1.56086	96	c("TOM1L1", "COG2", "AP3B1", "ATP1A1", "CLTC", "AP1G1", "ARCN1", "BNIP3", "RAB14", "SCRN1", "GBF1", "ICA1", "ARF1", "KRT18", "COPB1", "LAMP2", "SCAMP1", "COPB2", "SEC24D", "RAB22A", "ATP7A", "TMED2", "YIPF6", "SEC31A", "CLCN3", "RAB9A", "OCRL", "KIF1B")
HALLMARK_XENOBIOTIC_METABOLISM	0.0097	0.0318714	0.146152	0.43384	1.30409	199	c("PTGDS", "IRF8", "HSD11B1", "SLC6A12", "TMEM176B", "ABCD2", "CYP2S1", "APOE", "CYP27A1", "CCL25", "IGF1", "FAS", "ACP2", "CYFIP2", "ALDH2", "AQP9", "PSMB10", "GCKR", "ALAS1", "FMO1", "ATOH8", "UPB1", "ITIH1", "PROS1", "CDO1", "TTPA", "CRP", "GCH1", "CDA", "ABHD6", "NDRG2", "HACL1", "MAOA", "PDLIM5", "UPP1", "HMOX1", "ECH1", "GSTO1", "PDK4", "FABP1", "AP4B1", "F10", "NMT1", "ARG2", "RBP4", "IL1R…
HALLMARK_KRAS_SIGNALING_DN	0.0129	0.03956	0.126448	0.429098	1.28984	199	c("IFNG", "PDCD1", "CD40LG", "SGK1", "GP1BA", "TCL1A", "CHST2", "IL12B", "WNT16", "MEFV", "CAMK1D", "TENT5C", "EDAR", "CD80", "NRIP2", "SLC16A7", "FSHB", "KCND1", "MAST3", "PTGFR", "ATP4A", "BTG2", "CD207", "RYR1", "SCGB1A1", "SLC29A3", "CHRNG", "BARD1", "CCR8", "ITIH3", "PDE6B", "KLK7", "EDN1", "COQ8A", "MSH5", "PAX4", "NOS1", "CALML5", "P2RY4", "UPK3B", "GP2", "STAG3", "TGM1", "PTPRJ", "MFSD6",…
HALLMARK_P53_PATHWAY	0.0336	0.0966	0.0774316	0.411692	1.23752	199	c("IRAG2", "DEF6", "TCN2", "CCND2", "GM2A", "CEBPA", "IFI30", "DGKA", "PTPRE", "CASP1", "RAP2B", "S100A4", "FAS", "BMP2", "FUCA1", "SOCS1", "CYFIP2", "ISCU", "ADA", "TAP1", "RNF19B", "TGFB1", "TXNIP", "BTG1", "RHBDF2", "LDHB", "IL1A", "DRAM1", "BTG2", "GADD45A", "VAMP8", "UPP1", "HMOX1", "CCND3", "RALGDS", "ZFP36L1", "F2R", "COQ8A", "ERCC5", "BAK1", "NOTCH1", "PROCR", "KLF4", "CTSD", "BAX", "CD81…
HALLMARK_WNT_BETA_CATENIN_SIGNALING	0.13139	0.355526	0.0379709	0.463905	1.26972	42	c("CCND2", "WNT1", "LEF1", "TCF7", "HDAC5", "RBPJ", "AXIN2", "NOTCH1", "NOTCH4", "PTCH1", "HDAC2", "JAG2", "DVL2", "DLL1")
HALLMARK_APICAL_SURFACE	0.166857	0.426411	0.0329401	0.44886	1.23495	44	c("IL2RG", "IL2RB", "LYN", "MAL", "GHRL", "SLC22A12", "CD160")
HALLMARK_REACTIVE_OXYGEN_SPECIES_PATHWAY	0.186991	0.432687	0.0306526	0.435308	1.20915	49	c("IPCEF1", "LSP1", "FES", "SOD2", "FTL", "HHEX", "MBP", "GPX3", "MPO")
HALLMARK_PI3K_AKT_MTOR_SIGNALING	0.192921	0.432687	0.0295626	0.3956	1.15984	104	c("SLA", "IL2RG", "PRKCB", "LCK", "FASLG", "CAMK4", "CXCR4", "NCK1", "PFN1", "DAPP1", "CAB39", "MYD88", "PLCG1", "STAT2", "NOD1", "PIKFYVE", "NFKBIB", "PDK1", "IRAK4", "ACTR3", "RPS6KA1", "ACTR2", "CDKN1B", "MKNK1", "RPS6KA3", "TBK1", "DUSP3", "RAF1", "MAP2K3", "MAP2K6")
HALLMARK_TGF_BETA_SIGNALING	0.197531	0.432687	0.208827	-0.234759	-1.11859	54	c("CDH1", "SMAD6", "PMEPA1", "APC", "NOG", "UBE2D3", "BMPR1A", "PPP1CA", "ACVR1", "BCAR3", "ARID4B", "SMAD3")
HALLMARK_UV_RESPONSE_UP	0.234717	0.490773	0.0260626	0.372029	1.10957	158	c("ARRB2", "SLC6A12", "ABCB1", "LYN", "RASGRP1", "IRF1", "SOD2", "BMP2", "ICAM1", "RAB27A", "TAP1", "HLA-F", "GPX3", "ALAS1", "FMO1", "BTG1", "CREG1", "BTG2", "CDO1", "PPP1R2", "NFKBIA", "IL6", "GCH1", "GLS", "BID", "MAOA", "AQP3", "HMOX1", "CCND3", "CCNE1", "MGAT1", "PPIF", "BAK1", "CXCL2", "AMD1", "NTRK3", "SIGMAR1", "FGF18", "E2F5", "ATF3", "HYAL2", "ATP6V1F", "NPTX2", "BTG3")
HALLMARK_APICAL_JUNCTION	0.2531	0.5062	0.0247868	0.363455	1.09252	199	c("PTPRC", "TRAF1", "FYB1", "CD86", "RAC2", "ICAM2", "PECAM1", "SIRPA", "VCAM1", "SYK", "CD209", "CD274", "CADM3", "ICAM1", "ITGA9", "CLDN15", "VWF", "RHOF", "CD34", "MSN", "PFN1", "SKAP2", "NRXN2", "GNAI2", "ARPC2", "MMP9", "PLCG1", "PDZD3", "CNN2", "ARHGEF6", "CLDN11", "TSPAN4", "CLDN5", "ATP1A3", "AKT2", "CLDN18", "NRTN", "EPB41L2", "SORBS3", "SLIT2", "LAYN")
HALLMARK_HEME_METABOLISM	0.3722	0.713383	0.0187392	0.348602	1.04734	197	c("CLIC2", "MPP1", "ACP5", "C3", "ACKR1", "GYPC", "CTSB", "TMCC2", "ANK1", "ADD2", "SNCA", "TENT5C", "LMO2", "OPTN", "TAL1", "CCDC28A", "SPTA1", "KEL", "MFHAS1", "HBD", "KAT2B", "HTRA2", "BTG2", "NR3C1", "SEC14L1", "GYPE", "RHD", "EPB41", "CTSE", "SDCBP", "AQP3", "KLF1", "CCND3", "EZH1", "CTNS", "NNT", "MYL4", "KDM7A", "YPEL5", "AHSP", "MARCHF2", "MARCHF8", "SIDT2", "GATA1", "RCL1", "RBM5", "MAP2…
HALLMARK_NOTCH_SIGNALING	0.443077	0.815262	0.0838535	-0.236322	-1.00491	32	c("SKP1", "CCND1", "WNT5A")
HALLMARK_BILE_ACID_METABOLISM	0.616356	0.9999	0.0114164	0.323421	0.951792	112	c("LCK", "ABCD2", "ALDH1A1", "BMP6", "CYP27A1", "ABCA6", "OPTN", "ABCA9", "CH25H", "AQP9", "ACSL5", "HSD17B11", "ABCA8", "NR1H4", "CYP46A1", "HACL1", "KLF1", "NR3C2", "PAOX", "CYP7B1", "SLCO1A2", "HSD3B1", "ABCA5", "PHYH", "GSTK1", "SLC23A2", "NPC1", "GC", "SLC23A1", "SLC27A5", "ABCA2", "LIPE", "ABCA1", "AGXT", "FDXR", "HSD17B6", "PEX6", "HAO1", "RXRA", "TFCP2L1", "PEX12", "ABCG8", "SULT1B1", "FA…
HALLMARK_EPITHELIAL_MESENCHYMAL_TRANSITION	0.620462	0.9999	0.0112867	0.320061	0.962053	200	c("TNFAIP3", "IL32", "WIPF1", "EMP3", "IL15", "ABI3BP", "VCAM1", "GLIPR1", "VIM", "FAS", "FUCA1", "FGF2", "BASP1", "TGM2", "ANPEP", "TGFB1", "DAB2", "CAPG", "SERPINE2", "TIMP1", "IL6", "PTX3", "GADD45A", "SFRP4", "TFPI2", "CD44", "SCG2", "FBLN5", "SFRP1", "GEM", "CXCL12", "SLIT2", "FBLN2", "ID2")
HALLMARK_ANGIOGENESIS	0.631306	0.9999	0.0118575	0.340614	0.914926	36	c("CCND2", "S100A4", "OLR1", "PF4", "TIMP1", "THBD", "TNFRSF21", "JAG2", "LPL", "PGLYRP1")
HALLMARK_CHOLESTEROL_HOMEOSTASIS	0.676236	0.9999	0.0101495	0.31777	0.911799	74	c("PPARG", "CXCL16", "PNRC1", "LGMN", "FABP5", "NIBAN1", "STARD4", "FBXO6", "ECH1", "LGALS3", "GSTM2", "ADH4", "ATF5", "ATF3", "LPL", "MVK", "ANTXR2", "SQLE", "ABCA2", "FDPS")
HALLMARK_MYOGENESIS	0.6969	0.9999	0.00951609	0.310452	0.933199	199	c("LSP1", "MEF2C", "IGF1", "FGF2", "BIN1", "APLNR", "GPX3", "SIRT2", "TGFB1", "PTGIS", "ITGA7", "RYR1", "HDAC5", "CHRNG", "MYBPC3", "IGFBP7", "MRAS", "LPIN1", "FABP3", "SOD3", "LDB3", "COL15A1", "MYH3", "COX6A2", "ENO3", "AKT2", "PYGM", "CFD", "MYH11", "NOS1", "NOTCH1", "TNNI2", "MYOM1", "MYL4", "SORBS3", "GJA5", "SGCA", "FXYD1", "ACHE", "CASQ2", "HBEGF", "CHRNA1", "ACTC1", "WWTR1", "ANKRD2", "MY…
HALLMARK_SPERMATOGENESIS	0.731605	0.9999	0.00875785	0.304755	0.903608	134	c("GFI1", "CAMK4", "POMC", "IL12RB2", "TLE4", "ZNRF4", "DPEP3", "ACRBP", "CHFR", "SLC2A5", "GPR182", "AKAP4", "DDX25", "LPIN1", "TNP1", "SNAP91", "ART3", "DBF4", "HOXB1", "TKTL1", "NOS1", "PGS1", "ODF1", "SEPTIN4", "EZH2", "TUBA3C", "PAPOLB", "PRM2", "TTK", "TNP2", "NCAPH", "BUB1", "ALOX15", "NPHP1", "PHF7", "ZC2HC1C", "CCNA1", "KIF2C", "DMRT1", "GMCL1", "BRAF", "PHKG2", "SHE", "TEKT2", "IFT88", …
HALLMARK_E2F_TARGETS	0.812681	0.9999	0.0069301	0.292975	0.880636	200	c("MYBL2", "RPA2", "SMC6", "PSIP1", "DDX39A", "BARD1", "CCNE1", "NAP1L1", "PNN", "TMPO", "ING3", "SRSF2", "KIF18B", "NBN", "MCM5", "CNOT9", "TCF19", "CDKN1B", "EXOSC8", "TRA2B", "SPC25", "ESPL1", "LYAR", "EZH2", "CDKN2C", "LBR", "RRM2", "MLH1", "HMGB2", "MSH2", "ANP32E", "NAA38", "RPA1", "HNRNPD", "CDCA3", "AURKB", "RFC3", "RFC2", "MKI67", "DONSON", "MMS22L", "RNASEH2A", "GINS1", "CENPM", "CTPS1"…
HALLMARK_ANDROGEN_RESPONSE	0.816075	0.9999	0.00691417	0.284801	0.833519	100	c("SGK1", "PTK2B", "B2M", "TNFAIP8", "MAF", "UBE2J1", "PLPP1", "MERTK", "NGLY1", "PDLIM5", "ADAMTS1", "CDK6", "CCND3", "AKAP12", "CDC14B", "HSD17B14", "DBI", "SAT1", "RPS6KA3", "SELENOP", "GUCY1A1", "SPCS3", "ALDH1A3", "ELK4", "FKBP5", "MYL12A", "ELL2", "SRF")
HALLMARK_MITOTIC_SPINDLE	0.8263	0.9999	0.00661657	0.290419	0.87298	199	c("DOCK2", "CCDC88A", "RASA2", "BIN1", "MYO9B", "CNTRL", "NCK1", "ARHGAP4", "RHOF", "ARHGAP27", "CEP192", "ABR", "ARAP3", "PIF1", "EPB41", "ARHGEF2", "PDLIM5", "CNTROB", "MARCKS", "EPB41L2", "TUBGCP6", "GEMIN4", "CEP250", "NDC80", "SYNPO", "PLEKHG2", "PKD2", "ESPL1", "RAPGEF6", "CAPZB", "PREX1", "AKAP13", "NIN", "CLIP2", "SPTBN1", "CDC42", "TTK", "ABI1", "SOS1", "KLC1", "PCGF5", "YWHAE", "RALBP1"…
HALLMARK_HYPOXIA	0.8426	0.9999	0.00623744	0.287111	0.863037	199	c("TNFAIP3", "ETS1", "PIM1", "CHST2", "AMPD3", "PLAC8", "CXCR4", "S100A4", "TGM2", "RRAGD", "NDST2", "ZFP36", "PNRC1", "SLC2A3", "CAV1", "BTG1", "NAGK", "SLC2A5", "NR3C1", "IL6", "ISG20", "RBPJ", "HMOX1", "RORA", "ENO3", "AKAP12", "PYGM", "SCARB1", "PDK1", "PGF", "TKTL1", "PLIN2", "BCL2", "NCAN", "SLC6A6", "CDKN1B", "DUSP1", "UGP2", "DCN", "ATF3", "KIF5A", "PPP1R15A", "GLRX", "SDC3", "HAS1", "GAA…
HALLMARK_PEROXISOME	0.869046	0.9999	0.00566004	0.271019	0.794585	104	c("ABCB1", "ABCD2", "ALDH1A1", "SOD2", "ESR2", "ACSL4", "ITGB1BP1", "ACSL5", "HSD17B11", "SCGB1A1", "DHRS3", "ECH1", "ALB", "SLC25A19", "CRABP1", "MSH2", "GSTK1", "SLC23A2", "CLN6", "HAO2", "TSPO", "NUDT19", "FDPS", "CNBP", "DLG4", "CTPS1", "ACAA1")
HALLMARK_HEDGEHOG_SIGNALING	0.881756	0.9999	0.00644538	0.257369	0.691321	36	c("RTN1", "DPYSL2", "SCG2", "CDK6", "GLI1", "PML", "ACHE", "ETS2", "PTCH1")
HALLMARK_PANCREAS_BETA_CELLS	0.938424	0.9999	0.00495436	0.2291	0.623186	40	c("LMO2", "MAFB", "PAX4", "PAK3", "PCSK1", "NEUROD1", "FOXO1", "PAX6", "INS", "AKT3", "PKLR", "INSM1", "GCK", "PCSK2", "DPP4")
HALLMARK_FATTY_ACID_METABOLISM	0.944567	0.9999	0.00351699	0.253628	0.756354	157	c("ALDH1A1", "IL4I1", "CD1D", "CA6", "INMT", "ACSL4", "FMO1", "ACSL5", "HIBCH", "AOC3", "HSD17B11", "G0S2", "MAOA", "CRYZ", "ECH1", "FABP1", "ENO3", "ACADVL", "NBN", "DECR1", "ETFDH", "ACADM", "VNN1", "CYP4A11", "HMGCS2", "MCEE", "AQP7", "PSME1", "GCDH", "GABARAPL1", "MDH1", "ACSS1", "HAO2", "EPHX1", "PPARA", "ACADS", "CA4", "ACAA1", "UBE2L6")
HALLMARK_ADIPOGENESIS	0.945895	0.9999	0.00345681	0.258957	0.778385	200	c("PPARG", "ENPP2", "C3", "NABP1", "APOE", "STAT5A", "CAVIN2", "ALDH2", "GPX3", "HIBCH", "MCCC1", "TANK", "ITGA7", "GADD45A", "ELMOD3", "FABP4", "COL15A1", "SPARCL1", "ECH1", "ANGPT1", "SCARB1", "PTCD3", "NMT1", "PLIN2", "SLC66A3", "DECR1", "MRPL15", "ITIH5", "ACADM", "PREB", "ATP1B3", "SQOR", "CDKN2C", "COQ3", "LPL", "ADIG", "PHYH")
HALLMARK_UV_RESPONSE_DN	0.946157	0.9999	0.00347025	0.249396	0.741428	144	c("PIK3CD", "PPARG", "FYN", "CELF2", "GRK5", "RASA2", "SYNE1", "TGFBR2", "DAB2", "CAV1", "PTGFR", "NR3C1", "PDLIM5", "FBLN5", "DLC1", "MRPS31", "ADD3", "HAS2", "CDKN1B", "ATP2B4", "WDR37", "ANXA4", "MAGI2", "RND3", "CACNA1A", "DUSP1", "PLPP3", "NFIB", "ADORA2B", "PTPRM", "ARHGEF9", "ADGRL2", "FZD2", "CITED2", "AKT3", "EFEMP1")
HALLMARK_MTORC1_SIGNALING	0.9583	0.9999	0.00301309	0.25254	0.759118	199	c("SLA", "FGL2", "ITGB2", "CTSC", "CORO1A", "CFP", "IFI30", "WARS1", "CXCR4", "GGA2", "DAPP1", "SLC2A3", "SKAP2", "LTA4H", "LGMN", "BTG2", "NIBAN1", "STARD4", "DDX39A", "PSMC4", "NFKBIB", "PDK1", "NMT1", "ACTR3", "ADD3", "SLC6A6", "ACTR2", "TBK1", "PNP", "PPP1R15A", "RRM2", "GLRX", "SDF2L1", "MAP2K3")
HALLMARK_MYC_TARGETS_V2	0.975845	0.9999	0.100604	-0.137795	-0.664083	58	c("SLC19A1", "TFB2M", "PES1", "AIMP2", "SLC29A2", "IPO4", "HSPD1", "CBX3", "RRP12", "PHB", "DDX18", "TMEM97", "PPRC1", "DCTPP1", "NIP7")
HALLMARK_G2M_CHECKPOINT	0.9991	0.9999	0.000456426	0.182698	0.549179	199	c("TGFB1", "MYBL2", "RPA2", "DDX39A", "BARD1", "DBF4", "CENPA", "TMPO", "KPNB1", "SRSF2", "TROAP", "MARCKS", "RPS6KA5", "MCM5", "AMD1", "PML", "NDC80", "CDKN1B", "TRA2B", "ATF5", "ESPL1", "EZH2", "CDKN2C", "LBR", "LIG3", "POLQ", "UBE2C", "TTK", "ARID4A", "HNRNPD", "SNRPD1", "AURKB", "SQLE", "FOXN3", "E2F2", "E2F1", "FBXO5", "BUB1", "TPX2", "MKI67", "TRAIP", "PAFAH1B1", "SUV39H1", "CDC27", "KIF2C"…
HALLMARK_DNA_REPAIR	0.9997	0.9999	0.000520483	0.16829	0.500639	148	c("PDE6G", "HCLS1", "GSDME", "ADA", "RPA2", "CDA", "SDCBP", "SUPT5H", "ERCC5", "POLR3GL", "AK3", "NCBP2", "PNP", "AGO4", "NPR2", "SRSF6", "POLR1C", "DDB2", "GTF3C5", "RFC3", "REV3L", "ELL", "RFC2", "AAAS", "LIG1", "RRM2B", "UPF3B", "DGCR8", "ERCC2", "GTF2B", "NELFE", "ADCY6", "DGUOK", "RNMT", "ZWINT", "TYMS", "POM121", "POLD1", "RFC4", "NME1", "GPX4", "POLE4", "XPC", "NFX1", "VPS28", "ERCC1", "SF…
HALLMARK_OXIDATIVE_PHOSPHORYLATION	0.9999	0.9999	0.000249907	0.150821	0.453345	200	c("FDX1", "ISCU", "MTRF1", "ALAS1", "TIMM50", "LDHB", "HTRA2", "ECH1", "PDK4", "ACADVL", "NNT", "MRPL34", "BAX", "DECR1", "ETFDH", "MRPL15", "COX7A2", "MRPS12", "ACADM", "ATP5MF", "SLC25A20", "ATP6V1F", "TCIRG1", "PHYH", "SLC25A11", "MPC1", "MDH1", "OAT", "NDUFB1", "COX6B1", "AFG3L2", "MRPS15", "NDUFB8", "ACAA1", "NDUFA3", "SLC25A12", "COX10", "ATP6V0C", "SDHD", "TIMM8B", "MFN2", "SUPV3L1", "ATP5…
HALLMARK_ESTROGEN_RESPONSE_EARLY				-0.332327		199	c("SYT12", "CCND1", "THSD4", "STC2", "IGF1R", "GREB1", "RET", "PDZK1", "RHOD", "AMFR", "FKBP4", "SLC2A1", "AREG", "SLC22A5", "RHOBTB3", "SEC14L2", "AR", "ARL3", "ITPK1", "CA12", "ADCY9", "NPY1R", "OVOL2", "SOX3", "ELOVL5", "TSKU", "KDM4B", "CELSR1", "TFAP2C", "SLC7A2", "RAB17", "ANXA9", "KRT18", "SLC39A6", "TPBG", "SEMA3B", "FAM102A", "HSPB8", "ESRP2", "B4GALT1", "SLC9A3R1", "MAPT", "PLAAT3", "DY…
HALLMARK_ESTROGEN_RESPONSE_LATE				-0.220388		198	c("CDH1", "CCND1", "RET", "PDZK1", "AGR2", "UGDH", "AMFR", "FKBP4", "ACOX2", "DNAJC12", "AREG", "CD9", "SLC22A5", "HOMER2", "ARL3", "ITPK1", "CA12", "NPY1R", "OVOL2", "SOX3", "ELOVL5", "TFAP2C", "SCUBE2", "ANXA9", "TPBG", "IDH2", "SEMA3B", "FAM102A", "HSPB8", "IGSF1", "PTGER3", "CHST8", "LAMC2", "SLC9A3R1", "MAPT", "PLAAT3", "DYNLT3", "SLC29A1", "MYOF", "FRK", "WFS1", "SLC24A3", "CACNA2D2", "PLAC…
HALLMARK_GLYCOLYSIS				-0.257157		198	c("PC", "STC2", "LDHA", "PGK1", "IL13RA1", "PKM", "FKBP4", "PGAM1", "EXT1", "ARPP19", "STC1", "COG2", "RARS1", "TPI1", "NOL3", "MPI", "P4HA1", "P4HA2", "BPNT1", "VEGFA", "CACNA1H", "EXT2", "CHST6", "EGLN3", "ABCB6", "HSPA5", "TPBG", "PKP2", "ALDOA", "GYS2", "ENO2", "B4GALT1", "COPB2", "ALDH7A1", "PLOD1", "B3GAT3", "CHPF", "B3GAT1", "GPC1", "PMM2", "PPP2CB", "G6PD", "HDLBP", "NDUFV3", "XYLT2", "ME…
HALLMARK_MYC_TARGETS_V1				-0.137084		200	c("LDHA", "PGK1", "PSMD3", "GSPT1", "ETF1", "EPRS1", "RSL1D1", "CLNS1A", "CANX", "EIF1AX", "VDAC1", "IARS1", "NDUFAB1", "SF3B3", "CCT3", "AIMP2", "MAD2L1", "SNRPB2", "HSP90AB1", "RAD23B", "EIF3D", "KPNA2", "CCT5", "EIF2S1", "PSMA4", "HSPD1", "CBX3", "FAM120A", "HNRNPU", "PSMA6", "IMPDH2", "EIF4E", "PHB", "DDX18", "GOT2", "RRM1", "PABPC1", "MCM2", "DHX15")

## Sheet: AC093583.1
Supplementary Table - GSEA results for BRCA Her2 lncRNAs - related to Supplementary Figure 3E
pathway	pval	padj	log2err	ES	NES	size	leadingEdge
HALLMARK_ALLOGRAFT_REJECTION	2.85794e-60	1.34323e-58	2.02489	0.820295	2.52882	200	c("ITGAL", "IRF8", "IL2RG", "CD3G", "ITK", "PTPRC", "CXCR3", "CD3D", "CCR5", "CD96", "SIT1", "FASLG", "PRKCB", "CD3E", "LCK", "CTSS", "FGR", "CD2", "MAP4K1", "IL2RB", "PRF1", "WAS", "CD247", "CD7", "ZAP70", "SRGN", "CD79A", "CD8A", "IL10", "CCR2", "HLA-DMB", "IFNG", "CD28", "TRAT1", "IL12RB1", "CD40LG", "CCL4", "IL18RAP", "CXCL9", "GZMA", "STAT4", "CD4", "CRTAM", "HLA-DOA", "LCP2", "IRF4", "HLA-D…
HALLMARK_INTERFERON_GAMMA_RESPONSE	1.80182e-26	4.23429e-25	1.3345	0.6911	2.13054	200	c("IRF8", "CSF2RB", "IL2RB", "ITGB7", "GPR18", "IL10RA", "CD38", "CIITA", "SLAMF7", "FGL2", "CXCL9", "GZMA", "STAT4", "LCP2", "IL18BP", "IRF4", "CD40", "CCL5", "IFI30", "CD69", "CD86", "BANK1", "HLA-DQA1", "IRF1", "WARS1", "SELP", "HLA-DMA", "MARCHF1", "SOD2", "CD74", "GBP4", "IRF5", "CMKLR1", "IDO1", "NLRC5", "SAMHD1", "HLA-DRB1", "KLRK1", "TNFAIP3", "P2RY14", "CD274", "FCGR1A", "CXCL10", "ST8SI…
HALLMARK_INFLAMMATORY_RESPONSE	1.9551e-25	3.063e-24	1.31101	0.681954	2.10189	199	c("CD48", "CXCR6", "IL18R1", "SLAMF1", "LTA", "LCK", "SELL", "IL2RB", "CCR7", "IL10RA", "GP1BA", "RASGRP1", "IL10", "PIK3R5", "IL18RAP", "CXCL9", "LCP2", "SEMA4D", "CD40", "TNFRSF1B", "CCL5", "CYBB", "P2RX7", "GPR132", "PTAFR", "CD69", "KCNA3", "IL18", "IRF1", "IL7R", "TNFRSF9", "EBI3", "GPR183", "LYN", "SELE", "CMKLR1", "IL12B", "CHST2", "RHOG", "LAMP3", "BEST1", "MEFV", "NLRP3", "CXCL10", "TACR…
HALLMARK_COMPLEMENT	7.31193e-15	8.59152e-14	0.986546	0.607742	1.87356	200	c("PLEK", "LCK", "CTSS", "GZMK", "WAS", "GP1BA", "RASGRP1", "PIK3R5", "CD40LG", "GZMA", "SPOCK2", "APOBEC3G", "LCP2", "GZMB", "CCL5", "CTSC", "PLA2G7", "IRF1", "CR1", "C3", "C1QA", "FCER1G", "PIK3CG", "FCN1", "LYN", "C1QC", "APOC1", "DOCK10", "C2", "ITGAM", "LIPA", "SERPINA1", "CTSL", "TNFAIP3", "GNG2", "RHOG", "CPM", "CTSH", "LAP3", "CTSB", "CASP1", "JAK2", "CR2", "PIM1", "FYN", "TFPI2", "PRCP",…
HALLMARK_IL6_JAK_STAT3_SIGNALING	6.94512e-12	6.52841e-11	0.887075	0.686951	2.04306	87	c("IL2RG", "IL18R1", "CSF2RB", "CD38", "PIK3R5", "IL12RB1", "CXCL9", "TNFRSF1B", "LTB", "IRF1", "CSF2RA", "IL2RA", "CXCL13", "EBI3", "CCR1", "TNF", "IL3RA", "CXCL10", "ITGA4", "IL1R2", "CD14", "IL9R", "CXCL11", "FAS", "IL15RA", "CXCL3", "PIM1", "STAT1", "HMOX1", "DNTT", "CSF3R", "CRLF2", "SOCS1", "PF4", "IL1B", "ACVRL1", "IL1R1", "CSF1", "SOCS3", "IL7", "IRF9", "TGFB1", "IL4R", "CSF2", "TLR2", "L…
HALLMARK_IL2_STAT5_SIGNALING	1.65327e-11	1.29506e-10	0.863415	0.570253	1.75727	198	c("ICOS", "CTLA4", "CD48", "IRF8", "IL18R1", "TRAF1", "SELL", "IL2RB", "CD83", "CCR4", "TNFRSF8", "IL10RA", "IL10", "FGL2", "CD79B", "EOMES", "IRF4", "TNFRSF1B", "LTB", "CD86", "CST7", "GPR65", "TNFRSF9", "IL2RA", "SELP", "IL13", "GBP4", "LRRC8C", "ABCB1", "TNFRSF4", "FLT3LG", "IL3RA", "CXCL10", "TLR7", "IL1R2", "CDC42SE2", "PIM1", "SYT11", "TGM2", "SOCS1", "IL1RL1", "ITGAE", "CCND2", "GALM", "BA…
HALLMARK_KRAS_SIGNALING_UP	2.34341e-10	1.57343e-09	0.814036	0.558841	1.7228	200	c("IRF8", "IL2RG", "TRAF1", "CTSS", "MAP4K1", "ADAMDEC1", "IKZF1", "HSD11B1", "IL10RA", "DOCK2", "CD37", "BIRC3", "TLR8", "CLEC4A", "TNFRSF1B", "ITGB2", "LAPTM5", "IL7R", "CSF2RA", "PDCD1LG2", "LCP1", "FCER1G", "LAT2", "LY96", "CMKLR1", "ABCB1", "TMEM176B", "TNFAIP3", "EPHB2", "TMEM176A", "CXCL10", "IL33", "ETS1", "TSPAN7", "C3AR1", "ALDH1A2", "G0S2", "FUCA1", "IL1B", "GPNMB", "CCND2", "PECAM1", …
HALLMARK_TNFA_SIGNALING_VIA_NFKB	1.34439e-09	7.89828e-09	0.788187	0.549517	1.69406	200	c("PLEK", "TRAF1", "CD83", "BCL2A1", "CCL4", "BIRC3", "CCL5", "CD69", "IL18", "IRF1", "IL7R", "TNFRSF9", "GPR183", "SOD2", "CFLAR", "IL12B", "DUSP2", "TNFAIP3", "NFKBIE", "TNF", "TNFAIP8", "CXCL10", "STAT5A", "PTGER4", "CD80", "BTG2", "RELB", "CXCL11", "RNF19B", "ICAM1", "IL15RA", "CXCL3", "GCH1", "CCNL1", "G0S2", "SGK1", "PTPRE", "TAP1", "IL1B", "EGR2", "NR4A3", "SLC2A6", "TANK", "CCRL2", "CSF1"…
HALLMARK_INTERFERON_ALPHA_RESPONSE	1.19966e-08	6.26488e-08	0.74774	0.623237	1.86545	97	c("SELL", "IFI30", "IRF1", "WARS1", "CD74", "GBP4", "NUB1", "LAMP3", "CXCL10", "LAP3", "CASP1", "EPSTI1", "B2M", "TMEM140", "TXNIP", "CXCL11", "IL15", "TAP1", "IRF2", "PSMB9", "CCRL2", "CSF1", "BATF2", "C1S", "PARP12", "LPAR6", "PSME2", "TRIM21", "IL7", "IRF9", "CMTR1", "CASP8", "SAMD9L", "IL4R", "PSME1", "PSMB8", "IFI35", "UBA7", "PARP14", "UBE2L6", "ISG20", "HLA-C", "CD47", "LGALS3BP", "RNF31",…
HALLMARK_APOPTOSIS	0.000609249	0.00286347	0.477271	0.468552	1.43242	161	c("FASLG", "CD2", "PRF1", "CD38", "BIRC3", "CD69", "PLCB2", "IL18", "IRF1", "SOD2", "CFLAR", "TNF", "CASP1", "CD14", "TXNIP", "BTG2", "FAS", "GCH1", "GPX3", "HMOX1", "LEF1", "TAP1", "CYLD", "IL1B", "CCND2", "PMAIP1", "EGR3", "CDKN1B", "CASP4", "CASP8", "GNA15", "PLPPR4", "HGF", "DPYD")
HALLMARK_KRAS_SIGNALING_DN	0.000893077	0.00381587	0.477271	0.449798	1.38635	199	c("GP1BA", "IFNG", "PDCD1", "CD40LG", "TCL1A", "IL12B", "CHST2", "MEFV", "CD80", "BTG2", "STAG3", "PDE6B", "TENT5C", "KCND1", "SGK1", "WNT16", "EDAR", "SLC30A3", "ITIH3", "TFAP2B", "CAMK1D", "SLC29A3", "PTGFR", "CLDN16", "KRT13", "MFSD6", "GP2", "SLC16A7", "ATP4A", "VPREB1", "PAX4", "SPRR3", "KRT4", "MYH7", "CDH16", "TG", "RYR2", "TGM1", "CCR8", "TSHB", "PLAG1", "ACTC1", "DCC", "RYR1", "SPHK2", "…
HALLMARK_XENOBIOTIC_METABOLISM	0.007	0.0274167	0.17245	0.425869	1.3126	199	c("IRF8", "HSD11B1", "PTGDS", "SLC6A12", "ABCD2", "CYFIP2", "APOE", "TMEM176B", "CCL25", "FAS", "IGF1", "CYP2S1", "GCH1", "HMOX1", "ALAS1", "NMT1", "ACP2", "FMO1", "CYP27A1", "PSMB10", "VTN", "IL1R1", "CYP1A1", "TTPA", "CRP", "AQP9", "CES1", "TPST1", "ATOH8", "F10", "ALDH3A1", "HRG", "MAOA", "CNDP2", "FABP1", "GCKR", "ID2", "RBP4", "FBP1", "ADH7", "ABHD6", "HACL1", "GAD1", "SERTAD1", "CD36", "CDO…
HALLMARK_COAGULATION	0.0153107	0.0553541	0.115932	0.436224	1.32533	138	c("PLEK", "GP1BA", "C3", "C1QA", "APOC1", "C2", "SERPINA1", "CFD", "CTSH", "MEP1A", "CTSB", "FYN", "TFPI2", "LGMN", "PF4", "GDA", "PECAM1", "ISCU", "DUSP14", "LTA4H", "C1S", "APOC2", "MASP2", "CFH", "VWF", "SERPING1", "F10", "HRG", "SIRT2", "OLR1", "MMP7", "CPN1", "F8", "C1R", "RGN")
HALLMARK_TGF_BETA_SIGNALING	0.03454	0.115956	0.321776	-0.27568	-1.35669	54	c("CDH1", "PMEPA1", "NOG", "BCAR3", "TJP1", "FURIN", "BMPR1A", "UBE2D3", "THBS1", "TGIF1", "SMAD6", "PPP1CA", "SMURF1", "SMAD7", "NCOR2", "SERPINE1", "ACVR1")
HALLMARK_HEDGEHOG_SIGNALING	0.0408274	0.127926	0.321776	-0.319555	-1.40972	36	c("VEGFA", "AMOT", "UNC5C", "MYH9", "VLDLR", "ADGRG1", "CRMP1", "CELSR1", "NRP1", "HEY1", "NRCAM", "PLG")
HALLMARK_PI3K_AKT_MTOR_SIGNALING	0.0637422	0.187243	0.0554274	0.420094	1.26096	104	c("IL2RG", "FASLG", "PRKCB", "LCK", "SLA", "CAMK4", "NCK1", "CXCR4", "CAB39", "DAPP1", "CDKN1B", "MKNK1", "ATF1", "PIKFYVE", "NOD1", "DUSP3", "ITPR2", "FGF17", "PLCG1", "MAP3K7", "TBK1", "CDK4", "ACTR3", "IRAK4", "ACACA", "NFKBIB", "RIT1", "RPS6KA3", "MAPK10")
HALLMARK_HEME_METABOLISM	0.0881	0.243571	0.0464298	0.382472	1.1783	197	c("CLIC2", "MPP1", "C3", "ACKR1", "ACP5", "ANK1", "ADD2", "CTSB", "MFHAS1", "BTG2", "TMCC2", "TENT5C", "FTCD", "SNCA", "CTNS", "OPTN", "GYPC", "SEC14L1", "CCDC28A", "KAT2B", "GYPE", "NR3C1", "LMO2", "HBD", "OSBP2", "EPB41", "EZH1", "GDE1", "MARCHF8", "SDCBP", "USP15", "RBM5", "BMP2K", "YPEL5", "NEK7", "XK", "HBB", "ALAD", "SLC30A1", "ELL2", "KEL", "AQP3", "SIDT2", "SPTA1", "HTRA2", "TAL1", "GYPB"…
HALLMARK_UNFOLDED_PROTEIN_RESPONSE	0.103808	0.271053	0.287805	-0.204089	-1.10816	112	c("VEGFA", "BAG3", "SEC31A", "IGFBP1", "DDX10", "SHC1", "YIF1A", "EIF4EBP1", "SRPRA", "STC2", "TARS1", "HYOU1", "KDELR3", "ALDH18A1", "FKBP14", "DDIT4", "CALR", "ARFGAP1", "EIF4E", "ATF4", "ERO1A", "ASNS", "EXOSC9", "CKS1B", "LSM1", "HSPA5", "EEF2")
HALLMARK_NOTCH_SIGNALING	0.162116	0.401024	0.147705	-0.287653	-1.21682	32	c("CCND1", "HEYL", "NOTCH3", "JAG1", "SKP1", "WNT5A")
HALLMARK_BILE_ACID_METABOLISM	0.177143	0.416286	0.0311467	0.385494	1.16122	112	c("LCK", "ABCD2", "ALDH1A1", "ABCA6", "CYP27A1", "CH25H", "ABCA9", "BMP6", "GC", "OPTN", "NR0B2", "AQP9", "ABCA8", "SLCO1A2", "ABCA2", "SLC27A2", "ACSL5", "ISOC1", "HSD17B11", "HSD3B1", "RXRA", "SULT1B1", "CYP7A1", "LIPE", "PEX12", "SOAT2", "HACL1", "NR1H4", "ABCA3", "GNMT", "CYP7B1", "NPC1", "TFCP2L1", "AGXT", "HAO1", "SLC23A1", "ABCA1", "CAT", "KLF1", "PNPLA8", "GSTK1", "TTR", "ACSL1", "CROT", …
HALLMARK_REACTIVE_OXYGEN_SPECIES_PATHWAY	0.217105	0.485901	0.0279275	0.414203	1.17638	49	c("IPCEF1", "SOD2", "FTL", "LSP1", "GPX3", "MBP", "FES", "HHEX", "SBNO2", "MSRA", "TXNRD1", "MPO")
HALLMARK_APICAL_SURFACE	0.302795	0.64688	0.0224405	0.400883	1.1262	44	c("IL2RG", "IL2RB", "LYN", "MAL", "CD160", "GHRL")
HALLMARK_UV_RESPONSE_UP	0.472542	0.965629	0.0152484	0.331282	1.01198	158	c("RASGRP1", "SLC6A12", "IRF1", "ARRB2", "SOD2", "LYN", "ABCB1", "BTG2", "ICAM1", "GCH1", "GPX3", "HMOX1", "ALAS1", "FMO1", "TAP1", "E2F5", "CYP1A1", "MGAT1", "HLA-F", "RAB27A", "MAOA", "PPIF", "CXCL2", "BTG1", "ATP6V1F", "AQP3", "IL6", "CDO1", "IL6ST", "AMD1", "NTRK3", "AGO2", "DGAT1", "POLG2", "CASP3", "PPP1R2", "GRINA", "EIF5", "GLS", "BAK1", "ATF3", "JUNB", "CCNE1", "BMP2", "NFKBIA", "GGH", "…
HALLMARK_P53_PATHWAY	0.6246	1	0.0111863	0.311683	0.960659	199	c("IRAG2", "IFI30", "CYFIP2", "CEBPA", "TCN2", "DEF6", "GM2A", "CASP1", "TXNIP", "BTG2", "RNF19B", "FAS", "HMOX1", "SOCS1", "PTPRE", "FUCA1", "TAP1", "CCND2", "ISCU", "S100A4", "RAP2B", "TGFB1", "RHBDF2", "DGKA", "CTSD", "RALGDS", "GLS2", "RXRA", "RAB40C", "ADA", "BTG1", "CDKN2AIP", "IL1A", "CD81", "CCP110", "MDM2", "FBXW7", "BAIAP2", "MAPKAPK3", "DRAM1", "PIDD1", "WRAP73", "RRP8", "ABAT", "TGFA"…
HALLMARK_FATTY_ACID_METABOLISM	0.649495	1	0.0106044	0.309991	0.946767	157	c("IL4I1", "ALDH1A1", "CD1D", "CA6", "G0S2", "FMO1", "CYP1A1", "HAO2", "MCEE", "ACSL4", "INMT", "ALDH3A1", "MAOA", "PSME1", "ACSM3", "ACSS1", "PPARA", "ACSL5", "ODC1", "FABP1", "HSD17B11", "AQP7", "HIBCH", "ALAD", "ADH7", "CA4", "UBE2L6", "DLST", "DLD", "BCKDHB", "CD36", "ACADM", "ENO3", "NBN")
HALLMARK_PEROXISOME	0.789199	1	0.00752517	0.286653	0.860425	104	c("ABCD2", "SOD2", "ABCB1", "ALDH1A1", "ESR2", "HAO2", "ACSL4", "ITGB1BP1", "SLC25A19", "SLC27A2", "ACSL5", "ISOC1", "HSD17B11", "PEX2", "DHRS3", "CLN8", "MSH2", "ABCB4", "UGT2B17", "CAT", "CRAT", "VPS4B", "GSTK1", "TTR", "ACSL1", "ERCC3", "CTPS1", "SLC25A4", "ABCB9", "CLN6", "CACNA1B")
HALLMARK_ANGIOGENESIS	0.801137	1	0.00808678	0.286381	0.786492	36	c("PF4", "CCND2", "VTN", "S100A4", "PGLYRP1", "OLR1")
HALLMARK_APICAL_JUNCTION	0.8388	1	0.00632652	0.282485	0.870667	199	c("PTPRC", "TRAF1", "CD86", "FYB1", "RAC2", "ICAM2", "SYK", "CD274", "RHOF", "CD209", "CADM3", "ICAM1", "VCAM1", "COL9A1", "CLDN15", "PECAM1", "SIRPA", "DSC1", "SLC30A3", "TSPAN4", "ARHGEF6", "VWF", "ARPC2", "GNAI2", "ATP1A3", "NRXN2", "ITGA9", "ACTC1", "MAPK14", "PLCG1", "EVL", "NRTN", "EPB41L2", "AMH", "TNFRSF11B", "WNK4", "CDH15", "SKAP2", "PTK2", "BAIAP2", "FSCN1")
HALLMARK_E2F_TARGETS	0.8439	1	0.00620685	0.281451	0.867661	200	c("ING3", "RPA2", "CDKN1B", "SRSF2", "TRA2B", "EZH2", "PSIP1", "MMS22L", "BARD1", "DCK", "RPA1", "PRPS1", "KIF18B", "RFC3", "CDK4", "CCP110", "LUC7L3", "CDKN2C", "CNOT9", "DNMT1", "TMPO", "NBN", "ESPL1", "SLBP", "EXOSC8", "STAG1", "NUP107", "MYBL2", "BIRC5", "NAP1L1", "MSH2", "MXD3", "DDX39A", "PDS5B", "HMGB2", "MCM5", "ASF1A", "ANP32E", "E2F8", "CCNE1", "RRM2", "MTHFD2", "PRKDC", "SPC25", "CTPS1…
HALLMARK_PANCREAS_BETA_CELLS	0.863318	1	0.00660505	0.263604	0.732352	40	c("LMO2", "PAX4", "MAFB", "PCSK1", "NEUROD1", "PAK3", "INSM1", "DPP4")
HALLMARK_MITOTIC_SPINDLE	0.8692	1	0.00559869	0.275804	0.850072	199	c("DOCK2", "CNTRL", "RHOF", "ARHGAP4", "CCDC88A", "NCK1", "BIN1", "RASA2", "ARHGAP27", "EPB41", "MYO9B", "ARHGEF3", "PIF1", "PAFAH1B1", "EZR", "PLEKHG2", "ABR", "EPB41L2", "CDC42", "FBXO5", "TUBGCP3", "CEP192", "PCM1", "SYNPO", "KLC1", "SEPTIN9", "RAPGEF6", "MARCKS", "ESPL1", "FSCN1", "TUBGCP6", "RHOT2", "BIRC5", "ARHGDIA", "PREX1", "ABI1", "ROCK1", "ARHGAP10", "SSH2", "ATG4B", "CNTROB", "CDK5RAP…
HALLMARK_ANDROGEN_RESPONSE	0.899679	1	0.00492017	0.256187	0.7675	100	c("PTK2B", "TNFAIP8", "B2M", "SGK1", "MERTK", "UBE2J1", "SPCS3", "HSD17B14", "UBE2I", "MAF", "DNAJB9", "ELL2", "IQGAP2", "CDK6", "RPS6KA3", "NGLY1", "SELENOP", "HERC3", "ADAMTS1", "FKBP5", "PLPP1", "LIFR", "CCND3", "STK39", "DBI", "INSIG1", "ELK4", "IDI1", "CENPN", "PGM3", "KLK3", "PIAS1")
HALLMARK_SPERMATOGENESIS	0.912212	1	0.00450351	0.257708	0.781999	134	c("GFI1", "CAMK4", "POMC", "ZNRF4", "DPEP3", "TULP2", "CHFR", "TLE4", "ALOX15", "ACRBP", "IL12RB2", "HTR5A", "EZH2", "DBF4", "SLC2A5", "DCC", "TKTL1", "NOS1", "NPY5R", "ODF1", "GAD1", "PAPOLB", "RAD17", "GPR182", "DDX25", "DDX4", "TUBA3C", "PGS1", "CCT6B", "TNP2", "MTOR", "HBZ", "SNAP91", "ZC3H14", "H1-6", "TALDO1", "BRAF", "LPIN1", "GMCL1", "SIRT1", "STAM2", "TSN", "CLPB", "PCSK4", "ACTL7B")
HALLMARK_MTORC1_SIGNALING	0.9196	1	0.00426849	0.263081	0.81086	199	c("FGL2", "SLA", "CTSC", "IFI30", "ITGB2", "CORO1A", "WARS1", "CFP", "GGA2", "BTG2", "NMT1", "LGMN", "ADD3", "LTA4H", "CXCR4", "STARD4", "CCNF", "DAPP1")
HALLMARK_ADIPOGENESIS	0.9244	1	0.00412851	0.261668	0.806674	200	c("C3", "ENPP2", "APOE", "STAT5A", "GPX3", "NMT1", "NABP1", "TANK", "SLC5A6", "ELMOD3", "PPARG", "FABP4", "ESYT1", "PPM1B", "PTCD3", "BCKDHA", "HIBCH", "CD302", "DNAJB9", "CAVIN2", "ITIH5", "LIPE", "DLD", "CD36", "ITGA7", "CYC1", "ACADM", "ADIPOQ", "CDKN2C", "MCCC1", "PDCD4", "PEMT", "MRPL15", "DGAT1", "ALDH2", "SCARB1", "TOB1", "COQ3", "ACADL", "ABCA1", "CAT", "CYP4B1", "SQOR", "DHRS7", "PRDX3",…
HALLMARK_WNT_BETA_CATENIN_SIGNALING	0.933451	1	0.00487259	0.230218	0.643324	42	c("LEF1", "CCND2", "TCF7", "PTCH1", "AXIN2", "NUMB", "WNT1", "DVL2", "JAG2", "RBPJ", "AXIN1", "HEY2", "KAT2A", "HDAC2")
HALLMARK_G2M_CHECKPOINT	0.9427	1	0.00355995	0.25509	0.786231	199	c("RPA2", "CCNF", "CDKN1B", "SRSF2", "TRA2B", "TGFB1", "EZH2", "FOXN3", "ODC1", "ARID4A", "PAFAH1B1", "DBF4", "KPNB1", "MAPK14", "BARD1", "CDK4", "FBXO5", "LIG3", "CDKN2C", "TMPO", "MARCKS", "ESPL1", "AMD1", "STAG1", "CUL3", "MYBL2", "BIRC5", "RPS6KA5", "NUP98", "SLC38A1", "DDX39A", "PDS5B", "MCM5", "SRSF10", "ATF5", "SFPQ", "PBK", "G3BP1", "LBR", "PLK1", "CASP8AP2", "KIF15", "H2AZ2", "LMNB1", "E…
HALLMARK_CHOLESTEROL_HOMEOSTASIS	0.971905	1	0.00288284	0.208869	0.614928	74	c("CXCL16", "LGMN", "FABP5", "STARD4", "ADH4", "PPARG", "GSTM2", "PNRC1", "ABCA2")
HALLMARK_UV_RESPONSE_DN	0.985188	1	0.00182196	0.215548	0.656148	144	c("PIK3CD", "GRK5", "CELF2", "FYN", "RASA2", "ADD3", "SYNE1", "PTGFR", "NR3C1", "PPARG", "TGFBR2", "CDKN1B", "PRKCE", "WDR37", "RXRA", "MAPK14", "TGFBR3", "NEK7", "KIT", "CITED2", "BCKDHB", "FBLN5", "FZD2")
HALLMARK_ESTROGEN_RESPONSE_LATE	0.9869	1	0.0016685	0.223968	0.690174	198	c("SNX10", "SERPINA1", "DUSP2", "PTPN6", "JAK2", "SGK1", "TFPI2", "FABP5", "ADD3", "EGR3", "BCL2", "KRT13", "BATF", "MICB", "CXCL14", "CYP26B1", "SLC27A2", "PPIF", "ID2", "ZFP36", "FGFR3", "ISG20", "CD44", "TMPRSS3", "CLIC3", "IL17RB", "IL6ST", "ABCA3", "DHRS2", "KLK11", "CXCL12", "KLK10", "PDCD4", "IGFBP4", "SLC1A4", "NAB2", "TH", "ASCL1", "SCARB1", "TOB1", "CYP4F11", "FKBP5", "CCN5", "PRKAR2B",…
HALLMARK_OXIDATIVE_PHOSPHORYLATION	0.9936	1	0.00116688	0.212831	0.65612	200	c("ALAS1", "ISCU", "MPC1", "ATP6V0C", "TIMM50", "UQCRC2", "UQCRFS1", "BCKDHA", "FDX1", "ATP6V1F", "DLST", "NDUFS7", "DLD", "MRPS12", "COX7A2", "HTRA2", "CYC1", "MRPL34", "ACADM", "MTRF1", "CASP7", "MRPS22", "OPA1", "RHOT2", "OAT", "MRPL15", "NNT", "MRPL35", "OGDH", "HADHB", "COX10", "NDUFB3", "NDUFS1", "SLC25A11", "MFN2", "SDHD", "OXA1L", "PRDX3", "SUCLG1", "SLC25A20", "RHOT1", "SUPV3L1", "CYCS",…
HALLMARK_MYOGENESIS	0.9954	1	0.000991345	0.207558	0.639729	199	c("LSP1", "CFD", "IGF1", "BIN1", "GPX3", "PTGIS", "MYBPC3", "PYGM", "MYBPH", "ACHE", "MEF2C", "MYF6", "APLNR", "SIRT2", "TGFB1", "MYH7", "CSRP3", "FABP3", "ACTC1", "ATP2A1", "RYR1", "COX6A2", "NOS1", "TNNI2", "GAA", "ANKRD2", "MYL1", "SOD3", "CD36", "ITGA7", "DAPK2", "SGCG", "RIT1", "PTP4A3", "ENO3", "CHRNA1", "MYH3", "CHRNB1", "CKM", "MAPK12", "FXYD1", "TNNT3", "PKIA", "APOD", "MYH2", "CASQ1", "…
HALLMARK_PROTEIN_SECRETION	0.996685	1	0.00127909	0.170304	0.509406	96	c("CTSC", "SH3GL2", "GALC", "STX7", "DOP1A", "VAMP3", "AP2B1", "M6PR", "SNAP23", "RPS6KA3", "MON2", "SNX2", "ABCA1", "STX12", "NAPA", "BET1", "RER1", "IGF2R", "ANP32E", "VPS4B", "MAPK1", "ARFGEF1")
HALLMARK_DNA_REPAIR	0.998299	1	0.000707588	0.182241	0.555216	148	c("PDE6G", "HCLS1", "RPA2", "ERCC8", "SDCBP", "SRSF6", "REV3L", "ADA", "RFC3", "GTF2H1", "POLR3GL", "TAF9", "ARL6IP1", "DGCR8", "ZNF707", "SUPT5H", "DDB2", "TAF1C", "CSTF3", "GTF3C5", "ELL", "BCAM", "AK3", "SNAPC4", "RRM2B", "TARBP2", "ERCC3", "POLD1", "AGO4", "SF3A3", "TSG101", "POLR2E", "CMPK2", "ADCY6", "PNP", "ERCC2", "USP11", "XPC", "GPX4", "ERCC4", "GTF2H5", "GMPR2", "NCBP2", "DGUOK", "POLH…
HALLMARK_ESTROGEN_RESPONSE_EARLY	0.9986	1	0.000559145	0.189923	0.585375	199	c("RASGRP1", "FCMR", "JAK2", "TGM2", "BCL11B", "MYBL1", "PMAIP1", "ADD3", "EGR3", "BCL2", "KRT13", "CBFA2T3", "MICB", "CYP26B1", "SLC27A2", "PPIF", "CD44", "AQP3", "TMPRSS3", "CLIC3", "IL17RB", "DHRS3", "IL6ST", "ABCA3", "DHRS2", "CXCL12", "KLK10", "IGFBP4", "SLC1A4", "ABAT", "SCARB1", "TOB1", "TGIF2", "UGCG", "FKBP5", "TIPARP", "CCN5", "ADCY1", "NADSYN1", "CALCR", "TPD52L1", "GFRA1")
HALLMARK_MYC_TARGETS_V2	0.999796	1	0.00205563	0.131287	0.379229	58	c("DUSP2", "CDK4", "NDUFAF4", "PRMT3", "MCM5", "SUPV3L1", "PLK1", "NOP16", "WDR43", "MCM4", "HSPD1", "RCL1", "UNG", "TBRG4")
HALLMARK_MYC_TARGETS_V1	1	1	0.00014427	0.150444	0.463792	200	c("EIF4A1", "STARD7", "SRSF7", "SRSF2", "TRA2B", "UBA2", "ODC1", "KPNB1", "PCBP1", "CDK4", "CYC1", "ACP1", "HNRNPA3", "NCBP1", "SRSF3", "PSMC4", "COPS5", "FBL", "NAP1L1", "CCT2", "TCP1", "CAD", "EEF1B2", "PSMA2", "MCM5", "U2AF1", "PRDX3", "G3BP1", "TUFM", "CTPS1", "NOP16", "POLE3", "ORC2", "C1QBP", "SF3A1", "HNRNPA2B1", "CNBP", "DEK", "PSMD8", "HDAC2", "NDUFAB1", "PSMD7", "MCM4", "HSPD1", "MCM7",…
HALLMARK_EPITHELIAL_MESENCHYMAL_TRANSITION				-0.290125		200	c("LAMC2", "FOXC2", "PMEPA1", "VEGFA", "LOXL2", "TPM4", "COL7A1", "SGCD", "PLOD1", "ITGB5", "ITGA2", "TPM2", "SPOCK1", "NTM", "ACTA2", "CCN2", "ITGA5", "CDH6", "GJA1", "CXCL6", "CXCL8", "LAMC1", "TAGLN", "MMP14", "COL5A3", "ECM1", "ITGB3", "TNC", "FERMT2", "INHBA", "MYLK", "NNMT", "THBS2", "BGN", "CCN1", "BDNF", "PLOD2", "SDC1", "TGFBI", "AREG", "COL8A2", "COL11A1", "TPM1", "SLC6A8", "THBS1", "HT…
HALLMARK_GLYCOLYSIS				-0.301038		198	c("VEGFA", "STC1", "P4HA2", "PLOD1", "ALDOA", "IL13RA1", "LDHA", "ARTN", "PKM", "PYGL", "VLDLR", "P4HA1", "TPI1", "MPI", "STC2", "AK4", "IER3", "PGK1", "NOL3", "KDELR3", "B4GALT4", "FAM162A", "ENO1", "CASP6", "GYS2", "ANGPTL4", "PLOD2", "MXI1", "SDC1", "TGFBI", "B4GALT1", "DDIT4", "SLC35A3", "MIOX", "NDST3", "CHST6", "ARPP19", "ABCB6", "GNE", "EXT1", "ERO1A", "B3GAT3", "PDK3", "EFNA3", "VCAN", "G…
HALLMARK_HYPOXIA				-0.208974		199	c("F3", "PDGFB", "VEGFA", "STC1", "GAPDH", "P4HA2", "SLC2A1", "ALDOA", "LDHA", "IGFBP1", "EFNA1", "CCN2", "MYH9", "VLDLR", "P4HA1", "TPI1", "ERRFI1", "STC2", "CHST3", "ADM", "AK4", "IER3", "PGK1", "PFKL", "KDELR3", "MT2A", "EDN2", "FAM162A", "ENO1", "CASP6", "BGN", "CCN1", "ANGPTL4", "CP", "MXI1", "TGFBI", "PGM1", "BHLHE40", "DDIT4", "PRDX5", "EXT1", "ERO1A", "TES", "GPI", "PDK3", "EFNA3", "PFKFB…

## Sheet: LINC02528
Supplementary Table - GSEA results for BRCA Her2 lncRNAs - related to Supplementary Figure 3E
pathway	pval	padj	log2err	ES	NES	size	leadingEdge
HALLMARK_ALLOGRAFT_REJECTION	1.9635e-60	9.81752e-59	2.03	0.793254	2.81462	200	c("STAT1", "C2", "CD80", "GPR65", "CCR5", "LCP2", "CD86", "FYB1", "IL2RA", "CXCL9", "FASLG", "IL18RAP", "CTSS", "CD4", "CCR1", "IL2RB", "IL2RG", "CCL4", "CD96", "B2M", "IL10", "PTPRC", "CD2", "CCR2", "SRGN", "ITGAL", "IL12RB1", "CD8A", "ST8SIA4", "CD3G", "IFNG", "FGR", "PRF1", "ITK", "PRKCB", "CXCR3", "CD3E", "NCR1", "CCL5", "STAT4", "CD8B", "WARS1", "HLA-DMB", "IGSF6", "IL2", "CCL2", "TAP1", "TA…
HALLMARK_INTERFERON_GAMMA_RESPONSE	1.07164e-52	2.6791e-51	1.89274	0.769981	2.73204	200	c("STAT1", "SAMHD1", "CD274", "LCP2", "CD86", "EPSTI1", "CXCL11", "STAT2", "FCGR1A", "FGL2", "GBP4", "CXCL9", "SLAMF7", "CXCL10", "CD38", "MARCHF1", "IL2RB", "SAMD9L", "B2M", "XAF1", "IL10RA", "CFH", "KLRK1", "IL18BP", "ST8SIA4", "APOL6", "SP110", "LAP3", "CMKLR1", "PARP14", "CASP1", "FPR1", "CCL5", "ITGB7", "SERPING1", "STAT4", "WARS1", "CCL2", "VCAM1", "TAP1", "JAK2", "CSF2RB", "IRF9", "OAS2", …
HALLMARK_INFLAMMATORY_RESPONSE	9.06064e-33	1.51011e-31	1.48854	0.690058	2.44873	199	c("CXCR6", "LCP2", "CXCL11", "CYBB", "CXCL9", "IL18RAP", "CXCL10", "IL2RB", "TNFRSF9", "P2RX7", "IL10", "IL10RA", "PIK3R5", "IL7R", "SLAMF1", "PTAFR", "C3AR1", "CMKLR1", "LTA", "FPR1", "CCL5", "CD48", "CCL2", "IL12B", "TNFRSF1B", "KCNA3", "C5AR1", "LCK", "SEMA4D", "GPR132", "TLR1", "RASGRP1", "MSR1", "CD40", "IL18R1", "LAMP3", "SELL", "CSF1", "LYN", "IRF1", "CD69", "CCR7", "IL18", "GPR183", "OLR1…
HALLMARK_INTERFERON_ALPHA_RESPONSE	1.74119e-26	2.17648e-25	1.3345	0.775431	2.63499	97	c("EPSTI1", "CXCL11", "STAT2", "GBP4", "CXCL10", "TMEM140", "SAMD9L", "B2M", "SP110", "LAP3", "PARP14", "CASP1", "WARS1", "TAP1", "IRF9", "OAS1", "MX1", "IFIT3", "C1S", "DDX60", "LAMP3", "SELL", "SAMD9", "CSF1", "IRF1", "UBE2L6", "CD74", "IFI44L", "PARP12", "IFIH1", "HERC6", "CMPK2", "RSAD2", "OASL", "TRIM21", "RTP4", "PSMB9", "LPAR6", "IFI30", "PARP9", "IFIT2", "IFITM1", "PLSCR1", "GBP2", "IFI44…
HALLMARK_COMPLEMENT	5.2465e-18	5.2465e-17	1.09593	0.596341	2.11593	200	c("C2", "LCP2", "PLEK", "FCER1G", "CTSS", "C1QC", "PLA2G7", "CTSC", "DOCK10", "PIK3R5", "CFH", "APOBEC3G", "PIK3CG", "C1QA", "LAP3", "CASP1", "CCL5", "SERPING1", "JAK2", "GZMB", "LCK", "ITGAM", "GZMA", "SPOCK2", "RASGRP1", "WAS", "C3", "C1S", "GZMK", "CPM", "LIPA", "LYN", "CASP5", "C1R", "IRF1", "CR1", "USP15", "CTSL", "TNFAIP3", "FYN", "OLR1", "SH2B3", "PSMB9", "CD40LG", "PLA2G4A", "APOC1", "GP1…
HALLMARK_IL6_JAK_STAT3_SIGNALING	3.13322e-14	2.61101e-13	0.965328	0.675284	2.27242	87	c("STAT1", "CXCL11", "STAT2", "IL2RA", "CXCL9", "CXCL10", "CD38", "CCR1", "IL2RG", "PIK3R5", "IL12RB1", "CSF2RB", "TNFRSF1B", "IRF9", "CSF2RA", "ITGA4", "IL18R1", "CSF1", "IRF1", "FAS", "CXCL13", "CD44", "EBI3", "PIM1", "CD14", "TNF", "IL1R2", "IL9R", "IL15RA", "CSF2", "IL1B", "SOCS1", "LTB", "TLR2", "MYD88", "CRLF2", "IL7", "ACVRL1", "CCL7", "MAP3K8", "PLA2G2A", "TGFB1", "IL17RA", "A2M", "STAT3"…
HALLMARK_OXIDATIVE_PHOSPHORYLATION	2.81531e-13	2.01094e-12	0.932595	-0.39369	-2.13467	200	c("NDUFS8", "UQCRQ", "ATP6V0B", "COX4I1", "IDH3G", "NDUFB2", "ATP5MF", "ATP5PD", "ATP5F1E", "COX8A", "MRPL11", "NDUFV1", "MRPS15", "GRPEL1", "SLC25A5", "NDUFC1", "NDUFS6", "ATP6AP1", "ETFB", "NDUFA1", "HSPA9", "ATP6V1F", "HSD17B10", "ATP5ME", "POR", "IDH1", "AIFM1", "NDUFB3", "VDAC1", "NDUFA5", "COX7A2L", "TIMM13", "PDHA1", "MTX2", "NDUFA2", "CYCS", "NDUFS3", "UQCR10", "UQCR11", "NDUFS4", "NDUFB7…
HALLMARK_IL2_STAT5_SIGNALING	7.25926e-13	4.53704e-12	0.921426	0.554015	1.96524	198	c("GPR65", "CD86", "FGL2", "IL2RA", "ICOS", "GBP4", "CXCL10", "CTLA4", "IL2RB", "TNFRSF9", "IL10", "IL10RA", "EOMES", "CD48", "TNFRSF1B", "CD83", "TRAF1", "LRRC8C", "IRF4", "CST7", "IL18R1", "CCR4", "SELL", "CSF1", "IRF8", "CCND2", "SYT11", "CD44", "PTGER2", "TLR7", "PIM1", "ADAM19", "IKZF4", "IL1R2", "ABCB1", "RORA", "TNFRSF8", "PLSCR1", "CSF2", "NT5E", "CD79B", "TGM2", "SOCS1", "LTB", "IKZF2", …
HALLMARK_TNFA_SIGNALING_VIA_NFKB	2.18828e-10	1.21571e-09	0.826657	0.524082	1.85954	200	c("CD80", "CXCL11", "PLEK", "CXCL10", "CCL4", "TNFRSF9", "BCL2A1", "IL7R", "CCL5", "CCL2", "TAP1", "IL12B", "CD83", "DRAM1", "TRAF1", "FUT4", "BIRC3", "CSF1", "IRF1", "CD69", "TNFAIP3", "IL18", "IFIH1", "GPR183", "OLR1", "PTPRE", "CD44", "TNF", "BIRC2", "DDX58", "IFIT2", "IL15RA", "CSF2", "IL1B", "CCRL2", "PTGER4", "ABCA1", "STAT5A", "SOD2", "RNF19B", "CCNL1", "TLR2", "RIPK2", "ICAM1", "TNFAIP8",…
HALLMARK_KRAS_SIGNALING_UP	5.17941e-09	2.58971e-08	0.761461	0.507619	1.80113	200	c("PDCD1LG2", "ADAMDEC1", "LAPTM5", "FCER1G", "TLR8", "CTSS", "CXCL10", "DOCK2", "IL2RG", "IL10RA", "CFH", "PRDM1", "IL7R", "C3AR1", "IKZF1", "CMKLR1", "TNFRSF1B", "CSF2RA", "TRAF1", "CD37", "LCP1", "CLEC4A", "TMEM176B", "LAT2", "ITGB2", "BIRC3", "MAP4K1", "IRF8", "TMEM176A", "CCND2", "TNFAIP3", "HSD11B1", "LY96", "EPB41L3", "ETS1", "ABCB1", "CSF2", "FUCA1", "IL1B", "GPNMB", "PECAM1", "EPHB2", "H…
HALLMARK_APOPTOSIS	4.64218e-08	2.11008e-07	0.719513	0.510155	1.79073	161	c("FASLG", "CD38", "CD2", "PRF1", "CASP1", "TAP1", "BIRC3", "PLCB2", "IRF1", "FAS", "LEF1", "CD69", "CCND2", "IL18", "DPYD", "PLPPR4", "CD44", "CD14", "TNF", "CYLD", "CASP4", "IL1B", "ISG20", "SOD2", "GPX3", "LUM", "CFLAR", "IL1A", "HGF", "DCN", "ANXA1", "CREBBP", "F2R", "CCNA1", "MCL1", "CDKN1B", "CASP7", "CAV1", "LGALS3", "PEA15", "GNA15", "BTG2", "BCL2L1", "TNFSF10", "PSEN1", "SPTAN1", "MMP2",…
HALLMARK_GLYCOLYSIS	6.72465e-06	2.80194e-05	0.610527	-0.287671	-1.62055	198	c("B3GAT1", "G6PD", "PGLS", "ALDOA", "CHPF", "IL13RA1", "PGK1", "TPI1", "GPC1", "PC", "PGAM1", "CHST6", "ELF3", "DDIT4", "VLDLR", "IDH1", "ANGPTL4", "CHPF2", "ENO1", "CASP6", "GALK1", "PPIA", "GUSB", "ALDH7A1", "GNE", "B3GAT3", "LHPP", "B4GALT4", "MIF", "B4GALT2", "MDH2", "CYB5A", "HDLBP", "PHKA2", "EGFR", "FKBP4", "STC2", "AGRN", "NDUFV3", "PLOD1", "CHST4", "CLDN3", "MET", "VEGFA", "HAX1", "AK4"…
HALLMARK_COAGULATION	6.88819e-05	0.00026493	0.538434	0.459099	1.59899	138	c("C2", "PLEK", "CFH", "C1QA", "SERPING1", "C3", "C1S", "C1R", "FYN", "OLR1", "APOC1", "GP1BA", "LGMN", "CTSB", "MMP7", "MEP1A", "LTA4H", "DUSP14", "PECAM1", "MMP3", "DPP4", "THBS1", "ISCU", "SIRT2", "MMP1", "ANXA1", "SERPINA1", "ITIH1", "APOC2", "F2RL2", "CTSK", "CTSH", "A2M", "VWF", "CPN1", "PLG", "FBN1", "PRSS23", "APOC3", "LRP1", "THBD", "MBL2", "MMP2", "CPQ", "APOA1", "CTSO")
HALLMARK_MYC_TARGETS_V1	0.000151608	0.000541455	0.518848	-0.260915	-1.41474	200	c("TXNL4A", "POLD2", "SSBP1", "PGK1", "EIF1AX", "HDDC2", "H2AZ1", "RPL34", "ACP1", "SF3B3", "VDAC1", "EIF4H", "EIF3B", "KARS1", "RPL22", "CBX3", "PPM1G", "MCM7", "RPS5", "PPIA", "HSPD1", "SNRPG", "SRM", "PRPF31", "HSPE1", "CCT3", "MAD2L1", "TRIM28", "CCT4", "RANBP1", "RRP9", "PSMD3", "AIMP2", "PHB", "IFRD1", "PHB2", "EXOSC7", "LSM7", "RPS2", "MRPL23", "CDC20", "CCT7", "RPL18", "PSMD7", "GOT2", "S…
HALLMARK_EPITHELIAL_MESENCHYMAL_TRANSITION	0.00054561	0.0018187	0.477271	0.417074	1.47986	200	c("WIPF1", "VCAM1", "FAS", "TNFAIP3", "IL32", "GLIPR1", "CD44", "FBLN2", "DAB2", "FUCA1", "NT5E", "TGM2", "IL15", "PMP22", "MMP3", "ABI3BP", "FGF2", "MFAP5", "LUM", "THBS1", "EMP3", "BASP1", "ANPEP", "MMP1", "DCN", "LAMA3", "FSTL1", "COL12A1", "MATN2", "CTHRC1", "IGFBP3", "RGS4", "CALD1", "FBLN5", "MXRA5", "TGFB1", "LAMA1", "SNAI2", "VIM", "SLIT3", "SGCB", "FBN1", "PRRX1", "GREM1", "ECM1", "INHBA…
HALLMARK_MYC_TARGETS_V2	0.00744447	0.023264	0.407018	-0.32058	-1.53141	58	c("MAP3K6", "SLC19A1", "NIP7", "CBX3", "LAS1L", "MRTO4", "HSPD1", "SRM", "DCTPP1", "HSPE1", "PES1", "TBRG4", "RRP9", "NOC4L", "AIMP2", "PHB", "RRP12", "SORD", "BYSL")
HALLMARK_UV_RESPONSE_DN	0.00856509	0.0251915	0.156279	0.403266	1.40828	144	c("CELF2", "PIK3CD", "FYN", "RASA2", "SYNE1", "TGFBR2", "GRK5", "DAB2", "EFEMP1", "PMP22", "NR1D2", "PPARG", "ADD3", "MAPK14", "NR3C1", "PRDM2", "RGS4", "FBLN5", "DLG1", "SNAI2", "CDKN1B", "ATP2B4", "NEK7", "CAV1", "MAGI2", "FZD2", "AKT3", "NIPBL", "DMAC2L", "PLPP3", "HAS2", "LDLR", "PLCB4", "MRPS31", "DLC1", "ATXN1", "BDNF", "KIT", "GCNT1", "PIAS3", "NRP1", "PDLIM5", "ADGRL2", "ZMIZ1", "COL1A2",…
HALLMARK_DNA_REPAIR	0.0151207	0.0420019	0.38073	-0.22197	-1.2448	148	c("POLR2J", "NUDT9", "APRT", "GUK1", "VPS37D", "RPA3", "NME4", "NT5C", "POLR2E", "RFC2", "MPC2", "TAF6", "DGUOK", "BCAP31", "POLE4", "AK1", "ITPA", "RAE1", "POLR2I", "UMPS", "NELFCD", "DAD1", "POLR2F", "NELFB", "NME3", "EDF1", "ALYREF", "VPS37B", "GPX4", "POLR2C", "COX17", "SAC3D1", "UPF3B", "GTF2H5", "CANT1", "CETN2", "ADRM1", "BRF2", "SUPT4H1", "MRPL40", "MPG", "TAF9", "TAF10", "RBX1", "TP53", …
HALLMARK_PANCREAS_BETA_CELLS	0.0267857	0.0695765	0.297233	-0.334383	-1.46716	40	c("DCX", "CHGA", "SRP14", "NKX2-2", "IAPP", "SLC2A2", "SEC11A", "STXBP1", "ISL1", "PDX1", "NEUROD1", "ABCC8")
HALLMARK_MITOTIC_SPINDLE	0.0278306	0.0695765	0.0853949	0.363991	1.29165	199	c("DOCK2", "CCDC88A", "NCK1", "RASA2", "CNTRL", "PREX1", "PAFAH1B1", "RHOF", "PLEKHG2", "PCM1", "EPB41L2", "CD2AP", "ARFGEF1", "CLIP1", "SOS1", "AKAP13", "KNTC1", "MYO9B", "ABI1", "DLG1", "RAPGEF6", "RICTOR", "KIF20B", "CDC27", "ARHGAP4", "CDK5RAP2", "ARHGEF2", "NIN", "NF1", "CEP57", "KIF15", "TPX2", "HOOK3", "SMC4", "ESPL1", "EPB41", "BRCA2", "VCL", "SPTAN1", "FGD6", "RASA1", "ARHGEF3", "PCGF5",…
HALLMARK_ANGIOGENESIS	0.119924	0.279974	0.0416456	0.431047	1.29979	36	c("CCND2", "OLR1", "LUM", "FSTL1", "PGLYRP1", "S100A4", "KCNJ8", "THBD", "PRG2", "VCAN", "NRP1", "ITGAV", "APOH", "TNFRSF21", "COL3A1", "COL5A2", "CXCL6")
HALLMARK_PI3K_AKT_MTOR_SIGNALING	0.123188	0.279974	0.0389487	0.35933	1.22648	104	c("STAT2", "FASLG", "SLA", "IL2RG", "PRKCB", "LCK", "CAMK4", "NCK1", "DAPP1", "MYD88", "TBK1", "ACTR3", "HSP90B1", "IRAK4", "CDKN1B", "ACACA", "CXCR4", "PTPN11", "PIKFYVE", "ATF1", "MKNK1", "RIPK1", "CDKN1A", "ADCY2", "NFKBIB", "NOD1", "CDK1")
HALLMARK_ANDROGEN_RESPONSE	0.149177	0.313658	0.0348992	0.354945	1.2084	100	c("B2M", "UBE2J1", "PTK2B", "NGLY1", "ELK4", "ADAMTS1", "TNFAIP8", "MAF", "CDK6", "SGK1", "PIAS1", "MERTK", "ELL2", "CAMKK2", "SELENOP", "ARID5B", "TPD52", "SLC38A2", "PGM3", "MAK", "SLC26A2", "PDLIM5", "ITGAV", "SPCS3", "AKAP12", "ZMIZ1", "GNAI3", "ABHD2", "SEC24D", "ANKH", "FADS1", "PLPP1", "SAT1", "PTPN21", "CDC14B", "ZBTB10")
HALLMARK_HEME_METABOLISM	0.150556	0.313658	0.0343095	0.326839	1.1592	197	c("MPP1", "C3", "OPTN", "USP15", "CLIC2", "TENT5C", "KAT2B", "ACP5", "CTSB", "SIDT2", "NNT", "ADD2", "CAST", "CDR2", "TMCC2", "TSPO2", "ALAD", "NR3C1", "BMP2K", "EZH1", "SPTA1", "SNCA", "SYNJ1", "ELL2", "CDC27", "KHNYN", "AQP3", "LMO2", "NEK7", "RCL1", "SDCBP", "TNRC6B", "BTG2", "RNF19A", "RBM5", "AGPAT4", "GYPE", "NFE2L1", "BACH1", "EPB41", "FBXO7", "PICALM", "ALDH1L1", "GYPC", "TCEA1", "ANK1", …
HALLMARK_APICAL_SURFACE	0.158015	0.31603	0.0350117	0.400993	1.24897	44	c("IL2RB", "IL2RG", "LYN", "MAL", "CD160", "SLC22A12", "NTNG1", "ADAM10", "CX3CL1", "MDGA1", "GAS1", "AKAP7", "SCUBE1", "ATP6V0A4", "PLAUR", "GSTM3", "THY1", "ADIPOR2")
HALLMARK_KRAS_SIGNALING_DN	0.167885	0.322855	0.0321461	0.3238	1.14903	199	c("CD80", "IFNG", "IL12B", "PDCD1", "MX1", "IFI44L", "TENT5C", "RSAD2", "CD40LG", "GP1BA", "SLC16A7", "MEFV", "SLC29A3", "CHST2", "CCR8", "WNT16", "ITIH3", "SKIL", "HTR1B", "RYR1", "SGK1", "THRB", "CCNA1", "CYP39A1", "NPHS1", "SELENOP", "TCL1A", "EDN1", "BTG2", "TGM1", "PDE6B", "TSHB", "RGS11", "ACTC1", "CYP11B2", "TG", "VPREB1", "BARD1", "ZNF112", "CAMK1D", "PROP1", "LGALS7", "GP2", "NOS1", "KMT…
HALLMARK_P53_PATHWAY	0.177495	0.328695	0.0310826	0.322355	1.1439	199	c("CASP1", "TAP1", "DRAM1", "IRAG2", "FAS", "CCND2", "TCN2", "CYFIP2", "STOM", "PTPRE", "GM2A", "IFI30", "FUCA1", "POLH", "SOCS1", "DGKA", "RNF19B", "BTG1", "IL1A", "ISCU", "DEF6", "MDM2", "F2R", "SP1", "RAP2B", "TGFB1", "CCP110", "RPS27L", "TRAFD1", "S100A4", "DDB2", "CEBPA", "SERTAD3", "ADA", "ABCC5", "BTG2", "NOL8")
HALLMARK_APICAL_JUNCTION	0.196116	0.350207	0.0292337	0.319329	1.13316	199	c("CD274", "CD86", "FYB1", "PTPRC", "CD209", "VCAM1", "TRAF1", "RAC2", "ARHGEF6", "CLDN18", "PECAM1", "ICAM2", "ICAM1", "RHOF", "SYK", "AMIGO2", "EPB41L2", "MAPK14", "NFASC", "LAMA3", "EVL", "MSN", "ITGA9", "DLG1", "NECTIN3", "VWF", "LAYN", "GNAI2", "NF1", "FBN1", "SIRPA", "ATP1A3", "AKT3", "SYMPK", "CDH11", "NEGR1", "VCL", "RASA1", "CNN2", "MMP2", "ACTC1", "TNFRSF11B", "CNTN1", "VCAN", "ACTN4", …
HALLMARK_BILE_ACID_METABOLISM	0.347636	0.599372	0.0200182	0.313637	1.07691	112	c("ABCD2", "LCK", "ALDH1A1", "OPTN", "AQP9", "ABCA6", "ABCA9", "ABCA1", "BMP6", "SOAT2", "ACSL5", "DIO2", "CYP7B1", "SLC23A2", "CH25H", "CYP39A1", "HACL1", "NPC1", "APOA1", "ATXN1", "ABCG8", "CAT", "ABCA8", "RXRG", "PEX12", "HSD17B11", "PEX11A", "SLC29A1", "TFCP2L1", "RETSAT", "CYP27A1", "LIPE")
HALLMARK_PROTEIN_SECRETION	0.415011	0.689007	0.0174778	0.30777	1.04504	96	c("CTSC", "MON2", "ABCA1", "ANP32E", "GALC", "ARFGEF1", "GOLGA4", "PAM", "AP2B1", "DOP1A", "USO1", "M6PR", "COPB1", "SH3GL2", "ARFGAP3", "DNM1L", "DST", "STX7", "TPD52", "RAB5A", "PPT1", "SNX2", "ADAM10", "TSG101", "MAPK1", "AP3B1", "TMX1", "ZW10", "SEC24D", "VAMP3", "COPB2", "CLTC", "SNAP23", "RPS6KA3", "STAM", "RAB14", "TMED2", "TMED10", "SEC22B", "STX12", "GBF1", "RAB2A")
HALLMARK_REACTIVE_OXYGEN_SPECIES_PATHWAY	0.427184	0.689007	0.0178196	0.329573	1.04114	49	c("IPCEF1", "MBP", "SOD2", "GPX3", "HHEX", "LSP1", "PRNP", "FES", "OXSR1")
HALLMARK_HEDGEHOG_SIGNALING	0.56371	0.880796	0.0143167	0.315226	0.950541	36	c("RTN1", "CDK6", "PML", "DPYSL2", "PLG", "NRP2", "NF1", "RASA1", "ACHE", "NRP1", "SCG2", "THY1", "CELSR1", "TLE3", "L1CAM", "SLIT1", "CDK5R1", "PTCH1")
HALLMARK_ADIPOGENESIS	0.616038	0.931765	0.143903	-0.178773	-0.969345	200	c("UQCRQ", "IDH3G", "COX8A", "PFKL", "GRPEL1", "ALDOA", "SLC19A1", "CD151", "PEX14", "ETFB", "POR", "IDH1", "ANGPTL4", "AIFM1", "BCL6", "NDUFA5", "DHRS7B", "APLP2", "REEP6", "YWHAG", "CMBL", "ESRRA", "NDUFS3", "UCK1", "UQCR10", "UQCR11", "NDUFB7", "RTN3", "MDH2")
HALLMARK_WNT_BETA_CATENIN_SIGNALING	0.6336	0.931765	0.0123441	0.293071	0.905572	42	c("LEF1", "CCND2", "WNT1", "AXIN2", "TCF7", "NUMB")
HALLMARK_XENOBIOTIC_METABOLISM	0.713585	0.997787	0.00915931	0.257709	0.9145	199	c("SLC6A12", "FMO1", "ABCD2", "TMEM176B", "IRF8", "FAS", "HSD11B1", "CYFIP2", "CYP2S1", "AQP9", "PTGDS", "SLC6A6", "CSAD", "CCL25", "ACP2", "APOE", "ALAS1", "ITIH1", "CYP1A1", "TTPA", "TPST1", "PLG", "ATP2A2", "AP4B1", "HACL1", "IGF1", "ATOH8", "MBL2", "NPC1", "IL1R1", "CES1", "NMT1", "TDO2", "GSTM4", "GCH1", "GART", "HMOX1", "ALDH2", "GABARAPL1", "IGFBP4", "SSR3", "GSTO1", "PDLIM5", "CAT", "GCNT…
HALLMARK_CHOLESTEROL_HOMEOSTASIS	0.741509	0.997787	0.00918392	0.256737	0.851569	74	c("LGMN", "PLSCR1", "CXCL16", "STARD4", "PPARG", "ANTXR2", "FABP5", "TP53INP1", "PNRC1", "GSTM2", "LGALS3", "ATXN2", "LDLR", "CTNNB1", "NIBAN1", "CPEB2", "AVPR1A", "TM7SF2", "PLAUR", "ALCAM", "SQLE", "ANXA13", "ECH1", "LPL", "FBXO6", "CBS", "SREBF2", "MAL2", "JAG1", "ETHE1", "FADS2", "ADH4", "TRIB3", "MVK")
HALLMARK_TGF_BETA_SIGNALING	0.786188	0.997787	0.00865553	0.251596	0.805148	54	c("THBS1", "SKIL", "LTBP2", "TGFB1", "PPM1A", "RAB31", "CTNNB1", "TGFBR1", "ENG", "KLF10", "ARID4B", "MAP3K7", "BMPR2", "APC", "SMAD1", "SMURF2", "WWTR1", "TRIM33", "FNTA")
HALLMARK_SPERMATOGENESIS	0.788427	0.997787	0.0076481	0.245651	0.853937	134	c("GFI1", "ACRBP", "CAMK4", "SLC2A5", "PDHA2", "PAPOLB", "IL12RB2", "MLLT10", "HOXB1", "PHF7", "DDX4", "POMC", "CCNA1", "SNAP91", "TLE4", "AKAP4", "ART3", "IFT88", "TUBA3C", "NOS1", "CDK1", "CHFR", "ZC3H14", "BUB1", "TTK", "TOPBP1", "CLPB", "HSPA4L", "CRISP2", "RAD17", "STAM2", "DDX25", "NPHP1", "BRAF", "GSTM3", "ODF1", "PRKAR2A", "SCG5")
HALLMARK_MTORC1_SIGNALING	0.848734	0.997787	0.00611476	0.237143	0.841521	199	c("FGL2", "SLA", "CTSC", "WARS1", "ITGB2", "GGA2", "DAPP1", "CORO1A", "LGMN", "SLC6A6", "IFI30", "LTA4H", "STARD4", "TBK1", "ADD3", "ACTR3", "HSP90B1", "UNG", "PSMC4", "SLC2A3", "USO1", "ATP2A2", "ACACA", "M6PR", "CXCR4", "SSR1", "BTG2", "PITPNB", "COPS5", "GLRX", "EDEM1", "TCEA1", "CDKN1A", "POLR3G", "NMT1", "LDLR", "NFKBIB", "NIBAN1", "GTF2H1", "IMMT", "SKAP2", "CFP", "BUB1", "CALR")
HALLMARK_UV_RESPONSE_UP	0.850246	0.997787	0.0061715	0.234851	0.823807	158	c("SLC6A12", "FMO1", "TAP1", "RASGRP1", "LYN", "IRF1", "ARRB2", "RAB27A", "ABCB1", "GLS", "SOD2", "GPX3", "ICAM1", "HLA-F", "BTG1", "CREG1", "E2F5", "ALAS1", "CYP1A1", "AQP3", "PPP1R2", "NAT1", "AGO2", "BTG2", "TGFBRAP1", "CDC5L", "IL6ST", "GCH1", "PPT1", "HMOX1", "IL6")
HALLMARK_PEROXISOME	0.917636	0.997787	0.0048354	0.212004	0.72362	104	c("ACSL4", "ABCD2", "ALDH1A1", "ABCB1", "ESR2", "SOD2", "ACSL5", "SLC23A2", "ALB", "PEX2", "ABCC5", "CADM1", "ATXN1", "SLC25A19", "CRABP1", "CNBP", "CAT", "RXRG", "HSD17B11", "SCGB1A1", "PEX11A", "RETSAT", "SMARCC1", "YWHAH", "FADS1")
HALLMARK_HYPOXIA	0.93653	0.997787	0.00379114	0.21565	0.765252	199	c("TNFAIP3", "AMPD3", "ETS1", "PIM1", "NDST2", "SLC6A6", "SLC2A5", "PLAC8", "RORA", "ISG20", "TGM2", "CHST2", "BTG1", "TIPARP", "HEXA", "DCN", "NR3C1", "PAM", "IGFBP3", "PNRC1", "SCARB1", "SLC2A3", "CDKN1B", "S100A4", "IDS", "KLHL24", "CXCR4", "CAV1", "LXN", "BCL2", "GLRX", "GPC3", "VHL", "CDKN1A", "TPD52", "HMOX1", "IL6", "HOXB9", "RRAGD", "KLF7", "XPNPEP1", "GCNT2", "RBPJ", "AKAP12")
HALLMARK_NOTCH_SIGNALING	0.939213	0.997787	0.00646628	0.209623	0.620719	32	c("WNT2", "MAML2", "DTX4", "TCF7L2", "FBXW11", "WNT5A", "NOTCH2", "NOTCH1", "ST3GAL6", "JAG1")
HALLMARK_MYOGENESIS	0.949745	0.997787	0.00335809	0.209492	0.743399	199	c("REEP1", "FABP3", "GPX3", "FGF2", "MEF2C", "SIRT2", "LSP1", "PRNP", "RYR1", "IGFBP3", "MRAS", "TGFB1", "CHRNA1", "CASQ1", "MEF2A", "AGL", "MYH3", "IGF1", "EIF4A2", "SPTAN1", "ACTC1", "LAMA2", "DAPK2", "MYOZ1", "CDKN1A", "ANKRD2", "SGCG", "ACHE", "PDE4DIP", "NOS1", "APLNR", "PKIA", "CD36", "KIFC3", "ADAM12", "LARGE1", "COL3A1", "FHL1", "AKT2", "RB1", "PYGM", "HSPB8", "SORBS3", "KCNH1", "ITGA7", …
HALLMARK_ESTROGEN_RESPONSE_EARLY	0.979477	0.997787	0.00214855	0.190338	0.675429	199	c("JAK2", "RASGRP1", "FCMR", "CD44", "REEP1", "KCNK5", "TGM2", "TIPARP", "ADD3", "CYP26B1", "SCARB1", "MYBL1", "AQP3", "MED13L", "MAST4", "PRSS23", "SLC7A2", "BCL2", "MICB", "GFRA1", "SLC24A3", "BCL11B", "RAB31", "TJP3", "GAB2", "IL6ST", "PODXL", "DLC1", "ELF1", "IGFBP4", "KCNK15", "SLC26A2", "TGIF2", "SYBU")
HALLMARK_G2M_CHECKPOINT	0.986185	0.997787	0.00178025	0.183672	0.651773	199	c("PAFAH1B1", "MAPK14", "RAD21", "PML", "TGFB1", "CDKN1B", "KIF20B", "ARID4A", "CDC27", "G3BP1", "NUP98", "KIF15", "STAG1", "CASP8AP2", "NUP50", "TPX2", "PRMT5", "PDS5B", "SMC4", "FOXN3", "CUL5", "PRPF4B", "ESPL1", "RBL1", "BRCA2", "RACGAP1", "BARD1", "KIF23", "RASAL2", "CDK1", "SMC2", "RPS6KA5", "STIL", "BUB1", "LIG3", "TTK", "KNL1", "AMD1", "CBX1", "ODF2", "SMARCC1", "POLE", "MKI67", "POLQ", "S…
HALLMARK_ESTROGEN_RESPONSE_LATE	0.994592	0.997787	0.00121123	0.170096	0.603377	198	c("JAK2", "SNX10", "CD44", "KCNK5", "CXCL14", "ISG20", "PTPN6", "ADD3", "CYP26B1", "FABP5", "SERPINA1", "SGK1", "SCARB1", "CCNA1", "METTL3", "ATP2B4", "CAV1", "PRSS23", "BCL2", "MICB", "PRLR", "RABEP1", "SLC24A3", "PTGER3", "RAB31", "TJP3", "UNC13B", "IL6ST", "DUSP2", "IGFBP4", "SLC26A2", "STIL", "SLC29A1", "HSPA4L", "TMPRSS3", "ASCL1", "ABHD2", "LARGE1", "TH", "TFF1", "HSPB8", "IL17RB", "KLF4", …
HALLMARK_E2F_TARGETS	0.994994	0.997787	0.00113946	0.168091	0.596418	200	c("ANP32E", "NBN", "SMC6", "RAD21", "MRE11", "CIT", "UNG", "CCP110", "CDKN1B", "NAP1L1", "STAG1", "NUP107", "PDS5B", "SMC4", "ESPL1", "BRCA2", "PRKDC", "DLGAP5", "RACGAP1", "CDKN1A", "BARD1", "MLH1", "CDK1", "PSIP1", "DNMT1", "RAD51AP1", "DEK", "EED", "ZW10", "NOP56", "SMC3", "POLD3", "NUP153", "USP1", "TFRC", "POLE", "MKI67", "MMS22L", "DCLRE1B", "RPA1", "SPC25", "GINS1", "MCM4", "RPA2", "CSE1L"…
HALLMARK_UNFOLDED_PROTEIN_RESPONSE	0.995018	0.997787	0.00213841	0.162778	0.558917	112	c("CCL2", "IFIT1", "NABP1", "HSP90B1", "WIPI1", "EIF4A1", "EXOC2", "TTC37", "DCP1A", "SSR1", "XPOT", "ATF6", "EIF4A2", "POP4", "SDAD1", "EDEM1", "EIF2AK3", "YWHAZ", "NFYB", "SPCS3", "CALR", "CNOT2", "NOP56", "DCP2")
HALLMARK_FATTY_ACID_METABOLISM	0.997787	0.997787	0.00131978	0.157171	0.550977	157	c("FMO1", "ACSL4", "IL4I1", "ALDH1A1", "UBE2L6", "INMT", "NBN", "ACSL5", "ALAD", "DLST", "CYP1A1")

## Sheet: LINC02073
Supplementary Table - GSEA results for BRCA Her2 lncRNAs - related to Supplementary Figure 3E
pathway	pval	padj	log2err	ES	NES	size	leadingEdge
HALLMARK_ALLOGRAFT_REJECTION	1.45322e-47	7.2661e-46	1.79734	0.7378	2.9593	200	c("IGSF6", "HLA-DQA1", "CCR2", "HLA-DMB", "CCL13", "HLA-DOA", "FYB1", "CD2", "CD96", "CTSS", "NCF4", "IL2RG", "CD4", "ITGAL", "CCR5", "LY75", "LCP2", "FASLG", "C2", "CD3D", "CD3G", "ITK", "CXCR3", "CD79A", "IL2RB", "HLA-DRA", "HLA-DMA", "IL12RB1", "PTPRC", "HLA-DOB", "IFNG", "CCL4", "CD3E", "CD7", "MAP4K1", "KLRD1", "IL2RA", "SRGN", "ST8SIA4", "CD8A", "FGR", "LCK", "WAS", "CD86", "IRF8", "SPI1", …
HALLMARK_INTERFERON_GAMMA_RESPONSE	3.24069e-27	8.10173e-26	1.34993	0.638589	2.56137	200	c("HLA-DQA1", "SLAMF7", "CD38", "FCGR1A", "FGL2", "IL10RA", "LCP2", "KLRK1", "IL2RB", "P2RY14", "HLA-DMA", "CIITA", "ST8SIA4", "CSF2RB", "CD86", "IRF8", "GZMA", "CD40", "IRF4", "CD74", "PLA2G4A", "ITGB7", "CXCL9", "HLA-DRB1", "JAK2", "STAT4", "CMKLR1", "NLRC5", "CCL5", "IRF5", "SELP", "APOL6", "MARCHF1", "SAMD9L", "CD69", "SAMHD1", "SOD2", "CD274", "WARS1", "VAMP5", "GPR18", "XCL1", "IRF1", "IL7"…
HALLMARK_INFLAMMATORY_RESPONSE	1.21811e-25	2.03019e-24	1.31101	0.629079	2.52242	199	c("CCRL2", "CXCR6", "IL18R1", "PTAFR", "CCL24", "IL10RA", "SLAMF1", "TNFRSF1B", "LCP2", "PIK3R5", "IL2RB", "SELE", "CYBB", "IL7R", "LCK", "EBI3", "CD48", "KCNA3", "CD40", "IL18RAP", "P2RX7", "LYN", "CXCL9", "C3AR1", "IL12B", "CMKLR1", "GP1BA", "SELL", "CCL5", "IL18", "RASGRP1", "CD14", "TNFRSF9", "GPR183", "SEMA4D", "CD69", "MSR1", "CCR7", "LTA", "IRF1", "CCL17", "NLRP3", "C5AR1", "STAB1", "TLR1"…
HALLMARK_MYC_TARGETS_V1	1.131e-21	1.41375e-20	1.20398	-0.512636	-2.81794	200	c("PGK1", "HNRNPC", "EIF4E", "CLNS1A", "MAD2L1", "H2AZ1", "LDHA", "AIMP2", "RPL22", "BUB3", "HNRNPA1", "SF3B3", "LSM7", "HNRNPR", "NOLC1", "SNRPA1", "RPS10", "APEX1", "CSTF2", "PHB2", "HNRNPA2B1", "MCM2", "RPS6", "KARS1", "DUT", "HNRNPU", "EIF3J", "RSL1D1", "HNRNPD", "YWHAE", "CCNA2", "LSM2", "CCT5", "MRPL9", "ORC2", "RAD23B", "EIF2S1", "MCM7", "PSMD7", "CDC45", "CBX3", "RPS2", "HPRT1", "RACK1", …
HALLMARK_COMPLEMENT	1.72604e-16	1.70713e-15	1.04763	0.558425	2.23983	200	c("APOC1", "CPM", "CTSC", "CTSS", "LCP2", "C2", "PIK3R5", "C1QC", "PLEK", "LCK", "WAS", "C1QA", "GZMA", "C3", "GZMK", "GZMB", "FCER1G", "APOBEC3G", "PLA2G7", "PLA2G4A", "LYN", "ITGAM", "PIK3CG", "JAK2", "SPOCK2", "LGMN", "GP1BA", "CCL5", "FYN", "RASGRP1", "DOCK10", "CD40LG", "GNB4", "GNG2", "LIPA", "CR1", "SERPINA1", "CTSB", "IRF1", "FDX1", "SH2B3", "CASP4", "TNFAIP3", "CASP1", "OLR1", "CASP10", …
HALLMARK_IL6_JAK_STAT3_SIGNALING	2.04855e-16	1.70713e-15	1.04763	0.689631	2.53702	87	c("IL18R1", "CD38", "IL2RG", "TNFRSF1B", "IL1R2", "PIK3R5", "IL12RB1", "IL2RA", "CSF2RB", "EBI3", "CSF2RA", "CXCL9", "CD14", "IL9R", "ITGA4", "IRF1", "CXCL13", "IL7", "STAT2", "CSF2", "FAS", "STAT1", "CCR1", "SOCS1", "IL15RA", "CRLF2", "STAT3", "IL17RA", "PF4", "LTB", "DNTT", "PLA2G2A", "MAP3K8", "ACVRL1", "PIM1", "IFNGR1", "CXCL10", "CSF1", "CSF3R", "CD44", "TGFB1", "HMOX1", "A2M", "TLR2", "CXCL…
HALLMARK_IL2_STAT5_SIGNALING	8.21311e-14	5.86651e-13	0.954542	0.538341	2.15832	198	c("IL18R1", "CTLA4", "ICOS", "CD83", "FGL2", "IL10RA", "TNFRSF1B", "IL1R2", "IL2RB", "CCR4", "ABCB1", "IL2RA", "CD86", "CD48", "IRF8", "EOMES", "TLR7", "IRF4", "CCND2", "CD79B", "TRAF1", "SELL", "SELP", "PRKCH", "GPR65", "LRRC8C", "TNFRSF9", "HOPX", "IL13", "CST7", "CSF2", "TGM2", "SYT11", "RRAGD", "GBP4", "PTGER2", "IKZF2", "SOCS1", "GALM", "GABARAPL1", "CDC42SE2", "TNFRSF4", "TNFRSF8", "PTCH1",…
HALLMARK_G2M_CHECKPOINT	4.77027e-13	2.98142e-12	0.921426	-0.420237	-2.30738	199	c("MAD2L1", "CENPE", "H2AZ1", "HIRA", "PRC1", "BUB3", "NUSAP1", "KIF11", "NOLC1", "ILF3", "CCND1", "CCNB2", "KIF4A", "AURKA", "NCL", "MCM2", "HMMR", "HNRNPU", "NUMA1", "HNRNPD", "CCNA2", "RAD23B", "UBE2C", "CHAF1A", "KIF2C", "TROAP", "HMGN2", "CDC45", "INCENP", "RACGAP1", "NEK2", "KIF23", "CDC20", "CENPF", "CKS2", "GINS2", "KNL1", "PTTG1", "KATNA1", "GSPT1", "SYNCRIP", "KIF22", "MEIS2", "HMGA1", …
HALLMARK_E2F_TARGETS	4.71582e-12	2.6199e-11	0.887075	-0.397862	-2.18703	200	c("RBBP7", "MAD2L1", "SSRP1", "BUB1B", "CENPE", "H2AZ1", "NOLC1", "ILF3", "CCNB2", "KIF4A", "PPP1R8", "TIMELESS", "DCTPP1", "AURKA", "MCM2", "CBX5", "PAICS", "DUT", "SMC3", "HMMR", "HNRNPD", "ORC2", "EIF2S1", "LYAR", "KIF2C", "MELK", "MCM7", "IPO7", "RACGAP1", "DIAPH3", "CDC20", "POLD2", "CKS2", "HMGB2", "RAD51C", "PTTG1", "UBE2T", "CDCA8", "GSPT1", "RANBP1", "NCAPD2", "SYNCRIP", "KIF22", "PHF5A"…
HALLMARK_KRAS_SIGNALING_UP	8.12138e-11	4.06069e-10	0.839089	0.500417	2.00716	200	c("CTSS", "IL2RG", "LAPTM5", "IL10RA", "TNFRSF1B", "LY96", "IKZF1", "ABCB1", "BIRC3", "CD37", "CLEC4A", "MAP4K1", "DOCK2", "IL7R", "TMEM176B", "IRF8", "ITGB2", "CSF2RA", "FCER1G", "TLR8", "LCP1", "CCND2", "C3AR1", "GPNMB", "TRAF1", "ADAMDEC1", "CMKLR1", "TMEM176A", "PDCD1LG2", "FUCA1", "PECAM1", "LAT2", "APOD", "CSF2", "PRDM1", "HSD11B1", "SNAP91", "TNFAIP3", "ST6GAL1", "CFH", "ETS1", "ALDH1A2", …
HALLMARK_INTERFERON_ALPHA_RESPONSE	2.25224e-08	1.02375e-07	0.733762	0.552004	2.0639	97	c("CCRL2", "CD74", "SELL", "SAMD9L", "TMEM140", "WARS1", "IRF1", "NUB1", "IL7", "STAT2", "TAP1", "B2M", "PARP12", "CASP1", "GBP4", "TXNIP", "PSMB9", "HLA-C", "LAP3", "PSMB8", "C1S", "EPSTI1", "LAMP3", "NMI", "ISG20", "NCOA7", "CXCL10", "IFI30", "CSF1", "LPAR6", "GBP2", "IL15", "CXCL11", "TRIM21", "TRAFD1", "UBE2L6", "IFI35", "OAS1", "UBA7", "CD47", "BATF2", "LGALS3BP", "DDX60", "DHX58", "PARP14",…
HALLMARK_TNFA_SIGNALING_VIA_NFKB	1.58138e-07	6.58906e-07	0.690132	0.45587	1.82849	200	c("CCRL2", "CD83", "SGK1", "PLEK", "BIRC3", "CCL4", "IL7R", "IL12B", "TRAF1", "CCL5", "IL18", "MARCKS", "TNFRSF9", "BCL2A1", "GPR183", "CD69", "SOD2", "IRF1", "TAP1", "CSF2", "TNFAIP3", "FUT4", "STAT5A", "OLR1", "CFLAR", "TNFAIP8", "RNF19B", "IL15RA", "BTG1", "PLPP3", "KLF4", "MCL1", "MAP3K8", "PTGER4", "ICAM1", "NR4A3", "ABCA1", "SAT1", "CD80", "PDE4B", "CXCL10", "IL1A", "PTPRE", "CSF1", "CD44",…
HALLMARK_COAGULATION	2.73465e-06	1.05179e-05	0.627257	0.473929	1.84308	138	c("APOC1", "HMGCS2", "C2", "PLEK", "C1QA", "C3", "LGMN", "GP1BA", "FYN", "PECAM1", "SIRT2", "SERPINA1", "CTSB", "ISCU", "OLR1", "CFH", "CTSO", "ITIH1", "GDA", "SERPING1", "FGG", "VWF", "PF4", "C1S", "LTA4H", "DUSP14", "PROS1", "APOC3", "C8B", "HNF4A", "CFD", "ANXA1", "F2", "A2M", "APOC2", "CTSE", "C1R", "MEP1A", "GNG12", "THBD", "ADAM9", "TFPI2", "CTSK", "SERPINB2", "CTSH", "FGA", "F2RL2", "GSN",…
HALLMARK_MYC_TARGETS_V2	4.06895e-06	1.4532e-05	0.610527	-0.493684	-2.19366	58	c("AIMP2", "SLC19A1", "NOLC1", "IPO4", "RRP12", "DCTPP1", "LAS1L", "TCOF1", "RABEPK", "PPRC1", "WDR74", "MRTO4", "BYSL", "NDUFAF4", "CBX3", "PLK1", "SLC29A2", "FARSA", "NPM1", "NOP2", "HSPD1", "IMP4", "PPAN", "RRP9", "HK2", "SRM", "NIP7", "PA2G4", "TFB2M", "MAP3K6", "PLK4")
HALLMARK_APOPTOSIS	2.57828e-05	8.59425e-05	0.57561	0.438519	1.72827	161	c("CD2", "CD38", "FASLG", "BIRC3", "PLCB2", "PRF1", "CCND2", "IL18", "CD14", "CD69", "SOD2", "IRF1", "TAP1", "CASP4", "CASP1", "DPYD", "FAS", "CYLD", "HGF", "TXNIP", "CFLAR", "LGALS3", "RETSAT", "ISG20", "PLPPR4", "MCL1", "LEF1", "SAT1", "IFNGR1", "IL1A", "ANXA1", "CD44", "F2R", "GNA15", "F2", "HMOX1", "BTG2", "BCL2L1", "PEA15", "EGR3", "CAV1", "GPX3", "TNFSF10", "GUCY2D", "GSTM1", "DCN")
HALLMARK_XENOBIOTIC_METABOLISM	5.37436e-05	0.000167949	0.557332	0.410839	1.64734	199	c("ABCD2", "SLC6A12", "TMEM176B", "IRF8", "PTGDS", "CYP2J2", "APOE", "ACP2", "CYP2S1", "HSD11B1", "FAS", "FMO1", "CDO1", "IDH1", "ATOH8", "CDA", "ITIH1", "CYP27A1", "AKR1C2", "SLC46A3", "CYP1A1", "GABARAPL1", "RETSAT", "AP4B1", "IGF1", "ACSM1", "TTPA", "ADH7", "CES1", "GNMT", "PROS1", "HNF4A", "ALDH3A1", "CCL25", "NPC1", "FBP1", "CNDP2", "HMOX1", "ALAS1", "TDO2", "NMT1", "PGD", "XDH", "GCLC", "SE…
HALLMARK_BILE_ACID_METABOLISM	0.000115045	0.000338366	0.538434	0.454209	1.72486	112	c("ALDH1A1", "ABCD2", "LCK", "BMP6", "AKR1D1", "ABCA6", "PEX12", "ACSL5", "HSD17B11", "GC", "SLCO1A2", "IDH1", "CYP27A1", "ABCA9", "OPTN", "RETSAT", "ABCA8", "ABCG8", "SCP2", "CYP7B1", "GNMT", "ABCA1", "IDI1", "LIPE", "NPC1", "PEX11A", "HSD3B1", "DHCR24", "CROT", "SOAT2", "NR3C2", "HACL1", "ACSL1", "HAO1", "AGXT", "CAT", "SLC23A2", "CYP39A1", "KLF1", "NR1H4")
HALLMARK_DNA_REPAIR	0.000744986	0.00206941	0.477271	-0.286448	-1.50748	148	c("SSRP1", "UMPS", "GTF2F1", "RAE1", "TAF6", "POLR2G", "NELFCD", "POLA1", "POLL", "DUT", "RAD52", "GUK1", "FEN1", "VPS37D", "NME4", "HPRT1", "POLR2K", "NELFE", "RAD51", "POLR2F", "CETN2", "NUDT9", "POLR1C", "AAAS", "TAF12", "DCTN4", "RBX1", "TYMS", "POLR2J", "CLP1", "POLR2E", "SAC3D1", "XPC", "ADCY6", "APRT", "UPF3B", "NT5C", "POLA2", "ZWINT", "IMPDH2", "SNAPC5", "DGCR8", "GTF2H5", "RALA", "GMPR2…
HALLMARK_GLYCOLYSIS	0.00210311	0.0055345	0.431708	-0.265905	-1.45919	198	c("STC2", "TPI1", "PGK1", "ARTN", "PGAM1", "PKM", "STC1", "VEGFA", "ALDOA", "LDHA", "ABCB6", "LHPP", "ANGPTL4", "ARPP19", "ENO1", "PDK3", "CHST6", "AURKA", "IER3", "FKBP4", "P4HA1", "GPC1", "HMMR", "BPNT1", "MIOX", "PHKA2", "GNE", "B4GALT2", "B3GAT3", "PC", "CACNA1H", "FBP2", "TGFBI", "AGRN", "ENO2", "EGFR", "CHST4", "KIF20A")
HALLMARK_HYPOXIA	0.00482093	0.0120523	0.407018	-0.248041	-1.36191	199	c("STC2", "PDGFB", "TPI1", "PGK1", "GAPDH", "STC1", "VEGFA", "BCAN", "EDN2", "PFKL", "ERRFI1", "ALDOA", "ALDOC", "LDHA", "SULT2B1", "ANGPTL4", "ADM", "ENO1", "PPP1R3C", "PDK3", "DTNA", "SLC2A1", "GRHPR", "LXN", "PRDX5", "IER3", "P4HA1", "GPC1", "NDRG1", "MT1E", "NDST1", "BHLHE40", "STBD1", "TGFBI", "ENO2", "EGFR", "MYH9", "TGFB3", "MAFF")
HALLMARK_KRAS_SIGNALING_DN	0.0140772	0.0319937	0.123095	0.345793	1.38653	199	c("SGK1", "IFNG", "PDCD1", "SELENOP", "IL12B", "GP1BA", "CD40LG", "TENT5C", "SLC16A7", "PDK2", "LGALS7", "TSHB", "KRT4", "CHST2", "PTGFR", "PDE6B", "TEX15", "SLC29A3", "TFF2", "MFSD6", "WNT16", "CALML5", "CD80", "RYR1", "DCC", "EDAR", "KRT13", "VPREB1", "P2RY4", "PTPRJ", "BTG2", "THRB", "STAG3", "UGT2B17", "ITIH3", "TCL1A", "SCGB1A1", "NOS1", "ACTC1", "PLAG1", "IRS4", "SCN10A", "CCR8", "ZC2HC1C",…
HALLMARK_P53_PATHWAY	0.0140772	0.0319937	0.123095	0.345627	1.38586	199	c("TCN2", "GM2A", "CCND2", "IRAG2", "FUCA1", "TAP1", "S100A4", "ISCU", "CASP1", "FAS", "TXNIP", "CEBPA", "CTSD", "DGKA", "SOCS1", "RNF19B", "BTG1", "RETSAT", "RAP2B", "CLCA2", "KLF4", "ZMAT3", "DDB2", "SAT1", "IFI30", "IL1A", "PTPRE", "H1-2", "F2R", "TGFB1", "HMOX1", "ADA", "BTG2", "SLC19A2", "ALOX15B", "VAMP8", "TRAFD1", "DEF6", "STEAP3", "CYFIP2", "MAPKAPK3", "PRKAB1", "DRAM1", "NHLH2", "LDHB",…
HALLMARK_UNFOLDED_PROTEIN_RESPONSE	0.0240096	0.0521948	0.326352	-0.258691	-1.31083	112	c("STC2", "FUS", "SEC11A", "VEGFA", "EEF2", "EIF4E", "LSM4", "BAG3", "NOLC1", "EXOSC9", "BANF1", "EXOSC10", "KHSRP", "YIF1A", "EIF2S1", "ASNS", "RPS14", "HSPA9", "FKBP14", "PAIP1", "NFYA")
HALLMARK_ESTROGEN_RESPONSE_EARLY	0.0264586	0.055122	0.352488	-0.223729	-1.22842	199	c("STC2", "HSPB8", "RET", "FARP1", "SOX3", "OLFM1", "SULT2B1", "TMEM164", "SYT12", "TFAP2C", "GREB1", "RAB17", "FHL2", "CCND1", "KRT8", "RRP12", "IGF1R", "THSD4", "KRT18", "KDM4B", "INHBB", "TSKU", "SLC2A1", "FKBP4", "ARL3", "CELSR1", "ITPK1", "BHLHE40", "SYNGR1", "PDZK1", "MYOF", "NPY1R", "KAZN", "GFRA1")
HALLMARK_HEME_METABOLISM	0.0688368	0.137674	0.0541186	0.314693	1.26107	197	c("CLIC2", "MPP1", "SEC14L1", "C3", "ACP5", "ANK1", "TENT5C", "CTSB", "CTNS", "ACKR1", "NR3C1", "YPEL5", "MFHAS1", "NNT", "SIDT2", "EZH1", "GDE1", "SDCBP", "KAT2B", "ELL2", "SNCA", "OPTN", "HBB", "LMO2", "GYPC", "LRP10", "TMCC2", "BTG2", "SPTB", "KLF3", "TAL1", "RHD", "CTSE", "GCLC", "HBD", "PPOX", "PDZK1IP1", "ABCG2", "SPTA1", "TRAK2", "BACH1", "NARF", "MBOAT2", "BLVRB", "CCDC28A", "CAT", "ADD2"…
HALLMARK_OXIDATIVE_PHOSPHORYLATION	0.0739645	0.142239	0.291091	-0.212024	-1.16549	200	c("MTX2", "NDUFA7", "COX7A2L", "LDHA", "ATP5F1E", "TOMM22", "NDUFB4", "PHB2", "TIMM13", "COX11", "ATP5PF", "UQCRB", "OAT", "COX8A", "NDUFS4", "ATP6AP1", "NDUFC2", "CYB5R3", "ATP5MC3", "ABCB7", "MRPL11", "ATP5PO", "MRPS11", "NDUFB6", "ATP5MC2", "CS", "HSPA9", "TIMM9", "SLC25A6", "COX7B", "POLR2F", "NDUFA1", "SDHB", "NDUFV1", "MAOB", "NDUFS8", "UQCR11", "SLC25A5", "FH", "NQO2", "ETFA", "ATP5F1D", "…
HALLMARK_PANCREAS_BETA_CELLS	0.0838944	0.15536	0.112604	-0.326284	-1.32711	40	c("SEC11A", "SRP14", "HNF1A", "CHGA", "NKX2-2", "NEUROD1", "FOXA2", "PDX1", "INSM1", "VDR", "DCX", "INS", "NEUROG3", "ABCC8", "PCSK1", "STXBP1", "PAX4")
HALLMARK_ANDROGEN_RESPONSE	0.124077	0.221566	0.0405112	0.332006	1.24534	100	c("SGK1", "SELENOP", "PTK2B", "B2M", "MAF", "TNFAIP8", "IQGAP2", "ELL2", "HSD17B14", "DBI", "CDC14B", "DNAJB9", "HPGD", "CDK6", "IDI1", "SAT1", "STEAP4", "RPS6KA3", "NGLY1", "UBE2J1", "MAK", "SPCS3", "DHCR24", "ACSL3", "MERTK", "AKAP12", "LIFR", "FKBP5", "PLPP1", "GUCY1A1", "ELK4")
HALLMARK_PEROXISOME	0.128905	0.222249	0.0396048	0.328625	1.23743	104	c("ALDH1A1", "ABCD2", "ABCB1", "ESR2", "SOD2", "ACSL5", "HSD17B11", "IDH1", "RETSAT", "SCP2", "ACSL4", "CACNA1B", "IDI1", "EHHADH", "UGT2B17", "DHRS3", "SCGB1A1", "ITGB1BP1", "PEX11A", "PRDX1", "DHCR24", "ACSL1", "CAT", "ECH1", "STS", "SLC23A2")
HALLMARK_REACTIVE_OXYGEN_SPECIES_PATHWAY	0.140593	0.234321	0.0397975	0.374726	1.26795	49	c("FTL", "SOD2", "FES", "IPCEF1", "MSRA", "HHEX", "LSP1", "GLRX", "GCLC", "GPX3", "PRDX1", "TXNRD1", "NDUFS2", "PRNP", "CAT")
HALLMARK_FATTY_ACID_METABOLISM	0.17596	0.283807	0.0323083	0.298249	1.17186	157	c("ALDH1A1", "HMGCS2", "ACSL5", "HSD17B11", "INMT", "CRYZ", "FMO1", "IDH1", "CYP1A1", "FASN", "GABARAPL1", "RETSAT", "IL4I1", "HADHB", "ADH7", "CD1D", "CA6", "ACSS1", "HPGD", "ACSL4", "ALDH3A1", "IDI1", "TDO2", "ACADM", "EHHADH", "PDHB", "SUCLG2", "UBE2L6", "SUCLG1", "SDHD", "PTPRG", "DECR1", "CPT2", "VNN1", "DHCR24", "ACSM3", "ACSL1", "MAOA", "ECH1", "GAPDHS", "AOC3", "ETFDH", "ACADL", "CBR3", "…
HALLMARK_MITOTIC_SPINDLE	0.246334	0.384897	0.15722	-0.194641	-1.06871	199	c("CENPE", "FARP1", "SHROOM2", "PRC1", "CDC42EP2", "ITSN1", "NUSAP1", "KIF11", "NET1", "CCNB2", "KIF4A", "ARHGAP29", "AURKA", "SMC3", "NUMA1", "YWHAE", "TUBGCP5", "KIF2C", "INCENP", "CEP72", "RACGAP1", "NEK2", "KIF23", "CENPF", "MYH9", "CTTN", "KATNA1", "CAPZB", "KIF22", "DYNLL2", "MAP3K11", "KIF20B", "PLK1", "CYTH2", "BCAR1", "TTK", "MID1IP1", "VCL", "SAC3D1", "LATS1", "FLNA", "SMC1A", "KPTN", "…
HALLMARK_UV_RESPONSE_DN	0.276247	0.417332	0.0243614	0.284637	1.11089	144	c("FYN", "ADD3", "PIK3CD", "CELF2", "PPARG", "NR3C1", "PLPP3", "RUNX1", "PTGFR", "FZD2", "TGFBR2", "DBP", "KIT", "DLC1", "DAB2", "SYNE1", "FBLN5", "GRK5", "SPOP", "RASA2", "DMAC2L", "CAV1", "ACVR2A", "ID1", "PRKCA", "AKT3", "NOTCH2", "PRKCE", "ANXA4", "SCN8A", "AMPH", "PTPRM", "ADGRL2", "ATP2C1", "EFEMP1", "PRKAR2B", "PIAS3", "PRDM2", "PDLIM5", "WDR37", "SNAI2", "MIOS", "MGMT", "NR1D2", "ATRN")
HALLMARK_APICAL_SURFACE	0.283785	0.417332	0.0263119	0.342278	1.13628	44	c("IL2RG", "IL2RB", "LYN", "MAL", "RHCG", "AKAP7")
HALLMARK_CHOLESTEROL_HOMEOSTASIS	0.3318	0.474001	0.0226538	0.302434	1.08931	74	c("LGMN", "PPARG", "LGALS3", "FASN", "ANTXR2", "CXCL16", "MVK", "STARD4", "IDI1", "ALCAM", "PCYT2", "PNRC1", "NIBAN1", "GSTM2", "ETHE1", "TM7SF2", "ECH1", "LPL", "FABP5", "FDPS", "JAG1", "ATXN2", "ADH4", "SCD", "FDFT1", "LDLR", "ABCA2")
HALLMARK_ADIPOGENESIS	0.390728	0.529869	0.0185245	0.260819	1.04614	200	c("C3", "NABP1", "APOE", "ENPP2", "PPARG", "STAT5A", "MCCC1", "IDH1", "ANGPT1", "CD302", "RETSAT", "SCP2", "DNAJB9", "ABCA1", "LIPE", "SPARCL1", "IFNGR1", "CAVIN2", "ADIG", "NMT1", "ACADM", "GPX3", "SUCLG1", "DECR1", "CPT2", "ITGA7", "PTCD3", "ACLY", "VEGFB", "PREB", "POR", "LIFR", "MRPL15", "DRAM2", "CHCHD10", "TST", "CAT", "ECH1", "LPL", "PGM1", "FZD4", "SORBS1", "SLC1A5", "SLC66A3", "ALDH2", "…
HALLMARK_PI3K_AKT_MTOR_SIGNALING	0.392103	0.529869	0.0193853	0.2788	1.04982	104	c("IL2RG", "FASLG", "SLA", "LCK", "PRKCB", "GNA14", "STAT2", "CAMK4", "ARPC3", "DUSP3", "NFKBIB", "IRAK4", "RPS6KA3", "DAPP1", "PIKFYVE", "PRKAA2", "HSP90B1", "CAB39", "NCK1", "ACACA", "GRK2", "MKNK1", "NOD1", "PLCB1", "PDK1", "THEM4", "CALR", "MYD88", "CLTC", "ARHGDIA", "TBK1", "AP2M1", "CDKN1A", "FGF17", "ITPR2", "ACTR3", "TNFRSF1A", "CXCR4")
HALLMARK_SPERMATOGENESIS	0.423937	0.557812	0.0178196	0.266385	1.03204	134	c("GFI1", "SNAP91", "CAMK4", "HOXB1", "PHF7", "AKAP4", "TNP1", "POMC", "CHFR", "DCC", "H1-6", "TLE4", "MTNR1A", "NOS1", "RPL39L", "LPIN1", "ACRBP", "CLGN", "SLC2A5", "SHE", "LDHC", "ZC2HC1C", "CCT6B", "TUBA3C", "TNNI3", "CCNA1", "ODF1", "IL12RB2", "ZNRF4", "ALOX15", "GAPDHS", "DMRT1", "TULP2", "GSTM3", "ACTL7B", "GPR182", "NPY5R", "HSPA2")
HALLMARK_ANGIOGENESIS	0.647673	0.83035	0.0363093	-0.224739	-0.89903	36	c("STC1", "VEGFA", "VAV2", "FGFR1", "PRG2", "APOH")
HALLMARK_UV_RESPONSE_UP	0.700444	0.875028	0.0103057	0.227124	0.893009	158	c("SLC6A12", "ABCB1", "LYN", "RASGRP1", "PPP1R2", "RAB27A", "SOD2", "ARRB2", "IRF1", "TAP1", "CREG1", "FMO1", "CDO1", "CYP1A1", "BTG1", "MGAT1", "ICAM1", "HLA-F", "HMOX1", "ALAS1", "BTG2", "CHRNA5", "PPIF", "GPX3", "CCNE1")
HALLMARK_NOTCH_SIGNALING	0.717523	0.875028	0.01286	0.266365	0.833625	32	c("WNT2", "DTX1", "ST3GAL6", "PRKCA", "NOTCH2", "MAML2", "DTX2", "PSENEN", "JAG1", "WNT5A")
HALLMARK_EPITHELIAL_MESENCHYMAL_TRANSITION	0.799979	0.920964	0.00781759	0.212464	0.852188	200	c("WIPF1", "FUCA1", "TGM2", "GLIPR1", "TNFAIP3", "FAS", "VCAM1", "BASP1", "ABI3BP", "EMP3", "IL32", "FMOD", "FBLN2", "SAT1", "DAB2", "FGF2", "CD44", "TGFB1", "FBLN5", "IL15", "SLIT3", "SGCG", "SFRP4", "VIM", "CAPG", "DCN", "CXCL12", "ANPEP", "TFPI2", "NOTCH2", "CALD1", "SLIT2", "ECM2", "LUM", "LRP1", "MFAP5", "SNTB1", "GEM", "LAMA2", "MATN3", "DST", "PRSS2", "MMP2", "GREM1", "CCN2", "SNAI2", "LRR…
HALLMARK_HEDGEHOG_SIGNALING	0.810157	0.920964	0.0108289	0.241941	0.773461	36	c("GLI1", "PTCH1", "RTN1", "CDK6", "TLE1", "HEY2", "OPHN1", "AMOT", "NRP2", "DPYSL2", "PML", "ETS2", "ACHE", "NKX6-1")
HALLMARK_WNT_BETA_CATENIN_SIGNALING	0.811546	0.920964	0.0103726	0.234312	0.771311	42	c("CCND2", "WNT1", "PTCH1", "LEF1", "TCF7", "HEY2", "JAG1", "RBPJ", "ADAM17", "NUMB", "NOTCH4", "DKK4", "AXIN2", "NCSTN", "NOTCH1", "HDAC5", "KAT2A", "FRAT1", "HEY1")
HALLMARK_MYOGENESIS	0.853638	0.920964	0.0066534	0.203606	0.816397	199	c("APOD", "MEF2C", "SIRT2", "PKIA", "GAA", "CHRNA1", "LSP1", "APLNR", "MYBPC3", "IGF1", "CFD", "RYR1", "MRAS", "FGF2", "TGFB1", "ANKRD2", "FABP3", "SORBS3", "BIN1", "REEP1", "SGCG", "SYNGR2", "NOS1", "LPIN1", "GPX3", "ACTC1", "PDE4DIP", "COX6A2", "ITGA7", "MYH11", "WWTR1", "FHL1", "MYF6", "VIPR1", "MYOM2", "ACSL1", "IGFBP7", "GSN", "PRNP", "SGCA", "PTGIS", "FXYD1", "SORBS1", "TNNC1", "LAMA2", "MY…
HALLMARK_MTORC1_SIGNALING	0.870717	0.920964	0.00627031	0.200631	0.804468	199	c("CTSC", "FGL2", "SLA", "ITGB2", "LGMN", "ADD3", "CORO1A", "WARS1", "IDH1", "GLRX", "LTA4H", "SERP1", "CFP", "PSMC4", "STARD4", "IDI1", "IFI30", "NFKBIB", "NMT1", "BTG2", "DAPP1", "NIBAN1", "HSP90B1", "GCLC", "GGA2", "SKAP2", "PRDX1", "DHCR24", "ACSL3", "ACLY", "ACACA", "TXNRD1", "PHGDH", "ATP5MC1", "TM7SF2", "SLC6A6", "SRD5A1", "SLC1A4", "PGM1", "NAMPT", "GTF2H1", "SLC1A5", "SSR1", "PDK1", "IMM…
HALLMARK_APICAL_JUNCTION	0.873409	0.920964	0.00620921	0.200322	0.803228	199	c("FYB1", "PTPRC", "RAC2", "CD209", "CD86", "TRAF1", "PECAM1", "CD274", "ICAM2", "VCAM1", "RHOF", "SIRPA", "VWF", "SYK", "GNAI2", "ICAM1", "AMIGO1", "EPB41L2", "SORBS3", "ADAM15", "ALOX15B", "NFASC", "CLDN18", "ACTC1", "SKAP2", "ITGA9", "CNTN1", "ADAM9", "CLDN11", "AKT3", "CADM3", "SLIT2", "CD34", "SYMPK", "NEGR1")
HALLMARK_PROTEIN_SECRETION	0.884125	0.920964	0.00725812	0.201918	0.753396	96	c("CTSC", "GALC", "AP2B1", "SH3GL2", "STX7", "ABCA1", "SEC22B", "CAV2", "RPS6KA3", "TSPAN8", "ARFGAP3", "PAM", "GOSR2", "RAB2A", "TMX1", "DST", "ANP32E", "RER1", "CLTC", "NAPG", "STX12", "ARFGEF1", "AP2M1", "SGMS1", "CD63")
HALLMARK_ESTROGEN_RESPONSE_LATE	0.916185	0.934883	0.0798002	-0.157307	-0.863241	198	c("HOMER2", "HSPB8", "RET", "FARP1", "GPER1", "SOX3", "CD9", "OLFM1", "SULT2B1", "TFAP2C", "PLAC1", "CHST8", "CCND1", "LAMC2", "EMP2", "FKBP4", "ARL3", "ITPK1", "PCP4", "PKP3", "HPRT1", "PDZK1", "CDC20", "MYOF", "NPY1R", "GINS2", "NAB2", "KIF20A", "MAPK13")
HALLMARK_TGF_BETA_SIGNALING	0.999402	0.999402	0.00638488	0.126074	0.433482	54	c("ENG", "TGFBR1", "TGFB1", "ID1", "WWTR1", "BMP2", "ACVR1", "FNTA", "LEFTY2", "CDKN1C", "SPTBN1", "HIPK2", "LTBP2", "JUNB", "SMURF2", "TRIM33", "HDAC1", "THBS1")
