# Supplementary material for: Unraveling Immune-Related lncRNAs in Breast Cancer Molecular Subtypes
Source: Front Oncol. 2021 May 31;11:692170. doi: 10.3389/fonc.2021.692170 (PMC8202402; doi:10.3389/fonc.2021.692170)
Supplement: Supplementary Table 10 — Data sets, software and algorithms used in this study. [file Table_10.xlsx]

## Sheet: Sheet1
DATASETS
RESOURCE	SOURCE	IDENTIFIER
Normalizad transcriptome data for TCGA BRCA cohort	XenaBrowser	https://xenabrowser.net/datapages/
Leukocyte fraction, immune characteristics, and classification for TCGA samples	Thorsson et al., 2018 (8)	https://www.cell.com/cms/10.1016/j.immuni.2018. 03.023/attachment/1b63d4bc-af31-4a23-99bb-7ca23c7b4e0a/mmc2
List of immune modulators (used for Supplementary Figure 1)	Thorsson et al., 2018 (8)	https://www.cell.com/cms/10.1016/j.immuni.2018. 03.023/attachment/8d3ffc74-4db4-4531-a4ad-389dfc8bb7ec/mmc7.xlsx
Hallmark gene sets	GSEA-MSigDb v7.2, Liberzon et al. (2015) (22, 23)	https://data.broadinstitute.org/gsea-msigdb/msigdb/release/7.2/msigdb_v7.2.xml
SOFTWARE AND ALGORITHMS
RESOURCE	SOURCE	IDENTIFIER
biomaRt v 2.46.3	Durinck et al., 2005 (16)	https://bioconductor.org/packages/release/bioc/html/biomaRt.html
Bioconductor	n/a	http://www.bioconductor.org/
ComplexHeatmap v2.6.2	Gu et al., 2016 (17)	http://www.bioconductor.org/packages/ devel/bioc/html/ComplexHeatmap.html
fgsea v1.16.0	Korotkevich et al., 2019 (21)	https://bioconductor.org/packages/release/bioc/html/fgsea.html
survival v3.2-10	Therneau, 2020 (20)	https://cran.r-project.org/web/packages/ survival/index.html
survminer v0.4.8		http://www.sthda.com/english/rpkgs/survminer/
